# Supplementary material for: KAT6A is essential for developmental control gene expression in neural stem and progenitor cells
Source: PLoS Genet. 2026 May 4;22(5):e1012133. doi: 10.1371/journal.pgen.1012133 (PMC13160438; doi:10.1371/journal.pgen.1012133)
Supplement: S1 Table — Tab A. Differentially expressed genes in proliferating Kat6a–/– vs. Kat6a+/+ NSPCs. Tab B. Gene ontology term annotation of genes differentially expressed in proliferating Kat6a–/– vs. Kat6a+/+ NSPCs. (XLSX) [file pgen.1012133.s007.xlsx]

## Sheet: Read me
	S1 Table: RNA sequencing results of proliferating Kat6a–/– vs. Kat6a+/+ NSPCs
		Tab A: Differentially expressed genes in proliferating Kat6a–/– vs. Kat6a+/+ NSPCs
		Tab B: Gene ontology term annotation of genes differentially expressed in proliferating Kat6a–/– vs. Kat6a+/+ NSPCs
	RNA sequencing data of NSPCs isolated from N = 4 Kat6a+/+, 4 Kat6a+/– and 4 Kat6a–/– E12.5 embryos. Data were analysed as described in the methods section under RNA sequencing data analysis. Differences in gene expression with false discovery rate (FDR) < 0.05 were considered significant.

## Sheet: Tab A
Tab A: Differentially expressed genes in proliferating Kat6a–/– vs. Kat6a+/+ NSPCs
GeneID	Symbol_from_nomenclature_authority	Full_name_from_nomenclature_authority	logFC	AveExpr	t	P.Value	adj.P.Val
226251	Ablim1	actin-binding LIM protein 1	2.19798	4.23925	16.2243	2.1351e-10	1.41684e-06
20452	St8sia4	ST8 alpha-N-acetyl-neuraminide alpha-2,8-sialyltransferase 4	1.74342	4.00906	16.1131	2.33763e-10	1.41684e-06
330908	Opcml	opioid binding protein/cell adhesion molecule-like	1.93885	5.25242	14.6117	8.43039e-10	2.92761e-06
234515	Inpp4b	inositol polyphosphate-4-phosphatase, type II	1.41807	5.37316	14.4533	9.71767e-10	2.92761e-06
170790	Mlc1	megalencephalic leukoencephalopathy with subcortical cysts 1 homolog (human)	1.62512	7.6709	14.1671	1.31395e-09	2.92761e-06
110595	Timp4	tissue inhibitor of metalloproteinase 4	1.64929	6.10651	14.0161	1.44907e-09	2.92761e-06
72565	Uaca	uveal autoantigen with coiled-coil domains and ankyrin repeats	-1.23557	6.20303	-13.7519	1.85457e-09	3.21158e-06
242050	Igsf10	immunoglobulin superfamily, member 10	1.7025	5.82843	13.564	2.23835e-09	3.39165e-06
102657	Cd276	CD276 antigen	0.868851	7.01768	12.8674	4.3705e-09	5.88657e-06
54712	Plxnc1	plexin C1	1.40721	5.06136	12.2735	7.99848e-09	9.07504e-06
74464	Zswim5	zinc finger SWIM-type containing 5	1.12994	5.73954	12.1984	8.64857e-09	9.07504e-06
21981	Ppp1r13b	protein phosphatase 1, regulatory subunit 13B	2.4226	1.49208	12.1033	9.55459e-09	9.07504e-06
20720	Serpine2	serine (or cysteine) peptidase inhibitor, clade E, member 2	0.914758	11.0827	12.0858	9.73234e-09	9.07504e-06
14555	Gpd1	glycerol-3-phosphate dehydrogenase 1 (soluble)	2.77182	4.48606	12.2756	1.51046e-08	1.22144e-05
16010	Igfbp4	insulin-like growth factor binding protein 4	1.37404	8.76168	11.6746	1.63775e-08	1.22144e-05
171212	Galnt10	polypeptide N-acetylgalactosaminyltransferase 10	0.7184	6.66777	11.5879	1.65824e-08	1.22144e-05
75744	Svip	small VCP/p97-interacting protein	1.77671	2.75612	11.5529	1.72279e-08	1.22144e-05
12578	Cdkn2a	cyclin dependent kinase inhibitor 2A	2.22543	4.33424	11.8577	1.84328e-08	1.22144e-05
245578	Pcdh11x	protocadherin 11 X-linked	1.34712	5.56647	11.4431	1.94335e-08	1.22144e-05
70686	Dusp16	dual specificity phosphatase 16	-1.00326	6.74939	-11.4101	2.01524e-08	1.22144e-05
15361	Hmga1	high mobility group AT-hook 1	-1.28061	5.9874	-11.3223	2.22103e-08	1.27257e-05
110391	Qdpr	quinoid dihydropteridine reductase	-1.0111	7.36994	-11.2583	2.38491e-08	1.27257e-05
57266	Cxcl14	C-X-C motif chemokine ligand 14	4.96651	-1.53481	11.2472	2.41455e-08	1.27257e-05
18783	Pla2g4a	phospholipase A2, group IVA (cytosolic, calcium-dependent)	1.76178	2.98934	11.1803	2.6022e-08	1.31433e-05
215378	Brinp3	bone morphogenetic protein/retinoic acid inducible neural specific 3	2.75455	3.00942	11.13	2.84414e-08	1.37907e-05
13839	Epha5	Eph receptor A5	1.05803	5.73454	11.0312	3.07903e-08	1.42975e-05
54353	Skap2	src family associated phosphoprotein 2	1.93728	5.76912	11.4845	3.23731e-08	1.42975e-05
111241	Hmga1b	high mobility group AT-hook 1B	-1.3024	5.82914	-10.9536	3.36287e-08	1.42975e-05
67252	Cap2	cyclase associated actin cytoskeleton regulatory protein 2	0.846806	6.18903	10.9388	3.42045e-08	1.42975e-05
211401	Mtss1	MTSS I-BAR domain containing 1	0.928515	7.20122	10.8341	3.85627e-08	1.50525e-05
70839	P2ry12	purinergic receptor P2Y, G-protein coupled 12	2.51462	1.42548	10.8194	3.92219e-08	1.50525e-05
207181	Rbms3	RNA binding motif, single stranded interacting protein	1.03266	6.00235	10.8081	3.97359e-08	1.50525e-05
66433	Chchd7	coiled-coil-helix-coiled-coil-helix domain containing 7	2.13848	1.81524	10.7024	4.49111e-08	1.64973e-05
20404	Sh3gl2	SH3-domain GRB2-like 2	2.22855	4.46866	11.0246	4.65567e-08	1.65988e-05
67198	Spats2l	spermatogenesis associated, serine-rich 2-like	0.840053	6.51542	10.5838	5.15782e-08	1.78637e-05
57915	Tbc1d1	TBC1 domain family, member 1	-0.660763	8.01662	-10.5421	5.41639e-08	1.82382e-05
107589	Mylk	myosin, light polypeptide kinase	1.64357	5.55802	10.738	6.15174e-08	2.01544e-05
20203	S100b	S100 protein, beta polypeptide, neural	2.2252	2.63952	10.316	7.08282e-08	2.25942e-05
12395	Runx1t1	RUNX1 translocation partner 1	2.26894	1.77911	10.2769	7.42241e-08	2.30704e-05
69938	Scrn1	secernin 1	2.38275	4.60415	10.7676	7.70225e-08	2.33417e-05
73121	Rflna	refilin A	2.02945	4.00163	10.2949	7.97676e-08	2.3584e-05
12661	Chl1	cell adhesion molecule L1-like	3.22003	7.2573	11.4689	8.59608e-08	2.4152e-05
27276	Plekhb1	pleckstrin homology domain containing, family B (evectins) member 1	2.05477	3.34475	10.1469	8.68225e-08	2.4152e-05
319765	Igf2bp2	insulin-like growth factor 2 mRNA binding protein 2	-2.63577	5.4679	-10.6301	8.79536e-08	2.4152e-05
72709	C1qtnf6	C1q and tumor necrosis factor related protein 6	1.3649	5.3757	10.1226	8.96586e-08	2.4152e-05
320404	Itpkb	inositol 1,4,5-trisphosphate 3-kinase B	0.964472	6.61061	9.97762	1.06741e-07	2.81286e-05
22209	Ube2a	ubiquitin-conjugating enzyme E2A	0.643276	5.97501	9.94304	1.11377e-07	2.87259e-05
12827	Col4a2	collagen, type IV, alpha 2	1.1063	3.51287	9.9163	1.15109e-07	2.88921e-05
268902	Robo2	roundabout guidance receptor 2	1.3264	4.91301	9.90456	1.16789e-07	2.88921e-05
15551	Htr1b	5-hydroxytryptamine (serotonin) receptor 1B	-4.61251	1.84202	-9.88355	1.19862e-07	2.90593e-05
66873	Tril	TLR4 interactor with leucine-rich repeats	1.34339	6.81651	9.96384	1.50426e-07	3.43719e-05
635253	Usp51	ubiquitin specific protease 51	1.45443	3.45857	9.69143	1.52289e-07	3.43719e-05
399558	Flrt2	fibronectin leucine rich transmembrane protein 2	1.18724	3.95605	9.68198	1.54108e-07	3.43719e-05
20664	Sox1	SRY (sex determining region Y)-box 1	-2.6008	3.98339	-9.67959	1.5457e-07	3.43719e-05
26362	Axl	AXL receptor tyrosine kinase	2.03171	4.29702	9.96291	1.55952e-07	3.43719e-05
218989	Tmem260	transmembrane protein 260	0.876277	4.7905	9.61887	1.66859e-07	3.6119e-05
16172	Il17ra	interleukin 17 receptor A	-1.07792	4.44993	-9.57316	1.76792e-07	3.69106e-05
320183	Msrb3	methionine sulfoxide reductase B3	1.44637	3.12678	9.56309	1.79064e-07	3.69106e-05
26938	St6galnac5	ST6 (alpha-N-acetyl-neuraminyl-2,3-beta-galactosyl-1,3)-N-acetylgalactosaminide alpha-2,6-sialyltransferase 5	2.58382	1.41046	9.56051	1.79651e-07	3.69106e-05
13593	Ebf3	early B cell factor 3	-1.3075	5.5774	-9.50705	1.92287e-07	3.88484e-05
18479	Pak1	p21 (RAC1) activated kinase 1	-1.42008	5.05538	-9.44362	2.08513e-07	4.07701e-05
11647	Alpl	alkaline phosphatase, liver/bone/kidney	1.39364	3.5844	9.44358	2.08526e-07	4.07701e-05
21912	Tspan7	tetraspanin 7	1.61462	6.3316	9.80405	2.21232e-07	4.25678e-05
232333	Slc6a1	solute carrier family 6 (neurotransmitter transporter, GABA), member 1	1.19383	9.07425	9.50222	2.36577e-07	4.48092e-05
64294	Itm2c	integral membrane protein 2C	0.787951	7.72614	9.29585	2.52231e-07	4.62421e-05
77569	Limch1	LIM and calponin homology domains 1	1.50812	5.41304	9.5338	2.53144e-07	4.62421e-05
16950	Loxl3	lysyl oxidase-like 3	1.66042	3.75639	9.28006	2.57448e-07	4.62421e-05
12361	Cask	calcium/calmodulin dependent serine protein kinase	0.585201	6.8649	9.26608	2.62161e-07	4.62421e-05
13138	Dag1	dystroglycan 1	0.498165	8.98205	9.26299	2.63216e-07	4.62421e-05
14168	Fgf13	fibroblast growth factor 13	-2.90769	0.532045	-9.23175	2.74131e-07	4.74716e-05
17181	Matn2	matrilin 2	-1.12152	4.84942	-9.20505	2.83843e-07	4.84612e-05
236573	Gbp9	guanylate-binding protein 9	2.52817	3.1312	9.36382	2.96524e-07	4.95589e-05
13612	Edil3	EGF-like repeats and discoidin I-like domains 3	2.0918	3.78547	9.3476	2.98449e-07	4.95589e-05
319387	Adgrl3	adhesion G protein-coupled receptor L3	0.728421	6.93647	9.15397	3.03452e-07	4.97087e-05
53618	Fut8	fucosyltransferase 8	0.844772	6.61275	9.11752	3.18319e-07	5.14489e-05
72007	Fndc3b	fibronectin type III domain containing 3B	0.718516	6.54711	9.10036	3.2559e-07	5.19316e-05
240322	Adamts19	ADAM metallopeptidase with thrombospondin type 1 motif 19	-4.47718	-0.513839	-9.07453	3.3686e-07	5.30314e-05
207592	Tbc1d16	TBC1 domain family, member 16	-0.789555	6.60421	-9.02181	3.6117e-07	5.57447e-05
58802	Kcnmb4	potassium large conductance calcium-activated channel, subfamily M, beta member 4	1.10096	5.28953	9.01739	3.63292e-07	5.57447e-05
12364	Casp12	caspase 12	2.84394	3.20138	9.24387	3.75027e-07	5.68259e-05
14964	H2-D1	histocompatibility 2, D region locus 1	-1.60216	3.81124	-8.93532	4.05173e-07	6.06358e-05
17536	Meis2	Meis homeobox 2	-0.916444	5.84047	-8.86966	4.42363e-07	6.53943e-05
12841	Col9a3	collagen, type IX, alpha 3	1.1625	6.38344	8.98199	4.59148e-07	6.70577e-05
244853	Nxpe4	neurexophilin and PC-esterase domain family, member 4	1.35026	4.59157	8.82392	4.71459e-07	6.80226e-05
207393	Elfn2	leucine rich repeat and fibronectin type III, extracellular 2	-2.98615	3.45082	-8.86962	4.78125e-07	6.80226e-05
270151	Nlrx1	NLR family member X1	1.34081	3.33568	8.80493	4.82589e-07	6.80226e-05
14472	Gbx2	gastrulation brain homeobox 2	1.01731	4.51015	8.77935	4.99539e-07	6.96024e-05
241568	Lrrc4c	leucine rich repeat containing 4C	1.03701	4.84677	8.77013	5.05796e-07	6.96734e-05
71803	Slc25a18	solute carrier family 25 (mitochondrial carrier), member 18	0.739437	7.12191	8.74922	5.20317e-07	7.04162e-05
18563	Pcx	pyruvate carboxylase	-1.02723	5.91908	-8.73887	5.2766e-07	7.04162e-05
54371	Chst2	carbohydrate sulfotransferase 2	1.21582	7.7935	8.95815	5.28615e-07	7.04162e-05
12032	Bcan	brevican	0.800607	9.90929	8.72034	5.41092e-07	7.09856e-05
54598	Calcrl	calcitonin receptor-like	0.813727	7.43853	8.71558	5.44602e-07	7.09856e-05
15228	Foxg1	forkhead box G1	-0.770962	6.31872	-8.69325	5.61381e-07	7.23942e-05
16419	Itgb5	integrin beta 5	1.2417	5.19147	8.71466	5.75567e-07	7.34424e-05
19242	Ptn	pleiotrophin	0.689496	10.5128	8.66671	5.82049e-07	7.34958e-05
14160	Lgr5	leucine rich repeat containing G protein coupled receptor 5	1.15272	4.58105	8.65152	5.94233e-07	7.35206e-05
14803	Grid1	glutamate receptor, ionotropic, delta 1	0.759126	4.86343	8.65135	5.94376e-07	7.35206e-05
50794	Klf13	Kruppel-like transcription factor 13	-0.990743	6.87385	-8.6273	6.14232e-07	7.52092e-05
225631	Onecut2	one cut domain, family member 2	1.82722	1.85208	8.61506	6.24603e-07	7.57144e-05
239591	Ttll8	tubulin tyrosine ligase-like family, member 8	2.84198	1.36097	8.56454	6.69436e-07	8.03455e-05
18189	Nrxn1	neurexin I	1.17863	7.74906	8.76437	6.79886e-07	8.07998e-05
239857	Cadm2	cell adhesion molecule 2	2.87343	4.10228	9.13986	7.27384e-07	8.53488e-05
272031	Plppr1	phospholipid phosphatase related 1	1.29248	3.35193	8.49949	7.32245e-07	8.53488e-05
237052	Tceal1	transcription elongation factor A (SII)-like 1	3.21666	0.465886	8.4791	7.53205e-07	8.68212e-05
103554	Psme4	proteasome (prosome, macropain) activator subunit 4	-0.561779	7.71541	-8.47337	7.59202e-07	8.68212e-05
16826	Ldb2	LIM domain binding 2	2.99711	3.09157	8.72719	8.22699e-07	9.32034e-05
17174	Masp1	MBL associated serine protease 1	1.48492	6.09885	8.73682	8.51194e-07	9.55386e-05
27373	Csnk1e	casein kinase 1, epsilon	-0.536313	7.75365	-8.37735	8.67672e-07	9.64947e-05
17207	Mcf2l	mcf.2 transforming sequence-like	2.15738	2.28408	8.33932	9.15072e-07	0.000100841
329178	Unc80	unc-80, NALCN activator	2.39705	1.643	8.30845	9.55561e-07	0.000102978
68732	Carmil1	capping protein regulator and myosin 1 linker 1	1.60785	4.25789	8.47918	9.68665e-07	0.000102978
14735	Gpc4	glypican 4	1.77026	4.19491	8.49184	9.7533e-07	0.000102978
12826	Col4a1	collagen, type IV, alpha 1	0.84075	4.74989	8.29318	9.76285e-07	0.000102978
19303	Pxn	paxillin	-0.601155	6.85383	-8.2927	9.76942e-07	0.000102978
68070	Pdzd2	PDZ domain containing 2	1.03722	4.4523	8.27567	1.00064e-06	0.000103028
26394	Lypla2	lysophospholipase 2	-0.828246	7.17493	-8.27448	1.00232e-06	0.000103028
27206	Nrk	Nik related kinase	1.16583	2.51127	8.27062	1.00778e-06	0.000103028
20194	S100a10	S100 calcium binding protein A10 (calpactin)	-1.43392	6.67107	-8.54916	1.02273e-06	0.000103028
104885	Tmem179	transmembrane protein 179	4.6593	0.513466	8.2629	1.02592e-06	0.000103028
74246	Gale	galactose-4-epimerase, UDP	-0.975638	5.30855	-8.25206	1.03451e-06	0.000103028
94346	Tmem40	transmembrane protein 40	2.58525	1.31752	8.24759	1.04105e-06	0.000103028
11899	Astn1	astrotactin 1	0.871665	7.77356	8.24279	1.04813e-06	0.000103028
260299	Cadm4	cell adhesion molecule 4	1.09502	6.8882	8.41339	1.05687e-06	0.000103028
407786	Taf9b	TATA-box binding protein associated factor 9B	1.14928	4.01471	8.23321	1.06241e-06	0.000103028
69601	Dab2ip	disabled 2 interacting protein	-0.548721	7.26335	-8.22047	1.08172e-06	0.000104069
93880	Pcdhb9	protocadherin beta 9	2.19222	2.31077	8.17944	1.14648e-06	0.000108896
329872	Frem1	Fras1 related extracellular matrix protein 1	4.02976	2.35584	8.511	1.14986e-06	0.000108896
11790	Speg	SPEG complex locus	1.71277	4.06243	8.35193	1.166e-06	0.000109567
16410	Itgav	integrin alpha V	0.71794	8.24271	8.15266	1.19095e-06	0.000111052
17132	Maf	MAF bZIP transcription factor	1.60218	4.50567	8.32398	1.2111e-06	0.000112069
214058	Megf11	multiple EGF-like-domains 11	2.16618	4.79344	8.68731	1.25867e-06	0.000115193
192734	Lrrc75b	leucine rich repeat containing 75B	3.78984	0.801288	8.11096	1.26388e-06	0.000115193
76089	Rapgef2	Rap guanine nucleotide exchange factor (GEF) 2	-0.634322	6.98412	-8.08736	1.30723e-06	0.000117132
192167	Nlgn1	neuroligin 1	1.23166	4.373	8.07918	1.32262e-06	0.000117132
229521	Syt11	synaptotagmin XI	0.726294	8.65484	8.07721	1.32635e-06	0.000117132
17118	Marcks	myristoylated alanine rich protein kinase C substrate	0.551169	9.94987	8.07496	1.33064e-06	0.000117132
22793	Zyx	zyxin	-1.01975	7.2635	-8.16894	1.33346e-06	0.000117132
100604	Lrrc8c	leucine rich repeat containing 8 family, member C	-0.831313	5.18109	-8.05711	1.36512e-06	0.00011905
20363	Selenop	selenoprotein P	2.03562	6.86416	8.70944	1.3873e-06	0.00012012
19771	Rlbp1	retinaldehyde binding protein 1	1.75108	3.84581	8.20046	1.41523e-06	0.000121669
13032	Ctsc	cathepsin C	0.98681	7.60328	8.12082	1.4264e-06	0.000121766
57738	Slc15a2	solute carrier family 15 (H+/peptide transporter), member 2	1.18002	5.27109	8.0855	1.51036e-06	0.00012787
212398	Frat2	frequently rearranged in advanced T cell lymphomas 2	-1.24162	2.88231	-7.9775	1.5308e-06	0.00012787
330941	AI593442	expressed sequence AI593442	-1.40345	5.1527	-8.01083	1.53832e-06	0.00012787
114584	Clic1	chloride intracellular channel 1	-0.504301	7.67753	-7.97331	1.54009e-06	0.00012787
66273	Aamdc	adipogenesis associated Mth938 domain containing	1.08365	4.1661	7.96302	1.56316e-06	0.000128902
237360	Adamts14	ADAM metallopeptidase with thrombospondin type 1 motif 14	-0.945923	5.56749	-7.94402	1.60671e-06	0.000131599
17389	Mmp16	matrix metallopeptidase 16	2.16871	3.1192	8.11037	1.6236e-06	0.000132089
12322	Camk2a	calcium/calmodulin-dependent protein kinase II alpha	2.27225	1.0465	7.92585	1.64958e-06	0.000133226
67603	Dusp6	dual specificity phosphatase 6	0.827452	8.46447	7.91644	1.67226e-06	0.000133226
18805	Pld1	phospholipase D1	0.637581	6.18392	7.91297	1.6807e-06	0.000133226
259302	Srgap3	SLIT-ROBO Rho GTPase activating protein 3	0.987685	6.56582	7.98765	1.68424e-06	0.000133226
240055	Neurl1b	neuralized E3 ubiquitin protein ligase 1B	1.30734	3.37625	7.90814	1.69252e-06	0.000133226
71310	Tbc1d9	TBC1 domain family, member 9	-0.597891	5.91612	-7.90073	1.71085e-06	0.000133292
210933	Adgrb3	adhesion G protein-coupled receptor B3	0.76743	5.84171	7.89891	1.71536e-06	0.000133292
67623	Tm7sf3	transmembrane 7 superfamily member 3	0.702659	6.38467	7.88598	1.74792e-06	0.00013375
52837	Tmx4	thioredoxin-related transmembrane protein 4	0.673542	6.23849	7.88545	1.74927e-06	0.00013375
68038	Chid1	chitinase domain containing 1	0.787907	4.94529	7.88346	1.75435e-06	0.00013375
19266	Ptprd	protein tyrosine phosphatase receptor type D	1.46438	5.53393	8.15833	1.77148e-06	0.000134212
58182	Prokr1	prokineticin receptor 1	2.20659	2.8737	7.96162	1.78611e-06	0.00013448
20320	Nptn	neuroplastin	0.588512	7.19421	7.86291	1.80764e-06	0.000135261
245450	Slitrk2	SLIT and NTRK-like family, member 2	0.919257	5.43159	7.85321	1.8334e-06	0.000136207
14357	Dtx1	deltex 1, E3 ubiquitin ligase	1.46121	3.79628	7.85119	1.85064e-06	0.000136207
171170	Mbnl3	muscleblind like splicing factor 3	3.06262	-0.207844	7.84555	1.854e-06	0.000136207
12293	Cacna2d1	calcium channel, voltage-dependent, alpha2/delta subunit 1	0.604212	6.1252	7.84021	1.86851e-06	0.000136446
27062	Cadps	Ca2+-dependent secretion activator	-4.25267	1.09443	-7.83137	1.89282e-06	0.000137394
99382	Abtb2	ankyrin repeat and BTB domain containing 2	-0.927846	6.68811	-7.78431	2.02784e-06	0.000146205
17311	Kitl	kit ligand	0.860025	7.12327	7.77624	2.05202e-06	0.000146205
18030	Nfil3	nuclear factor, interleukin 3, regulated	-1.88791	3.31211	-7.77614	2.05231e-06	0.000146205
116838	Rims2	regulating synaptic membrane exocytosis 2	-1.00329	3.98445	-7.77279	2.06245e-06	0.000146205
74104	Abcb6	ATP-binding cassette, sub-family B member 6	-0.477734	5.86644	-7.75187	2.12685e-06	0.000149687
16891	Lipg	lipase, endothelial	2.78187	-0.452696	7.74556	2.1467e-06	0.000149687
66226	Trappc2	trafficking protein particle complex 2	0.714056	4.13451	7.74495	2.14861e-06	0.000149687
18423	Otx1	orthodenticle homeobox 1	-1.49873	4.22193	-7.73472	2.18126e-06	0.000151093
234267	Gpm6a	glycoprotein m6a	0.767749	8.76384	7.70762	2.27022e-06	0.000156362
27355	Pald1	phosphatase domain containing, paladin 1	-0.600265	6.77407	-7.69934	2.29814e-06	0.000156777
218772	Rarb	retinoic acid receptor, beta	1.95949	2.11133	7.69817	2.30212e-06	0.000156777
12450	Ccng1	cyclin G1	1.1526	8.33416	7.92162	2.31961e-06	0.000157085
320799	Zhx3	zinc fingers and homeoboxes 3	0.712978	5.47596	7.68769	2.33809e-06	0.000157457
58801	Pmaip1	phorbol-12-myristate-13-acetate-induced protein 1	1.07554	3.93505	7.67391	2.38627e-06	0.000159814
18191	Nrxn3	neurexin III	5.03618	0.944998	7.81779	2.46918e-06	0.000164458
329828	Myorg	myogenesis regulating glycosidase (putative)	1.07335	4.97719	7.6325	2.53747e-06	0.000168083
108071	Grm5	glutamate receptor, metabotropic 5	0.819404	8.15207	7.62501	2.56587e-06	0.00016904
19876	Robo1	roundabout guidance receptor 1	0.817502	7.13419	7.61336	2.61073e-06	0.000171067
14802	Gria4	glutamate receptor, ionotropic, AMPA4 (alpha 4)	1.85946	7.26044	8.19629	2.63097e-06	0.000171466
18993	Pou3f3	POU domain, class 3, transcription factor 3	-0.658734	7.92018	-7.59787	2.67168e-06	0.000172997
99738	Kcnc4	potassium voltage gated channel, Shaw-related subfamily, member 4	2.04314	1.75645	7.59503	2.683e-06	0.000172997
83921	Cemip2	cell migration inducing hyaluronidase 2	0.691645	7.04064	7.57108	2.78064e-06	0.000178344
269513	Nkain3	Na+/K+ transporting ATPase interacting 3	0.905074	4.73015	7.56346	2.81251e-06	0.000179438
623279	Dok6	docking protein 6	1.24691	5.36452	7.72145	2.83216e-06	0.000179746
93961	B3galt5	UDP-Gal:betaGlcNAc beta 1,3-galactosyltransferase, polypeptide 5	1.45012	3.9362	7.59034	2.89956e-06	0.000182397
72014	Btbd17	BTB domain containing 17	1.29922	5.0355	7.70394	2.90403e-06	0.000182397
59095	Fxyd6	FXYD domain-containing ion transport regulator 6	-1.15963	4.73989	-7.53661	2.92784e-06	0.000182945
20963	Syk	spleen tyrosine kinase	-1.06344	5.94606	-7.55644	2.94425e-06	0.000183027
69068	Tcim	transcriptional and immune response regulator	-2.14131	3.08108	-7.52348	2.98602e-06	0.000184676
17974	Nck2	non-catalytic region of tyrosine kinase adaptor protein 2	0.808554	5.82679	7.51574	3.02092e-06	0.000185645
16784	Lamp2	lysosomal-associated membrane protein 2	0.606241	7.84319	7.50863	3.05334e-06	0.000185645
192198	Lrrc4	leucine rich repeat containing 4	1.02573	4.67668	7.50341	3.07737e-06	0.000185645
52389	Adgra1	adhesion G protein-coupled receptor A1	1.67577	3.11984	7.51319	3.09193e-06	0.000185645
70771	Gpr173	G-protein coupled receptor 173	1.20848	3.5939	7.50006	3.0929e-06	0.000185645
67826	Snap47	synaptosomal-associated protein, 47	0.726667	5.15372	7.49992	3.09357e-06	0.000185645
56296	Dmrtb1	DMRT-like family B with proline-rich C-terminal, 1	1.87417	3.4977	7.65411	3.11926e-06	0.000186264
21802	Tgfa	transforming growth factor alpha	2.13543	3.17377	7.65987	3.24071e-06	0.000192568
211712	Pcdh9	protocadherin 9	1.02792	5.36795	7.47937	3.28505e-06	0.000194251
224997	Dlgap1	DLG associated protein 1	3.32915	2.3591	7.69526	3.31321e-06	0.000194965
219140	Spata13	spermatogenesis associated 13	-1.54851	5.93175	-7.73877	3.33296e-06	0.000195179
208922	Cpeb3	cytoplasmic polyadenylation element binding protein 3	1.52001	2.26738	7.43814	3.39539e-06	0.00019788
75746	Morc4	microrchidia 4	-1.03482	4.2931	-7.43205	3.4268e-06	0.000198521
69217	Plekha4	pleckstrin homology domain containing, family A (phosphoinositide binding specific) member 4	1.25235	2.21398	7.42629	3.45677e-06	0.000198521
72446	Prr5l	proline rich 5 like	-0.669588	6.05875	-7.42559	3.46039e-06	0.000198521
30785	Cttnbp2	cortactin binding protein 2	0.687122	4.70027	7.42266	3.47579e-06	0.000198521
18286	Odf2	outer dense fiber of sperm tails 2	-0.538454	7.14301	-7.41698	3.50577e-06	0.000198521
239217	Kctd12	potassium channel tetramerisation domain containing 12	0.832843	5.62259	7.4147	3.51792e-06	0.000198521
63953	Dusp10	dual specificity phosphatase 10	-1.19261	5.00975	-7.41411	3.52104e-06	0.000198521
69136	Tusc1	tumor suppressor candidate 1	-1.96718	1.51663	-7.40973	3.5445e-06	0.000198919
71738	Mamdc2	MAM domain containing 2	2.76075	4.2327	7.9339	3.69078e-06	0.000205917
76132	Faxc	failed axon connections homolog	-0.568297	6.10661	-7.38085	3.70317e-06	0.000205917
245527	Eda2r	ectodysplasin A2 receptor	0.843317	7.02056	7.3708	3.81079e-06	0.000210933
218442	Serinc5	serine incorporator 5	0.702142	8.00468	7.33748	3.95569e-06	0.000216809
225028	Map4k3	mitogen-activated protein kinase kinase kinase kinase 3	-0.721104	6.56519	-7.33694	3.95893e-06	0.000216809
29815	Bcar3	breast cancer anti-estrogen resistance 3	-0.867571	5.13089	-7.33501	3.97059e-06	0.000216809
74114	Crot	carnitine O-octanoyltransferase	0.806624	6.55481	7.3168	4.0824e-06	0.000220724
66849	Ppp1r2	protein phosphatase 1, regulatory inhibitor subunit 2	-0.497006	6.45498	-7.31592	4.08791e-06	0.000220724
56533	Rgs17	regulator of G-protein signaling 17	1.35037	2.79193	7.31448	4.09693e-06	0.000220724
14758	Gpm6b	glycoprotein m6b	0.553816	10.0135	7.30567	4.15243e-06	0.000222725
76877	Rab36	RAB36, member RAS oncogene family	1.35948	3.3322	7.29096	4.24685e-06	0.000226785
192166	Sardh	sarcosine dehydrogenase	0.661566	6.10718	7.26832	4.39667e-06	0.000233527
14813	Grin2c	glutamate receptor, ionotropic, NMDA2C (epsilon 3)	2.44637	-0.0477595	7.26572	4.4142e-06	0.000233527
100434	Slc44a1	solute carrier family 44, member 1	0.773827	5.09223	7.26326	4.43089e-06	0.000233527
66988	Lap3	leucine aminopeptidase 3	-0.375417	7.19413	-7.25564	4.48298e-06	0.000234553
240843	Brinp2	bone morphogenic protein/retinoic acid inducible neural-specific 2	1.37609	6.01303	7.54717	4.48906e-06	0.000234553
94282	Sfxn5	sideroflexin 5	0.983353	6.08472	7.33337	4.58302e-06	0.000238435
15211	Hexa	hexosaminidase A	0.774911	6.26116	7.23257	4.64468e-06	0.00024061
18145	Npc1	NPC intracellular cholesterol transporter 1	0.522583	6.88025	7.22711	4.68384e-06	0.000241606
14302	Frk	fyn-related kinase	2.07416	2.55281	7.24426	4.72865e-06	0.000242885
77975	Tmem50b	transmembrane protein 50B	0.510062	5.27262	7.20257	4.86418e-06	0.000247565
269637	Cnpy1	canopy FGF signaling regulator 1	1.23655	6.01698	7.41773	4.86756e-06	0.000247565
18126	Nos2	nitric oxide synthase 2, inducible	-4.27963	-1.32818	-7.20021	4.8819e-06	0.000247565
16852	Lgals1	lectin, galactose binding, soluble 1	-0.669295	8.94695	-7.19762	4.90146e-06	0.000247565
217463	Snx13	sorting nexin 13	0.444238	6.25031	7.18745	4.97899e-06	0.000248908
243548	Prickle2	prickle planar cell polarity protein 2	1.15259	3.48735	7.18681	4.9839e-06	0.000248908
11481	Acvr2b	activin receptor IIB	-0.904288	5.59542	-7.18347	5.00964e-06	0.000248908
20377	Sfrp1	secreted frizzled-related protein 1	-3.35502	1.42191	-7.1834	5.0102e-06	0.000248908
217843	Unc79	unc-79 homolog	1.41688	4.54784	7.35198	5.06067e-06	0.00025039
59036	Dact1	dishevelled-binding antagonist of beta-catenin 1	-0.730649	6.19597	-7.16709	5.13807e-06	0.000253186
93842	Igsf9	immunoglobulin superfamily, member 9	-1.64455	2.41772	-7.14944	5.28026e-06	0.000259139
106618	Wdr90	WD repeat domain 90	-0.786985	6.57584	-7.14331	5.33067e-06	0.000260558
74229	Paqr8	progestin and adipoQ receptor family member VIII	1.30371	6.37487	7.41645	5.40388e-06	0.000262115
108672	Zdhhc15	zinc finger, DHHC domain containing 15	0.784968	4.11311	7.13428	5.40578e-06	0.000262115
328329	Mast4	microtubule associated serine/threonine kinase family member 4	-0.865064	6.11018	-7.12047	5.52281e-06	0.000266723
629059	Fam124a	family with sequence similarity 124, member A	-0.839135	5.22069	-7.09574	5.73918e-06	0.000272952
11816	Apoe	apolipoprotein E	2.50273	5.74443	7.7066	5.7539e-06	0.000272952
67117	Dynlt3	dynein light chain Tctex-type 3	0.781514	6.01446	7.09359	5.75835e-06	0.000272952
50915	Grb14	growth factor receptor bound protein 14	-1.56273	5.44535	-7.30948	5.762e-06	0.000272952
268567	Tmem229b	transmembrane protein 229B	0.734855	4.72283	7.09292	5.76437e-06	0.000272952
30937	Lmcd1	LIM and cysteine-rich domains 1	1.54776	2.04327	7.0766	5.91267e-06	0.000277974
93885	Pcdhb14	protocadherin beta 14	1.34252	3.06597	7.07621	5.9163e-06	0.000277974
76459	Car12	carbonic anhydrase 12	2.01913	1.95099	7.0667	6.00459e-06	0.000281034
68027	Tmem178	transmembrane protein 178	-1.69543	2.4092	-7.06238	6.04518e-06	0.000281845
114606	Tle6	transducin-like enhancer of split 6	-0.754552	6.20416	-7.05885	6.07863e-06	0.000282319
208659	Fam20a	FAM20A, golgi associated secretory pathway pseudokinase	4.53685	-0.983672	7.06564	6.12175e-06	0.000283236
227120	Plcl1	phospholipase C-like 1	0.876173	4.02147	7.04486	6.21284e-06	0.000286358
21834	Thrb	thyroid hormone receptor beta	1.75647	2.9375	7.06477	6.28363e-06	0.000288523
23943	Esyt1	extended synaptotagmin-like protein 1	-1.06417	4.02832	-7.01781	6.48129e-06	0.000296476
242125	Mab21l3	mab-21-like 3	2.691	-0.516777	7.00714	6.59047e-06	0.000300337
223776	Selenoo	selenoprotein O	-0.574582	4.61369	-6.99743	6.69157e-06	0.000303802
11819	Nr2f2	nuclear receptor subfamily 2, group F, member 2	3.17711	2.06979	7.22601	6.74712e-06	0.000305181
66743	Rnf220	ring finger protein 220	-0.44069	6.25806	-6.98245	6.85075e-06	0.000308178
20563	Slit2	slit guidance ligand 2	-2.37897	0.544424	-6.9812	6.86422e-06	0.000308178
54216	Pcdh7	protocadherin 7	1.20048	5.81215	7.17208	6.93415e-06	0.000310169
30052	Pcsk1n	proprotein convertase subtilisin/kexin type 1 inhibitor	1.72368	2.57967	6.96525	7.03848e-06	0.000313678
227333	Dgkd	diacylglycerol kinase, delta	-0.624656	7.61622	-6.96186	7.07613e-06	0.000314201
66058	Tmem176a	transmembrane protein 176A	0.79539	5.54294	6.95381	7.16631e-06	0.000317044
53860	Septin9	septin 9	0.368759	9.62528	6.93646	7.36492e-06	0.000324646
20284	Scrg1	scrapie responsive gene 1	2.94168	2.35756	7.11378	7.55575e-06	0.000331851
20511	Slc1a2	solute carrier family 1 (glial high affinity glutamate transporter), member 2	2.36202	5.37295	7.46835	7.87974e-06	0.000344831
263803	Pkn3	protein kinase N3	-0.954112	3.48883	-6.88794	7.95158e-06	0.000346723
71481	Alpk1	alpha-kinase 1	1.99206	2.63387	6.90717	8.14194e-06	0.000353751
12794	Cnih2	cornichon family AMPA receptor auxiliary protein 2	1.09289	2.92395	6.87023	8.17773e-06	0.000354037
109689	Arrb1	arrestin, beta 1	-0.741963	5.24083	-6.86054	8.30444e-06	0.000358243
240041	Zfp945	zinc finger protein 945	0.695512	4.95312	6.84547	8.50548e-06	0.000364994
192289	Tmlhe	trimethyllysine hydroxylase, epsilon	0.987006	3.78639	6.84432	8.52113e-06	0.000364994
80884	Maged2	MAGE family member D2	0.947182	6.81187	6.94033	8.92312e-06	0.000380867
93882	Pcdhb11	protocadherin beta 11	1.23826	3.2001	6.80077	9.13273e-06	0.000386519
13363	Dhh	desert hedgehog	1.38277	4.15562	6.92442	9.14327e-06	0.000386519
211945	Plekhh1	pleckstrin homology domain containing, family H (with MyTH4 domain) member 1	-0.608482	4.64265	-6.799	9.1585e-06	0.000386519
20482	Skil	SKI-like	0.595181	4.82215	6.79732	9.1831e-06	0.000386519
100072	Camta1	calmodulin binding transcription activator 1	-1.05375	4.83042	-6.79128	9.27201e-06	0.000388911
107869	Cth	cystathionine gamma lyase	-1.58435	2.07664	-6.77107	9.57628e-06	0.000399598
75770	Brsk2	BR serine/threonine kinase 2	-2.13693	4.07105	-6.92427	9.59273e-06	0.000399598
17775	Laptm4a	lysosomal-associated protein transmembrane 4A	0.578656	8.01209	6.76728	9.63437e-06	0.000399958
54561	Nap1l3	nucleosome assembly protein 1-like 3	1.28153	3.0946	6.76487	9.67168e-06	0.000400137
58178	Sorcs1	sortilin-related VPS10 domain containing receptor 1	0.628521	8.1363	6.75545	9.81846e-06	0.000400957
52028	Bbs1	Bardet-Biedl syndrome 1	-0.710898	4.21239	-6.75534	9.82031e-06	0.000400957
27392	Pign	phosphatidylinositol glycan anchor biosynthesis, class N	0.653835	5.67739	6.75505	9.82475e-06	0.000400957
114249	Npnt	nephronectin	1.77807	5.06825	7.13919	9.8487e-06	0.000400957
319263	Pcmtd1	protein-L-isoaspartate (D-aspartate) O-methyltransferase domain containing 1	0.731626	6.1331	6.75301	9.85689e-06	0.000400957
226518	Nmnat2	nicotinamide nucleotide adenylyltransferase 2	2.04097	2.73962	6.86619	9.89913e-06	0.000401328
65963	Tmem176b	transmembrane protein 176B	0.594439	7.19339	6.74301	1.0016e-05	0.000404715
29861	Dpf1	double PHD fingers 1	-0.755516	5.5901	-6.73407	1.01607e-05	0.000409195
117591	Slc2a9	solute carrier family 2 (facilitated glucose transporter), member 9	0.666129	4.37441	6.72813	1.0258e-05	0.000411745
235072	Septin7	septin 7	0.456048	8.8393	6.70792	1.05963e-05	0.000423671
99526	Usp53	ubiquitin specific peptidase 53	0.939461	3.23158	6.70624	1.0625e-05	0.000423671
215653	Rassf2	Ras association (RalGDS/AF-6) domain family member 2	0.694774	7.11895	6.69599	1.08016e-05	0.000428566
66522	Pgpep1	pyroglutamyl-peptidase I	0.614591	5.68674	6.69429	1.08311e-05	0.000428566
11593	Aga	aspartylglucosaminidase	0.767817	3.79807	6.69299	1.08538e-05	0.000428566
269695	Rnft2	ring finger protein, transmembrane 2	0.774415	4.20729	6.69092	1.089e-05	0.000428599
29857	Mapk12	mitogen-activated protein kinase 12	-1.0578	4.91255	-6.6851	1.09926e-05	0.000431238
218734	Cep15	centrosomal protein 15	0.719525	3.68936	6.68067	1.10713e-05	0.000431995
12894	Cpt1a	carnitine palmitoyltransferase 1a, liver	0.56567	6.82707	6.68	1.10832e-05	0.000431995
14051	Eya4	EYA transcriptional coactivator and phosphatase 4	-1.63931	3.14491	-6.67678	1.11409e-05	0.000432854
19063	Ppt1	palmitoyl-protein thioesterase 1	0.596807	5.95176	6.67208	1.12256e-05	0.000434748
53901	Rcan2	regulator of calcineurin 2	-2.54321	4.19069	-6.90951	1.13238e-05	0.000435699
20312	Cx3cl1	C-X3-C motif chemokine ligand 1	1.69506	4.58059	6.94536	1.13407e-05	0.000435699
56376	Pdlim5	PDZ and LIM domain 5	0.590047	7.62704	6.66481	1.13579e-05	0.000435699
216613	Ccdc85a	coiled-coil domain containing 85A	1.92038	3.87036	6.90519	1.13972e-05	0.000435825
74340	Ahcyl2	S-adenosylhomocysteine hydrolase-like 2	0.450627	6.52678	6.65845	1.14751e-05	0.000437423
54610	Tbc1d8	TBC1 domain family, member 8	-0.691757	5.23351	-6.65572	1.15258e-05	0.000437706
69724	Rnaseh2a	ribonuclease H2, large subunit	-0.581087	5.068	-6.65417	1.15547e-05	0.000437706
100039795	Ildr2	immunoglobulin-like domain containing receptor 2	1.41215	4.18561	6.79529	1.16522e-05	0.000440025
58207	Slc43a3	solute carrier family 43, member 3	1.93446	1.67311	6.63855	1.185e-05	0.00044606
76252	Atp6v0e2	ATPase, H+ transporting, lysosomal V0 subunit E2	0.539317	7.03741	6.63419	1.19338e-05	0.00044606
22240	Dpysl3	dihydropyrimidinase-like 3	-0.880644	7.69774	-6.74416	1.19624e-05	0.00044606
13717	Eln	elastin	1.13035	4.23844	6.63847	1.19868e-05	0.00044606
68519	Eml1	echinoderm microtubule associated protein like 1	-0.656459	4.77217	-6.63026	1.20099e-05	0.00044606
12263	C2	complement C2	2.14003	0.954786	6.62908	1.20328e-05	0.00044606
226025	Trpm3	transient receptor potential cation channel, subfamily M, member 3	2.23258	1.33997	6.62651	1.20829e-05	0.000446553
72018	Fundc1	FUN14 domain containing 1	0.483237	4.81299	6.61307	1.23488e-05	0.00045499
11489	Adam12	ADAM metallopeptidase domain 12	0.685236	8.54696	6.61072	1.23959e-05	0.000455341
20539	Slc7a5	solute carrier family 7 (cationic amino acid transporter, y+ system), member 5	-0.757911	8.12814	-6.61405	1.25268e-05	0.000455755
338351	Akap17b	A kinase anchor protein 17B	0.700382	4.9108	6.60391	1.25334e-05	0.000455755
13618	Ednrb	endothelin receptor type B	2.34902	8.32876	7.26533	1.25369e-05	0.000455755
14972	H2-K1	histocompatibility 2, K1, K region	-1.77333	5.07746	-6.83924	1.25798e-05	0.000455755
12890	Cplx2	complexin 2	0.781068	6.20272	6.60089	1.25951e-05	0.000455755
22329	Vcam1	vascular cell adhesion molecule 1	1.57802	3.22984	6.65846	1.26615e-05	0.000456204
15468	Prmt2	protein arginine N-methyltransferase 2	0.93553	5.50392	6.64805	1.26828e-05	0.000456204
21859	Timp3	tissue inhibitor of metalloproteinase 3	0.992108	5.49998	6.70097	1.27824e-05	0.000458425
218460	Wdr41	WD repeat domain 41	0.536274	5.37265	6.58823	1.28564e-05	0.000459721
328232	Gfod1	glucose-fructose oxidoreductase domain containing 1	-1.13371	3.14825	-6.58186	1.29901e-05	0.000463134
12014	Bach2	BTB and CNC homology, basic leucine zipper transcription factor 2	-0.614332	5.62392	-6.5643	1.33662e-05	0.000475147
16777	Lamb1	laminin B1	0.583798	7.07153	6.55871	1.34884e-05	0.000478088
78070	Cpt1c	carnitine palmitoyltransferase 1c	1.13195	5.98959	6.73589	1.35891e-05	0.000479191
11881	Arsb	arylsulfatase B	0.939729	4.9893	6.55672	1.35985e-05	0.000479191
13123	Cyp7b1	cytochrome P450, family 7, subfamily b, polypeptide 1	2.27521	0.937767	6.5466	1.3757e-05	0.00048337
54366	Ctnnal1	catenin alpha like 1	1.07732	4.37461	6.54156	1.39382e-05	0.000488321
26912	Gcat	glycine C-acetyltransferase (2-amino-3-ketobutyrate-coenzyme A ligase)	-1.16554	4.70408	-6.53374	1.40484e-05	0.000488982
12579	Cdkn2b	cyclin dependent kinase inhibitor 2B	1.43797	2.85515	6.53344	1.40554e-05	0.000488982
241727	Snph	syntaphilin	1.89546	2.03111	6.53244	1.40781e-05	0.000488982
16600	Klf4	Kruppel-like transcription factor 4 (gut)	-1.64686	4.63221	-6.68941	1.43237e-05	0.000496091
19283	Ptprz1	protein tyrosine phosphatase receptor type Z, polypeptide 1	0.976415	11.0069	6.61322	1.48295e-05	0.000511573
76829	Dok5	docking protein 5	1.93186	2.15081	6.49955	1.48551e-05	0.000511573
77929	Yipf6	Yip1 domain family, member 6	0.457501	6.13369	6.4962	1.49367e-05	0.000512926
21933	Tnfrsf10b	tumor necrosis factor receptor superfamily, member 10b	1.11014	4.33276	6.51565	1.49851e-05	0.000513134
69981	Tmem30a	transmembrane protein 30A	0.37513	7.82503	6.48673	1.51701e-05	0.000516692
24069	Sufu	SUFU negative regulator of hedgehog signaling	-0.381754	6.26683	-6.48656	1.51743e-05	0.000516692
29820	Tnfrsf19	tumor necrosis factor receptor superfamily, member 19	0.849797	6.26193	6.54497	1.53198e-05	0.000519076
53867	Col5a3	collagen, type V, alpha 3	1.31604	5.59697	6.71948	1.53299e-05	0.000519076
107993	Bfsp2	beaded filament structural protein 2, phakinin	2.18093	0.999873	6.46201	1.57974e-05	0.000533415
56461	Kcnip3	Kv channel interacting protein 3, calsenilin	1.30855	6.58917	6.77061	1.59591e-05	0.000537378
236727	Slc9a7	solute carrier family 9 (sodium/hydrogen exchanger), member 7	0.913522	6.387	6.55441	1.62722e-05	0.000546404
28010	Miip	migration and invasion inhibitory protein	-0.618013	5.60434	-6.43609	1.64846e-05	0.000549983
12313	Calm1	calmodulin 1	-0.492772	9.56153	-6.43594	1.64886e-05	0.000549983
242620	Dmrta2	doublesex and mab-3 related transcription factor like family A2	-0.884217	4.40704	-6.43341	1.65574e-05	0.000549983
66141	Ifitm3	interferon induced transmembrane protein 3	1.45276	3.62676	6.48436	1.65603e-05	0.000549983
16452	Jak2	Janus kinase 2	-0.484344	6.87534	-6.43062	1.66334e-05	0.0005509
26364	Adgre5	adhesion G protein-coupled receptor E5	-1.50435	5.91405	-6.68479	1.67242e-05	0.000552398
16911	Lmo4	LIM domain only 4	-0.503242	6.84883	-6.42558	1.6772e-05	0.000552473
18032	Nfix	nuclear factor I/X	0.949978	7.08242	6.56794	1.68639e-05	0.000553871
67043	Syap1	synapse associated protein 1	0.496217	5.41453	6.42075	1.69058e-05	0.000553871
17283	Men1	multiple endocrine neoplasia 1	-0.39718	6.80171	-6.4158	1.70442e-05	0.000556901
12038	Bche	butyrylcholinesterase	0.782365	6.09795	6.39827	1.76266e-05	0.00057438
11877	Arvcf	armadillo repeat gene deleted in velocardiofacial syndrome	-0.773097	4.43346	-6.39033	1.77754e-05	0.000577079
69590	Gpx8	glutathione peroxidase 8 (putative)	1.26188	4.3085	6.4977	1.78046e-05	0.000577079
20336	Exoc4	exocyst complex component 4	0.511549	7.6319	6.3865	1.78879e-05	0.000578232
70598	Filip1	filamin A interacting protein 1	-2.36516	2.39283	-6.37769	1.81501e-05	0.000584882
11928	Atp1a1	ATPase, Na+/K+ transporting, alpha 1 polypeptide	0.428893	8.30302	6.37636	1.81901e-05	0.000584882
23965	Tenm3	teneurin transmembrane protein 3	-1.25285	6.07248	-6.56838	1.82522e-05	0.000585325
71263	Mro	maestro	1.53495	3.18732	6.43708	1.84759e-05	0.00059041
104445	Cdc42ep1	CDC42 effector protein 1	-0.454551	6.92003	-6.36588	1.85082e-05	0.00059041
171486	Cd99l2	CD99 antigen-like 2	0.617311	5.38941	6.36255	1.86104e-05	0.000592115
13797	Emx2	empty spiracles homeobox 2	-1.34443	4.90772	-6.47115	1.86996e-05	0.000593394
50768	Dlc1	deleted in liver cancer 1	-1.02932	4.25148	-6.3443	1.91813e-05	0.00060709
14799	Gria1	glutamate receptor, ionotropic, AMPA1 (alpha 1)	4.01336	-1.26702	6.34193	1.92566e-05	0.000607888
329650	Med12l	mediator complex subunit 12-like	0.627484	5.06712	6.33898	1.9351e-05	0.000609281
15478	Hs3st3a1	heparan sulfate (glucosamine) 3-O-sulfotransferase 3A1	1.11199	2.51354	6.3353	1.94696e-05	0.000611426
71785	Pdgfd	platelet-derived growth factor, D polypeptide	4.34452	-0.660027	6.372	1.95794e-05	0.000613287
320873	Cdh10	cadherin 10	1.10673	4.84798	6.41927	2.01785e-05	0.000630423
50781	Dkk3	dickkopf WNT signaling pathway inhibitor 3	2.22214	1.58734	6.31005	2.03028e-05	0.000632675
269587	Epb41	erythrocyte membrane protein band 4.1	-0.881696	6.47268	-6.38556	2.05586e-05	0.000639005
208449	Sgms1	sphingomyelin synthase 1	0.55867	4.67144	6.29728	2.07386e-05	0.000642949
20502	Slc16a2	solute carrier family 16 (monocarboxylic acid transporters), member 2	-0.958742	7.68273	-6.44694	2.09125e-05	0.000645214
18761	Prkcq	protein kinase C, theta	-1.24176	4.35025	-6.30011	2.09459e-05	0.000645214
17968	Ncam2	neural cell adhesion molecule 2	0.987484	4.8309	6.33172	2.09713e-05	0.000645214
13030	Ctsb	cathepsin B	0.5186	7.65668	6.28216	2.1267e-05	0.000652483
14658	Glrb	glycine receptor, beta subunit	0.714835	4.7759	6.2808	2.13152e-05	0.000652483
18105	Nqo2	N-ribosyldihydronicotinamide quinone reductase 2	0.649764	5.15978	6.27666	2.1463e-05	0.00065479
319924	Apba1	amyloid beta precursor protein binding family A member 1	0.958044	2.57177	6.27454	2.15388e-05	0.00065479
14114	Fbln1	fibulin 1	-0.767829	6.74936	-6.28508	2.15527e-05	0.00065479
12614	Celsr1	cadherin, EGF LAG seven-pass G-type receptor 1	0.888977	4.9033	6.26841	2.18405e-05	0.000661877
13448	Dok1	docking protein 1	0.802958	3.17557	6.26461	2.18985e-05	0.000661979
239606	Slc2a13	solute carrier family 2 (facilitated glucose transporter), member 13	1.07407	3.78357	6.26136	2.20175e-05	0.000662484
71207	Nudt4	nudix hydrolase 4	-0.507201	8.26455	-6.26117	2.20245e-05	0.000662484
76787	Ppfia3	protein tyrosine phosphatase, receptor type, f polypeptide (PTPRF), interacting protein (liprin), alpha 3	-1.03029	2.98272	-6.25063	2.24152e-05	0.000672567
66881	Pcyox1	prenylcysteine oxidase 1	0.337263	7.13286	6.2371	2.29278e-05	0.000686248
73230	Bmper	BMP-binding endothelial regulator	1.23504	3.93803	6.28567	2.31209e-05	0.000690325
213084	Cdkl3	cyclin dependent kinase like 3	0.937558	2.95093	6.22857	2.3257e-05	0.000692681
19156	Psap	prosaposin	0.588671	9.53735	6.21222	2.39026e-05	0.000709456
16206	Lrig1	leucine-rich repeats and immunoglobulin-like domains 1	0.430324	8.97298	6.21135	2.39373e-05	0.000709456
414758	Zfp950	zinc finger protein 950	0.986498	4.33915	6.20816	2.40658e-05	0.000710758
99889	Arfip1	ADP-ribosylation factor interacting protein 1	0.394706	6.15827	6.20712	2.41076e-05	0.000710758
229445	Ctso	cathepsin O	1.00243	4.26321	6.2059	2.41571e-05	0.000710758
14783	Grb10	growth factor receptor bound protein 10	-1.45457	6.78698	-6.54851	2.44011e-05	0.000716199
78892	Crispld2	cysteine-rich secretory protein LCCL domain containing 2	1.71507	1.53556	6.19748	2.45003e-05	0.000717372
12330	Canx	calnexin	0.382499	9.60925	6.1955	2.45819e-05	0.00071803
11886	Asah1	N-acylsphingosine amidohydrolase 1	0.398789	7.34125	6.19404	2.46422e-05	0.000718059
233115	Dpy19l3	dpy-19 like C-mannosyltransferase 3	0.699712	5.79363	6.18843	2.48752e-05	0.000722001
18541	Pcnt	pericentrin (kendrin)	-0.460202	6.45086	-6.18792	2.48966e-05	0.000722001
59092	Pcbp4	poly(rC) binding protein 4	-0.716084	7.44967	-6.19458	2.49731e-05	0.000722491
22350	Ezr	ezrin	0.978081	4.74639	6.19707	2.53706e-05	0.000730526
67455	Klhl13	kelch-like 13	-0.446401	7.83852	-6.17667	2.53713e-05	0.000730526
93960	Nkd1	naked cuticle 1	-0.768584	4.9538	-6.16759	2.57617e-05	0.000739064
19263	Ptprb	protein tyrosine phosphatase receptor type B	1.62844	0.824009	6.16694	2.57898e-05	0.000739064
52398	Septin11	septin 11	-0.442345	8.33723	-6.16534	2.58592e-05	0.000739095
13992	Khdrbs3	KH domain containing, RNA binding, signal transduction associated 3	-1.05425	7.28212	-6.3532	2.5938e-05	0.000739095
195018	Zzef1	zinc finger, ZZ-type with EF hand domain 1	-0.54237	6.45508	-6.16271	2.59738e-05	0.000739095
622434	Arhgef26	Rho guanine nucleotide exchange factor 26	0.530826	6.62868	6.14766	2.66405e-05	0.000755343
12576	Cdkn1b	cyclin dependent kinase inhibitor 1B	-0.851996	6.62885	-6.23125	2.66791e-05	0.000755343
93879	Pcdhb8	protocadherin beta 8	1.54073	1.26567	6.14562	2.67318e-05	0.000755343
21356	Tapbp	TAP binding protein	0.853627	4.29674	6.14333	2.68355e-05	0.000756512
26380	Esrrb	estrogen related receptor, beta	-1.48949	3.40491	-6.14074	2.69526e-05	0.00075805
17885	Myh8	myosin, heavy polypeptide 8, skeletal muscle, perinatal	4.42661	-0.0440679	6.23815	2.72017e-05	0.000763284
94180	Acsbg1	acyl-CoA synthetase bubblegum family member 1	0.64161	8.28114	6.13283	2.73145e-05	0.000764681
71532	Fam217b	family with sequence similarity 217, member B	0.773637	3.58476	6.12973	2.74574e-05	0.000765821
269784	Cntn4	contactin 4	2.76759	0.0464173	6.12921	2.74816e-05	0.000765821
239250	Slitrk6	SLIT and NTRK-like family, member 6	2.64012	0.780158	6.11256	2.82651e-05	0.000785847
14871	Gstt1	glutathione S-transferase, theta 1	2.01835	1.05934	6.10579	2.85899e-05	0.000791828
11430	Acox1	acyl-Coenzyme A oxidase 1, palmitoyl	0.609479	7.41614	6.10536	2.86108e-05	0.000791828
19092	Prkg2	protein kinase, cGMP-dependent, type II	1.16031	3.05426	6.10105	2.88202e-05	0.000795309
70355	Gprc5c	G protein-coupled receptor, family C, group 5, member C	-2.99809	-0.159627	-6.10007	2.88678e-05	0.000795309
223864	Rapgef3	Rap guanine nucleotide exchange factor (GEF) 3	-0.519583	6.06269	-6.09239	2.92453e-05	0.000803882
11980	Atp8a1	ATPase phospholipid transporting 8A1	0.66983	6.39697	6.08864	2.94313e-05	0.000807164
71146	Golga7b	golgin A7B	-3.59048	-0.330676	-6.08426	2.96506e-05	0.000809224
14586	Gfra2	glial cell line derived neurotrophic factor family receptor alpha 2	-1.67685	5.365	-6.35791	2.97273e-05	0.000809224
19094	Mapk11	mitogen-activated protein kinase 11	-0.805454	5.19828	-6.08237	2.97457e-05	0.000809224
11302	Aatk	apoptosis-associated tyrosine kinase	0.665055	5.37593	6.08182	2.97734e-05	0.000809224
13388	Dll1	delta like canonical Notch ligand 1	-0.52919	5.92053	-6.06469	3.06503e-05	0.000831191
213332	Mfsd4b4	major facilitator superfamily domain containing 4B4	0.84812	3.20638	6.0627	3.07535e-05	0.00083213
319660	Agmo	alkylglycerol monooxygenase	1.32634	1.78344	6.05792	3.10038e-05	0.000837035
110920	Hspa13	heat shock protein 70 family, member 13	0.533837	6.43312	6.04725	3.15705e-05	0.000850025
320127	Dgki	diacylglycerol kinase, iota	1.8103	4.93291	6.3985	3.16252e-05	0.000850025
30841	Kdm2b	lysine (K)-specific demethylase 2B	-0.426886	7.20906	-6.0361	3.21746e-05	0.000862878
238023	Hexd	hexosaminidase D	0.631927	3.54843	6.03443	3.22661e-05	0.000863397
269424	Jade1	jade family PHD finger 1	-0.46459	5.9116	-6.03306	3.23412e-05	0.000863397
230157	Tmeff1	transmembrane protein with EGF-like and two follistatin-like domains 1	-0.669303	5.18411	-6.03185	3.24077e-05	0.000863397
18583	Pde7a	phosphodiesterase 7A	-0.421439	6.1903	-6.028	3.26208e-05	0.000867169
56175	Bace2	beta-site APP-cleaving enzyme 2	2.72112	3.20033	6.35506	3.27241e-05	0.000868011
71137	Rfx4	regulatory factor X, 4 (influences HLA class II expression)	-0.897704	8.41113	-6.15081	3.31985e-05	0.000878672
75216	Cep128	centrosomal protein 128	-0.639423	4.47488	-6.01625	3.32793e-05	0.000878893
242109	Zfp697	zinc finger protein 697	0.562567	3.70694	6.00262	3.40608e-05	0.000897576
210029	Metrnl	meteorin, glial cell differentiation regulator-like	0.786327	4.18487	5.99886	3.42797e-05	0.000901385
18163	Ctnnd2	catenin delta 2	0.568146	7.97452	5.99683	3.43991e-05	0.000902566
407821	Znrf3	zinc and ring finger 3	0.433595	5.92655	5.99485	3.45153e-05	0.000903661
214552	Cep164	centrosomal protein 164	-0.453197	5.98793	-5.99153	3.47109e-05	0.000906821
67097	Rps10	ribosomal protein S10	-0.571417	6.39019	-5.97151	3.59182e-05	0.000935029
20716	Serpina3n	serine (or cysteine) peptidase inhibitor, clade A, member 3N	-2.9679	0.908239	-5.97107	3.59448e-05	0.000935029
24004	Rai2	retinoic acid induced 2	1.04406	2.35682	5.96605	3.62546e-05	0.000940105
67991	Nacc2	nucleus accumbens associated 2, BEN and BTB (POZ) domain containing	1.3113	5.73872	6.22862	3.62951e-05	0.000940105
70750	Kdsr	3-ketodihydrosphingosine reductase	0.62109	4.59283	5.95462	3.69704e-05	0.000955555
73852	D3Ertd751e	DNA segment, Chr 3, ERATO Doi 751, expressed	0.870341	3.17778	5.95155	3.71652e-05	0.000958547
17069	Ly6e	lymphocyte antigen 6 family member E	-2.36543	2.13732	-5.94885	3.73375e-05	0.000960945
380614	Intu	inturned planar cell polarity protein	-0.721446	3.99706	-5.93681	3.8115e-05	0.000978878
101437	Dhx32	DEAH-box helicase 32 (putative)	-0.803491	4.26077	-5.93486	3.82426e-05	0.000979466
244954	Prss35	serine protease 35	2.71357	-0.142084	5.93399	3.82995e-05	0.000979466
13008	Csrp2	cysteine and glycine-rich protein 2	-0.706646	3.80076	-5.92938	3.86039e-05	0.000985171
73728	Psd	pleckstrin and Sec7 domain containing	0.830487	3.82594	5.92661	3.87872e-05	0.000987771
72125	Amer2	APC membrane recruitment 2	0.633805	5.9493	5.92343	3.89998e-05	0.000991102
170711	Otud7a	OTU domain containing 7A	-2.22857	0.747603	-5.92035	3.92063e-05	0.000994266
212632	Iffo2	intermediate filament family orphan 2	-0.980926	6.55143	-6.05362	3.94181e-05	0.000997551
56747	Sez6l	seizure related 6 homolog like	1.68743	5.16431	6.2493	3.96089e-05	0.00100029
240479	Dipk1c	divergent protein kinase domain 1C	1.42997	1.84143	5.91256	3.97336e-05	0.00100135
11676	Aldoc	aldolase C, fructose-bisphosphate	1.19499	7.1771	6.19473	3.99424e-05	0.00100453
13007	Csrp1	cysteine and glycine-rich protein 1	-0.488065	6.19108	-5.90055	4.05618e-05	0.00101678
67892	Coa6	cytochrome c oxidase assembly factor 6	0.741174	3.31602	5.90004	4.05974e-05	0.00101678
12491	Cd36	CD36 molecule	2.57703	1.67572	5.98376	4.09793e-05	0.00102423
236794	Slc9a6	solute carrier family 9 (sodium/hydrogen exchanger), member 6	0.66404	5.22672	5.88795	4.145e-05	0.00103386
16531	Kcnma1	potassium large conductance calcium-activated channel, subfamily M, alpha member 1	2.01496	3.6483	6.16433	4.18673e-05	0.00104213
233744	Spon1	spondin 1, (f-spondin) extracellular matrix protein	0.967774	8.25497	6.04496	4.21621e-05	0.00104642
381338	Lonrf2	LON peptidase N-terminal domain and ring finger 2	0.724898	6.01923	5.87929	4.22438e-05	0.00104642
73139	Cenpv	centromere protein V	-0.790838	5.33185	-5.87618	4.22987e-05	0.00104642
60599	Trp53inp1	transformation related protein 53 inducible nuclear protein 1	0.923362	7.89056	6.01597	4.24619e-05	0.00104796
320840	Negr1	neuronal growth regulator 1	1.00509	4.26352	5.87531	4.2534e-05	0.00104796
66905	Plin3	perilipin 3	-2.54253	-0.381002	-5.87076	4.26955e-05	0.00104831
12416	Cbx2	chromobox 2	-0.663823	5.36617	-5.86901	4.28239e-05	0.00104831
58998	Nectin3	nectin cell adhesion molecule 3	-0.448837	5.85824	-5.86846	4.28644e-05	0.00104831
268656	Sptlc1	serine palmitoyltransferase, long chain base subunit 1	0.563539	5.62105	5.86806	4.2894e-05	0.00104831
232086	Tmem150a	transmembrane protein 150A	0.749343	3.62887	5.86533	4.30961e-05	0.00105113
66214	Rgcc	regulator of cell cycle	-1.67279	2.82472	-5.85637	4.37675e-05	0.00106536
94249	Slc24a3	solute carrier family 24 (sodium/potassium/calcium exchanger), member 3	1.48179	3.81846	5.99074	4.42488e-05	0.00107441
27362	Dnajb9	DnaJ heat shock protein family (Hsp40) member B9	0.847302	3.88302	5.84914	4.43167e-05	0.00107441
22352	Vim	vimentin	-0.470428	11.7257	-5.84763	4.4432e-05	0.00107506
22134	Tgoln1	trans-golgi network protein	0.511062	6.33	5.84351	4.47495e-05	0.0010772
71994	Cnn3	calponin 3, acidic	-0.334092	8.70157	-5.84272	4.48108e-05	0.0010772
228432	Ano3	anoctamin 3	1.31114	4.61108	5.99824	4.48794e-05	0.0010772
214345	Lrrc1	leucine rich repeat containing 1	0.525876	4.4445	5.84109	4.49365e-05	0.0010772
19285	Cavin1	caveolae associated 1	-1.52418	6.7797	-6.1661	4.4965e-05	0.0010772
13389	Dll3	delta like canonical Notch ligand 3	1.03135	2.76771	5.83946	4.50635e-05	0.00107744
22422	Wnt7b	wingless-type MMTV integration site family, member 7B	1.18875	5.19292	6.00024	4.55767e-05	0.00108756
93897	Fzd10	frizzled class receptor 10	-1.30744	4.64473	-5.91793	4.58238e-05	0.00109131
11636	Ak1	adenylate kinase 1	1.39004	6.37935	6.14895	4.61621e-05	0.00109475
66890	Lman2	lectin, mannose-binding 2	0.304685	7.27098	5.8247	4.62272e-05	0.00109475
26611	Rcn2	reticulocalbin 2	0.438382	7.15394	5.82455	4.62393e-05	0.00109475
83669	Wdr6	WD repeat domain 6	0.662816	7.89854	5.82797	4.65583e-05	0.00110016
59012	Moxd1	monooxygenase, DBH-like 1	-2.1833	5.02121	-6.11763	4.68943e-05	0.00110594
239017	Ogdhl	oxoglutarate dehydrogenase-like	1.14263	5.18502	5.9692	4.70827e-05	0.00110823
231014	Elapor2	endosome-lysosome associated apoptosis and autophagy regulator family member 2	0.662528	5.45615	5.80654	4.77032e-05	0.0011182
11601	Angpt2	angiopoietin 2	0.773723	7.00743	5.88847	4.77647e-05	0.0011182
17760	Map6	microtubule-associated protein 6	-0.970435	4.56057	-5.80557	4.77831e-05	0.0011182
107351	Kank1	KN motif and ankyrin repeat domains 1	1.41521	3.3144	5.87376	4.82713e-05	0.00112745
214968	Sema6d	sema domain, transmembrane domain (TM), and cytoplasmic domain, (semaphorin) 6D	0.348941	8.66465	5.79252	4.88758e-05	0.00113937
67092	Gatm	glycine amidinotransferase (L-arginine:glycine amidinotransferase)	1.11039	7.53786	6.01461	5.06262e-05	0.00117791
635702	Naaladl2	N-acetylated alpha-linked acidic dipeptidase-like 2	2.22439	-0.133601	5.76815	5.09869e-05	0.00118403
56490	Zbtb20	zinc finger and BTB domain containing 20	1.40133	5.70222	6.06117	5.11824e-05	0.00118465
211652	Wwc1	WW, C2 and coiled-coil domain containing 1	-1.07624	7.34505	-5.96213	5.12092e-05	0.00118465
208820	Triqk	triple QxxK/R motif containing	1.08375	1.65246	5.76362	5.139e-05	0.00118657
30838	Fbxw4	F-box and WD-40 domain protein 4	0.51391	4.5692	5.76182	5.15509e-05	0.00118802
20689	Sall3	spalt like transcription factor 3	-1.05258	8.36505	-5.95464	5.18309e-05	0.00119178
66573	Dzip1	DAZ interacting protein 1	0.885172	5.9654	5.85308	5.19107e-05	0.00119178
12288	Cacna1c	calcium channel, voltage-dependent, L type, alpha 1C subunit	-0.910409	5.33281	-5.79397	5.20688e-05	0.00119224
69227	Selenot	selenoprotein T	0.445002	7.89077	5.75542	5.21274e-05	0.00119224
56375	B4galt4	UDP-Gal:betaGlcNAc beta 1,4-galactosyltransferase, polypeptide 4	0.515798	4.20607	5.75429	5.22299e-05	0.00119234
66205	Cd302	CD302 antigen	0.607169	4.19824	5.75036	5.25885e-05	0.00119827
14687	Gnaz	guanine nucleotide binding protein, alpha z subunit	-0.795953	3.66198	-5.74389	5.31836e-05	0.00120955
68001	Cfap298	cilia and flagella associate protien 298	-0.649761	4.49245	-5.73684	5.38398e-05	0.00122205
18791	Plat	plasminogen activator, tissue	-0.509072	8.68856	-5.73583	5.39349e-05	0.00122205
241226	Itga8	integrin alpha 8	-0.997396	3.78225	-5.72312	5.51425e-05	0.00124519
17720	mt-Nd4l	NADH dehydrogenase 4L, mitochondrial	0.684474	8.58709	5.74871	5.51616e-05	0.00124519
276846	Pigs	phosphatidylinositol glycan anchor biosynthesis, class S	0.426058	6.34276	5.72102	5.53447e-05	0.0012461
384009	Glipr2	GLI pathogenesis-related 2	-2.0866	3.60483	-5.84496	5.54121e-05	0.0012461
207375	Fam120c	family with sequence similarity 120, member C	0.827544	6.24279	5.80362	5.55182e-05	0.0012461
68585	Rtn4	reticulon 4	-0.448454	8.70996	-5.71825	5.5613e-05	0.0012461
71778	Klhl5	kelch-like 5	0.82012	6.04749	5.79735	5.60827e-05	0.00125415
270106	Rpl13	ribosomal protein L13	-0.53164	6.24645	-5.71113	5.63071e-05	0.00125415
14086	Fscn1	fascin actin-bundling protein 1	-0.551401	9.38589	-5.70933	5.64851e-05	0.00125415
620592	Nalf2	NALCN channel auxiliary factor 2	-2.89905	0.273727	-5.70931	5.64869e-05	0.00125415
52882	Rgs7bp	regulator of G-protein signalling 7 binding protein	0.696432	4.97481	5.70907	5.65103e-05	0.00125415
54524	Syt6	synaptotagmin VI	-1.2931	3.4199	-5.70823	5.65929e-05	0.00125415
110197	Dgkg	diacylglycerol kinase, gamma	-1.46627	3.62907	-5.71016	5.71022e-05	0.00126121
54156	Egfl6	EGF-like-domain, multiple 6	3.93484	-1.42807	5.70292	5.71198e-05	0.00126121
14228	Fkbp4	FK506 binding protein 4	-0.413265	8.09246	-5.69963	5.74495e-05	0.00126619
140709	Col26a1	collagen, type XXVI, alpha 1	1.59053	3.87417	5.8347	5.86711e-05	0.00129076
227325	Dner	delta/notch-like EGF repeat containing	1.08342	6.3523	5.87661	5.88037e-05	0.00129134
14132	Fcgrt	Fc fragment of IgG receptor and transporter	3.36807	-0.17991	5.68742	5.94105e-05	0.00130028
20192	Ryr3	ryanodine receptor 3	1.01747	3.42899	5.68028	5.94256e-05	0.00130028
208117	Aph1b	aph1 homolog B, gamma secretase subunit	0.58523	5.12707	5.67272	6.02162e-05	0.00131521
21346	Tagln2	transgelin 2	-1.89723	9.09735	-6.10163	6.16242e-05	0.00134354
30940	Usp25	ubiquitin specific peptidase 25	-0.42987	6.02117	-5.65637	6.19651e-05	0.00134642
213068	Tmem71	transmembrane protein 71	-1.54728	0.812542	-5.65578	6.20293e-05	0.00134642
73229	Zfp983	zinc finger protein 983	1.15578	2.79986	5.65467	6.21504e-05	0.00134642
237988	Cdr2l	cerebellar degeneration-related protein 2-like	-0.615616	7.28028	-5.65055	6.26005e-05	0.00134642
223255	Stk24	serine/threonine kinase 24	-0.466266	6.19116	-5.65009	6.26509e-05	0.00134642
14169	Fgf14	fibroblast growth factor 14	0.938864	3.61809	5.64917	6.27519e-05	0.00134642
13506	Dsc2	desmocollin 2	2.9444	1.6946	5.76823	6.28425e-05	0.00134642
320560	Dennd5b	DENN domain containing 5B	-0.394565	5.73337	-5.64665	6.30303e-05	0.00134642
14958	H1f0	H1.0 linker histone	-0.864909	7.8406	-5.76807	6.31817e-05	0.00134642
67391	Fundc2	FUN14 domain containing 2	0.349156	6.18452	5.64519	6.31912e-05	0.00134642
232223	Txnrd3	thioredoxin reductase 3	0.692728	3.64876	5.6449	6.32237e-05	0.00134642
67345	Herc4	hect domain and RLD 4	-0.332343	5.86774	-5.64354	6.33749e-05	0.00134642
68196	Hsbp1	heat shock factor binding protein 1	0.366205	6.69553	5.64291	6.34445e-05	0.00134642
271127	Adamts16	ADAM metallopeptidase with thrombospondin type 1 motif 16	1.93582	2.21664	5.70821	6.35145e-05	0.00134642
14348	Fut9	fucosyltransferase 9	0.768904	6.60215	5.71966	6.35228e-05	0.00134642
12142	Prdm1	PR domain containing 1, with ZNF domain	-1.19238	3.5711	-5.64212	6.35334e-05	0.00134642
56264	Cpxm1	carboxypeptidase X, M14 family member 1	0.947582	5.22374	5.72599	6.366e-05	0.00134669
17751	Mt3	metallothionein 3	2.00963	3.63453	5.89615	6.37683e-05	0.00134669
71900	Tmem106b	transmembrane protein 106B	0.626332	7.05843	5.63544	6.4282e-05	0.00135518
258022	Or4f62	olfactory receptor family 4 subfamily F member 62	1.61721	0.258525	5.63317	6.45389e-05	0.00135823
269788	Lhfpl4	lipoma HMGIC fusion partner-like protein 4	-0.561242	5.51998	-5.63128	6.47536e-05	0.00136039
330230	Zfp853	zinc finger protein 853	1.54533	1.50677	5.62833	6.50899e-05	0.00136509
76257	Slc38a3	solute carrier family 38, member 3	0.630393	7.09383	5.62075	6.62067e-05	0.00138611
666060	Frmpd1	FERM and PDZ domain containing 1	1.33524	4.37139	5.76219	6.73137e-05	0.00140686
242748	Disp3	dispatched RND transporter family member 3	1.93479	-0.308095	5.60308	6.80433e-05	0.00141108
232679	Zc3hc1	zinc finger, C3HC type 1	-0.345974	5.32201	-5.60268	6.80915e-05	0.00141108
66291	Smim8	small integral membrane protein 8	0.748875	3.38591	5.60149	6.82346e-05	0.00141108
215113	Slc43a2	solute carrier family 43, member 2	1.30966	3.95751	5.71294	6.82784e-05	0.00141108
68440	Dusp23	dual specificity phosphatase 23	-0.862947	2.86666	-5.59999	6.84148e-05	0.00141108
20358	Sema6a	sema domain, transmembrane domain (TM), and cytoplasmic domain, (semaphorin) 6A	0.608369	7.47246	5.59983	6.84334e-05	0.00141108
16517	Kcnj16	potassium inwardly-rectifying channel, subfamily J, member 16	0.680334	6.24343	5.60438	6.85218e-05	0.00141108
18389	Oprl1	opioid receptor-like 1	2.01176	-0.27781	5.59732	6.87364e-05	0.00141108
12840	Col9a2	collagen, type IX, alpha 2	1.4506	1.59824	5.59584	6.89161e-05	0.00141108
15184	Hdac5	histone deacetylase 5	-1.04374	7.43342	-5.78365	6.89192e-05	0.00141108
116972	Tlcd3a	TLC domain containing 3A	-0.838147	4.01179	-5.59575	6.89268e-05	0.00141108
93883	Pcdhb12	protocadherin beta 12	1.22651	2.09753	5.59536	6.89746e-05	0.00141108
71683	Gypc	glycophorin C	-0.713803	4.03249	-5.59491	6.90288e-05	0.00141108
414801	Itprip	inositol 1,4,5-triphosphate receptor interacting protein	-0.764742	4.58202	-5.59184	6.94028e-05	0.00141574
22404	Wiz	widely-interspaced zinc finger motifs	-0.35379	7.12299	-5.59111	6.94927e-05	0.00141574
12444	Ccnd2	cyclin D2	0.545208	10.3216	5.59017	6.96074e-05	0.00141574
73182	Pear1	platelet endothelial aggregation receptor 1	1.10356	2.41121	5.58878	6.97781e-05	0.00141684
12520	Cd81	CD81 antigen	0.491791	9.23331	5.58307	7.04846e-05	0.00142714
233107	Kctd15	potassium channel tetramerisation domain containing 15	-0.723288	4.48094	-5.5822	7.05916e-05	0.00142714
269994	Gsg1l	GSG1-like	4.05435	-0.836448	5.64944	7.06389e-05	0.00142714
93878	Pcdhb7	protocadherin beta 7	1.75171	1.52595	5.58004	7.08615e-05	0.00142926
320405	Cadps2	Ca2+-dependent activator protein for secretion 2	-1.28482	2.3778	-5.5786	7.10413e-05	0.00143027
66684	Tceal8	transcription elongation factor A (SII)-like 8	0.420399	6.65722	5.57775	7.11479e-05	0.00143027
16880	Lifr	LIF receptor alpha	0.398132	7.05816	5.57373	7.16546e-05	0.00143807
18197	Nsg2	neuron specific gene family member 2	2.21983	4.02893	5.8765	7.27146e-05	0.00145694
231991	Creb5	cAMP responsive element binding protein 5	-0.639142	6.51337	-5.55705	7.37948e-05	0.00147614
238276	Akap5	A kinase anchor protein 5	1.01375	2.63501	5.55151	7.45199e-05	0.00148814
75209	Sv2c	synaptic vesicle glycoprotein 2c	-2.73097	2.98384	-5.67534	7.46405e-05	0.00148814
67844	Rab32	RAB32, member RAS oncogene family	1.36677	1.99422	5.54844	7.49254e-05	0.00149125
70661	Sik3	SIK family kinase 3	-0.476463	7.313	-5.54756	7.50424e-05	0.00149125
18003	Nedd9	neural precursor cell expressed, developmentally down-regulated gene 9	0.880304	3.8444	5.54521	7.53554e-05	0.00149502
27999	Fam3c	FAM3 metabolism regulating signaling molecule C	0.404982	5.91401	5.53604	7.65871e-05	0.00151115
100129	Gpr153	G protein-coupled receptor 153	1.22504	1.53987	5.53537	7.66769e-05	0.00151115
217082	Hlf	hepatic leukemia factor	0.941142	5.25254	5.61667	7.66893e-05	0.00151115
68151	Wls	wntless WNT ligand secretion mediator	0.477956	8.00144	5.53426	7.68283e-05	0.00151115
71435	Arhgap21	Rho GTPase activating protein 21	-0.301457	8.40618	-5.53379	7.68925e-05	0.00151115
76192	Abhd12	abhydrolase domain containing 12	0.460571	5.32213	5.53272	7.70379e-05	0.00151115
20851	Stat5b	signal transducer and activator of transcription 5B	-0.943402	5.38507	-5.60674	7.70408e-05	0.00151115
227721	Plpp7	phospholipid phosphatase 7 (inactive)	0.679275	3.26778	5.5269	7.78347e-05	0.00152425
268445	Ankrd13b	ankyrin repeat domain 13b	-0.445783	6.5124	-5.52396	7.82407e-05	0.00152973
67281	Rpl37	ribosomal protein L37	-0.482043	4.68126	-5.52072	7.86914e-05	0.00153374
64817	Svep1	sushi, von Willebrand factor type A, EGF and pentraxin domain containing 1	1.57643	5.05541	5.8062	7.86989e-05	0.00153374
21664	Phlda1	pleckstrin homology like domain, family A, member 1	-0.859769	6.28579	-5.59948	7.89801e-05	0.00153413
12870	Cp	ceruloplasmin	1.98468	4.12225	5.80376	7.90031e-05	0.00153413
20657	Sod3	superoxide dismutase 3, extracellular	3.28299	2.28304	5.77902	7.90986e-05	0.00153413
104001	Rtn1	reticulon 1	-0.593199	8.17427	-5.51306	7.97671e-05	0.00154463
227700	Sh3glb2	SH3-domain GRB2-like endophilin B2	0.664549	5.92903	5.51144	7.9996e-05	0.00154659
234725	Zfp612	zinc finger protein 612	0.986994	2.5083	5.50949	8.02735e-05	0.00154878
21685	Tef	thyrotroph embryonic factor	0.612995	6.46655	5.50884	8.03649e-05	0.00154878
102632	Acad11	acyl-Coenzyme A dehydrogenase family, member 11	0.8863	3.60642	5.50402	8.10558e-05	0.00155852
76217	Jakmip2	janus kinase and microtubule interacting protein 2	0.628695	5.36841	5.50203	8.13416e-05	0.00155852
11982	Atp10a	ATPase, class V, type 10A	-0.883893	4.50442	-5.50189	8.13613e-05	0.00155852
328949	Mcc	mutated in colorectal cancers	0.679855	5.91099	5.50173	8.13845e-05	0.00155852
11504	Adamts1	ADAM metallopeptidase with thrombospondin type 1 motif 1	-0.931602	7.22163	-5.63564	8.30867e-05	0.00158416
19294	Nectin2	nectin cell adhesion molecule 2	-0.562586	4.79108	-5.49002	8.3093e-05	0.00158416
245622	Fam199x	family with sequence similarity 199, X-linked	0.444082	5.19035	5.48987	8.31155e-05	0.00158416
104009	Qsox1	quiescin Q6 sulfhydryl oxidase 1	0.457421	5.30107	5.48594	8.36973e-05	0.00159275
19338	Rab33b	RAB33B, member RAS oncogene family	0.562759	4.39696	5.48271	8.41792e-05	0.00159941
20196	S100a13	S100 calcium binding protein A13	1.34816	2.45668	5.4757	8.52336e-05	0.0016169
226841	Vash2	vasohibin 2	-0.634627	5.32676	-5.46997	8.6107e-05	0.00163092
19015	Ppard	peroxisome proliferator activator receptor delta	-0.70595	6.06331	-5.46843	8.66503e-05	0.00163865
23849	Klf6	Kruppel-like transcription factor 6	-0.595583	7.39397	-5.46448	8.69517e-05	0.00164179
29864	Rnf11	ring finger protein 11	0.493407	6.14308	5.46162	8.73951e-05	0.00164526
74103	Nebl	nebulette	1.64541	3.25835	5.56231	8.74622e-05	0.00164526
20115	Rps7	ribosomal protein S7	-0.557607	6.82406	-5.46067	8.75429e-05	0.00164526
215031	Vgll2	vestigial like family member 2	-2.86715	0.388438	-5.45538	8.83708e-05	0.00165817
23948	Mmp17	matrix metallopeptidase 17	-1.04879	4.34658	-5.45451	8.85073e-05	0.00165817
99982	Kdm1a	lysine (K)-specific demethylase 1A	-0.352354	7.66232	-5.45297	8.875e-05	0.00165817
13110	Cyp2j6	cytochrome P450, family 2, subfamily j, polypeptide 6	0.758989	4.96125	5.4528	8.87766e-05	0.00165817
225724	Mapk4	mitogen-activated protein kinase 4	-0.460034	5.12382	-5.45007	8.92106e-05	0.00166068
320472	Ppm1e	protein phosphatase 1E (PP2C domain containing)	-0.377512	6.26318	-5.44988	8.92406e-05	0.00166068
13527	Dtna	dystrobrevin alpha	1.05763	6.1153	5.62158	8.93615e-05	0.00166068
66799	Ube2w	ubiquitin-conjugating enzyme E2W (putative)	0.469574	5.27004	5.4485	8.94592e-05	0.00166068
18519	Kat2b	K(lysine) acetyltransferase 2B	0.4636	5.34455	5.44727	8.9655e-05	0.00166177
105377	Slf1	SMC5-SMC6 complex localization factor 1	-0.605298	5.04147	-5.44522	8.99837e-05	0.00166532
230612	Slc5a9	solute carrier family 5 (sodium/glucose cotransporter), member 9	1.9334	0.585321	5.44178	9.0537e-05	0.0016703
208982	Hmgcll1	3-hydroxymethyl-3-methylglutaryl-Coenzyme A lyase-like 1	3.5476	-1.40246	5.44126	9.06211e-05	0.0016703
668158	Ccdc85c	coiled-coil domain containing 85C	-0.386255	5.70228	-5.44098	9.06663e-05	0.0016703
57279	Slc25a20	solute carrier family 25 (mitochondrial carnitine/acylcarnitine translocase), member 20	0.446108	4.792	5.43979	9.08591e-05	0.00167131
320736	Vstm4	V-set and transmembrane domain containing 4	2.3681	0.463114	5.43677	9.13493e-05	0.00167552
240057	Syngap1	synaptic Ras GTPase activating protein 1 homolog (rat)	-0.391689	6.23777	-5.43663	9.13716e-05	0.00167552
17436	Me1	malic enzyme 1, NADP(+)-dependent, cytosolic	1.15616	6.34371	5.67092	9.15023e-05	0.00167552
108069	Grm3	glutamate receptor, metabotropic 3	1.00001	4.57392	5.50341	9.20871e-05	0.00168368
20724	Serpinb5	serine (or cysteine) peptidase inhibitor, clade B, member 5	1.43245	1.38819	5.42439	9.33881e-05	0.0017049
18802	Plcd4	phospholipase C, delta 4	2.42921	4.25906	5.75134	9.41057e-05	0.00171541
210027	Slc35f3	solute carrier family 35, member F3	1.6462	1.71529	5.41777	9.44972e-05	0.00171919
12064	Bdnf	brain derived neurotrophic factor	-0.988118	2.30332	-5.41676	9.46677e-05	0.00171919
68682	Slc44a2	solute carrier family 44, member 2	-0.515322	6.25133	-5.41565	9.48562e-05	0.00171919
381217	Entrep1	endosomal transmembrane epsin interactor 1	1.044	2.86913	5.41465	9.50259e-05	0.00171919
17472	Gbp4	guanylate binding protein 4	1.85494	0.416698	5.41385	9.51612e-05	0.00171919
13824	Epb41l4a	erythrocyte membrane protein band 4.1 like 4a	-0.719728	6.0826	-5.42613	9.52289e-05	0.00171919
18793	Plaur	plasminogen activator, urokinase receptor	-1.43515	2.46648	-5.413	9.53059e-05	0.00171919
223978	Cpped1	calcineurin-like phosphoesterase domain containing 1	1.01193	5.78122	5.54838	9.61934e-05	0.00173262
207728	Pde2a	phosphodiesterase 2A, cGMP-stimulated	-1.28199	5.14985	-5.53836	9.78314e-05	0.00175951
227731	Slc25a25	solute carrier family 25 (mitochondrial carrier, phosphate carrier), member 25	-0.442583	7.58295	-5.39428	9.8547e-05	0.00176976
243937	Zfp536	zinc finger protein 536	-2.14847	0.482063	-5.38825	9.96154e-05	0.0017863
244281	Myo16	myosin XVI	0.374162	6.49969	5.38712	9.98184e-05	0.00178729
244723	Olfm2	olfactomedin 2	0.688713	8.53921	5.44617	0.000100052	0.00178883
83436	Plekha2	pleckstrin homology domain-containing, family A (phosphoinositide binding specific) member 2	-1.28981	6.73097	-5.63465	0.000100827	0.00180005
14020	Evi5	ecotropic viral integration site 5	0.312676	7.20861	5.37876	0.000101323	0.00180373
594844	Tceal3	transcription elongation factor A (SII)-like 3	1.70165	0.437154	5.37871	0.000101332	0.00180373
245670	Rragb	Ras-related GTP binding B	0.875942	4.07835	5.37762	0.00010153	0.0018039
208285	Cyp4f17	cytochrome P450, family 4, subfamily f, polypeptide 17	1.06287	3.20457	5.37702	0.000101639	0.0018039
27280	Phlda3	pleckstrin homology like domain, family A, member 3	0.587323	6.13226	5.37237	0.000102489	0.00181633
67469	Abhd5	abhydrolase domain containing 5	0.610777	5.16902	5.37007	0.000102912	0.00181877
13998	Fgd6	FYVE, RhoGEF and PH domain containing 6	0.647623	4.6105	5.36998	0.000102928	0.00181877
16886	Limk2	LIM domain kinase 2	0.440071	5.34993	5.36917	0.000103077	0.00181877
70511	Eef2kmt	eukaryotic elongation factor 2 lysine methyltransferase	-0.666288	3.64501	-5.36809	0.000103276	0.00181965
93887	Pcdhb16	protocadherin beta 16	1.02902	4.07812	5.40901	0.000103511	0.00182113
53885	Nphp1	nephronophthisis 1 (juvenile) homolog (human)	-0.465706	4.75331	-5.35573	0.000105591	0.00185331
11682	Alk	anaplastic lymphoma kinase	-1.43155	3.18935	-5.35544	0.000105645	0.00185331
213012	Abhd10	abhydrolase domain containing 10	0.465853	4.68899	5.35441	0.000105842	0.00185407
22034	Traf6	TNF receptor-associated factor 6	-0.372055	6.03607	-5.35056	0.000106574	0.00186088
14269	Fnbp1	formin binding protein 1	-0.437037	8.11863	-5.34998	0.000106686	0.00186088
27008	Micall1	microtubule associated monooxygenase, calponin and LIM domain containing -like 1	-0.476759	5.4475	-5.34995	0.000106691	0.00186088
225187	Ankrd29	ankyrin repeat domain 29	0.898645	3.2508	5.34871	0.000106929	0.00186235
20666	Sox11	SRY (sex determining region Y)-box 11	-0.455888	8.01108	-5.34766	0.000107131	0.0018632
74760	Rab3il1	RAB3A interacting protein (rabin3)-like 1	1.12431	1.77244	5.34495	0.000107653	0.00186958
237403	Lingo3	leucine rich repeat and Ig domain containing 3	-2.39726	2.47149	-5.39176	0.000109382	0.00189605
66859	Slc16a9	solute carrier family 16 (monocarboxylic acid transporters), member 9	2.21636	0.188565	5.33553	0.00010949	0.00189605
65254	Dpysl5	dihydropyrimidinase-like 5	-0.952395	5.52108	-5.4076	0.000110004	0.00189994
19045	Ppp1ca	protein phosphatase 1 catalytic subunit alpha	-0.346333	8.12095	-5.33223	0.000110141	0.00189994
268890	Lsamp	limbic system-associated membrane protein	0.866145	6.13719	5.43938	0.000110184	0.00189994
22276	Uros	uroporphyrinogen III synthase	0.754083	3.44016	5.32953	0.000110676	0.0019057
74315	Rnf145	ring finger protein 145	0.315407	7.2776	5.3254	0.0001115	0.00191429
382014	Ano8	anoctamin 8	-0.502581	7.35846	-5.32468	0.000111644	0.00191429
19290	Pura	purine rich element binding protein A	0.367398	5.91067	5.32466	0.000111648	0.00191429
231997	Fkbp14	FK506 binding protein 14	0.781959	4.63193	5.32265	0.000112053	0.00191852
13629	Eef2	eukaryotic translation elongation factor 2	-0.418993	11.4552	-5.31898	0.000112795	0.00192835
382056	Crtc1	CREB regulated transcription coactivator 1	0.581864	5.58707	5.31676	0.000113245	0.00192835
12750	Clk4	CDC like kinase 4	0.405018	5.65974	5.31621	0.000113358	0.00192835
212514	Spice1	spindle and centriole associated protein 1	-0.473837	4.79632	-5.31552	0.000113498	0.00192835
19122	Prnp	prion protein	0.414366	7.12518	5.31548	0.000113506	0.00192835
16783	Lamp1	lysosomal-associated membrane protein 1	0.566201	8.77765	5.31511	0.000113582	0.00192835
12572	Cdk7	cyclin dependent kinase 7	0.40004	5.98078	5.31264	0.000114089	0.00193184
20668	Sox13	SRY (sex determining region Y)-box 13	-0.6147	4.80818	-5.31255	0.000114106	0.00193184
53376	Usp2	ubiquitin specific peptidase 2	0.630216	4.99172	5.30713	0.000115225	0.00194805
66259	Camk2n1	calcium/calmodulin-dependent protein kinase II inhibitor 1	0.839608	2.96657	5.30437	0.000115799	0.00195503
71709	Syde1	synapse defective 1, Rho GTPase, homolog 1 (C. elegans)	-0.55878	6.49546	-5.30213	0.000116266	0.00195642
18212	Ntrk2	neurotrophic tyrosine kinase, receptor, type 2	0.95882	8.12825	5.4637	0.000116316	0.00195642
68421	Lmbrd1	LMBR1 domain containing 1	0.47756	5.80351	5.30143	0.000116414	0.00195642
27057	Ncoa4	nuclear receptor coactivator 4	0.38062	5.88629	5.30089	0.000116526	0.00195642
268860	Abat	4-aminobutyrate aminotransferase	1.50476	5.50313	5.56479	0.000117159	0.00196432
72585	Lypd1	Ly6/Plaur domain containing 1	1.32575	2.42301	5.29611	0.000117536	0.00196791
240726	Slco5a1	solute carrier organic anion transporter family, member 5A1	-1.86667	2.27462	-5.29108	0.000118605	0.00198308
66646	Rpe	ribulose-5-phosphate-3-epimerase	0.505572	5.80768	5.28776	0.000119317	0.00199223
18218	Dusp8	dual specificity phosphatase 8	-0.984213	4.20986	-5.28675	0.000119534	0.00199311
17978	Ncoa2	nuclear receptor coactivator 2	-0.315202	6.50389	-5.28368	0.000120198	0.00200142
23872	Ets2	E26 avian leukemia oncogene 2, 3' domain	-0.602957	5.3316	-5.28206	0.00012055	0.00200453
13688	Eif4ebp2	eukaryotic translation initiation factor 4E binding protein 2	-0.370304	7.0478	-5.2808	0.000120824	0.002005
100037258	Dnajc3	DnaJ heat shock protein family (Hsp40) member C3	0.445329	6.57972	5.28041	0.000120909	0.002005
382034	Gse1	genetic suppressor element 1, coiled-coil protein	0.502607	6.2558	5.2788	0.000121261	0.00200532
27226	Pla2g7	phospholipase A2, group VII (platelet-activating factor acetylhydrolase, plasma)	4.18556	1.52913	5.53519	0.000121397	0.00200532
268859	Rbfox1	RNA binding protein, fox-1 homolog (C. elegans) 1	2.20254	0.220308	5.27805	0.000121424	0.00200532
23829	C1ql1	complement component 1, q subcomponent-like 1	1.64638	0.327111	5.27568	0.000121943	0.00200653
74521	Ppp4r4	protein phosphatase 4, regulatory subunit 4	-1.99228	1.65826	-5.27542	0.000122	0.00200653
109154	Mlec	malectin	0.279365	8.54883	5.27501	0.000122092	0.00200653
73916	Ift57	intraflagellar transport 57	-0.464241	4.98197	-5.2747	0.00012216	0.00200653
12349	Car2	carbonic anhydrase 2	0.778993	6.5649	5.35306	0.000122581	0.00201073
56786	Tmem9b	TMEM9 domain family, member B	0.543452	5.16596	5.27192	0.000122774	0.00201117
67397	Erp29	endoplasmic reticulum protein 29	0.314968	6.63091	5.27008	0.000123182	0.00201291
72199	Mms19	MMS19 cytosolic iron-sulfur assembly component	-0.350009	6.02464	-5.26925	0.000123367	0.00201291
83965	Enpp5	ectonucleotide pyrophosphatase/phosphodiesterase 5	0.862712	4.32603	5.26975	0.000123378	0.00201291
216848	Chd3	chromodomain helicase DNA binding protein 3	-1.24058	3.50419	-5.26571	0.000124158	0.0020229
225579	Slc27a6	solute carrier family 27 (fatty acid transporter), member 6	1.05422	3.00647	5.26127	0.000125157	0.00203581
20743	Sptbn2	spectrin beta, non-erythrocytic 2	-1.45094	3.79635	-5.32618	0.000125286	0.00203581
67867	Lrrc28	leucine rich repeat containing 28	0.703925	4.33724	5.25765	0.000125978	0.00204432
15245	Hhip	Hedgehog-interacting protein	-1.36208	2.32461	-5.25077	0.000127555	0.00206689
269643	Ppp2r2c	protein phosphatase 2, regulatory subunit B, gamma	4.28183	-1.05949	5.31938	0.00012771	0.00206689
13017	Ctbp2	C-terminal binding protein 2	-0.316524	6.90886	-5.24886	0.000127996	0.00206875
14252	Flot2	flotillin 2	-0.621939	5.37839	-5.2427	0.000129429	0.00208913
66489	Rpl35	ribosomal protein L35	-0.717246	4.19357	-5.23882	0.000130342	0.00210107
13602	Sparcl1	SPARC-like 1	0.861572	10.0271	5.34121	0.000131855	0.00212264
78688	Nol3	nucleolar protein 3 (apoptosis repressor with CARD domain)	0.989033	3.01321	5.22976	0.000132495	0.00213011
64051	Sv2a	synaptic vesicle glycoprotein 2a	1.49682	4.96275	5.47945	0.000132886	0.00213357
18082	Nipsnap1	nipsnap homolog 1	-0.535574	4.17327	-5.22685	0.000133196	0.00213572
72927	Hepacam	hepatocyte cell adhesion molecule	1.97061	4.32838	5.49294	0.00013372	0.00214129
109050	Inka2	inka box actin regulator 2	0.316423	8.92309	5.22305	0.000134116	0.0021448
21452	Tcn2	transcobalamin 2	0.768519	5.91766	5.29022	0.000134417	0.00214677
245595	Zfp711	zinc finger protein 711	-0.86491	3.02944	-5.22012	0.000134829	0.0021498
330863	Trim67	tripartite motif-containing 67	1.57808	0.911792	5.21958	0.000134961	0.0021498
236266	Alms1	ALMS1, centrosome and basal body associated	-0.604075	5.78786	-5.21884	0.000135141	0.00214984
17722	mt-Nd6	NADH dehydrogenase 6, mitochondrial	0.797621	8.68131	5.31388	0.000136815	0.00217362
319996	Golm2	golgi membrane protein 2	0.402349	6.88196	5.2099	0.000137349	0.00217924
17133	Maff	v-maf musculoaponeurotic fibrosarcoma oncogene family, protein F (avian)	-1.23391	3.7128	-5.20413	0.000138926	0.00219675
234814	Mthfsd	methenyltetrahydrofolate synthetase domain containing	0.763792	4.19861	5.20333	0.000138995	0.00219675
19291	Purb	purine rich element binding protein B	0.363088	8.80795	5.2033	0.000139003	0.00219675
70638	Entrep2	endosomal transmembrane epsin interactor 2	-1.66387	3.9051	-5.30401	0.000139177	0.00219675
240427	Setbp1	SET binding protein 1	1.03041	3.84329	5.23984	0.000139679	0.0021973
268933	Wdr24	WD repeat domain 24	-0.463767	4.70734	-5.20055	0.000139699	0.0021973
12933	Crmp1	collapsin response mediator protein 1	-0.819572	6.73833	-5.29548	0.000139756	0.0021973
16210	Impact	impact, RWD domain protein	0.782306	5.89365	5.26667	0.000140104	0.00219992
52915	Zmiz2	zinc finger, MIZ-type containing 2	-0.361465	7.0045	-5.19813	0.000140313	0.00220036
241308	Ralgps1	Ral GEF with PH domain and SH3 binding motif 1	0.472987	5.23587	5.19538	0.000141015	0.0022085
14682	Gnaq	guanine nucleotide binding protein, alpha q polypeptide	0.300547	7.65786	5.19431	0.00014129	0.00220996
56306	Sinhcaf	SIN3-HDAC complex associated factor	-0.764991	5.40391	-5.19262	0.00014218	0.00221725
69993	Chn2	chimerin 2	0.678305	6.16684	5.22521	0.000142281	0.00221725
20378	Frzb	frizzled-related protein	1.57506	1.30271	5.19036	0.000142305	0.00221725
52589	Ncald	neurocalcin delta	-0.591047	7.52184	-5.19069	0.000142785	0.00221979
72843	Prdm4	PR domain containing 4	-0.375098	5.91962	-5.18832	0.000142834	0.00221979
24056	Sh3bp5	SH3-domain binding protein 5 (BTK-associated)	0.81228	3.84728	5.18709	0.000143153	0.00222189
244144	Usp35	ubiquitin specific peptidase 35	0.921839	3.92347	5.18538	0.000143599	0.00222597
244867	Arhgap20	Rho GTPase activating protein 20	1.14584	2.56351	5.18319	0.000144171	0.00222686
432572	Specc1	sperm antigen with calponin homology and coiled-coil domains 1	-0.647587	8.38382	-5.22659	0.000144175	0.00222686
58226	Cacna1h	calcium channel, voltage-dependent, T type, alpha 1H subunit	-0.85168	6.48215	-5.28296	0.000144208	0.00222686
67298	Gprasp1	G protein-coupled receptor associated sorting protein 1	0.486861	6.56419	5.17988	0.00014504	0.00223687
19367	Rad9a	RAD9 checkpoint clamp component A	-0.51443	4.37098	-5.17845	0.000145416	0.00223981
404634	Macroh2a2	macroH2A.2 histone	-0.650655	5.90971	-5.17681	0.000145852	0.00224368
14387	Gaa	glucosidase, alpha, acid	0.471516	6.70165	5.17527	0.000146259	0.00224522
18186	Nrp1	neuropilin 1	0.582008	5.00104	5.17503	0.000146323	0.00224522
223843	Dbx2	developing brain homeobox 2	1.80915	4.10834	5.41733	0.000147052	0.00225357
170772	Glcci1	glucocorticoid induced transcript 1	-0.514199	6.12843	-5.16635	0.000148651	0.00227519
230857	Ece1	endothelin converting enzyme 1	0.547679	6.13817	5.16502	0.000149011	0.00227682
12669	Chrm1	cholinergic receptor, muscarinic 1, CNS	1.91342	-0.261478	5.16408	0.000149266	0.00227682
27053	Asns	asparagine synthetase	-1.08437	6.08098	-5.31599	0.000149321	0.00227682
225875	Lrfn4	leucine rich repeat and fibronectin type III domain containing 4	-0.574617	5.84508	-5.16276	0.000149625	0.00227858
227753	Gsn	gelsolin	0.734291	5.70807	5.20482	0.000149883	0.00227907
217430	Slc66a3	solute carrier family 66 member 3	1.40265	2.50945	5.16127	0.000150033	0.00227907
245684	Cnksr2	connector enhancer of kinase suppressor of Ras 2	-1.44643	2.2972	-5.1568	0.000151256	0.00229478
71973	Rbpms2	RNA binding protein with multiple splicing 2	-0.541445	4.49416	-5.15507	0.000151734	0.00229915
17768	Mthfd2	methylenetetrahydrofolate dehydrogenase (NAD+ dependent), methenyltetrahydrofolate cyclohydrolase	-0.683393	6.03982	-5.15866	0.000152287	0.00230204
21907	Nr2e1	nuclear receptor subfamily 2, group E, member 1	-0.693058	4.74397	-5.15301	0.000152304	0.00230204
15944	Irgm1	immunity-related GTPase family M member 1	0.97949	3.75711	5.14917	0.000153373	0.0023115
76983	Scfd1	Sec1 family domain containing 1	0.335859	5.62443	5.1488	0.000153474	0.0023115
13685	Eif4ebp1	eukaryotic translation initiation factor 4E binding protein 1	-1.16811	4.9385	-5.24637	0.000153503	0.0023115
54375	Azin1	antizyme inhibitor 1	0.331277	7.95483	5.14728	0.000153902	0.00231463
241846	Lsm14b	LSM family member 14B	-0.452024	7.10954	-5.14314	0.000155065	0.00232924
13619	Phc1	polyhomeotic 1	-0.529179	6.61742	-5.1402	0.000155897	0.00233765
71648	Optn	optineurin	0.63849	3.70839	5.13899	0.000156243	0.00233765
15901	Id1	inhibitor of DNA binding 1, HLH protein	1.50255	4.05463	5.293	0.000156246	0.00233765
246277	Csad	cysteine sulfinic acid decarboxylase	0.537344	6.41653	5.13845	0.000156396	0.00233765
213582	Map9	microtubule-associated protein 9	-0.614586	5.32158	-5.13739	0.0001567	0.00233931
80883	Ntng1	netrin G1	-1.62276	2.26512	-5.13461	0.000157494	0.00234687
56367	Scoc	short coiled-coil protein	0.440172	5.95635	5.13427	0.000157594	0.00234687
105501	Abhd4	abhydrolase domain containing 4	0.86108	7.2099	5.26117	0.00015825	0.00235316
13860	Eps8	epidermal growth factor receptor pathway substrate 8	0.740445	6.35445	5.19973	0.000158404	0.00235316
229905	Kyat3	kynurenine aminotransferase 3	-0.943399	3.03418	-5.12874	0.000159189	0.0023616
66910	Tmem107	transmembrane protein 107	-0.828311	2.96264	-5.12814	0.000159362	0.0023616
58909	Fam13a	family with sequence similarity 13, member A	0.846032	3.76259	5.12733	0.000159599	0.00236222
27404	Abca8b	ATP-binding cassette, sub-family A member 8b	1.08929	2.62243	5.12623	0.000159919	0.00236407
81000	Rad54l2	RAD54 like 2 (S. cerevisiae)	-0.386801	6.93388	-5.12274	0.000160941	0.00237628
66475	Rps23	ribosomal protein S23	-0.550313	5.50799	-5.12121	0.000161393	0.00238005
98432	Phlpp1	PH domain and leucine rich repeat protein phosphatase 1	0.321861	6.99941	5.11612	0.000162899	0.00239926
67374	Jam2	junction adhesion molecule 2	0.496801	8.8438	5.11517	0.000163179	0.00239926
66379	Cox14	cytochrome c oxidase assembly protein 14	0.432263	5.08105	5.1148	0.000163289	0.00239926
71735	Lrwd1	leucine-rich repeats and WD repeat domain containing 1	-0.434131	5.35847	-5.11361	0.000163646	0.00239972
18226	Nup62	nucleoporin 62	-0.475713	6.3866	-5.11337	0.000163716	0.00239972
224014	Fgd4	FYVE, RhoGEF and PH domain containing 4	1.67594	1.57689	5.10895	0.000165045	0.00241627
77644	Steep1	STING1 ER exit protein 1	0.63261	5.91479	5.10647	0.000165792	0.00242337
214359	Tmem51	transmembrane protein 51	1.54837	1.1573	5.10558	0.000166063	0.00242337
68559	Pdrg1	p53 and DNA damage regulated 1	0.463776	4.96337	5.10536	0.00016613	0.00242337
75712	Tmem14a	transmembrane protein 14A	0.742863	2.4841	5.10434	0.000166438	0.00242496
12934	Dpysl2	dihydropyrimidinase-like 2	-0.415227	6.33706	-5.10032	0.000167668	0.00243994
20016	Polr1c	polymerase (RNA) I polypeptide C	-0.4919	5.72106	-5.099	0.000168071	0.00244288
14420	Galc	galactosylceramidase	0.487484	5.94563	5.09704	0.000168675	0.00244871
20617	Snca	synuclein, alpha	1.51204	1.74227	5.09466	0.000169411	0.00245646
219103	Cenpj	centromere protein J	-0.483837	5.06771	-5.09375	0.000169692	0.0024576
212706	N4bp3	NEDD4 binding protein 3	-0.940828	2.51813	-5.09167	0.000170337	0.002464
319939	Tns3	tensin 3	0.369327	8.21401	5.08931	0.000171074	0.00247171
73173	Pcdh18	protocadherin 18	0.51374	4.48644	5.08603	0.000172104	0.00248362
14704	Gng3	guanine nucleotide binding protein (G protein), gamma 3	-1.22279	1.15853	-5.08444	0.000172607	0.00248792
223666	Arhgap39	Rho GTPase activating protein 39	-0.474453	5.14656	-5.07652	0.000175125	0.00251848
100101806	Srp54c	signal recognition particle 54C	0.38435	5.05915	5.07613	0.000175251	0.00251848
16589	Uhmk1	U2AF homology motif (UHM) kinase 1	0.441459	7.26938	5.07582	0.00017535	0.00251848
77044	Arid2	AT-rich interaction domain 2	-0.396519	7.65845	-5.07511	0.000175579	0.00251878
12212	Chic1	cysteine-rich hydrophobic domain 1	0.505355	4.15586	5.07307	0.000176235	0.0025236
12464	Cct4	chaperonin containing TCP1 subunit 4	-0.381603	8.24611	-5.07277	0.000176332	0.0025236
18606	Enpp2	ectonucleotide pyrophosphatase/phosphodiesterase 2	1.31472	3.13063	5.1304	0.000177116	0.00253184
93696	Chrac1	chromatin accessibility complex 1	-0.660419	4.30507	-5.06846	0.000177729	0.00253761
77532	Jrkl	Jrk-like	0.580111	3.97276	5.06561	0.000178659	0.00254789
53374	Chst3	carbohydrate sulfotransferase 3	-1.55227	5.93816	-5.31421	0.000178875	0.00254797
57874	Hacd3	3-hydroxyacyl-CoA dehydratase 3	0.417191	7.31751	5.06326	0.000179431	0.00255288
67126	Atp5f1e	ATP synthase F1 subunit epsilon	0.39078	5.77051	5.05928	0.000180745	0.00256856
327814	Ppfia2	protein tyrosine phosphatase, receptor type, f polypeptide (PTPRF), interacting protein (liprin), alpha 2	-2.1573	0.444351	-5.05846	0.000181015	0.00256939
68952	Tlcd3b	TLC domain containing 3B	-1.0263	2.41202	-5.05768	0.000181273	0.00257005
226470	Zbtb41	zinc finger and BTB domain containing 41	0.354679	6.50355	5.0519	0.000183205	0.0025944
12931	Crlf1	cytokine receptor-like factor 1	1.64155	3.60434	5.21512	0.000184193	0.00260535
231532	Arhgap24	Rho GTPase activating protein 24	2.35168	0.230622	5.04177	0.000186641	0.00263691
93889	Pcdhb18	protocadherin beta 18	0.571354	4.04384	5.04074	0.000186993	0.002637
68810	Nexn	nexilin	-0.861082	3.93772	-5.04048	0.000187083	0.002637
16800	Arhgef2	Rho/Rac guanine nucleotide exchange factor 2	-0.53739	7.87722	-5.03907	0.000187567	0.0026389
108699	Chn1	chimerin 1	-0.422583	4.9992	-5.03882	0.000187653	0.0026389
217216	Hrob	homologous recombination factor with OB-fold	-0.883168	4.78608	-5.05009	0.000187915	0.00263952
15364	Hmga2	high mobility group AT-hook 2	-0.749333	5.26657	-5.03492	0.000189003	0.00265172
18023	Nfe2l1	nuclear factor, erythroid derived 2,-like 1	0.394058	8.16403	5.03251	0.000189842	0.00266042
17183	Matn4	matrilin 4	-2.89463	-1.01984	-5.02897	0.00019108	0.00267316
11539	Adora1	adenosine A1 receptor	1.14558	5.78878	5.22442	0.000191192	0.00267316
11496	Adam22	a disintegrin and metallopeptidase domain 22	1.30785	4.35337	5.17085	0.000191424	0.00267333
216344	Rab21	RAB21, member RAS oncogene family	0.391439	6.03361	5.02729	0.00019167	0.00267367
13401	Dmwd	dystrophia myotonica-containing WD repeat motif	-0.286104	6.85525	-5.02481	0.000192543	0.00268211
69276	Sec62	SEC62 homolog, preprotein translocation	0.285198	6.85357	5.02432	0.000192717	0.00268211
268345	Kcnc2	potassium voltage gated channel, Shaw-related subfamily, member 2	-2.13592	-0.269209	-5.02357	0.000192984	0.00268274
114886	Cygb	cytoglobin	1.42665	0.638852	5.02239	0.000193404	0.0026855
213649	Arhgef19	Rho guanine nucleotide exchange factor 19	1.69923	1.79417	5.03017	0.000195145	0.00270658
17087	Ly96	lymphocyte antigen 96	1.39152	0.786239	5.01551	0.000195864	0.00271345
70020	Ino80b	INO80 complex subunit B	-0.435664	4.44858	-5.0102	0.000197784	0.00273691
246707	Emilin2	elastin microfibril interfacer 2	-0.984687	1.71129	-5.00817	0.000198525	0.00274404
70797	Ankib1	ankyrin repeat and IBR domain containing 1	0.291332	7.11611	5.00682	0.000199018	0.00274769
231470	Fras1	Fraser extracellular matrix complex subunit 1	-1.53293	2.65726	-5.00621	0.000199242	0.00274769
83410	Cstf2t	cleavage stimulation factor, 3' pre-RNA subunit 2, tau	0.408153	6.29909	5.00506	0.000199665	0.00275039
71918	Zcchc24	zinc finger, CCHC domain containing 24	0.334042	8.43684	5.00279	0.000200498	0.00275873
26433	Plod3	procollagen-lysine, 2-oxoglutarate 5-dioxygenase 3	-0.357248	6.69615	-5.0019	0.000200826	0.00276011
19703	Renbp	renin binding protein	0.763857	4.27329	4.99875	0.000201996	0.00277304
76179	Usp31	ubiquitin specific peptidase 31	-0.508054	6.50479	-4.99762	0.000202417	0.00277568
60441	Mrpl38	mitochondrial ribosomal protein L38	-0.35317	5.77317	-4.9951	0.000203358	0.00278266
74777	Selenon	selenoprotein N	-0.34019	6.81585	-4.99478	0.000203478	0.00278266
18488	Cntn3	contactin 3	0.701586	3.50968	4.99402	0.000203762	0.00278266
72512	Sting1	stimulator of interferon response cGAMP interactor 1	0.632046	5.85211	4.99525	0.000203904	0.00278266
243328	Slc29a4	solute carrier family 29 (nucleoside transporters), member 4	-0.597629	4.51315	-4.99319	0.000204074	0.00278266
13666	Eif2ak3	eukaryotic translation initiation factor 2 alpha kinase 3	-0.374684	6.32433	-4.99152	0.000204701	0.00278807
13476	Reep5	receptor accessory protein 5	0.296662	6.53397	4.9897	0.000205389	0.0027943
29873	Cspg5	chondroitin sulfate proteoglycan 5	1.08753	8.23287	5.19925	0.000206172	0.00280079
17096	Lyn	LYN proto-oncogene, Src family tyrosine kinase	-0.368113	7.09874	-4.98723	0.000206328	0.00280079
54403	Slc4a4	solute carrier family 4 (anion exchanger), member 4	1.00482	7.41229	5.1742	0.000208076	0.00281712
72960	Top1mt	DNA topoisomerase 1, mitochondrial	0.847253	2.4209	4.98207	0.000208295	0.00281712
226412	R3hdm1	R3H domain containing 1	-0.388627	6.91091	-4.98126	0.000208608	0.00281712
12122	Bid	BH3 interacting domain death agonist	0.47254	4.17447	4.9811	0.000208671	0.00281712
11987	Slc7a1	solute carrier family 7 (cationic amino acid transporter, y+ system), member 1	-0.804742	7.47053	-5.08313	0.000208854	0.00281712
53334	Gosr1	golgi SNAP receptor complex member 1	0.314726	6.05129	4.98043	0.000208925	0.00281712
102954	Nudt10	nudix hydrolase 10	0.634972	3.45402	4.9791	0.000209441	0.00281894
13405	Dmd	dystrophin, muscular dystrophy	0.638541	6.36744	5.01091	0.000209525	0.00281894
102278	Cpne7	copine VII	-2.23217	4.79481	-5.19303	0.000212946	0.00286179
213438	P2ry10b	purinergic receptor P2Y, G-protein coupled 10B	1.42306	0.165279	4.96238	0.000215997	0.00289648
17967	Ncam1	neural cell adhesion molecule 1	0.377922	8.10063	4.96236	0.000216005	0.00289648
99730	Taf13	TATA-box binding protein associated factor 13	0.550291	4.18186	4.96124	0.000216453	0.00289927
67475	Ero1b	endoplasmic reticulum oxidoreductase 1 beta	0.730691	2.66794	4.96016	0.000216885	0.00290186
80987	Nckipsd	NCK interacting protein with SH3 domain	0.627201	3.69266	4.95657	0.000218327	0.00291545
18574	Pde1b	phosphodiesterase 1B, Ca2+-calmodulin dependent	-1.14067	4.38655	-5.01937	0.000218382	0.00291545
73910	Arhgap18	Rho GTPase activating protein 18	-0.412586	7.29284	-4.95512	0.000218914	0.00291562
16651	Sspn	sarcospan	0.700139	5.50318	4.98179	0.000218969	0.00291562
72147	Zbtb46	zinc finger and BTB domain containing 46	-0.814723	3.00484	-4.95419	0.000219289	0.00291562
12296	Cacnb2	calcium channel, voltage-dependent, beta 2 subunit	0.751611	2.85614	4.95317	0.0002197	0.00291562
67163	Ccdc47	coiled-coil domain containing 47	0.282738	7.15592	4.95288	0.000219819	0.00291562
269132	Colgalt2	collagen beta(1-O)galactosyltransferase 2	-0.559217	6.53995	-4.95283	0.000219838	0.00291562
50492	Thop1	thimet oligopeptidase 1	-0.413363	6.23665	-4.95208	0.000220143	0.00291604
16402	Itga5	integrin alpha 5 (fibronectin receptor alpha)	-0.854341	6.25683	-5.04374	0.000220351	0.00291604
116891	Derl2	Der1-like domain family, member 2	0.376322	5.31843	4.94868	0.000221531	0.00292664
68606	Ppm1f	protein phosphatase 1F (PP2C domain containing)	0.283955	6.90467	4.94842	0.000221635	0.00292664
78923	Chsy3	chondroitin sulfate synthase 3	1.19471	2.65489	4.94464	0.000223188	0.00294394
12035	Bcat1	branched chain aminotransferase 1, cytosolic	-1.39854	5.17344	-5.112	0.000224197	0.00295404
103551	Epop	elongin BC and polycomb repressive complex 2 associated protein	-1.26677	2.58509	-4.94083	0.000224766	0.00295833
212862	Chpt1	choline phosphotransferase 1	0.893288	5.16471	5.0164	0.000225596	0.00296429
243659	Styk1	serine/threonine/tyrosine kinase 1	2.45704	0.201305	4.93857	0.000225709	0.00296429
18018	Nfatc1	nuclear factor of activated T cells, cytoplasmic, calcineurin dependent 1	-0.473826	4.7722	-4.93784	0.000226013	0.00296508
54608	Abhd2	abhydrolase domain containing 2	0.472486	5.88372	4.93511	0.000227156	0.00297408
232539	Klhl42	kelch-like 42	0.383234	5.79279	4.93503	0.00022719	0.00297408
109151	Chd9	chromodomain helicase DNA binding protein 9	0.555322	5.64391	4.93366	0.000227766	0.0029784
73711	Mvb12a	multivesicular body subunit 12A	-0.467223	5.13571	-4.93173	0.000228578	0.0029858
67120	Ttc14	tetratricopeptide repeat domain 14	0.459594	6.82998	4.92949	0.000229528	0.00299499
73102	Slc22a23	solute carrier family 22, member 23	0.474426	6.50679	4.92774	0.000230272	0.00300146
16570	Kif3c	kinesin family member 3C	-0.284555	7.57216	-4.92628	0.000230895	0.00300632
114301	Palmd	palmdelphin	1.00707	3.59213	4.9257	0.000231141	0.00300632
116914	Slc19a2	solute carrier family 19 (thiamine transporter), member 2	0.583268	5.59887	4.92457	0.000231626	0.00300645
70676	Gulp1	GULP, engulfment adaptor PTB domain containing 1	0.926692	2.91608	4.92407	0.000231841	0.00300645
194126	Mtmr11	myotubularin related protein 11	0.583385	5.44193	4.92394	0.000231895	0.00300645
18109	Mycn	v-myc avian myelocytomatosis viral related oncogene, neuroblastoma derived	-1.51283	1.00422	-4.92213	0.000232674	0.00301333
16922	Phyh	phytanoyl-CoA hydroxylase	1.94527	2.80669	5.03796	0.000233957	0.00302671
14026	Evl	Ena-vasodilator stimulated phosphoprotein	-0.414912	6.50329	-4.91616	0.00023526	0.00304033
58911	Sumf1	sulfatase modifying factor 1	0.46718	5.59874	4.91349	0.000236426	0.00305214
74100	Arpp21	cyclic AMP-regulated phosphoprotein, 21	2.45939	2.05237	5.03318	0.00023678	0.00305345
67665	Dctn4	dynactin 4	0.287158	6.78517	4.90989	0.000238006	0.003066
22782	Slc30a1	solute carrier family 30 (zinc transporter), member 1	0.411494	5.04576	4.90899	0.000238403	0.0030669
211961	Asxl3	ASXL transcriptional regulator 3	-1.15216	2.29661	-4.90851	0.000238615	0.0030669
50849	Rnf10	ring finger protein 10	-0.263805	7.99218	-4.90801	0.000238835	0.0030669
16842	Lef1	lymphoid enhancer binding factor 1	-2.64023	1.17503	-4.91906	0.000239264	0.00306887
19084	Prkar1a	protein kinase, cAMP dependent regulatory, type I, alpha	0.236383	9.00818	4.90615	0.000239658	0.00306887
70294	Rnf126	ring finger protein 126	-0.473828	6.33482	-4.90595	0.000239747	0.00306887
75104	Mmd2	monocyte to macrophage differentiation-associated 2	1.33403	3.13578	4.96427	0.000240091	0.00306985
22630	Ywhaq	tyrosine 3-monooxygenase/tryptophan 5-monooxygenase activation protein theta	-0.592091	8.40193	-4.93081	0.000240331	0.00306985
330267	Thsd7a	thrombospondin, type I, domain containing 7A	-0.824965	5.78707	-4.96764	0.000241476	0.00308124
217310	Hid1	HID1 domain containing	-0.713107	5.78819	-4.93266	0.000241828	0.00308248
70564	Prxl2a	peroxiredoxin like 2A	0.486624	4.68597	4.89929	0.000242724	0.00309065
666257	Zfp660	zinc finger protein 660	0.603317	3.81276	4.89809	0.000243267	0.00309432
228966	Ppp1r3d	protein phosphatase 1, regulatory subunit 3D	0.629749	2.51465	4.89486	0.000244724	0.00310814
50887	Hmgn5	high-mobility group nucleosome binding domain 5	-0.471522	5.80831	-4.89455	0.000244867	0.00310814
67630	Samd8	sterile alpha motif domain containing 8	0.345648	6.4275	4.89223	0.000245924	0.0031174
72351	Ptar1	protein prenyltransferase alpha subunit repeat containing 1	0.558365	4.80062	4.89182	0.00024611	0.0031174
98314	D2hgdh	D-2-hydroxyglutarate dehydrogenase	1.059	2.52397	4.88913	0.000247338	0.00312413
14885	Gtf2h4	general transcription factor II H, polypeptide 4	-0.392805	4.73731	-4.88913	0.00024734	0.00312413
11416	Slc33a1	solute carrier family 33 (acetyl-CoA transporter), member 1	0.514544	5.06044	4.88897	0.000247415	0.00312413
320938	Tnpo3	transportin 3	-0.315993	7.49115	-4.88758	0.000248052	0.00312891
104681	Slc16a6	solute carrier family 16 (monocarboxylic acid transporters), member 6	0.97295	2.16115	4.88345	0.00024996	0.00314746
54409	Ramp2	receptor (calcitonin) activity modifying protein 2	-0.961802	2.29654	-4.88327	0.000250041	0.00314746
215999	Mcu	mitochondrial calcium uniporter	0.491067	5.04726	4.87673	0.000253098	0.00318263
192970	Dhrs11	dehydrogenase/reductase 11	1.19346	2.65502	4.87471	0.000254045	0.00318743
74186	Ccdc3	coiled-coil domain containing 3	3.02003	-0.904026	4.87583	0.000254106	0.00318743
66116	Nat8f1	N-acetyltransferase 8 (GCN5-related) family member 1	1.02174	1.52379	4.87424	0.000254269	0.00318743
67160	Eef1g	eukaryotic translation elongation factor 1 gamma	-0.411251	7.60485	-4.87157	0.00025553	0.00319725
108934	Smim13	small integral membrane protein 13	0.422245	5.60827	4.87147	0.00025558	0.00319725
18972	Pold2	polymerase (DNA directed), delta 2, regulatory subunit	-0.496278	6.23299	-4.86966	0.000256439	0.00320463
227695	Spout1	SPOUT domain containing methyltransferase 1	-0.403868	5.18674	-4.86912	0.000256698	0.00320463
664883	Nova1	NOVA alternative splicing regulator 1	0.44286	6.82496	4.86746	0.000257489	0.003211
19210	Ptdss1	phosphatidylserine synthase 1	0.363526	6.25907	4.86694	0.000257738	0.003211
13497	Drp2	dystrophin related protein 2	0.740252	3.32758	4.86517	0.000258588	0.00321509
13052	Cxadr	coxsackie virus and adenovirus receptor	-1.08111	5.79954	-4.99722	0.000258634	0.00321509
269629	Lhfpl3	lipoma HMGIC fusion partner-like 3	0.950692	6.98915	5.02813	0.000258862	0.00321509
77041	Arsk	arylsulfatase K	0.74984	3.55611	4.86382	0.000259237	0.00321645
12583	Cdo1	cysteine dioxygenase 1, cytosolic	1.44978	1.1011	4.86141	0.0002604	0.00322758
74256	Cyld	CYLD lysine 63 deubiquitinase	0.748413	4.53199	4.86047	0.000260853	0.00322988
18605	Enpp1	ectonucleotide pyrophosphatase/phosphodiesterase 1	1.16355	0.977303	4.85901	0.000261563	0.00323538
74136	Sec14l1	SEC14-like lipid binding 1	-0.444166	7.21466	-4.85688	0.000262601	0.00324256
11932	Atp1b2	ATPase, Na+/K+ transporting, beta 2 polypeptide	0.789563	8.10841	4.96037	0.000262684	0.00324256
58996	Arhgap23	Rho GTPase activating protein 23	-0.642581	3.97219	-4.85617	0.000262946	0.00324256
14230	Fkbp10	FK506 binding protein 10	2.00192	4.18567	5.08295	0.000263952	0.0032456
71919	Rpap3	RNA polymerase II associated protein 3	-0.486755	5.15488	-4.85406	0.00026398	0.0032456
242291	Bpnt2	3'(2'), 5'-bisphosphate nucleotidase 2	0.357984	8.52148	4.85403	0.000263996	0.0032456
69354	Slc38a4	solute carrier family 38, member 4	-4.06951	1.74989	-4.95529	0.000265057	0.00325394
66753	Erlec1	endoplasmic reticulum lectin 1	0.496912	5.43848	4.8513	0.000265336	0.00325394
244654	Mtss2	MTSS I-BAR domain containing 2	0.413219	9.79683	4.85101	0.00026548	0.00325394
98660	Atp1a2	ATPase, Na+/K+ transporting, alpha 2 polypeptide	1.98827	6.88399	5.25081	0.000268428	0.00328676
228536	Bahd1	bromo adjacent homology domain containing 1	-0.458726	5.51983	-4.84431	0.000268811	0.00328812
233328	Lrrk1	leucine-rich repeat kinase 1	-0.678313	3.95725	-4.84361	0.000269161	0.00328908
59007	Ngly1	N-glycanase 1	0.471701	4.89751	4.83878	0.000271586	0.00331538
56873	Lmbr1	limb region 1	0.380771	4.38251	4.83687	0.000272554	0.00332064
67759	Plgrkt	plasminogen receptor, C-terminal lysine transmembrane protein	0.49234	4.06172	4.83685	0.000272565	0.00332064
11787	Apbb2	amyloid beta precursor protein binding family B member 2	0.549146	4.64697	4.83404	0.000273997	0.00333473
241520	Fam171b	family with sequence similarity 171, member B	1.03172	6.6293	5.02274	0.000275163	0.00334556
227058	Dnah7b	dynein, axonemal, heavy chain 7B	2.15732	1.51867	4.88478	0.000277159	0.00336389
56857	Slc37a2	solute carrier family 37 (glycerol-3-phosphate transporter), member 2	1.16943	3.62067	4.8869	0.000277225	0.00336389
66071	Ethe1	ethylmalonic encephalopathy 1	-0.607601	3.60311	-4.82663	0.000277803	0.00336753
18797	Plcb3	phospholipase C, beta 3	-0.457866	7.31778	-4.82479	0.000278756	0.00337571
225467	Pggt1b	protein geranylgeranyltransferase type I, beta subunit	0.311209	6.25516	4.82273	0.000279826	0.00338528
58521	Eid1	EP300 interacting inhibitor of differentiation 1	0.335435	7.70473	4.82135	0.000280546	0.00338537
57028	Pdxp	pyridoxal (pyridoxine, vitamin B6) phosphatase	-0.780459	5.46553	-4.86953	0.000280617	0.00338537
67075	Magt1	magnesium transporter 1	0.366492	6.72231	4.82111	0.000280671	0.00338537
17356	Afdn	afadin, adherens junction formation factor	-0.376927	7.65225	-4.81549	0.000283624	0.00341758
71978	Ppp2r2a	protein phosphatase 2, regulatory subunit B, alpha	-0.30211	7.36278	-4.80558	0.000288914	0.00347787
170753	Zfp704	zinc finger protein 704	-0.384083	8.07572	-4.80408	0.000289723	0.00348233
213056	Hycc2	hyccin PI4KA lipid kinase complex subunit 2	0.389743	4.38196	4.80361	0.000289976	0.00348233
14580	Gfap	glial fibrillary acidic protein	3.50851	-0.25944	4.85953	0.000290146	0.00348233
50524	Sall2	spalt like transcription factor 2	0.326719	8.21492	4.80179	0.000290965	0.00348705
14677	Gnai1	G protein subunit alpha i1	-0.648117	4.87495	-4.80151	0.000291115	0.00348705
53619	Blcap	bladder cancer associated protein	0.607761	5.59277	4.79917	0.000292389	0.00349785
102626	Mapkapk3	mitogen-activated protein kinase-activated protein kinase 3	0.873982	4.03049	4.80353	0.000292594	0.00349785
105014	Rdh14	retinol dehydrogenase 14 (all-trans and 9-cis)	0.63029	3.59467	4.79262	0.000295984	0.0035349
264134	Ift56	intraflagellar transport 56	-0.744539	3.65663	-4.79178	0.000296447	0.00353681
20977	Syp	synaptophysin	-0.782207	3.43528	-4.79091	0.000296932	0.00353681
72972	Ccser2	coiled-coil serine rich 2	0.325183	8.1336	4.79073	0.000297033	0.00353681
241489	Pde11a	phosphodiesterase 11A	2.53883	-0.368498	4.79022	0.000297312	0.00353681
270210	Zbtb47	zinc finger and BTB domain containing 47	0.585676	5.1782	4.7896	0.000297655	0.00353743
70101	Cyp4f16	cytochrome P450, family 4, subfamily f, polypeptide 16	0.481417	4.37153	4.78706	0.000299071	0.00355077
18552	Pcsk5	proprotein convertase subtilisin/kexin type 5	0.638797	4.04232	4.7857	0.000299832	0.00355632
12577	Cdkn1c	cyclin dependent kinase inhibitor 1C	-1.31873	2.93943	-4.78325	0.000301205	0.00356912
105348	Golm1	golgi membrane protein 1	0.482743	8.30061	4.77975	0.000303182	0.00358904
338370	Nalcn	sodium leak channel, non-selective	0.983336	2.81868	4.77379	0.00030658	0.00362571
194590	Reps2	RALBP1 associated Eps domain containing protein 2	-1.00663	4.0146	-4.7709	0.00030824	0.0036418
170721	Papln	papilin, proteoglycan-like sulfated glycoprotein	0.870047	5.31298	4.85006	0.000309157	0.00364908
57914	Crlf2	cytokine receptor-like factor 2	-0.5433	4.50193	-4.76852	0.000309611	0.00365088
70549	Tln2	talin 2	-0.518948	6.27156	-4.766	0.000311075	0.00366126
57319	Smpdl3a	sphingomyelin phosphodiesterase, acid-like 3A	0.632725	4.6442	4.76581	0.000311186	0.00366126
56353	Rybp	RING1 and YY1 binding protein	0.403724	4.83995	4.76545	0.000311397	0.00366126
68201	Ccdc34	coiled-coil domain containing 34	-0.514042	5.4608	-4.76483	0.000311754	0.0036619
19106	Eif2ak2	eukaryotic translation initiation factor 2-alpha kinase 2	0.538165	5.36231	4.76274	0.000312976	0.00367069
18628	Per3	period circadian clock 3	0.900932	4.19937	4.80518	0.000313108	0.00367069
30928	Zbtb18	zinc finger and BTB domain containing 18	0.369348	7.09058	4.75907	0.000315133	0.00369087
17161	Maoa	monoamine oxidase A	0.478616	6.13365	4.75015	0.000320433	0.00374932
69544	Wdr5b	WD repeat domain 5B	1.45365	1.69644	4.74893	0.000321169	0.003751
21411	Tcf20	transcription factor 20	-0.482004	6.34371	-4.74888	0.000321196	0.003751
225115	Svil	supervillin	0.516857	6.2576	4.74656	0.000322595	0.00376372
30934	Tor1b	torsin family 1, member B	0.357001	6.1392	4.7407	0.000326152	0.00380155
16985	Lsp1	lymphocyte specific 1	-1.77136	-0.308848	-4.73948	0.0003269	0.00380661
544971	Bdp1	B double prime 1, subunit of RNA polymerase III transcription initiation factor IIIB	-0.393945	6.4513	-4.73849	0.000327506	0.00381001
26414	Mapk10	mitogen-activated protein kinase 10	2.14713	3.69409	4.94935	0.000329726	0.00383216
93881	Pcdhb10	protocadherin beta 10	0.994734	2.3892	4.73268	0.000331089	0.00384431
243866	Meiosin	meiosis initiator	-1.42034	0.753223	-4.73194	0.000331552	0.00384561
16998	Ltbp3	latent transforming growth factor beta binding protein 3	0.66813	6.20985	4.78574	0.000331836	0.00384561
56745	C1qtnf1	C1q and tumor necrosis factor related protein 1	-3.58018	-0.147454	-4.77747	0.000334911	0.0038751
19347	Dennd5a	DENN domain containing 5A	-0.334215	9.21118	-4.72639	0.000335019	0.0038751
66168	Grina	glutamate receptor, ionotropic, N-methyl D-aspartate-associated protein 1 (glutamate binding)	0.841251	6.36321	4.83565	0.000335415	0.00387598
70427	Mier2	MIER family member 2	-0.457092	5.47311	-4.72524	0.000335742	0.00387607
93891	Pcdhb20	protocadherin beta 20	0.446517	4.21753	4.7236	0.000336774	0.00388427
72433	Rab38	RAB38, member RAS oncogene family	0.953823	2.16961	4.72255	0.000337436	0.00388822
73710	Tubb2b	tubulin, beta 2B class IIB	-0.472231	9.8312	-4.72068	0.000338621	0.00389621
238692	Zfp874a	zinc finger protein 874a	0.740352	3.21889	4.72044	0.000338773	0.00389621
102545	Cmtm7	CKLF-like MARVEL transmembrane domain containing 7	-1.67161	1.70375	-4.71926	0.000339524	0.00390115
21858	Timp2	tissue inhibitor of metalloproteinase 2	0.521791	6.37798	4.71771	0.000340516	0.00390884
20193	S100a1	S100 calcium binding protein A1	2.9502	0.894917	4.79575	0.000341388	0.00391514
102323	Dcun1d2	defective in cullin neddylation 1 domain containing 2	0.460639	5.19596	4.7152	0.000342122	0.00391766
257633	Acsf3	acyl-CoA synthetase family member 3	0.578213	3.33741	4.71458	0.00034252	0.00391766
15018	H2-Q7	histocompatibility 2, Q region locus 7	-1.69294	1.72332	-4.71449	0.000342577	0.00391766
434232	Iqck	IQ motif containing K	1.11978	0.874002	4.71341	0.000343271	0.00392189
18417	Cldn11	claudin 11	-2.55215	1.47685	-4.72143	0.000344163	0.00392533
17685	Msh2	mutS homolog 2	-0.407003	6.31828	-4.71194	0.000344219	0.00392533
224617	Tbc1d24	TBC1 domain family, member 24	0.391139	5.60114	4.71035	0.000345249	0.00393231
13555	E2f1	E2F transcription factor 1	-0.471781	5.71114	-4.70975	0.000345637	0.00393231
71448	Tmem80	transmembrane protein 80	0.599904	4.34475	4.70949	0.000345804	0.00393231
18845	Plxna2	plexin A2	0.673249	7.32544	4.77595	0.00034619	0.003933
240119	St6gal2	beta galactoside alpha 2,6 sialyltransferase 2	2.51848	0.706419	4.78273	0.000347112	0.00393939
16190	Il4ra	interleukin 4 receptor, alpha	-1.12121	0.721963	-4.70674	0.000347592	0.00393939
387314	Tmtc1	transmembrane and tetratricopeptide repeat containing 1	1.33284	3.13835	4.77574	0.000347727	0.00393939
108037	Shmt2	serine hydroxymethyltransferase 2 (mitochondrial)	-0.439114	7.43811	-4.70362	0.000349636	0.00395473
13637	Efna2	ephrin A2	-0.82962	3.58586	-4.70345	0.000349746	0.00395473
108958	Miga2	mitoguardin 2	0.793003	5.60837	4.77391	0.000350099	0.00395473
71846	Syce2	synaptonemal complex central element protein 2	-0.91504	3.63059	-4.70248	0.000350386	0.00395473
11502	Adam9	ADAM metallopeptidase domain 9	-0.344941	7.70128	-4.70056	0.00035165	0.00396531
223701	Mrtfa	myocardin related transcription factor A	-0.349308	5.5997	-4.69879	0.000352823	0.00397032
14697	Gnb5	guanine nucleotide binding protein (G protein), beta 5	0.714815	4.46361	4.69877	0.000352832	0.00397032
17772	Mtm1	X-linked myotubular myopathy gene 1	0.693227	3.71157	4.69794	0.000353387	0.00397032
72465	Zfp131	zinc finger protein 131	-0.292487	6.62031	-4.69791	0.000353405	0.00397032
227620	Uap1l1	UDP-N-acteylglucosamine pyrophosphorylase 1-like 1	0.940087	4.15773	4.74421	0.000356138	0.00399731
215114	Hip1	huntingtin interacting protein 1	0.311617	10.5114	4.69156	0.000357646	0.00401053
224143	Poglut1	protein O-glucosyltransferase 1	0.35019	6.00966	4.68969	0.000358901	0.00402089
20362	Septin8	septin 8	-0.350823	8.0586	-4.68892	0.000359421	0.00402265
20230	Satb1	special AT-rich sequence binding protein 1	-0.395873	6.24781	-4.68825	0.000359876	0.00402265
12751	Tpp1	tripeptidyl peptidase I	0.510814	6.78541	4.68774	0.000360219	0.00402265
67847	Sncaip	synuclein, alpha interacting protein (synphilin)	0.770231	4.60452	4.7084	0.000360386	0.00402265
107045	Lars1	leucyl-tRNA synthetase 1	-0.375031	7.18226	-4.68624	0.000361239	0.00402847
114774	Pawr	PRKC, apoptosis, WT1, regulator	-0.908531	2.99643	-4.68272	0.000363631	0.00405141
15374	Jpt1	Jupiter microtubule associated homolog 1	-0.360781	7.65311	-4.68091	0.00036487	0.00405976
27359	Sytl4	synaptotagmin-like 4	1.18691	2.2655	4.68065	0.00036505	0.00405976
14066	F3	coagulation factor III	1.11024	2.91809	4.67999	0.000365507	0.00406085
109135	Plekha5	pleckstrin homology domain containing, family A member 5	-0.652009	5.0203	-4.67944	0.000365884	0.00406085
110006	Gusb	glucuronidase, beta	0.295111	5.82136	4.67905	0.000366153	0.00406085
68212	Tmbim4	transmembrane BAX inhibitor motif containing 4	0.405934	4.79667	4.67303	0.00037032	0.00410245
226610	Fam78b	family with sequence similarity 78, member B	0.958179	2.15559	4.67265	0.000370581	0.00410245
14069	F8	coagulation factor VIII	1.20944	1.20185	4.67083	0.000371854	0.00411279
19899	Rpl18	ribosomal protein L18	-0.510344	6.63306	-4.66991	0.000372499	0.00411617
353172	Gars1	glycyl-tRNA synthetase 1	-0.386446	7.68497	-4.6675	0.000374188	0.00413106
21835	Thrsp	thyroid hormone responsive	1.97326	3.37645	4.84567	0.000374985	0.0041361
59046	Arpp19	cAMP-regulated phosphoprotein 19	0.288091	6.7137	4.66493	0.000376006	0.00414005
21414	Tcf7	transcription factor 7, T cell specific	-0.865319	3.75172	-4.6649	0.000376027	0.00414005
71943	Tom1l1	target of myb1-like 1 (chicken)	-0.466566	4.85284	-4.66278	0.000377529	0.00415281
54006	Deaf1	DEAF1, transcription factor	-0.380836	5.78448	-4.66189	0.000378164	0.00415521
11931	Atp1b1	ATPase, Na+/K+ transporting, beta 1 polypeptide	1.14787	4.79441	4.7939	0.000378619	0.00415521
320452	P4ha3	procollagen-proline, 2-oxoglutarate 4-dioxygenase (proline 4-hydroxylase), alpha polypeptide III	2.21085	-0.700578	4.66103	0.000378775	0.00415521
17532	Mras	muscle and microspikes RAS	0.599593	5.31729	4.65825	0.000380761	0.00417322
246228	Vwa1	von Willebrand factor A domain containing 1	1.84153	2.21917	4.72169	0.000383603	0.00420057
70423	Tspan15	tetraspanin 15	-0.594025	3.85583	-4.64994	0.000386769	0.00422485
19944	Rpl29	ribosomal protein L29	-0.42787	7.10105	-4.64971	0.000386934	0.00422485
20266	Scn1b	sodium channel, voltage-gated, type I, beta	2.37031	3.4846	4.87949	0.000387016	0.00422485
54673	Sh3glb1	SH3-domain GRB2-like B1 (endophilin)	0.243459	8.01854	4.64897	0.000387476	0.00422485
67978	Tctn2	tectonic family member 2	-0.792635	3.56494	-4.6485	0.000387819	0.00422485
21366	Slc6a6	solute carrier family 6 (neurotransmitter transporter, taurine), member 6	-0.834481	7.24872	-4.75915	0.000387911	0.00422485
59126	Nek6	NIMA (never in mitosis gene a)-related expressed kinase 6	-0.423477	6.04745	-4.64316	0.000391739	0.00426271
17250	Abcc1	ATP-binding cassette, sub-family C member 1	-0.962592	4.83237	-4.69641	0.000392221	0.00426413
269037	Ctif	CBP80/20-dependent translation initiation factor	0.316148	7.51037	4.64134	0.00039308	0.00426964
13617	Ednra	endothelin receptor type A	1.14352	2.19804	4.63932	0.000394581	0.00427894
66878	Riok3	RIO kinase 3	0.322056	6.10206	4.63924	0.000394642	0.00427894
26874	Abcd2	ATP-binding cassette, sub-family D member 2	1.1982	1.52435	4.63628	0.000396854	0.00429907
18208	Ntn1	netrin 1	0.47792	7.81518	4.63358	0.000398879	0.00431715
11990	Atrn	attractin	0.352207	6.82099	4.63265	0.000399577	0.00432085
67434	Ankrd33b	ankyrin repeat domain 33B	-0.892358	2.7599	-4.63181	0.000400208	0.00432381
621697	Rpl32l	ribosomal protein L32-like	-0.585329	5.42188	-4.62989	0.000401659	0.00433563
18627	Per2	period circadian clock 2	0.666716	4.50241	4.62832	0.000402851	0.00434462
545389	Cep170	centrosomal protein 170	-0.50108	8.14376	-4.62644	0.000404279	0.00434577
74440	Cmip	c-Maf inducing protein	-0.436239	6.71729	-4.62639	0.000404322	0.00434577
242705	E2f2	E2F transcription factor 2	-0.523388	5.08366	-4.62614	0.000404514	0.00434577
269610	Chd5	chromodomain helicase DNA binding protein 5	1.48557	0.944448	4.62586	0.000404726	0.00434577
56742	Psrc1	proline/serine-rich coiled-coil 1	0.574236	7.00109	4.65533	0.00040475	0.00434577
234356	Csgalnact1	chondroitin sulfate N-acetylgalactosaminyltransferase 1	-0.587826	5.37549	-4.62131	0.000408211	0.00437575
14787	Rhpn1	rhophilin, Rho GTPase binding protein 1	0.820773	2.17651	4.62124	0.000408264	0.00437575
245683	Klhl34	kelch-like 34	-1.8786	0.613925	-4.62	0.000409226	0.00437811
104027	Synpo	synaptopodin	2.3502	-0.197183	4.61928	0.000409782	0.00437811
225845	Plaat3	phospholipase A and acyltransferase 3	1.2039	3.08399	4.65207	0.000410024	0.00437811
72614	Pih1d2	PIH1 domain containing 2	-1.38094	1.43044	-4.61882	0.000410135	0.00437811
21838	Thy1	thymus cell antigen 1, theta	4.02323	2.00756	4.82169	0.00041029	0.00437811
17527	Mpv17	MpV17 mitochondrial inner membrane protein	0.445332	5.02708	4.61743	0.000411211	0.00437846
53599	Cd164	CD164 antigen	0.285712	7.84723	4.61725	0.000411352	0.00437846
102124	Enkd1	enkurin domain containing 1	-0.572647	4.56384	-4.61718	0.000411406	0.00437846
320541	Slc35e2	solute carrier family 35, member E2	0.475402	5.40528	4.6156	0.000412635	0.00438768
16432	Itm2b	integral membrane protein 2B	0.325706	8.07241	4.61483	0.000413236	0.00439023
11490	Adam15	ADAM metallopeptidase domain 15	0.491084	6.3465	4.6125	0.000415058	0.00440195
18074	Nid2	nidogen 2	0.913673	4.09413	4.65599	0.000415066	0.00440195
22141	Tub	TUB bipartite transcription factor	-1.75216	5.00189	-4.81061	0.000415871	0.00440663
11761	Aox1	aldehyde oxidase 1	2.07996	2.75964	4.76637	0.000419005	0.00443597
108735	Sft2d2	SFT2 domain containing 2	0.512089	5.93822	4.60697	0.000419414	0.00443642
70757	Hacd2	3-hydroxyacyl-CoA dehydratase 2	0.604441	4.47317	4.60436	0.00042149	0.00445449
329540	Nol4l	nucleolar protein 4-like	-0.661461	6.6736	-4.65465	0.000421925	0.00445521
80892	Zfhx4	zinc finger homeodomain 4	1.18327	2.23504	4.60018	0.000424827	0.00447513
75296	Cep43	centrosomal protein 43	-0.414993	5.44928	-4.59977	0.000425159	0.00447513
74356	Matcap1	microtubule associated tyrosine carboxypeptidase 1	-0.446602	4.74455	-4.59963	0.000425269	0.00447513
216197	Ckap4	cytoskeleton-associated protein 4	0.323177	6.68034	4.59961	0.000425288	0.00447513
240185	Jcad	junctional cadherin 5 associated	-0.863369	5.2653	-4.65146	0.000425971	0.00447842
381413	Gpr176	G protein-coupled receptor 176	1.16837	0.801222	4.5975	0.000426981	0.00448515
234686	Fhod1	formin homology 2 domain containing 1	-0.473362	4.75671	-4.59638	0.000427886	0.00449039
78283	Map7d2	MAP7 domain containing 2	0.489439	4.66936	4.59564	0.000428486	0.00449039
93888	Pcdhb17	protocadherin beta 17	0.657938	3.91911	4.59542	0.000428665	0.00449039
77219	Ptgr2	prostaglandin reductase 2	1.21525	5.25183	4.76898	0.000428961	0.00449039
110078	Pygb	brain glycogen phosphorylase	0.759101	6.23124	4.67342	0.000430256	0.00449706
15569	Elavl2	ELAV like RNA binding protein 1	-0.683065	3.92419	-4.59271	0.000430866	0.00449706
67889	Rbm18	RNA binding motif protein 18	0.272406	5.71298	4.59264	0.00043092	0.00449706
18129	Notch2	notch 2	0.394976	6.45624	4.59204	0.000431416	0.00449706
239618	Pdzrn4	PDZ domain containing RING finger 4	0.383651	5.07294	4.59198	0.000431463	0.00449706
224598	Zfp758	zinc finger protein 758	0.601194	3.3102	4.59153	0.000431825	0.00449706
64291	Osbpl1a	oxysterol binding protein-like 1A	0.477692	5.85827	4.59052	0.000432653	0.00450182
233865	Katnip	katanin interacting protein	-0.508999	4.90197	-4.58986	0.000433193	0.00450357
20167	Rtn2	reticulon 2 (Z-band associated protein)	-0.58151	4.66944	-4.58844	0.000434358	0.00451182
102747	Lrrc49	leucine rich repeat containing 49	0.566691	5.69729	4.58797	0.000434746	0.00451197
193043	Zfp3	zinc finger protein 3	0.733949	2.65317	4.58706	0.000435491	0.00451472
72368	Borcs8	BLOC-1 related complex subunit 8	0.573905	4.13205	4.58674	0.000435755	0.00451472
216080	Ube2d1	ubiquitin-conjugating enzyme E2D 1	-0.325512	5.72484	-4.5826	0.00043918	0.00454492
54624	Paf1	Paf1, RNA polymerase II complex component	-0.30076	6.09437	-4.58231	0.00043942	0.00454492
93704	Pcdhgb7	protocadherin gamma subfamily B, 7	0.986632	3.03343	4.5791	0.000442102	0.00456876
320910	Itgb8	integrin beta 8	0.634289	7.2373	4.6296	0.000443461	0.00457891
16468	Jarid2	jumonji and AT-rich interaction domain containing 2	-0.469433	6.12442	-4.57558	0.000445053	0.00459143
66193	Pithd1	PITH (C-terminal proteasome-interacting domain of thioredoxin-like) domain containing 1	-0.641328	5.48912	-4.57605	0.000445759	0.00459473
353187	Nr1d2	nuclear receptor subfamily 1, group D, member 2	0.662997	5.46344	4.60217	0.000446131	0.00459473
69550	Bst2	bone marrow stromal cell antigen 2	-1.55251	2.58972	-4.57331	0.000446964	0.00459611
24001	Tiam2	T cell lymphoma invasion and metastasis 2	1.36478	3.93413	4.68965	0.000447399	0.00459611
21872	Tjp1	tight junction protein 1	0.300254	8.13277	4.5728	0.000447402	0.00459611
14405	Gabrg1	gamma-aminobutyric acid type A receptor subunit gamma 1	0.64685	5.63089	4.59678	0.000448908	0.00460767
14628	Ostm1	osteopetrosis associated transmembrane protein 1	0.378791	5.8042	4.56904	0.000450597	0.0046211
109305	Orai1	ORAI calcium release-activated calcium modulator 1	0.432382	5.31432	4.56707	0.000452278	0.00463442
60525	Acss2	acyl-CoA synthetase short-chain family member 2	-0.807581	7.0692	-4.66714	0.000453254	0.0046405
56464	Ctsf	cathepsin F	0.942286	4.37793	4.62669	0.00045459	0.00464664
67532	Mfap1a	microfibrillar-associated protein 1A	0.278365	5.91262	4.56434	0.000454621	0.00464664
72462	Rrp1b	ribosomal RNA processing 1B	-0.423827	6.51565	-4.56299	0.000455781	0.00465265
16534	Kcnn4	potassium intermediate/small conductance calcium-activated channel, subfamily N, member 4	1.62128	2.44197	4.61807	0.000455977	0.00465265
66612	Ormdl3	ORM1-like 3 (S. cerevisiae)	0.392048	5.5166	4.56124	0.000457299	0.00466222
240442	Adnp2	ADNP homeobox 2	-0.406457	5.70192	-4.5597	0.000458629	0.00467185
276952	Rasl10b	RAS-like, family 10, member B	1.72933	2.45439	4.63726	0.00045947	0.00467648
66676	Tmed7	transmembrane p24 trafficking protein 7	0.287361	7.46027	4.55823	0.000459916	0.0046771
21987	Tpd52l1	tumor protein D52-like 1	1.51548	0.998021	4.55652	0.0004614	0.00468826
18710	Pik3r3	phosphoinositide-3-kinase regulatory subunit 3	0.915436	7.28123	4.70899	0.000463194	0.00470255
20379	Sfrp4	secreted frizzled-related protein 4	-1.28629	1.82716	-4.55288	0.000464599	0.00471286
56404	Trip4	thyroid hormone receptor interactor 4	0.37738	5.83794	4.55172	0.000465619	0.00471926
26920	Cntrl	centriolin	-0.305514	6.67343	-4.54939	0.000467676	0.00473615
66540	Fam107b	family with sequence similarity 107, member B	-0.665523	5.69623	-4.56958	0.000468228	0.00473778
68666	Svop	SV2 related protein	1.70351	2.40512	4.62067	0.000469991	0.00475165
217333	Trim47	tripartite motif-containing 47	-1.53832	2.3728	-4.54617	0.000470539	0.00475322
79456	Recql4	RecQ protein-like 4	-0.528554	4.61051	-4.54511	0.000471491	0.00475888
277468	Slc39a12	solute carrier family 39 (zinc transporter), member 12	3.16526	-1.53266	4.55437	0.000474243	0.0047744
16980	Lrrn2	leucine rich repeat protein 2, neuronal	0.560814	5.83153	4.54166	0.00047458	0.0047744
98496	Pid1	phosphotyrosine interaction domain containing 1	0.853639	5.11056	4.61496	0.000474778	0.0047744
12552	Cdh11	cadherin 11	0.819779	3.49358	4.54135	0.000474863	0.0047744
235505	Cd109	CD109 antigen	-0.983802	6.43419	-4.6799	0.000474998	0.0047744
57896	Krcc1	lysine-rich coiled-coil 1	0.344727	5.42861	4.53989	0.000476176	0.00478227
14667	Gm2a	GM2 ganglioside activator protein	0.852138	5.04831	4.61203	0.000477324	0.00478983
110596	Arhgef28	Rho guanine nucleotide exchange factor 28	0.642553	3.42162	4.53648	0.000479267	0.00480482
58240	Hs1bp3	HCLS1 binding protein 3	0.491327	4.17832	4.53593	0.000479769	0.00480482
17992	Ndufa4	Ndufa4, mitochondrial complex associated	0.405466	7.30004	4.53567	0.000480006	0.00480482
268417	Zkscan17	zinc finger with KRAB and SCAN domains 17	-0.329067	6.42777	-4.53126	0.000484033	0.00484112
54563	Nup210	nucleoporin 210	-0.783135	7.69437	-4.62911	0.000485369	0.00485049
244556	Zfp791	zinc finger protein 791	1.58818	0.241226	4.52765	0.000487359	0.00486411
75612	Gns	glucosamine (N-acetyl)-6-sulfatase	0.45571	7.00581	4.52746	0.000487535	0.00486411
329641	Sertm1	serine rich and transmembrane domain containing 1	1.06155	4.02901	4.59321	0.000489254	0.00487725
56722	Litaf	LPS-induced TN factor	-0.958194	6.98724	-4.67545	0.000491254	0.00489317
93874	Pcdhb3	protocadherin beta 3	1.63276	1.19105	4.52243	0.000492213	0.00489869
107975	Pacs1	phosphofurin acidic cluster sorting protein 1	-0.384055	5.97975	-4.5202	0.000494303	0.00491545
72479	Hsdl2	hydroxysteroid dehydrogenase like 2	0.73661	5.30978	4.56719	0.000495832	0.00492662
217684	Susd6	sushi domain containing 6	0.368084	7.12446	4.51674	0.000497558	0.00493894
215693	Zmat1	zinc finger, matrin type 1	1.05941	2.6093	4.51639	0.000497887	0.00493894
50918	Myadm	myeloid-associated differentiation marker	-1.51129	6.33817	-4.72926	0.000499086	0.00494679
20512	Slc1a3	solute carrier family 1 (glial high affinity glutamate transporter), member 3	0.907458	9.82555	4.65088	0.000499998	0.00494859
20866	Stim1	stromal interaction molecule 1	0.535266	4.71964	4.5139	0.000500253	0.00494859
12304	Pdia4	protein disulfide isomerase associated 4	0.325513	7.65169	4.51364	0.000500493	0.00494859
20044	Rps14	ribosomal protein S14	-0.465301	8.01231	-4.51198	0.000502072	0.00496016
11910	Atf3	activating transcription factor 3	-2.15875	0.893935	-4.5114	0.000502627	0.0049616
433752	Frg2f1	FSHD region gene 2 family member 1	1.16526	1.05078	4.50908	0.000504846	0.00497945
208869	Dock3	dedicator of cyto-kinesis 3	0.479094	5.5691	4.50561	0.000508185	0.00500831
70574	Cpm	carboxypeptidase M	1.73225	-0.488697	4.5037	0.000510036	0.00502247
67636	Etfrf1	electron transfer flavoprotein regulatory factor 1	0.603767	4.44691	4.50249	0.000511212	0.00502996
20649	Sntb1	syntrophin, basic 1	1.33681	2.28131	4.50282	0.000512125	0.00503486
69192	Dhx16	DEAH-box helicase 16	-0.369994	6.11601	-4.50087	0.000512787	0.00503728
67072	Cdc37l1	cell division cycle 37-like 1	0.469713	6.41083	4.49989	0.000513744	0.00504188
84004	Mcam	melanoma cell adhesion molecule	-1.2829	6.27354	-4.6872	0.000514087	0.00504188
20965	Syn2	synapsin II	0.844997	5.25267	4.57506	0.000514627	0.00504231
226182	Taf5	TATA-box binding protein associated factor 5	-0.571815	4.47085	-4.49864	0.000514963	0.00504231
77011	Ticrr	TOPBP1-interacting checkpoint and replication regulator	-0.546595	5.8196	-4.49788	0.000515705	0.0050455
63955	Cables1	CDK5 and Abl enzyme substrate 1	0.579177	3.23114	4.49673	0.000516832	0.00505061
16363	Irf2	interferon regulatory factor 2	-0.411786	4.66324	-4.4965	0.00051706	0.00505061
229285	Spart	spartin	0.400848	5.35864	4.49514	0.000518396	0.00505958
107767	Scamp1	secretory carrier membrane protein 1	0.436431	5.56864	4.49342	0.000520099	0.00507211
142980	Tlr3	toll-like receptor 3	1.58482	4.13971	4.66664	0.000521726	0.0050839
77106	Tmem181a	transmembrane protein 181A	0.305433	5.23398	4.49073	0.000522761	0.00508634
75723	Amotl1	angiomotin-like 1	0.411967	9.02645	4.49068	0.000522817	0.00508634
57437	Golga7	golgin A7	0.306439	6.44545	4.48902	0.00052447	0.00509595
105351	AW209491	expressed sequence AW209491	0.619647	3.33837	4.48884	0.000524645	0.00509595
17777	Mttp	microsomal triglyceride transfer protein	0.763955	2.9742	4.4875	0.000525983	0.00510486
26992	Brd7	bromodomain containing 7	-0.290842	7.07571	-4.48451	0.000528987	0.00511927
223775	Pim3	proviral integration site 3	-0.439697	5.15722	-4.48448	0.000529018	0.00511927
67702	Rnf149	ring finger protein 149	0.344633	5.30908	4.48433	0.000529171	0.00511927
27965	Spg21	SPG21, maspardin	0.384666	5.25127	4.48413	0.000529363	0.00511927
14426	Galnt4	polypeptide N-acetylgalactosaminyltransferase 4	0.731184	5.2338	4.53152	0.000529709	0.00511927
56520	Nme4	NME/NM23 nucleoside diphosphate kinase 4	-0.661872	3.89994	-4.4835	0.000530002	0.00511927
240063	Zfp811	zinc finger protein 811	1.29514	1.64326	4.48281	0.000530702	0.00512195
78808	Stxbp5	syntaxin binding protein 5 (tomosyn)	-0.369076	5.29325	-4.48158	0.000531942	0.00512984
11735	Ank3	ankyrin 3, epithelial	2.50861	1.93691	4.61546	0.000532386	0.00513003
214685	Chadl	chondroadherin-like	0.921485	2.12875	4.4778	0.000535786	0.00515869
71893	Noxo1	NADPH oxidase organizer 1	0.720225	2.72275	4.47451	0.000539144	0.00518367
23917	Impdh1	inosine monophosphate dehydrogenase 1	-0.625985	5.288	-4.47425	0.000539416	0.00518367
56369	Apip	APAF1 interacting protein	0.516701	3.58414	4.47401	0.000539663	0.00518367
235320	Zbtb16	zinc finger and BTB domain containing 16	-0.851898	4.54544	-4.48245	0.000540904	0.00519148
83704	Slc12a9	solute carrier family 12 (potassium/chloride transporters), member 9	0.509973	5.14965	4.46819	0.000545676	0.00523297
16898	Rps2	ribosomal protein S2	-0.549618	8.5653	-4.49297	0.000546091	0.00523297
235493	Atosa	atos homolog A	1.10184	5.10853	4.61417	0.00054718	0.00523927
66841	Etfdh	electron transferring flavoprotein, dehydrogenase	0.586023	6.19926	4.49106	0.000548491	0.00524768
230603	Ttc39a	tetratricopeptide repeat domain 39A	0.596447	3.35188	4.46172	0.000552435	0.00527839
68092	Ncbp2	nuclear cap binding protein subunit 2	0.407994	6.10848	4.46159	0.000552572	0.00527839
233887	Zfp553	zinc finger protein 553	-0.551317	5.41064	-4.45903	0.000555274	0.00529545
66787	Gskip	GSK3B interacting protein	0.536225	3.69096	4.45858	0.00055575	0.00529545
22213	Ube2g2	ubiquitin-conjugating enzyme E2G 2	-0.473414	5.49018	-4.45827	0.00055608	0.00529545
93737	Pard6g	par-6 family cell polarity regulator gamma	-0.291466	5.29265	-4.45825	0.000556106	0.00529545
69871	Ppp1r35	protein phosphatase 1, regulatory subunit 35	-0.696087	4.50169	-4.45719	0.000557226	0.00529788
21881	Tkt	transketolase	-0.48604	9.05841	-4.45707	0.000557358	0.00529788
22142	Tuba1a	tubulin, alpha 1A	-0.370799	10.354	-4.45666	0.000557793	0.00529788
109169	Igip	IgA inducing protein	0.632027	2.9059	4.45636	0.000558108	0.00529788
56406	Ncoa6	nuclear receptor coactivator 6	-0.284226	7.01437	-4.45571	0.000558801	0.0053003
11766	Ap1g2	adaptor protein complex AP-1, gamma 2 subunit	-0.923169	3.55349	-4.45344	0.000561218	0.00531349
70248	Dazap1	DAZ associated protein 1	-0.303305	7.25462	-4.45341	0.000561258	0.00531349
208439	Klhl29	kelch-like 29	1.56292	0.0995343	4.45317	0.000561506	0.00531349
70510	Rnf167	ring finger protein 167	0.369817	4.89142	4.45178	0.000563004	0.00532351
228491	Zfp770	zinc finger protein 770	0.320588	6.78899	4.45105	0.000563783	0.00532619
224111	Ubxn7	UBX domain protein 7	-0.377079	6.91333	-4.45069	0.000564166	0.00532619
11432	Acp2	acid phosphatase 2, lysosomal	0.411711	5.71263	4.44931	0.000565659	0.00533405
66096	Lamtor4	late endosomal/lysosomal adaptor, MAPK and MTOR activator 4	0.410619	4.44473	4.44905	0.000565938	0.00533405
63985	Gmfb	glia maturation factor, beta	0.346198	7.88408	4.4485	0.000566525	0.00533405
328977	Zfp532	zinc finger protein 532	-0.344184	6.56367	-4.4479	0.000567174	0.00533405
12168	Bmpr2	bone morphogenetic protein receptor type 2	0.350024	7.94544	4.44788	0.0005672	0.00533405
382406	Poc1b	POC1 centriolar protein B	-0.377673	5.7059	-4.44546	0.000569827	0.00535461
67819	Derl1	Der1-like domain family, member 1	0.243926	6.23518	4.43605	0.000580144	0.00544733
14733	Gpc1	glypican 1	-0.284717	7.47366	-4.43553	0.000580717	0.00544849
381820	Smim10l1	small integral membrane protein 10 like 1	0.390783	6.30212	4.43144	0.000585259	0.00548662
69269	Scnm1	sodium channel modifier 1	-0.435917	4.06735	-4.43106	0.000585686	0.00548662
71069	Stox2	storkhead box 2	-0.352568	7.94617	-4.43034	0.000586499	0.00548999
381373	Sp9	trans-acting transcription factor 9	-2.36341	-0.494738	-4.4269	0.000590357	0.00552184
66277	Klf15	Kruppel-like transcription factor 15	-0.709357	4.02055	-4.42584	0.000591551	0.00552874
66993	Smarcd3	SWI/SNF related, matrix associated, actin dependent regulator of chromatin, subfamily d, member 3	0.470026	4.99007	4.42243	0.00059542	0.00555654
230751	Oscp1	organic solute carrier partner 1	-0.473836	3.71939	-4.42241	0.000595442	0.00555654
56808	Cacna2d2	calcium channel, voltage-dependent, alpha 2/delta subunit 2	1.0698	1.75725	4.42126	0.00059675	0.00556446
67534	Ttll4	tubulin tyrosine ligase-like family, member 4	-0.500099	7.19996	-4.42055	0.000597964	0.0055715
218232	Ptpdc1	protein tyrosine phosphatase domain containing 1	0.420984	4.43595	4.41926	0.000599034	0.00557718
57775	Usp29	ubiquitin specific peptidase 29	-1.24019	0.998671	-4.4166	0.000602078	0.00560122
215335	Slc36a1	solute carrier family 36 (proton/amino acid symporter), member 1	0.658545	4.63163	4.41517	0.000603729	0.00560471
214459	Fnbp1l	formin binding protein 1-like	-0.293437	7.48714	-4.41478	0.000604179	0.00560471
78894	Aacs	acetoacetyl-CoA synthetase	-0.453583	7.14745	-4.41468	0.000604287	0.00560471
26357	Abcg2	ATP binding cassette subfamily G member 2 (Junior blood group)	0.4706	5.89252	4.41467	0.000604302	0.00560471
13607	Eda	ectodysplasin-A	-1.31863	3.64905	-4.45891	0.000608314	0.0056376
195733	Grhl1	grainyhead like transcription factor 1	1.23275	0.131083	4.41072	0.00060888	0.00563854
78610	Uvrag	UV radiation resistance associated gene	-0.48715	4.99521	-4.41004	0.000609664	0.00564149
76577	Faf2	Fas associated factor family member 2	0.266276	6.58111	4.40824	0.000611769	0.00565237
70892	Ttll7	tubulin tyrosine ligase-like family, member 7	0.652355	5.22706	4.4263	0.000611773	0.00565237
74102	Slc35a5	solute carrier family 35, member A5	0.323512	5.49439	4.40779	0.000612297	0.0056529
71816	Rnf180	ring finger protein 180	1.00646	2.67061	4.40658	0.000613716	0.00566169
93714	Pcdhga6	protocadherin gamma subfamily A, 6	0.820503	3.8006	4.40517	0.000615371	0.00566682
16491	Kcna3	potassium voltage-gated channel, shaker-related subfamily, member 3	-0.93304	3.37484	-4.40465	0.000615984	0.00566682
223669	Zfp7	zinc finger protein 7	-0.673444	3.43296	-4.40458	0.000616066	0.00566682
27364	Srr	serine racemase	0.597291	4.80704	4.40451	0.000616142	0.00566682
239650	Ccdc184	coiled-coil domain containing 184	-1.26452	2.7102	-4.4035	0.000617331	0.00567346
66647	Nsmce3	NSE3 homolog, SMC5-SMC6 complex component	-0.393324	4.91514	-4.40299	0.000617931	0.00567467
103172	Chchd10	coiled-coil-helix-coiled-coil-helix domain containing 10	2.89716	0.680205	4.47458	0.000618664	0.0056771
217866	Cdc42bpb	CDC42 binding protein kinase beta	-0.27465	7.7433	-4.40092	0.000620384	0.00568857
83383	Tfap4	transcription factor AP4	-1.05207	3.57148	-4.39924	0.000622381	0.00570258
67895	Ppa1	pyrophosphatase (inorganic) 1	-0.321918	6.21064	-4.39792	0.000623959	0.00571271
18700	Piga	phosphatidylinositol glycan anchor biosynthesis, class A	-0.488365	4.57876	-4.3973	0.000624692	0.0057151
74519	Cyp2j9	cytochrome P450, family 2, subfamily j, polypeptide 9	0.739409	3.97546	4.3968	0.000625291	0.00571627
20867	Stip1	stress-induced phosphoprotein 1	-0.356488	8.20325	-4.39509	0.000627344	0.00572313
75747	Sesn3	sestrin 3	0.677746	5.86226	4.44468	0.000627445	0.00572313
192662	Arhgdia	Rho GDP dissociation inhibitor alpha	-0.265573	9.46766	-4.39499	0.000627458	0.00572313
245174	Zfp937	zinc finger protein 937	0.629135	3.81779	4.39414	0.000628475	0.00572468
18575	Pde1c	phosphodiesterase 1C	-0.649332	5.49413	-4.40331	0.000628572	0.00572468
116870	Mta1	metastasis associated 1	-0.386532	7.42401	-4.3926	0.000630333	0.005734
330409	Cecr2	CECR2, histone acetyl-lysine reader	-0.551239	4.99495	-4.39243	0.000630542	0.005734
237082	Nxt2	nuclear transport factor 2-like export factor 2	0.590748	4.92998	4.39147	0.000631701	0.00573701
16897	Llgl1	LLGL1 scribble cell polarity complex component	-0.459081	7.99114	-4.39098	0.000632285	0.00573701
21937	Tnfrsf1a	tumor necrosis factor receptor superfamily, member 1a	0.44054	6.71904	4.39094	0.000632341	0.00573701
11820	App	amyloid beta precursor protein	0.349944	8.86779	4.39059	0.000632765	0.00573701
81907	Tmem108	transmembrane protein 108	1.40701	3.33086	4.47833	0.000634849	0.0057516
241062	Pgap1	post-GPI attachment to proteins 1	-0.750619	7.34262	-4.48048	0.00063533	0.00575166
24000	Ptpn21	protein tyrosine phosphatase, non-receptor type 21	-0.395683	5.19489	-4.38685	0.000637305	0.00576197
18220	Nucb1	nucleobindin 1	0.475176	6.75985	4.38656	0.00063766	0.00576197
69727	Usp46	ubiquitin specific peptidase 46	0.315491	5.98508	4.38636	0.000637895	0.00576197
26961	Rpl8	ribosomal protein L8	-0.399556	9.58114	-4.3856	0.00063883	0.00576415
69863	Ttc39b	tetratricopeptide repeat domain 39B	1.00395	4.35798	4.45692	0.000639087	0.00576415
320091	Ano4	anoctamin 4	-2.54186	1.05228	-4.39755	0.000640611	0.0057736
78309	Cul9	cullin 9	0.670637	4.96955	4.39602	0.000641996	0.00578178
67727	Stx17	syntaxin 17	0.441506	5.0181	4.38212	0.000643094	0.00578386
71720	Osbpl3	oxysterol binding protein-like 3	0.881228	3.088	4.38205	0.000643182	0.00578386
207798	Gramd1c	GRAM domain containing 1C	0.790714	2.23306	4.38079	0.000644735	0.00578992
71602	Myo1e	myosin IE	-0.651408	5.07327	-4.38067	0.000644882	0.00578992
77582	Mboat7	membrane bound O-acyltransferase domain containing 7	0.289072	5.9963	4.38034	0.000645288	0.00578992
14766	Adgrg1	adhesion G protein-coupled receptor G1	0.226269	9.17334	4.37967	0.000646119	0.00579212
666794	Rbm24	RNA binding motif protein 24	0.57821	5.07443	4.37931	0.000646566	0.00579212
27050	Rps3	ribosomal protein S3	-0.543168	9.41826	-4.39897	0.000646967	0.00579212
76299	Erp44	endoplasmic reticulum protein 44	0.272106	6.40674	4.37714	0.000649249	0.00580826
20174	Ruvbl2	RuvB-like AAA ATPase 2	-0.576157	7.00963	-4.41286	0.000652402	0.00583217
68966	Ngdn	neuroguidin, EIF4E binding protein	-0.303472	5.26939	-4.37415	0.000652976	0.005833
223601	Cyrib	CYFIP related Rac1 interactor B	0.371796	6.48274	4.37241	0.000655157	0.00584522
57783	Tnip1	TNFAIP3 interacting protein 1	0.63568	3.5073	4.37229	0.000655309	0.00584522
70363	Fam135b	family with sequence similarity 135, member B	-2.57575	1.20538	-4.3938	0.000658291	0.00586657
81003	Trim23	tripartite motif-containing 23	0.31846	5.31126	4.36961	0.00065867	0.00586657
18554	Pcsk7	proprotein convertase subtilisin/kexin type 7	0.326723	5.13401	4.36914	0.000659275	0.00586764
17997	Nedd1	neural precursor cell expressed, developmentally down-regulated gene 1	-0.38804	5.97068	-4.36842	0.000660182	0.00586779
433022	Plcxd2	phosphatidylinositol-specific phospholipase C, X domain containing 2	0.620605	2.93819	4.3683	0.000660329	0.00586779
320534	Tmem104	transmembrane protein 104	0.489766	3.97292	4.36782	0.000660943	0.00586779
20272	Scn7a	sodium channel, voltage-gated, type VII, alpha	1.37799	0.0537637	4.36759	0.000661228	0.00586779
268977	Ltbp1	latent transforming growth factor beta binding protein 1	0.880454	5.39562	4.45788	0.00066203	0.00587061
78465	Ccdc190	coiled-coil domain containing 190	2.25242	-0.734613	4.365	0.000664519	0.00588838
234740	Tmem231	transmembrane protein 231	-1.1515	3.1217	-4.36407	0.000665697	0.00589284
98402	Sh3bp4	SH3-domain binding protein 4	-0.530391	4.92982	-4.36371	0.000666155	0.00589284
210808	Lacc1	laccase domain containing 1	0.710165	4.16982	4.36346	0.000666482	0.00589284
329003	Zfp516	zinc finger protein 516	-0.549106	6.02389	-4.36194	0.000668423	0.0059057
19309	Pygm	muscle glycogen phosphorylase	2.73055	4.19378	4.67314	0.000671374	0.00592746
17776	Mast2	microtubule associated serine/threonine kinase 2	-0.269071	7.93603	-4.359	0.00067219	0.00593034
20317	Serpinf1	serine (or cysteine) peptidase inhibitor, clade F, member 1	1.32766	1.14789	4.35568	0.000676487	0.00596136
106861	Abhd3	abhydrolase domain containing 3	2.87243	-1.3718	4.35524	0.000677055	0.00596136
14296	Frat1	frequently rearranged in advanced T cell lymphomas	-0.751433	2.66743	-4.35514	0.000677181	0.00596136
271457	Rab5a	RAB5A, member RAS oncogene family	0.336321	6.61432	4.35433	0.000678234	0.00596335
70083	Metrn	meteorin, glial cell differentiation regulator	-0.401101	7.95697	-4.35421	0.000678392	0.00596335
56149	Tamalin	trafficking regulator and scaffold protein tamalin	-1.4036	2.87902	-4.36474	0.000679402	0.00596458
212168	Zswim4	zinc finger SWIM-type containing 4	-0.440931	5.38274	-4.35299	0.000679978	0.00596458
54138	Atxn10	ataxin 10	0.223285	7.91515	4.35297	0.000680007	0.00596458
71678	Brox	BRO1 domain and CAAX motif containing	0.305726	6.06998	4.35192	0.00068137	0.00597221
76142	Ppp1r14c	protein phosphatase 1, regulatory inhibitor subunit 14C	0.44424	5.65776	4.35035	0.000683426	0.00598493
170935	Grid2ip	glutamate receptor, ionotropic, delta 2 (Grid2) interacting protein 1	1.53959	0.582008	4.34969	0.000684298	0.00598493
66300	Inafm1	InaF motif containing 1	0.608021	3.01278	4.34968	0.000684302	0.00598493
12373	Casq2	calsequestrin 2	2.0543	-0.129363	4.3476	0.000687039	0.00600454
319832	Tmem229a	transmembrane protein 229A	0.542881	7.05932	4.37487	0.000688817	0.00601574
76707	Clasp1	CLIP associating protein 1	-0.238321	7.65967	-4.34505	0.000690405	0.00601742
12144	Blm	Bloom syndrome, RecQ like helicase	-0.587002	6.03001	-4.35578	0.000691983	0.00601742
68576	Lamtor5	late endosomal/lysosomal adaptor, MAPK and MTOR activator 5	-0.427425	4.9423	-4.34383	0.000692017	0.00601742
21423	Tcf3	transcription factor 3	-0.319462	7.97522	-4.34378	0.000692097	0.00601742
109901	Cela1	chymotrypsin-like elastase family, member 1	1.22475	0.727644	4.34366	0.000692254	0.00601742
214137	Arhgap29	Rho GTPase activating protein 29	-1.44666	7.53944	-4.57809	0.000692391	0.00601742
98932	Myl9	myosin, light polypeptide 9, regulatory	1.97614	0.521192	4.34348	0.000692485	0.00601742
68875	Tmcc2	transmembrane and coiled-coil domains 2	-0.481099	4.74915	-4.34299	0.000693138	0.00601878
67967	Pold3	polymerase (DNA-directed), delta 3, accessory subunit	-0.384448	6.13001	-4.34258	0.00069369	0.00601926
15904	Id4	inhibitor of DNA binding 4	1.30427	0.400347	4.34175	0.000694793	0.00602452
104015	Synj1	synaptojanin 1	0.565528	5.60719	4.34077	0.000697648	0.00604495
384061	Fndc5	fibronectin type III domain containing 5	2.24364	0.123066	4.34339	0.000698811	0.0060507
16597	Klf12	Kruppel-like transcription factor 12	-0.394128	8.05117	-4.33799	0.000699821	0.00605513
239667	Dip2b	disco interacting protein 2 homolog B	-0.248902	7.43257	-4.33615	0.000702284	0.0060721
26914	Macroh2a1	macroH2A.1 histone	-0.431029	7.88826	-4.33563	0.000702993	0.00607251
66208	Nenf	neuron derived neurotrophic factor	-0.602701	3.25145	-4.33538	0.000703333	0.00607251
17355	Aff1	AF4/FMR2 family, member 1	0.478028	6.01065	4.33446	0.00070457	0.00607503
22152	Tubb3	tubulin, beta 3 class III	-1.18922	1.63299	-4.33442	0.000704628	0.00607503
74778	Rrp7a	ribosomal RNA processing 7 homolog A	-0.34488	6.02302	-4.33339	0.000706018	0.0060827
70911	Phyhipl	phytanoyl-CoA hydroxylase interacting protein-like	0.94147	5.44109	4.43416	0.000714124	0.00614816
29811	Ndrg2	N-myc downstream regulated gene 2	1.74511	3.69754	4.49028	0.000716084	0.00616066
56421	Pfkp	phosphofructokinase, platelet	-1.287	5.22165	-4.46987	0.000717434	0.00616381
320506	Lmbrd2	LMBR1 domain containing 2	0.353753	6.60276	4.32491	0.000717598	0.00616381
243725	Ppp1r9a	protein phosphatase 1, regulatory subunit 9A	0.359588	7.58948	4.32434	0.000718377	0.00616381
26384	Gnpda1	glucosamine-6-phosphate deaminase 1	0.511195	5.21994	4.32407	0.000718758	0.00616381
18576	Pde3b	phosphodiesterase 3B, cGMP-inhibited	-0.604718	5.9715	-4.34329	0.000718992	0.00616381
108116	Slco3a1	solute carrier organic anion transporter family, member 3a1	1.11915	4.3547	4.423	0.000719629	0.00616491
64933	Ap3m2	adaptor-related protein complex 3, mu 2 subunit	0.433803	6.14118	4.32257	0.000720831	0.00617085
14613	Gja5	gap junction protein, alpha 5	1.33327	0.251263	4.31738	0.00072804	0.00622816
207182	Ggt7	gamma-glutamyltransferase 7	-0.873499	4.73033	-4.35993	0.00072946	0.00623534
74513	Neto2	neuropilin (NRP) and tolloid (TLL)-like 2	0.294326	7.85627	4.31605	0.000729908	0.00623534
67155	Smarca2	SWI/SNF related, matrix associated, actin dependent regulator of chromatin, subfamily a, member 2	0.468992	6.43001	4.3149	0.00073152	0.00624355
71687	Tmem25	transmembrane protein 25	0.953908	1.20595	4.31449	0.000732097	0.00624355
17710	mt-Co3	cytochrome c oxidase III, mitochondrial	0.469672	11.6228	4.31426	0.000732414	0.00624355
20615	Snapin	SNAP-associated protein	0.401061	5.09171	4.31386	0.000732986	0.00624403
67118	Bfar	bifunctional apoptosis regulator	0.350456	5.40533	4.31266	0.000734679	0.00625186
70495	Atp6ap2	ATPase, H+ transporting, lysosomal accessory protein 2	0.37799	6.2797	4.31247	0.000734936	0.00625186
208718	Dis3l2	DIS3 like 3'-5' exoribonuclease 2	-0.466234	4.93216	-4.31167	0.000736068	0.0062571
67824	Nmral1	NmrA-like family domain containing 1	-0.487941	4.92845	-4.31041	0.000737859	0.00626792
69181	Dyrk2	dual-specificity tyrosine phosphorylation regulated kinase 2	-0.633341	4.11883	-4.30988	0.000738609	0.0062699
29863	Pde7b	phosphodiesterase 7B	0.464241	5.04814	4.30731	0.000742261	0.00629649
192287	Slc25a36	solute carrier family 25, member 36	0.417786	5.99212	4.30659	0.000743283	0.00629791
16924	Lnx1	ligand of numb-protein X 1	0.990457	3.30095	4.31475	0.000743467	0.00629791
68404	Nrn1	neuritin 1	-4.54794	3.81013	-4.49619	0.000744906	0.00630569
69297	Lrrc46	leucine rich repeat containing 46	-1.51868	0.767829	-4.30438	0.000746445	0.00631431
217342	Ube2o	ubiquitin-conjugating enzyme E2O	-0.281887	6.30057	-4.30244	0.000749234	0.00633349
68877	Maf1	MAF1 homolog, negative regulator of RNA polymerase III	-0.421325	6.08177	-4.30183	0.00075012	0.00633655
14800	Gria2	glutamate receptor, ionotropic, AMPA2 (alpha 2)	1.1208	7.82063	4.47136	0.000751943	0.00634753
107449	Unc5b	unc-5 netrin receptor B	-2.14486	4.8835	-4.48977	0.00075324	0.00635406
229949	Ak5	adenylate kinase 5	2.32519	-0.563765	4.29679	0.000757419	0.00638467
244373	Erlin2	ER lipid raft associated 2	0.25974	6.84487	4.29644	0.000757923	0.00638467
100039239	Ctxnd1	cortexin domain containing 1	1.38033	2.92578	4.3592	0.000760131	0.00639882
75454	Phpt1	phosphohistidine phosphatase 1	0.309841	5.68955	4.29331	0.000762506	0.00641087
17129	Smad5	SMAD family member 5	0.380491	8.14795	4.29309	0.000762822	0.00641087
14824	Grn	granulin	0.60248	6.13448	4.33322	0.000763644	0.00641087
104360	Isl2	insulin related protein 2 (islet 2)	-1.91589	0.0600468	-4.29209	0.00076429	0.00641087
237400	Mex3d	mex3 RNA binding family member D	-0.671115	5.75661	-4.33325	0.000764626	0.00641087
57439	Tmem183a	transmembrane protein 183A	-0.230372	6.95324	-4.29179	0.000764735	0.00641087
56079	Astn2	astrotactin 2	0.994573	4.98021	4.39077	0.000766524	0.00642142
13852	Stx2	syntaxin 2	-0.822244	5.14322	-4.33656	0.000767806	0.00642522
12569	Cdk5r1	cyclin dependent kinase 5, regulatory subunit 1	-0.567819	4.36878	-4.28955	0.000768037	0.00642522
58208	Bcl11b	B cell leukemia/lymphoma 11B	-1.63513	2.97428	-4.33048	0.00077088	0.00644456
65100	Zic5	zinc finger protein of the cerebellum 5	-0.704837	2.75347	-4.28551	0.000774025	0.00646639
19125	Prodh	proline dehydrogenase	-0.728021	3.10773	-4.28247	0.000778555	0.00649975
232969	Zfp428	zinc finger protein 428	0.350697	5.54721	4.28082	0.000781032	0.0065058
228602	Dnaaf9	dynein axonemal assembly factor 9	0.805441	6.06539	4.36825	0.000781275	0.0065058
29858	Pmm1	phosphomannomutase 1	0.455242	6.20457	4.2805	0.000781519	0.0065058
384569	Nova2	NOVA alternative splicing regulator 2	-0.435356	5.99154	-4.28048	0.000781545	0.0065058
382118	Zkscan7	zinc finger with KRAB and SCAN domains 7	0.960302	1.73019	4.2802	0.000781963	0.0065058
66848	Fuca2	fucosidase, alpha-L- 2, plasma	0.915693	2.94314	4.27938	0.0007832	0.00651163
71228	Dlg5	discs large MAGUK scaffold protein 5	0.362243	7.62614	4.2788	0.000784075	0.00651443
68493	Ndufaf4	NADH:ubiquinone oxidoreductase complex assembly factor 4	0.387344	5.91083	4.27822	0.000784955	0.00651606
64085	Clstn2	calsyntenin 2	1.01767	2.27531	4.27796	0.000785346	0.00651606
110558	H2-Q9	histocompatibility 2, Q region locus 9	-1.78824	0.286809	-4.27695	0.000786865	0.0065242
56371	Fzr1	fizzy and cell division cycle 20 related 1	-0.304459	6.69147	-4.27657	0.00078745	0.00652458
606496	Gsk3a	glycogen synthase kinase 3 alpha	-0.256134	6.67154	-4.27614	0.000788101	0.00652552
106840	Unc119b	unc-119 lipid binding chaperone B	-0.353586	6.38291	-4.27498	0.000789863	0.00653564
79221	Hdac9	histone deacetylase 9	-0.883985	4.64889	-4.31677	0.000790997	0.00654057
18769	Pkig	protein kinase inhibitor, gamma	-0.626528	3.81391	-4.27304	0.000792813	0.00655111
54484	Mkrn1	makorin, ring finger protein, 1	0.55354	4.49956	4.27158	0.00079504	0.00656504
241447	Cers6	ceramide synthase 6	0.749545	4.46796	4.2936	0.000795939	0.00656799
110826	Etfb	electron transferring flavoprotein, beta polypeptide	0.428015	5.56721	4.26993	0.000797572	0.00656858
77286	Nkrf	NF-kappaB repressing factor	0.345723	5.10883	4.26933	0.000798488	0.00656858
230587	Glis1	GLIS family zinc finger 1	-2.00089	-0.44781	-4.26898	0.000799024	0.00656858
15452	Hprt1	hypoxanthine phosphoribosyltransferase 1	-0.628843	6.1249	-4.30866	0.000799366	0.00656858
18438	P2rx4	purinergic receptor P2X, ligand-gated ion channel 4	0.686389	2.92456	4.26864	0.000799555	0.00656858
13838	Epha4	Eph receptor A4	1.46068	2.48555	4.3156	0.0007998	0.00656858
214230	Pak6	p21 (RAC1) activated kinase 6	-1.13056	3.80829	-4.29066	0.000800393	0.00656858
68815	Btbd10	BTB domain containing 10	0.359487	5.25065	4.268	0.000800531	0.00656858
218335	Clptm1l	CLPTM1-like	0.297379	7.13813	4.26745	0.000801388	0.00656858
11835	Ar	androgen receptor	1.00022	2.0909	4.26742	0.00080143	0.00656858
269060	Dagla	diacylglycerol lipase, alpha	0.444564	3.91053	4.26334	0.000807757	0.00661354
70097	Sash1	SAM and SH3 domain containing 1	0.647389	6.89616	4.3259	0.000808008	0.00661354
69635	Dapk1	death associated protein kinase 1	0.660463	5.29966	4.29863	0.00080876	0.00661354
140500	Acap3	ArfGAP with coiled-coil, ankyrin repeat and PH domains 3	0.415424	7.95677	4.26247	0.000809097	0.00661354
80914	Uck2	uridine-cytidine kinase 2	-0.634074	7.21012	-4.31566	0.00081347	0.0066448
17865	Mybl2	myeloblastosis oncogene-like 2	-0.553858	5.61378	-4.25905	0.000814442	0.00664826
13591	Ebf1	early B cell factor 1	-0.764257	5.78038	-4.31807	0.000819236	0.0066693
234915	Cep126	centrosomal protein 126	-0.892121	2.14436	-4.25584	0.000819498	0.0066693
60527	Fads3	fatty acid desaturase 3	-0.640551	3.4181	-4.25563	0.00081983	0.0066693
21422	Tfcp2	transcription factor CP2	0.369342	4.75959	4.2555	0.000820031	0.0066693
80743	Vps16	VSP16 CORVET/HOPS core subunit	-0.288438	6.72836	-4.25543	0.000820153	0.0066693
12189	Brca1	breast cancer 1, early onset	-0.454357	6.26959	-4.25532	0.000820321	0.0066693
110213	Tmbim6	transmembrane BAX inhibitor motif containing 6	0.232582	8.63336	4.25453	0.000821571	0.00667228
50789	Fbxl3	F-box and leucine-rich repeat protein 3	0.311458	6.29772	4.25439	0.000821788	0.00667228
211914	Asap2	ArfGAP with SH3 domain, ankyrin repeat and PH domain 2	-0.421891	6.96346	-4.25195	0.00082566	0.00669923
211550	Tifa	TRAF-interacting protein with forkhead-associated domain	1.16988	2.2276	4.2512	0.000826853	0.00670443
76007	Zmym2	zinc finger, MYM-type 2	-0.37014	7.16849	-4.25012	0.000828582	0.00671395
13800	Enah	ENAH actin regulator	-0.31263	7.5228	-4.24852	0.000831133	0.00672928
20262	Stmn3	stathmin-like 3	-1.2188	3.58836	-4.28783	0.000831879	0.00672928
241274	Pnpla7	patatin-like phospholipase domain containing 7	0.757054	3.13939	4.24789	0.000832139	0.00672928
234076	Tmco3	transmembrane and coiled-coil domains 3	0.664874	5.8443	4.29309	0.000834295	0.00674057
110351	Rap1gap	Rap1 GTPase-activating protein	0.514872	3.69878	4.24633	0.000834648	0.00674057
329777	Pigk	phosphatidylinositol glycan anchor biosynthesis, class K	0.377596	4.98028	4.2459	0.000835349	0.00674175
244891	Scaper	S phase cyclin A-associated protein in the ER	0.437673	4.15105	4.24527	0.000836357	0.00674539
105246961	AB010352	cDNA sequence AB010352	0.601647	3.67813	4.24462	0.000837403	0.00674553
105522	Ankrd28	ankyrin repeat domain 28	-0.26748	6.91282	-4.24457	0.000837488	0.00674553
66310	Dpy30	dpy-30, histone methyltransferase complex regulatory subunit	-0.351826	5.17736	-4.24386	0.000838626	0.00675021
28169	Agpat3	1-acylglycerol-3-phosphate O-acyltransferase 3	0.44373	7.19562	4.2425	0.000840837	0.00676352
14694	Rack1	receptor for activated C kinase 1	-0.553487	9.73614	-4.27106	0.000844903	0.00679172
12457	Noct	nocturnin	-0.498806	4.57172	-4.23812	0.000847962	0.0068118
19663	Rbpms	RNA binding protein gene with multiple splicing	-1.59209	2.21149	-4.23549	0.000852269	0.00684186
12778	Ackr3	atypical chemokine receptor 3	1.02346	1.75929	4.23485	0.000853325	0.0068458
71772	Plbd2	phospholipase B domain containing 2	0.380126	5.63318	4.2343	0.000854237	0.00684858
74388	Dpp8	dipeptidylpeptidase 8	0.269512	7.81812	4.23387	0.000854945	0.00684973
78514	Arhgap10	Rho GTPase activating protein 10	-0.517401	4.20008	-4.23265	0.000856957	0.00685703
27221	Chaf1a	chromatin assembly factor 1, subunit A	-0.487309	6.58283	-4.23263	0.000856987	0.00685703
74096	Hvcn1	hydrogen voltage-gated channel 1	1.46216	1.61429	4.22881	0.000863327	0.0069032
170731	Mfn2	mitofusin 2	0.433366	6.54676	4.22827	0.000864219	0.00690578
76184	Abca6	ATP-binding cassette, sub-family A member 6	1.57928	-0.0292557	4.2278	0.000865009	0.00690754
70417	Megf10	multiple EGF-like-domains 10	0.983393	4.56248	4.31026	0.000866255	0.00691293
12648	Chd1	chromodomain helicase DNA binding protein 1	-0.288679	7.1766	-4.22579	0.000868367	0.00692522
52683	Ncaph2	non-SMC condensin II complex, subunit H2	-0.418344	7.2742	-4.22461	0.000870336	0.00693318
18617	Rhox5	reproductive homeobox 5	-1.38309	0.0885288	-4.22451	0.000870509	0.00693318
18750	Prkca	protein kinase C, alpha	0.581645	6.36293	4.26293	0.000871717	0.00693825
66349	Dmac2	distal membrane arm assembly complex 2	0.7308	2.94847	4.22037	0.000877489	0.00697961
229541	Dennd4b	DENN domain containing 4B	-0.340293	5.09528	-4.22002	0.000878081	0.00697973
66552	Sppl2a	signal peptide peptidase like 2A	0.35584	6.37804	4.21964	0.000878719	0.00698023
13033	Ctsd	cathepsin D	0.577747	8.27207	4.25937	0.000883921	0.00701695
72519	Pip4p2	phosphatidylinositol-4,5-bisphosphate 4-phosphatase 2	0.328037	6.54473	4.21486	0.000886876	0.00703581
78558	Htra3	HtrA serine peptidase 3	1.76593	1.49816	4.25241	0.000889583	0.00705234
20360	Sema6c	sema domain, transmembrane domain (TM), and cytoplasmic domain, (semaphorin) 6C	-0.860359	3.50042	-4.21296	0.000890123	0.00705234
101497	Plekhg2	pleckstrin homology domain containing, family G (with RhoGef domain) member 2	-0.452809	7.19913	-4.20944	0.0008962	0.00709319
72057	Phf10	PHD finger protein 10	-0.230953	6.97893	-4.20929	0.00089645	0.00709319
268515	Bahcc1	BAH domain and coiled-coil containing 1	-0.32314	7.52774	-4.20767	0.000899264	0.0071078
319767	Atp10b	ATPase, class V, type 10B	1.4007	-0.251939	4.20755	0.00089947	0.0071078
66922	Rras2	related RAS viral (r-ras) oncogene 2	-0.655514	3.69548	-4.20716	0.00090015	0.00710854
78733	Troap	trophinin associated protein	-0.363105	5.66012	-4.20531	0.000903375	0.00712487
106585	Ankrd12	ankyrin repeat domain 12	0.64753	5.06039	4.22672	0.000903393	0.00712487
50772	Mapk6	mitogen-activated protein kinase 6	-0.274978	7.34969	-4.20462	0.000904573	0.00712954
13358	Slc25a1	solute carrier family 25 (mitochondrial carrier, citrate transporter), member 1	-0.336793	6.49287	-4.20229	0.000908648	0.007157
78781	Zc3hav1	zinc finger CCCH type, antiviral 1	-0.409619	6.08406	-4.20179	0.000909525	0.00715926
433926	Lrrc8b	leucine rich repeat containing 8 family, member B	-0.360727	7.05484	-4.20056	0.000911688	0.00717163
53623	Gria3	glutamate receptor, ionotropic, AMPA3 (alpha 3)	0.746672	6.44904	4.28137	0.000914969	0.00719277
235674	Acaa1b	acetyl-Coenzyme A acyltransferase 1B	1.14526	0.521716	4.1983	0.000915688	0.00719376
116733	Vps4a	vacuolar protein sorting 4A	-0.261412	6.19101	-4.19529	0.000921024	0.00723005
19286	Pts	6-pyruvoyl-tetrahydropterin synthase	0.452594	4.37101	4.19502	0.000921501	0.00723005
16553	Kif13a	kinesin family member 13A	-0.289124	6.87974	-4.19418	0.000922998	0.00723711
17160	Man2b2	mannosidase 2, alpha B2	1.04957	3.6114	4.24427	0.000924276	0.00724166
107885	Mthfs	5, 10-methenyltetrahydrofolate synthetase	0.742461	1.7498	4.193	0.000925108	0.00724166
16499	Kcnab3	potassium voltage-gated channel, shaker-related subfamily, beta member 3	-0.988393	2.58307	-4.19285	0.00092537	0.00724166
22042	Tfrc	transferrin receptor	-0.581055	8.32607	-4.23415	0.000926959	0.00724615
17000	Ltbr	lymphotoxin B receptor	0.380646	6.04922	4.19186	0.000927139	0.00724615
16478	Jund	jun D proto-oncogene	-0.398244	7.14523	-4.1908	0.000929036	0.0072563
212167	Gsap	gamma-secretase activating protein	0.754639	4.89278	4.23054	0.000930478	0.00726288
213452	Dstyk	dual serine/threonine and tyrosine protein kinase	0.425901	5.78994	4.18963	0.000931142	0.00726339
93684	Selenof	selenoprotein F	0.265304	7.98066	4.18696	0.000935971	0.00729636
54354	Rassf5	Ras association (RalGDS/AF-6) domain family member 5	1.32061	-0.0879333	4.18564	0.000938346	0.00731018
11429	Aco2	aconitase 2, mitochondrial	0.45783	9.03394	4.18178	0.00094538	0.00735871
192678	Rassf3	Ras association (RalGDS/AF-6) domain family member 3	-0.342916	7.58405	-4.18155	0.000945791	0.00735871
72349	Dusp3	dual specificity phosphatase 3 (vaccinia virus phosphatase VH1-related)	-0.414762	5.86995	-4.17981	0.000948989	0.00737886
18247	Oaz2	ornithine decarboxylase antizyme 2	0.354489	6.27642	4.17831	0.000951746	0.00739555
319604	Fam168a	family with sequence similarity 168, member A	0.263497	7.17034	4.17631	0.000955428	0.00741512
56420	Ppp4c	protein phosphatase 4, catalytic subunit	-0.322117	6.63303	-4.17628	0.000955488	0.00741512
18221	Nudc	nudC nuclear distribution protein	-0.376384	6.96414	-4.17552	0.000956897	0.00742131
66958	Tmx2	thioredoxin-related transmembrane protein 2	0.317813	6.12781	4.17497	0.000957904	0.00742437
60596	Gucy1a1	guanylate cyclase 1, soluble, alpha 1	1.81782	3.67069	4.32251	0.000962563	0.00745571
71878	Fam83d	family with sequence similarity 83, member D	-0.326579	6.1553	-4.17094	0.000965396	0.00747249
70508	Bbx	bobby sox HMG box containing	-0.516367	6.05057	-4.17054	0.00096614	0.00747249
68169	Ndnf	neuron-derived neurotrophic factor	-1.25107	2.27471	-4.17031	0.000966579	0.00747249
53869	Rab11a	RAB11A, member RAS oncogene family	0.369244	6.67145	4.16829	0.000970364	0.00749697
67530	Uqcrb	ubiquinol-cytochrome c reductase binding protein	0.387514	5.10264	4.16716	0.000972486	0.00750858
67412	Mtcl3	MTCL family member 3	-0.608259	4.97026	-4.16604	0.000974597	0.00752009
269951	Idh2	isocitrate dehydrogenase 2 (NADP+), mitochondrial	-0.400091	8.05027	-4.16563	0.000975368	0.00752125
80890	Trim2	tripartite motif-containing 2	0.87465	5.32192	4.24552	0.000977534	0.00753316
270893	Tmem132e	transmembrane protein 132E	1.68554	0.700712	4.1605	0.000985093	0.00758503
18626	Per1	period circadian clock 1	-0.944613	5.42173	-4.24504	0.000985516	0.00758503
101835	AW146154	expressed sequence AW146154	0.645661	2.20303	4.15928	0.000987415	0.00759482
27267	Cars1	cysteinyl-tRNA synthetase 1	-0.425887	6.22455	-4.15549	0.000994683	0.00764419
19221	Ptgfrn	prostaglandin F2 receptor negative regulator	-0.390352	6.33707	-4.15528	0.000995094	0.00764419
230126	Shb	src homology 2 domain-containing transforming protein B	-0.615752	4.36218	-4.15396	0.00099764	0.00765533
74159	Acbd5	acyl-Coenzyme A binding domain containing 5	0.466185	5.36927	4.15387	0.000997807	0.00765533
66494	Prelid1	PRELI domain containing 1	-0.560108	7.52572	-4.19062	0.0010034	0.0076934
72098	Tmem68	transmembrane protein 68	0.44758	5.34848	4.15061	0.00100414	0.00769416
233489	Picalm	phosphatidylinositol binding clathrin assembly protein	-0.284977	8.19846	-4.14647	0.00101222	0.00775118
17221	Cd46	CD46 antigen, complement regulatory protein	1.14425	0.672484	4.14588	0.00101337	0.00775149
65961	Utp3	UTP3 small subunit processome component	-0.329956	6.00087	-4.14579	0.00101354	0.00775149
76895	Bicd2	BICD cargo adaptor 2	-0.290938	7.32689	-4.14512	0.00101486	0.00775633
16476	Jun	jun proto-oncogene	-0.667197	7.84228	-4.21453	0.00101545	0.00775633
13849	Ephx1	epoxide hydrolase 1, microsomal	0.452471	7.98536	4.14408	0.0010169	0.00776252
20747	Spop	speckle-type BTB/POZ protein	-0.258137	6.39171	-4.14279	0.00101944	0.00777701
18807	Pld3	phospholipase D family member 3	0.556896	5.14894	4.14102	0.00102294	0.00779882
76574	Mfsd2a	MFSD2 lysolipid transporter A, lysophospholipid	-0.778175	3.66935	-4.1407	0.00102359	0.00779882
20744	Strbp	spermatid perinuclear RNA binding protein	-0.304467	6.07484	-4.13853	0.0010279	0.00782678
14184	Fgfr3	fibroblast growth factor receptor 3	-1.37547	4.67861	-4.27149	0.00102981	0.00783118
17314	Mgmt	O-6-methylguanine-DNA methyltransferase	1.39969	2.18543	4.14716	0.00103035	0.00783118
68463	Mrpl14	mitochondrial ribosomal protein L14	-0.385787	4.15795	-4.13726	0.00103042	0.00783118
50790	Acsl4	acyl-CoA synthetase long-chain family member 4	-0.375649	6.56656	-4.13655	0.00103184	0.00783705
15203	Heph	hephaestin	1.3676	1.83858	4.13621	0.00103252	0.00783735
329260	Dennd1b	DENN domain containing 1B	0.314179	5.01275	4.13356	0.00103783	0.00787269
70599	Itprid2	ITPR interacting domain containing 2	0.328472	6.03414	4.13111	0.00104278	0.00790532
68350	Mul1	mitochondrial ubiquitin ligase activator of NFKB 1	0.345933	4.87327	4.12959	0.00104586	0.00792367
20054	Rps15	ribosomal protein S15	-0.53532	8.16299	-4.16632	0.00104651	0.00792367
72584	Cul4b	cullin 4B	0.338008	6.67622	4.12828	0.0010485	0.00793379
67988	Tmx3	thioredoxin-related transmembrane protein 3	0.352483	7.15916	4.12779	0.00104951	0.00793447
14009	Etv1	ets variant 1	0.279512	7.25798	4.1276	0.0010499	0.00793447
69806	Slc39a11	solute carrier family 39 (metal ion transporter), member 11	0.474527	4.26335	4.12545	0.00105427	0.00796255
270190	Ephb1	Eph receptor B1	0.570073	4.64853	4.12373	0.0010578	0.00798421
18952	Septin4	septin 4	1.40191	1.01783	4.12312	0.00105905	0.00798867
67933	Hcfc2	host cell factor C2	0.364415	4.91149	4.121	0.0010634	0.00801652
51793	Ddah2	DDAH family member 2, ADMA independent	-0.482832	7.60183	-4.12826	0.00106477	0.00802116
319613	Sybu	syntabulin (syntaxin-interacting)	0.620589	4.21758	4.11983	0.00106582	0.00802116
21677	Tead2	TEA domain family member 2	-0.341076	8.18922	-4.11974	0.001066	0.00802116
52856	Mtg2	mitochondrial ribosome associated GTPase 2	0.389654	3.88828	4.11882	0.00106791	0.0080305
60321	Wbp11	WW domain binding protein 11	-0.382827	7.26421	-4.11806	0.00106948	0.00803734
12062	Bdkrb2	bradykinin receptor, beta 2	-2.50676	0.882933	-4.13463	0.00107086	0.00804274
67226	Tmem19	transmembrane protein 19	0.46189	4.8713	4.11647	0.0010728	0.00805049
52840	Dbndd2	dysbindin domain containing 2	0.518895	3.62266	4.11626	0.00107322	0.00805049
21808	Tgfb2	transforming growth factor, beta 2	0.652957	4.85645	4.13246	0.00107534	0.00805732
16195	Il6st	interleukin 6 signal transducer	0.271515	6.54874	4.11498	0.0010759	0.00805732
118453	Mmp28	matrix metallopeptidase 28 (epilysin)	1.40638	0.354418	4.11487	0.00107613	0.00805732
17698	Msn	moesin	-0.429045	9.75332	-4.11423	0.00107745	0.00806228
75705	Eif4b	eukaryotic translation initiation factor 4B	-0.496485	9.06794	-4.12454	0.00107994	0.00807243
11519	Add2	adducin 2	0.983749	4.0018	4.17419	0.00108014	0.00807243
12484	Cd24a	CD24a antigen	-0.566906	7.60303	-4.15272	0.00108118	0.00807522
217578	Baz1a	bromodomain adjacent to zinc finger domain 1A	-0.493727	6.79731	-4.11539	0.00108243	0.00807786
104923	Adi1	acireductone dioxygenase 1	0.468873	4.16022	4.11152	0.00108313	0.00807786
67474	Snap29	synaptosomal-associated protein 29	0.41932	4.87738	4.11133	0.00108353	0.00807786
217480	Dgkb	diacylglycerol kinase, beta	1.36007	3.763	4.22407	0.00108543	0.00808704
20873	Plk4	polo like kinase 4	-0.500811	6.38002	-4.11004	0.00108688	0.00808791
72392	Tmem175	transmembrane protein 175	0.54292	3.91574	4.10974	0.00108688	0.00808791
225896	Ubxn1	UBX domain protein 1	-0.265881	6.64194	-4.10862	0.00108924	0.00810046
225362	Reep2	receptor accessory protein 2	0.678033	4.07061	4.10807	0.00109041	0.00810423
18971	Pold1	polymerase (DNA directed), delta 1, catalytic subunit	-0.555037	7.2365	-4.14577	0.00109235	0.00811364
18033	Nfkb1	nuclear factor of kappa light polypeptide gene enhancer in B cells 1, p105	-0.349935	5.51928	-4.10643	0.00109389	0.00812009
269181	Mgat4a	mannoside acetylglucosaminyltransferase 4, isoenzyme A	-0.662505	4.81074	-4.10569	0.00109546	0.00812327
19362	Rad51ap1	RAD51 associated protein 1	-0.39368	5.26302	-4.10559	0.00109566	0.00812327
19193	Pipox	pipecolic acid oxidase	-0.729313	6.30268	-4.17252	0.00109776	0.00813166
215705	Arrdc1	arrestin domain containing 1	-1.14067	1.60583	-4.10442	0.00109816	0.00813166
97212	Hadha	hydroxyacyl-CoA dehydrogenase trifunctional multienzyme complex subunit alpha	0.413712	7.73997	4.10412	0.0010988	0.00813166
69917	Nabp2	nucleic acid binding protein 2	-0.40325	6.17564	-4.10292	0.00110134	0.0081455
75669	Pik3r4	phosphoinositide-3-kinase regulatory subunit 4	-0.320777	5.69355	-4.10043	0.00110668	0.00817932
67011	Mettl6	methyltransferase 6, methylcytidine	0.308412	5.02699	4.0996	0.00110846	0.00817932
59001	Pole3	polymerase (DNA directed), epsilon 3 (p17 subunit)	-0.332944	6.2046	-4.09956	0.00110855	0.00817932
17260	Mef2c	myocyte enhancer factor 2C	-0.446806	6.43479	-4.09953	0.00110861	0.00817932
69747	Zswim7	zinc finger SWIM-type containing 7	0.641775	2.6197	4.09707	0.00111393	0.00821353
68498	Tspan11	tetraspanin 11	1.15404	1.69981	4.09586	0.00111655	0.00822783
170761	Nherf4	NHERF family PDZ scaffold protein 4	1.18136	0.685756	4.09541	0.00111752	0.00822998
80909	Castor2	cytosolic arginine sensor for mTORC1 subunit 2	0.490062	4.81722	4.09506	0.00111827	0.0082305
102093	Phkb	phosphorylase kinase beta	0.515416	6.64308	4.11417	0.00112108	0.00824349
23805	Apc2	APC regulator of WNT signaling pathway 2	1.05692	4.06061	4.17112	0.00112185	0.00824349
20084	Rps18	ribosomal protein S18	-0.490164	6.1206	-4.09331	0.00112207	0.00824349
12268	C4b	complement C4B (Chido blood group)	2.07248	0.302199	4.09211	0.00112469	0.00825771
68198	Ndufb2	NADH:ubiquinone oxidoreductase subunit B2	0.397662	5.08689	4.09042	0.0011284	0.00827994
68145	Etaa1	Ewing tumor-associated antigen 1	-0.484884	5.05833	-4.0896	0.00113018	0.00828801
19017	Ppargc1a	peroxisome proliferative activated receptor, gamma, coactivator 1 alpha	0.933471	5.76537	4.2104	0.00113358	0.00830786
27393	Mrpl39	mitochondrial ribosomal protein L39	-0.256052	5.71094	-4.08654	0.00113692	0.00832527
68036	Zfp706	zinc finger protein 706	0.22864	7.10655	4.08636	0.00113732	0.00832527
22063	Trpc1	transient receptor potential cation channel, subfamily C, member 1	-0.793677	3.31159	-4.08505	0.00114021	0.00834134
21749	Terf1	telomeric repeat binding factor 1	-0.468966	4.42981	-4.08335	0.00114398	0.00835531
70834	Spag9	sperm associated antigen 9	0.345138	9.10051	4.08329	0.00114412	0.00835531
13663	Ei24	etoposide induced 2.4 mRNA	0.385993	7.51904	4.08326	0.00114419	0.00835531
210094	Iglon5	IgLON family member 5	-0.597155	4.3558	-4.08259	0.00114568	0.00836122
494448	Cbx6	chromobox 6	0.378956	6.89345	4.08146	0.0011482	0.00837456
67657	Rabl3	RAB, member RAS oncogene family-like 3	0.423843	3.91373	4.07682	0.00115859	0.00844523
17159	Man2b1	mannosidase 2, alpha B1	0.349499	5.59551	4.07593	0.0011606	0.00845481
11350	Abl1	c-abl oncogene 1, non-receptor tyrosine kinase	-0.265659	7.51808	-4.07354	0.001166	0.00848645
280645	B3gat2	beta-1,3-glucuronyltransferase 2	1.23306	3.02286	4.12226	0.00116634	0.00848645
11907	Ate1	arginyltransferase 1	0.31171	5.92778	4.07294	0.00116736	0.00848872
17907	Mylpf	myosin light chain, phosphorylatable, fast skeletal muscle	-1.35098	-0.03457	-4.07206	0.00116934	0.00849806
71910	Plpp5	phospholipid phosphatase 5	0.413146	4.15544	4.06987	0.00117433	0.00852923
230235	Frrs1l	ferric-chelate reductase 1 like	0.489357	3.68411	4.06911	0.00117607	0.00853672
68671	Pcyt2	phosphate cytidylyltransferase 2, ethanolamine	-0.342068	7.31905	-4.06869	0.00117703	0.00853856
268934	Grm4	glutamate receptor, metabotropic 4	2.6321	-0.0189284	4.10395	0.00117812	0.00854133
19720	Trim27	tripartite motif-containing 27	-0.401733	6.48733	-4.06761	0.00117951	0.00854633
216198	Tcp11l2	t-complex 11 (mouse) like 2	1.01951	1.96368	4.06579	0.00118367	0.00857136
93886	Pcdhb15	protocadherin beta 15	0.709481	1.93498	4.06503	0.00118543	0.00857759
545091	Hnrnpa1l2-ps2	heterogeneous nuclear ribonucleoprotein A1-like 2, pseudogene 2	-0.419255	5.13443	-4.06481	0.00118595	0.00857759
16449	Jag1	jagged 1	0.551451	6.38027	4.09907	0.00118855	0.00859127
68337	Crip2	cysteine rich protein 2	-0.31742	7.83752	-4.06311	0.00118987	0.00859569
234214	Sorbs2	sorbin and SH3 domain containing 2	1.2353	2.31663	4.07807	0.0011919	0.00860528
210135	Zfp180	zinc finger protein 180	-0.305171	5.64257	-4.06079	0.00119524	0.0086242
77552	Shisa4	shisa family member 4	0.492817	5.68816	4.06047	0.00119597	0.00862436
233826	Palb2	partner and localizer of BRCA2	-0.466622	3.72143	-4.05893	0.00119956	0.00864509
15926	Idh1	isocitrate dehydrogenase 1 (NADP+), soluble	-0.301825	8.15219	-4.05828	0.00120108	0.00864987
18294	Ogg1	8-oxoguanine DNA-glycosylase 1	-0.358624	4.76865	-4.05804	0.00120165	0.00864987
13627	Eef1a1	eukaryotic translation elongation factor 1 alpha 1	-0.430978	12.494	-4.05658	0.00120506	0.00866927
242721	Klhdc7a	kelch domain containing 7A	1.37721	2.85513	4.12139	0.00121049	0.00870317
231871	Daglb	diacylglycerol lipase, beta	0.411028	4.39075	4.05387	0.00121143	0.00870477
100502698	Rubcn	RUN domain and cysteine-rich domain containing, Beclin 1-interacting protein	-0.367357	6.33056	-4.05261	0.00121438	0.00871861
12339	Capn7	calpain 7	0.296182	6.17105	4.05244	0.00121479	0.00871861
214895	Lman2l	lectin, mannose-binding 2-like	0.366837	4.69821	4.05189	0.0012161	0.00872084
16870	Lhx2	LIM homeobox protein 2	0.392655	4.69123	4.0517	0.00121654	0.00872084
53870	Cntn6	contactin 6	2.14407	0.150609	4.05218	0.00121774	0.00872423
24051	Sgcb	sarcoglycan, beta (dystrophin-associated glycoprotein)	0.359905	5.55568	4.05041	0.00121961	0.00872982
216860	Neurl4	neuralized E3 ubiquitin protein ligase 4	-0.213585	6.88049	-4.05026	0.00121996	0.00872982
20356	Sema5a	sema domain, seven thrombospondin repeats (type 1 and type 1-like), transmembrane domain (TM) and short cytoplasmic domain, (semaphorin) 5A	1.25314	4.13297	4.16439	0.00122447	0.00875697
18553	Pcsk6	proprotein convertase subtilisin/kexin type 6	1.42151	4.1435	4.18183	0.00122941	0.0087871
58242	Nudt11	nudix hydrolase 11	0.471928	4.29961	4.04422	0.00123438	0.00881351
234463	Tmem184c	transmembrane protein 184C	0.428348	5.72423	4.04414	0.00123456	0.00881351
21335	Tacc3	transforming, acidic coiled-coil containing protein 3	-0.356045	7.45839	-4.0417	0.00124043	0.0088502
16494	Kcna6	potassium voltage-gated channel, shaker-related, subfamily, member 6	1.11241	3.04615	4.07772	0.00124309	0.00885523
18073	Nid1	nidogen 1	1.42638	2.45466	4.08699	0.00124319	0.00885523
67694	Ift74	intraflagellar transport 74	-0.427036	5.18748	-4.0405	0.00124333	0.00885523
74616	Scrn3	secernin 3	0.609474	4.29601	4.04017	0.00124413	0.00885576
70772	Ggnbp1	gametogenetin binding protein 1	1.12823	1.14443	4.03894	0.00124711	0.00887172
53381	Prdx4	peroxiredoxin 4	-0.361412	6.07408	-4.03864	0.00124784	0.00887172
11988	Slc7a2	solute carrier family 7 (cationic amino acid transporter, y+ system), member 2	-1.00351	2.89593	-4.03763	0.0012503	0.00888403
239759	Liph	lipase, member H	-1.21205	1.69517	-4.03698	0.00125186	0.00888992
12499	Entpd5	ectonucleoside triphosphate diphosphohydrolase 5	0.553778	4.74248	4.03544	0.00125564	0.00891149
59125	Nek7	NIMA (never in mitosis gene a)-related expressed kinase 7	0.289217	6.21411	4.03375	0.00125976	0.0089355
51789	Tnk2	tyrosine kinase, non-receptor, 2	0.247378	6.88229	4.03341	0.0012606	0.00893625
14693	Gnb2	guanine nucleotide binding protein (G protein), beta 2	-0.209638	8.81266	-4.03306	0.00126145	0.00893706
53626	Insm1	insulinoma-associated 1	0.8748	3.26935	4.03208	0.00126388	0.00894903
76927	Tsacc	TSSK6 activating co-chaperone	1.21719	0.247321	4.03119	0.00126607	0.00895928
18377	Omg	oligodendrocyte myelin glycoprotein	1.37038	3.27837	4.10536	0.00126768	0.00896547
21888	Tle4	transducin-like enhancer of split 4	0.282118	7.35779	4.02956	0.00127008	0.00897719
58800	Trpm7	transient receptor potential cation channel, subfamily M, member 7	0.27312	7.42206	4.02922	0.00127092	0.0089779
66663	Uba5	ubiquitin-like modifier activating enzyme 5	0.406983	5.38249	4.02826	0.00127331	0.00898953
72472	Slc16a10	solute carrier family 16 (monocarboxylic acid transporters), member 10	-1.00022	1.8771	-4.02704	0.00127634	0.00900568
52662	Ldlrad4	low density lipoprotein receptor class A domain containing 4	0.931209	2.91646	4.02661	0.0012774	0.00900674
231855	Ap5z1	adaptor-related protein complex 5, zeta 1 subunit	0.470955	4.56883	4.02638	0.00127797	0.00900674
16400	Itga3	integrin alpha 3	2.04534	-0.397383	4.0248	0.00128189	0.0090291
77889	Lbh	limb-bud and heart	-0.655357	6.87162	-4.08208	0.00128388	0.00903786
217980	Larp4b	La ribonucleoprotein 4B	-0.257924	7.1672	-4.02242	0.00128786	0.00906065
208647	Creb3l2	cAMP responsive element binding protein 3-like 2	0.635963	5.42469	4.05847	0.00128948	0.00906673
12465	Cct5	chaperonin containing TCP1 subunit 5	-0.351558	8.74355	-4.02122	0.00129086	0.00907117
97487	Cmtm4	CKLF-like MARVEL transmembrane domain containing 4	-0.298865	7.56289	-4.01998	0.00129399	0.0090879
100465	Mob3c	MOB kinase activator 3C	0.571641	3.4781	4.01896	0.00129656	0.00909632
260297	Prrt1	proline-rich transmembrane protein 1	-0.893761	3.57771	-4.01891	0.00129669	0.00909632
320343	Lypd6	LY6/PLAUR domain containing 6	-0.79403	3.57377	-4.01816	0.00129857	0.00910428
109242	Kif24	kinesin family member 24	-0.636793	4.88793	-4.017	0.00130152	0.00911965
67803	Limd2	LIM domain containing 2	-0.39192	5.74653	-4.01645	0.00130292	0.00912268
52065	Mfhas1	malignant fibrous histiocytoma amplified sequence 1	0.574042	6.12133	4.05281	0.00130346	0.00912268
29869	Ulk2	unc-51 like kinase 2	-0.295266	6.17702	-4.01563	0.00130499	0.00912813
102791	Tcta	T cell leukemia translocation altered gene	0.532604	3.36085	4.01225	0.00131361	0.00918316
16765	Stmn1	stathmin 1	-0.364262	7.14632	-4.0115	0.00131553	0.00919127
56249	Actr8	ARP8 actin-related protein 8	-0.245724	5.74086	-4.00933	0.00132111	0.00921333
19240	Tmsb10	thymosin beta 10	-0.947917	8.06457	-4.14179	0.00132125	0.00921333
11994	Pcdh15	protocadherin 15	1.7953	3.68446	4.14165	0.00132158	0.00921333
23989	Med24	mediator complex subunit 24	-0.267267	6.50613	-4.00894	0.00132211	0.00921333
213990	Agap3	ArfGAP with GTPase domain, ankyrin repeat and PH domain 3	-0.257262	6.81043	-4.0086	0.00132298	0.00921333
68436	Rpl34	ribosomal protein L34	-0.462383	6.40334	-4.0085	0.00132325	0.00921333
211936	Ccdc73	coiled-coil domain containing 73	0.709255	2.43246	4.00484	0.0013327	0.00927382
100503085	Klhl3	kelch-like 3	1.08865	2.25556	4.00408	0.00133468	0.00928183
13642	Efnb2	ephrin B2	0.48715	5.92935	4.00381	0.00133538	0.00928183
60406	Sap30	sin3 associated polypeptide	-0.956208	4.94434	-4.07086	0.00133923	0.00930322
72043	Sulf2	sulfatase 2	0.579376	8.94401	4.04524	0.00134537	0.00934054
234594	Cnot1	CCR4-NOT transcription complex, subunit 1	-0.304913	8.38974	-3.99919	0.00134746	0.00934523
71675	Sanbr	SANT and BTB domain regulator of CSR	-0.30439	5.91294	-3.99914	0.00134759	0.00934523
11747	Anxa5	annexin A5	1.06254	4.76572	4.103	0.0013503	0.00935866
93671	Cd163	CD163 antigen	0.758033	2.27253	3.9978	0.00135111	0.00935898
18986	Pou2f1	POU domain, class 2, transcription factor 1	0.277265	5.22994	3.99728	0.00135249	0.00936314
76980	Ube2ql1	ubiquitin-conjugating enzyme E2Q family-like 1	-0.801524	3.66475	-3.99385	0.00136156	0.00942055
109212	Pimreg	PICALM interacting mitotic regulator	-0.506771	7.12425	-4.01682	0.00136247	0.00942146
69976	Galk2	galactokinase 2	0.440044	4.58676	3.99265	0.00136475	0.00943184
52668	Ifi27	interferon, alpha-inducible protein 27	1.40774	2.35696	4.02663	0.00136563	0.00943258
72042	Cotl1	coactosin like F-actin binding protein 1	-0.413909	7.71485	-3.9908	0.00136966	0.00945106
243853	Fkrp	fukutin related protein	-0.300606	5.15325	-3.99073	0.00136987	0.00945106
237911	Brip1	BRCA1 interacting protein C-terminal helicase 1	-0.423107	4.93554	-3.98812	0.00137685	0.00949387
16832	Ldhb	lactate dehydrogenase B	0.608322	6.79278	4.04037	0.00137975	0.00950844
20602	Ncor2	nuclear receptor co-repressor 2	0.308356	8.53866	3.98635	0.00138159	0.00951411
75974	Dock11	dedicator of cytokinesis 11	-0.547065	5.58699	-3.98639	0.00138224	0.00951411
57261	Brd4	bromodomain containing 4	-0.300413	7.61755	-3.98586	0.00138293	0.00951411
94353	Hmgn3	high mobility group nucleosomal binding domain 3	0.411404	5.89586	3.98488	0.00138557	0.00952351
66218	Ndufb9	NADH:ubiquinone oxidoreductase subunit B9	0.286682	6.09936	3.98477	0.00138587	0.00952351
73680	Zbtb8a	zinc finger and BTB domain containing 8a	-0.576102	3.11434	-3.98365	0.0013889	0.00953895
54613	St3gal6	ST3 beta-galactoside alpha-2,3-sialyltransferase 6	1.0326	3.72063	4.02613	0.00139516	0.00957651
12009	Cep131	centrosomal protein 131	-0.315759	5.37024	-3.97997	0.00139889	0.00959535
16202	Ilk	integrin linked kinase	-0.272417	7.36845	-3.97962	0.00139985	0.00959535
320878	Mical2	microtubule associated monooxygenase, calponin and LIM domain containing 2	-1.41242	6.0092	-4.13662	0.00140038	0.00959535
242585	Slc35d1	solute carrier family 35 (UDP-glucuronic acid/UDP-N-acetylgalactosamine dual transporter), member D1	0.46433	4.43941	3.97918	0.00140107	0.00959535
106894	Hmgxb3	HMG box domain containing 3	-0.262972	5.98595	-3.97867	0.00140246	0.00959947
170706	Tmem37	transmembrane protein 37	1.57457	0.763688	3.97479	0.0014131	0.00966681
21769	Zfand3	zinc finger, AN1-type domain 3	0.278631	6.74253	3.97442	0.00141411	0.00966828
54383	Phc2	polyhomeotic 2	-0.221046	8.01054	-3.97352	0.0014166	0.00967987
77766	Elp4	elongator acetyltransferase complex subunit 4	0.282139	5.21607	3.97278	0.00141866	0.00968806
228564	Frmd5	FERM domain containing 5	-1.2574	1.13117	-3.97251	0.0014194	0.00968806
16008	Igfbp2	insulin-like growth factor binding protein 2	0.669386	9.36659	4.03632	0.00142868	0.00974591
14421	B4galnt1	beta-1,4-N-acetyl-galactosaminyl transferase 1	-1.06137	1.74923	-3.96574	0.00143828	0.00980588
54722	Gsdme	gasdermin E	0.857402	2.46724	3.96489	0.00144065	0.00981651
665119	Sec14l5	SEC14-like lipid binding 5	1.15019	1.83835	3.96257	0.00144719	0.00985552
66422	Dctpp1	dCTP pyrophosphatase 1	-0.613138	5.29344	-3.97101	0.00145028	0.00987103
16324	Inhbb	inhibin beta-B	1.10087	2.05331	3.96071	0.00145245	0.00988024
218294	Cdc14b	CDC14 cell division cycle 14B	-0.444055	4.46018	-3.95905	0.00145717	0.00990679
94217	Lrp1b	low density lipoprotein-related protein 1B	1.7534	2.31958	4.03325	0.00146224	0.00993572
75552	Paqr9	progestin and adipoQ receptor family member IX	-1.01097	1.71959	-3.95654	0.00146433	0.00994435
12006	Axin2	axin 2	0.409142	5.6744	3.95427	0.00147082	0.00998278
68926	Ubap2	ubiquitin-associated protein 2	-0.307233	7.31404	-3.95389	0.00147193	0.00998475
93873	Pcdhb2	protocadherin beta 2	1.26949	1.22022	3.95333	0.00147353	0.00999003
21679	Tead4	TEA domain family member 4	-1.31276	1.76197	-3.95232	0.00147644	0.0100041
11878	Arx	aristaless related homeobox	1.10738	2.06713	3.95108	0.00148003	0.0100229
217127	Kat7	K(lysine) acetyltransferase 7	-0.220758	7.10901	-3.95022	0.0014825	0.010034
20678	Sox5	SRY (sex determining region Y)-box 5	0.395629	6.27004	3.94835	0.00148794	0.0100652
70237	Bhlhb9	basic helix-loop-helix domain containing, class B9	0.341279	6.70315	3.94788	0.00148931	0.0100688
59057	Zfp24	zinc finger protein 24	0.25283	7.47517	3.94678	0.00149251	0.0100848
69309	Slc16a13	solute carrier family 16 (monocarboxylic acid transporters), member 13	0.510643	3.21713	3.94517	0.00149719	0.0101034
73284	Ddit4l	DNA-damage-inducible transcript 4-like	0.835117	4.73652	4.00032	0.00149769	0.0101034
228829	Phf20	PHD finger protein 20	-0.435233	7.16641	-3.94498	0.00149775	0.0101034
18600	Padi2	peptidyl arginine deiminase, type II	-1.36984	0.483358	-3.94451	0.00149912	0.010107
16878	Lif	leukemia inhibitory factor	-0.97852	3.43288	-3.94372	0.00150144	0.010113
56442	Serinc1	serine incorporator 1	0.300915	7.90236	3.94358	0.00150186	0.010113
67454	Ikbip	IKBKB interacting protein	0.434111	5.08265	3.94335	0.00150251	0.010113
226250	Afap1l2	actin filament associated protein 1-like 2	-0.802568	3.60843	-3.94298	0.00150361	0.0101148
17354	Mllt10	myeloid/lymphoid or mixed-lineage leukemia; translocated to, 10	-0.344815	6.02336	-3.94138	0.00150831	0.0101407
218756	Slc4a7	solute carrier family 4, sodium bicarbonate cotransporter, member 7	-0.480109	7.23563	-3.9548	0.00151312	0.0101675
18213	Ntrk3	neurotrophic tyrosine kinase, receptor, type 3	0.41029	6.1501	3.93774	0.00151908	0.0101969
13244	Degs1	delta 4-desaturase, sphingolipid 1	0.337034	6.30755	3.93756	0.0015196	0.0101969
20603	Sms	spermine synthase	-0.614635	6.18317	-3.97547	0.00152003	0.0101969
11512	Adcy6	adenylate cyclase 6	-0.26565	7.30029	-3.93702	0.00152121	0.0101992
27386	Npas3	neuronal PAS domain protein 3	0.422455	6.90576	3.93634	0.00152324	0.0102071
69064	Fuom	fucose mutarotase	1.55666	1.79371	3.96736	0.00152896	0.0102345
170826	Ppargc1b	peroxisome proliferative activated receptor, gamma, coactivator 1 beta	-1.09759	2.49004	-3.9344	0.00152901	0.0102345
93681	Zkscan8	zinc finger with KRAB and SCAN domains 8	0.282992	5.87564	3.93409	0.00152996	0.0102352
22770	Zhx1	zinc fingers and homeoboxes 1	0.290907	5.92479	3.93234	0.00153517	0.0102613
216869	Arrb2	arrestin, beta 2	-0.334063	5.25822	-3.93222	0.00153556	0.0102613
100534273	Fer1l5	fer-1 like family member 5	0.487137	2.99614	3.92915	0.00154477	0.0103172
75547	Akap13	A kinase anchor protein 13	-0.364473	6.92271	-3.92692	0.00155153	0.0103564
80281	Cttnbp2nl	CTTNBP2 N-terminal like	-0.430732	6.76375	-3.92665	0.00155235	0.0103564
20408	Sh3gl3	SH3-domain GRB2-like 3	-1.68871	0.431177	-3.92272	0.00156432	0.0104218
21853	Timeless	timeless circadian clock 1	-0.464904	6.78632	-3.92319	0.00156567	0.0104218
15473	Rida	reactive intermediate imine deaminase A homolog	0.486095	3.43523	3.9222	0.00156592	0.0104218
24067	Srp54a	signal recognition particle 54A	0.296493	5.10555	3.9221	0.00156621	0.0104218
269224	Pask	PAS domain containing serine/threonine kinase	-0.471882	5.23421	-3.92175	0.00156728	0.0104218
20280	Scp2	sterol carrier protein 2, liver	0.417528	5.30112	3.92164	0.00156763	0.0104218
67725	Nudt13	nudix hydrolase 13	0.458327	3.66556	3.92146	0.00156817	0.0104218
105439	Slain1	SLAIN motif family, member 1	0.51999	3.83827	3.91943	0.00157442	0.0104489
11308	Abi1	abl interactor 1	0.226538	6.20452	3.91929	0.00157483	0.0104489
106672	Smim29	small integral membrane protein 29	0.609643	2.79951	3.91923	0.00157501	0.0104489
216395	Rxylt1	ribitol xylosyltransferase 1	0.431523	5.03424	3.91901	0.0015757	0.0104489
56468	Socs5	suppressor of cytokine signaling 5	0.320315	6.04413	3.91689	0.00158225	0.0104826
21871	Atp6v0a2	ATPase, H+ transporting, lysosomal V0 subunit A2	0.367467	6.80149	3.91681	0.0015825	0.0104826
18231	Nxph1	neurexophilin 1	1.0288	5.92946	4.04159	0.00158345	0.0104831
171429	Slc26a6	solute carrier family 26, member 6	0.63223	3.33709	3.91447	0.00158974	0.0105134
269261	Rpl12	ribosomal protein L12	-0.551807	5.12334	-3.91447	0.00158975	0.0105134
69149	Kbtbd3	kelch repeat and BTB (POZ) domain containing 3	0.838004	2.46354	3.91396	0.00159133	0.010518
78286	Nav2	neuron navigator 2	0.537591	8.29521	3.94562	0.00160367	0.0105898
12876	Cpe	carboxypeptidase E	0.433111	8.57572	3.90986	0.00160414	0.0105898
11804	Aplp2	amyloid beta precursor-like protein 2	0.248401	9.53559	3.90954	0.00160514	0.0105898
28088	Rtcb	RNA 2',3'-cyclic phosphate and 5'-OH ligase	-0.224823	7.46223	-3.90937	0.00160568	0.0105898
244864	Layn	layilin	0.981863	2.19231	3.90818	0.00160941	0.0106086
12727	Clcn4	chloride channel, voltage-sensitive 4	0.257342	6.96372	3.90721	0.00161247	0.010623
50754	Fbxw7	F-box and WD-40 domain protein 7	0.400995	5.50376	3.90667	0.00161416	0.0106284
72440	Rhno1	RAD9-HUS1-RAD1 interacting nuclear orphan 1	-0.308972	5.72986	-3.90457	0.00162082	0.0106665
23994	Dazap2	DAZ associated protein 2	-0.26032	7.55602	-3.90334	0.00162472	0.0106863
94187	Zfp423	zinc finger protein 423	0.394235	4.70532	3.9026	0.00162708	0.010696
66932	Rexo1	REX1, RNA exonuclease 1	-0.305819	6.91837	-3.90177	0.00162972	0.0107076
75219	Dusp18	dual specificity phosphatase 18	0.477211	4.92373	3.89985	0.00163584	0.0107419
235604	Camkv	CaM kinase-like vesicle-associated	-1.13106	3.63121	-3.93535	0.00164108	0.01077
20103	Rps5	ribosomal protein S5	-0.522065	8.93916	-3.93194	0.00164197	0.01077
12859	Cox5b	cytochrome c oxidase subunit 5B	0.419147	5.10718	3.89769	0.00164277	0.01077
94184	Pdxdc1	pyridoxal-dependent decarboxylase domain containing 1	0.240479	6.3656	3.89726	0.00164414	0.0107723
192157	Socs7	suppressor of cytokine signaling 7	-0.301394	5.94981	-3.89703	0.00164491	0.0107723
56844	Tssc4	tumor-suppressing subchromosomal transferable fragment 4	0.560143	6.08275	3.93071	0.00164586	0.0107727
81845	Gpank1	G patch domain and ankyrin repeats 1	-0.618346	3.36141	-3.89619	0.00164761	0.0107784
208084	Pif1	PIF1 5'-to-3' DNA helicase	-0.3732	5.68115	-3.89562	0.00164945	0.0107846
74670	Zfp943	zinc finger prtoein 943	0.375178	3.72537	3.89527	0.00165057	0.0107861
105148	Iars1	isoleucyl-tRNA synthetase 1	-0.412246	7.47339	-3.89457	0.00165284	0.0107951
13609	S1pr1	sphingosine-1-phosphate receptor 1	0.983273	3.96623	3.95382	0.00165434	0.0107991
76080	Ttpal	tocopherol (alpha) transfer protein-like	0.347343	5.40556	3.89221	0.00166048	0.0108333
69151	Lzic	leucine zipper and CTNNBIP1 domain containing	0.274772	5.99951	3.89139	0.00166317	0.010845
12495	Entpd1	ectonucleoside triphosphate diphosphohydrolase 1	0.585246	3.69636	3.89082	0.00166501	0.0108512
677884	Pakap	paralemmin A kinase anchor protein	0.280585	7.68343	3.89033	0.00166661	0.0108558
226252	Fhip2a	FHF complex subunit HOOK interacting protein 2A	-0.434652	6.64468	-3.88991	0.00166797	0.0108588
76594	Dnajc18	DnaJ heat shock protein family (Hsp40) member C18	0.337609	5.89792	3.88914	0.0016705	0.0108694
12759	Clu	clusterin	1.71	1.96414	3.93556	0.00167425	0.0108815
239985	Arid1b	AT-rich interaction domain 1B	-0.281485	6.43895	-3.88749	0.00167588	0.0108815
70239	Gtf3c5	general transcription factor IIIC, polypeptide 5	-0.391498	5.8597	-3.88737	0.00167627	0.0108815
20410	Sorbs3	sorbin and SH3 domain containing 3	0.963464	4.75817	3.96406	0.00167668	0.0108815
319638	Nt5dc1	5'-nucleotidase domain containing 1	0.591918	2.56062	3.8872	0.00167684	0.0108815
19727	Rfxank	regulatory factor X-associated ankyrin-containing protein	0.374964	4.92527	3.8866	0.0016788	0.0108884
114641	Rpl31	ribosomal protein L31	-0.521318	3.97475	-3.88519	0.00168343	0.0109126
216881	Wscd1	WSC domain containing 1	0.275102	7.4828	3.88417	0.00168683	0.0109288
56515	Rnf138	ring finger protein 138	0.349354	5.1059	3.88389	0.00168775	0.0109289
103135	Pan2	PAN2 poly(A) specific ribonuclease subunit	-0.337884	6.63956	-3.87834	0.00170618	0.0110423
23908	Hs2st1	heparan sulfate 2-O-sulfotransferase 1	0.243413	6.88766	3.87795	0.00170748	0.0110448
207212	Arhgef17	Rho guanine nucleotide exchange factor 17	0.370545	6.27286	3.87745	0.00170914	0.0110497
80750	N4bp1	NEDD4 binding protein 1	-0.321131	7.20383	-3.87346	0.00172256	0.0111305
140858	Wdr5	WD repeat domain 5	-0.296289	6.68354	-3.87208	0.00172723	0.0111547
170788	Crb1	crumbs family member 1, photoreceptor morphogenesis associated	0.74242	2.20397	3.87165	0.00172866	0.0111581
22174	Tyro3	TYRO3 protein tyrosine kinase 3	-0.332258	6.75185	-3.87129	0.0017299	0.0111601
14467	Nipsnap2	nipsnap homolog 2	0.439058	6.80298	3.87007	0.00173401	0.0111768
333182	Cox6b2	cytochrome c oxidase subunit 6B2	0.999488	3.42362	3.90338	0.00173434	0.0111768
117592	B3galt6	UDP-Gal:betaGal beta 1,3-galactosyltransferase, polypeptide 6	0.389991	4.47337	3.86883	0.00173825	0.0111961
56453	Mbtps1	membrane-bound transcription factor peptidase, site 1	0.229367	7.71667	3.86182	0.00176227	0.0113448
67808	Tprg1l	transformation related protein 63 regulated 1 like	0.343875	5.91301	3.86095	0.00176527	0.011358
78244	Dnajc21	DnaJ heat shock protein family (Hsp40) member C21	-0.58503	4.53862	-3.85978	0.00176932	0.0113781
56726	Sh3bgrl	SH3-binding domain glutamic acid-rich protein like	0.364028	8.32573	3.85852	0.00177369	0.0113963
100226	Stx12	syntaxin 12	0.206898	7.52763	3.85842	0.00177403	0.0113963
54446	Nfat5	nuclear factor of activated T cells 5	0.374938	7.03161	3.85762	0.00177684	0.0114083
101401	Adamts9	ADAM metallopeptidase with thrombospondin type 1 motif 9	-0.654626	7.24414	-3.92301	0.00177879	0.0114147
72075	Ogfr	opioid growth factor receptor	0.257229	6.80103	3.85587	0.00178292	0.0114352
71584	Gdpd2	glycerophosphodiester phosphodiesterase domain containing 2	1.29292	3.84081	3.96796	0.0017846	0.0114399
54132	Pdlim1	PDZ and LIM domain 1 (elfin)	-0.980952	2.30031	-3.85481	0.00178662	0.0114422
26407	Map3k4	mitogen-activated protein kinase kinase kinase 4	-0.244467	6.43392	-3.85475	0.00178684	0.0114422
224132	Slc49a4	solute carrier family 49 member 4	0.355123	5.02991	3.85395	0.00178964	0.0114538
19091	Prkg1	protein kinase, cGMP-dependent, type I	1.99463	0.438246	3.86261	0.00179053	0.0114538
55944	Eif3d	eukaryotic translation initiation factor 3, subunit D	-0.304988	7.70069	-3.85279	0.00179371	0.0114588
98417	Cnih4	cornichon family AMPA receptor auxiliary protein 4	0.22555	6.44144	3.85264	0.00179424	0.0114588
67510	Tvp23b	trans-golgi network vesicle protein 23B	0.445792	4.61321	3.85243	0.00179499	0.0114588
74374	Clec16a	C-type lectin domain family 16, member A	0.419965	5.41804	3.85239	0.00179511	0.0114588
277154	Nynrin	NYN domain and retroviral integrase containing	0.708402	5.19549	3.90071	0.00179636	0.0114608
69270	Gins1	GINS complex subunit 1	-0.528142	4.62416	-3.84969	0.00180463	0.0115075
216363	Rab3ip	RAB3A interacting protein	-0.375975	5.56936	-3.84941	0.00180561	0.0115077
226971	Plekhb2	pleckstrin homology domain containing, family B (evectins) member 2	0.48914	5.47968	3.84831	0.00180951	0.0115265
20918	Eif1	eukaryotic translation initiation factor 1	-0.252244	7.84776	-3.847	0.00181416	0.01155
16543	Mdfic	MyoD family inhibitor domain containing	0.421018	4.98259	3.84669	0.00181527	0.011551
52430	Echdc2	enoyl Coenzyme A hydratase domain containing 2	0.873899	1.75995	3.84504	0.00182117	0.0115825
76156	Fam131b	family with sequence similarity 131, member B	-1.2598	1.99206	-3.84384	0.00182544	0.0116035
56370	Tagln3	transgelin 3	1.40933	1.1663	3.84139	0.00183423	0.0116533
319504	Nrcam	neuronal cell adhesion molecule	0.516687	5.5401	3.84215	0.00183926	0.0116738
110876	Scn2a	sodium channel, voltage-gated, type II, alpha	1.52739	1.26812	3.84256	0.00183938	0.0116738
27061	Bcap31	B cell receptor associated protein 31	0.242326	6.43145	3.83762	0.00184782	0.0117115
75541	Nat8f4	N-acetyltransferase 8 (GCN5-related) family member 4	1.1836	1.50049	3.83756	0.00184807	0.0117115
213575	Dync2li1	dynein cytoplasmic 2 light intermediate chain 1	-0.479296	3.85965	-3.83751	0.00184822	0.0117115
20650	Sntb2	syntrophin, basic 2	0.496294	4.60094	3.83666	0.00185131	0.0117225
19383	Raly	hnRNP-associated with lethal yellow	-0.313761	8.03717	-3.8365	0.00185188	0.0117225
18645	Pfn2	profilin 2	0.479633	6.95268	3.85422	0.00185969	0.0117657
72621	Pdzd11	PDZ domain containing 11	0.250852	5.28088	3.83358	0.00186251	0.0117713
13360	Dhcr7	7-dehydrocholesterol reductase	-0.437948	8.25041	-3.83621	0.00186299	0.0117713
19982	Rpl36a	ribosomal protein L36A	-0.433972	3.45774	-3.83332	0.00186347	0.0117713
353499	Tmc4	transmembrane channel-like gene family 4	0.730416	2.61907	3.83299	0.00186468	0.0117728
381110	Rmdn2	regulator of microtubule dynamics 2	1.35647	1.83353	3.8331	0.00186744	0.011784
66822	Fbxo25	F-box protein 25	0.600654	4.21588	3.83059	0.00187346	0.0118105
20788	Srebf2	sterol regulatory element binding factor 2	-0.282667	9.24245	-3.83056	0.00187358	0.0118105
56150	Mad2l1	MAD2 mitotic arrest deficient-like 1	-0.454099	6.48411	-3.83029	0.00187458	0.0118106
218503	Fcho2	FCH domain only 2	0.299423	6.59603	3.82844	0.0018814	0.0118474
75099	Lysmd4	LysM, putative peptidoglycan-binding, domain containing 4	0.388637	3.72777	3.82732	0.00188552	0.0118672
108737	Oxsr1	oxidative-stress responsive 1	-0.28317	6.37353	-3.82628	0.00188939	0.0118837
93679	Trim8	tripartite motif-containing 8	-0.253235	6.72846	-3.82609	0.0018901	0.0118837
74351	Ddx23	DEAD box helicase 23	-0.251834	7.31438	-3.82534	0.00189286	0.0118905
68867	Rnf122	ring finger protein 122	-0.27696	7.26449	-3.82526	0.00189314	0.0118905
27412	Peg12	paternally expressed 12	-0.331138	6.86497	-3.82487	0.0018946	0.0118935
72033	Tsc22d2	TSC22 domain family, member 2	-0.308905	5.79186	-3.82377	0.00189868	0.011913
67247	Mtarc2	mitochondrial amidoxime reducing component 2	0.293527	5.69977	3.8193	0.00191543	0.0120087
107272	Psat1	phosphoserine aminotransferase 1	-0.349756	8.68593	-3.81917	0.00191593	0.0120087
56374	Tmem59	transmembrane protein 59	0.249888	7.31107	3.81706	0.00192387	0.0120505
22059	Trp53	transformation related protein 53	-0.40581	6.96372	-3.81687	0.00192458	0.0120505
18655	Pgk1	phosphoglycerate kinase 1	-0.918844	6.11178	-3.92549	0.00192877	0.0120647
11492	Adam19	ADAM metallopeptidase domain 19	-0.738482	8.89308	-3.90646	0.00192883	0.0120647
56422	Hbs1l	Hbs1-like (S. cerevisiae)	-0.21756	6.31111	-3.81429	0.00193435	0.0120875
68385	Tlcd1	TLC domain containing 1	0.426497	4.64576	3.81425	0.00193448	0.0120875
28200	Dhrs4	dehydrogenase/reductase 4	0.533259	4.59455	3.8137	0.00193658	0.0120943
73804	Kif2c	kinesin family member 2C	-0.466381	6.74712	-3.81961	0.00193757	0.0120943
12468	Cct7	chaperonin containing TCP1 subunit 7	-0.293416	8.55278	-3.81115	0.00194629	0.0121364
66368	Rtca	RNA 3'-terminal phosphate cyclase	-0.299878	6.03561	-3.81114	0.00194631	0.0121364
18011	Neurl1a	neuralized E3 ubiquitin protein ligase 1A	-1.0164	4.49202	-3.86715	0.00194914	0.0121478
53375	Mtx2	metaxin 2	0.306484	5.33519	3.80958	0.00195228	0.0121611
353502	Hcfc1r1	host cell factor C1 regulator 1 (XPO1-dependent)	0.911371	3.28079	3.82549	0.00195688	0.0121835
11854	Rhod	ras homolog family member D	0.934345	2.94261	3.80764	0.00196301	0.0122154
68861	Dipk2a	divergent protein kinase domain 2A	-0.609658	5.36894	-3.82759	0.00196479	0.0122202
326618	Tpm4	tropomyosin 4	-0.57933	8.6634	-3.85299	0.00196978	0.0122449
68119	Cmtm3	CKLF-like MARVEL transmembrane domain containing 3	0.539163	6.64014	3.83683	0.00197555	0.0122745
210711	Mcmbp	minichromosome maintenance complex binding protein	-0.348351	7.04939	-3.80217	0.0019809	0.0122954
67916	Plpp3	phospholipid phosphatase 3	0.357807	7.58459	3.80215	0.00198094	0.0122954
70951	Spata1	spermatogenesis associated 1	0.890542	1.2082	3.80152	0.00198341	0.0123044
56739	Rec8	REC8 meiotic recombination protein	2.07395	0.090865	3.80064	0.00199738	0.0123807
68021	Bphl	biphenyl hydrolase like	0.584159	3.48775	3.79785	0.00199774	0.0123807
56316	Ggcx	gamma-glutamyl carboxylase	0.463199	4.66003	3.79637	0.00200357	0.0124105
110954	Rpl10	ribosomal protein L10	-0.520174	5.57684	-3.79491	0.00201264	0.01246
214048	Larp1b	La ribonucleoprotein 1B	-0.60588	3.69086	-3.79382	0.00201363	0.01246
230872	Crocc	ciliary rootlet coiled-coil, rootletin	-0.455381	5.04648	-3.79319	0.00201611	0.012469
69274	Ctdspl	CTD small phosphatase like	-0.444228	4.81423	-3.7924	0.00201922	0.0124819
11548	Adra1b	adrenergic receptor, alpha 1b	0.781172	1.86639	3.79201	0.0020208	0.0124853
52184	Odf2l	outer dense fiber of sperm tails 2-like	-0.346679	4.815	-3.7917	0.00202199	0.0124863
22421	Wnt7a	wingless-type MMTV integration site family, member 7A	-0.639427	5.4867	-3.82317	0.0020232	0.0124874
19126	Prom1	prominin 1	-1.07859	2.94697	-3.79059	0.00202643	0.012501
68126	Fahd2a	fumarylacetoacetate hydrolase domain containing 2A	0.538554	3.17099	3.78943	0.00203105	0.0125219
19012	Plpp1	phospholipid phosphatase 1	0.794964	3.4317	3.78922	0.00203189	0.0125219
19826	Rnps1	RNA binding protein with serine rich domain 1	-0.331302	7.33293	-3.78836	0.00203532	0.0125309
223227	Sox21	SRY (sex determining region Y)-box 21	-0.33266	6.69224	-3.78833	0.00203542	0.0125309
17721	mt-Nd5	NADH dehydrogenase 5, mitochondrial	0.711639	10.7659	3.85225	0.00203677	0.0125329
70646	Naa30	N(alpha)-acetyltransferase 30, NatC catalytic subunit	0.261804	5.824	3.78747	0.00203887	0.0125394
59287	Ncstn	nicastrin	0.190919	7.18344	3.78698	0.00204085	0.0125452
12549	Arhgap31	Rho GTPase activating protein 31	0.360288	7.58283	3.78667	0.0020421	0.0125465
54397	Ppt2	palmitoyl-protein thioesterase 2	-0.257756	5.91622	-3.78543	0.00204706	0.0125707
19341	Rab4a	RAB4A, member RAS oncogene family	0.421797	3.7247	3.7849	0.00204918	0.0125773
211673	Arfgef1	ADP ribosylation factor guanine nucleotide exchange factor 1	-0.234398	7.06186	-3.78307	0.00205657	0.0126163
57752	Tacc2	transforming, acidic coiled-coil containing protein 2	0.318695	7.14313	3.78257	0.00205858	0.0126222
14681	Gnao1	guanine nucleotide binding protein, alpha O	1.30931	4.35947	3.90461	0.00206073	0.012629
12824	Col2a1	collagen, type II, alpha 1	-2.34833	-0.776051	-3.7815	0.00206293	0.0126361
93708	Pcdhgc5	protocadherin gamma subfamily C, 5	0.828948	1.58027	3.78104	0.00206478	0.012641
93876	Pcdhb5	protocadherin beta 5	1.20246	3.0018	3.82671	0.00206623	0.0126436
15239	Hgs	HGF-regulated tyrosine kinase substrate	-0.239321	6.29775	-3.77924	0.00207209	0.012673
71927	Itfg1	integrin alpha FG-GAP repeat containing 1	0.306687	7.25268	3.77847	0.00207523	0.0126846
69885	Aunip	aurora kinase A and ninein interacting protein	-0.492325	3.62106	-3.77826	0.00207608	0.0126846
320024	Nceh1	neutral cholesterol ester hydrolase 1	0.630751	4.45788	3.78046	0.00207882	0.012695
231868	Ints15	integrator complex subunit 15	-0.321809	5.90092	-3.77689	0.00208169	0.0127061
70556	Slc25a33	solute carrier family 25, member 33	-0.434773	3.82888	-3.77606	0.00208505	0.0127202
67263	Zswim6	zinc finger SWIM-type containing 6	-0.347454	6.11094	-3.77532	0.00208812	0.0127268
67177	Cdt1	chromatin licensing and DNA replication factor 1	-0.409711	5.81018	-3.77529	0.00208824	0.0127268
232807	Ppp1r12c	protein phosphatase 1, regulatory subunit 12C	-0.283225	6.85371	-3.77488	0.00208989	0.0127305
66144	Atp6v1f	ATPase, H+ transporting, lysosomal V1 subunit F	0.277275	4.86246	3.77401	0.0020935	0.012746
73068	Fut11	fucosyltransferase 11	-0.488259	5.51295	-3.77344	0.00209583	0.0127538
12521	Cd82	CD82 antigen	-1.79801	0.279351	-3.77269	0.00209893	0.0127663
56434	Tspan3	tetraspanin 3	0.310512	8.32122	3.77162	0.00210334	0.0127867
380686	Cnrip1	cannabinoid receptor interacting protein 1	0.379337	4.27776	3.77028	0.00210886	0.0128139
94185	Tnfrsf21	tumor necrosis factor receptor superfamily, member 21	0.611308	7.75377	3.82891	0.0021111	0.012821
66871	Cpne8	copine VIII	0.361906	7.12177	3.7692	0.00211333	0.0128236
382985	Rrm2b	ribonucleotide reductase M2 B (TP53 inducible)	-0.26301	6.95675	-3.76913	0.00211364	0.0128236
[truncated: 10,124 more rows]

## Sheet: Tab B
Tab B: Gene ontology term annotation of genes differentially expressed in proliferating Kat6a–/– vs. Kat6a+/+ NSPCs
Number	Term	Ont	N	Up	Down	P.Up	P.Down
GO:0016020	membrane	CC	5294	1156	627	1.55338e-41	1
GO:0071944	cell periphery	CC	3111	725	445	1.50606e-29	0.316006
GO:0005886	plasma membrane	CC	2828	650	398	6.16445e-24	0.482016
GO:0005576	extracellular region	CC	892	264	128	7.85515e-24	0.403937
GO:0043232	intracellular non-membrane-bounded organelle	CC	3682	362	691	1	1.92224e-22
GO:0043228	non-membrane-bounded organelle	CC	3682	362	691	1	1.92224e-22
GO:0007049	cell cycle	BP	1481	126	326	1	2.93037e-19
GO:0015318	inorganic molecular entity transmembrane transporter activity	MF	346	121	32	3.53786e-17	0.997528
GO:0012505	endomembrane system	CC	3013	650	347	1.47912e-16	0.999999
GO:0022890	inorganic cation transmembrane transporter activity	MF	297	107	27	2.36745e-16	0.996522
GO:0005215	transporter activity	MF	668	193	62	2.7396e-16	0.999948
GO:0022402	cell cycle process	BP	1071	76	244	1	3.53003e-16
GO:0006811	monoatomic ion transport	BP	689	197	76	4.29992e-16	0.992979
GO:0005615	extracellular space	CC	605	178	91	6.51763e-16	0.248222
GO:0022857	transmembrane transporter activity	MF	593	175	53	8.51196e-16	0.999957
GO:0015075	monoatomic ion transmembrane transporter activity	MF	371	123	34	2.05455e-15	0.998471
GO:0007155	cell adhesion	BP	925	243	141	7.34238e-15	0.146144
GO:0008324	monoatomic cation transmembrane transporter activity	MF	312	107	29	1.1462e-14	0.995924
GO:0005694	chromosome	CC	1115	61	246	1	1.4216e-14
GO:0005783	endoplasmic reticulum	CC	1330	321	142	6.28576e-14	0.999951
GO:0022626	cytosolic ribosome	CC	116	2	49	1	8.74945e-14
GO:0006812	monoatomic cation transport	BP	585	166	68	2.21876e-13	0.964999
GO:0055080	monoatomic cation homeostasis	BP	391	122	38	3.70084e-13	0.99633
GO:0000278	mitotic cell cycle	BP	771	62	180	1	4.61776e-13
GO:0005515	protein binding	MF	6522	1051	1051	0.955156	4.85536e-13
GO:0007275	multicellular organism development	BP	3410	608	604	0.0151642	4.88105e-13
GO:0055085	transmembrane transport	BP	885	228	94	5.16839e-13	0.999274
GO:0050801	monoatomic ion homeostasis	BP	397	122	39	1.20314e-12	0.995773
GO:0098660	inorganic ion transmembrane transport	BP	460	136	48	1.4515e-12	0.992048
GO:0050794	regulation of cellular process	BP	7081	1128	1124	0.99388	1.77472e-12
GO:0003676	nucleic acid binding	MF	2591	209	476	1	1.81496e-12
GO:0034220	monoatomic ion transmembrane transport	BP	516	148	54	1.96029e-12	0.99431
GO:0032502	developmental process	BP	4309	750	733	0.049058	2.44071e-12
GO:0048856	anatomical structure development	BP	4038	705	691	0.0460988	5.78728e-12
GO:0003677	DNA binding	MF	1666	153	327	1	6.3755e-12
GO:0032501	multicellular organismal process	BP	4646	842	779	0.000312601	7.31105e-12
GO:0097159	organic cyclic compound binding	MF	4107	456	700	1	8.8312e-12
GO:0051726	regulation of cell cycle	BP	895	76	197	1	1.13122e-11
GO:0098655	monoatomic cation transmembrane transport	BP	437	128	47	1.38241e-11	0.983758
GO:0050789	regulation of biological process	BP	7381	1185	1159	0.98524	1.45512e-11
GO:0098662	inorganic cation transmembrane transport	BP	433	127	46	1.50628e-11	0.986635
GO:0005634	nucleus	CC	5592	633	912	1	1.54951e-11
GO:0005856	cytoskeleton	CC	1771	210	342	1	1.60395e-11
GO:1903047	mitotic cell cycle process	BP	663	46	155	1	2.02995e-11
GO:0005488	binding	MF	9105	1439	1384	0.99999	2.49028e-11
GO:0032993	protein-DNA complex	CC	688	41	159	1	2.84501e-11
GO:0007610	behavior	BP	531	147	74	4.28942e-11	0.545958
GO:0009986	cell surface	CC	495	138	65	1.02717e-10	0.741187
GO:0065007	biological regulation	BP	7592	1230	1182	0.955297	1.04996e-10
GO:0046873	metal ion transmembrane transporter activity	MF	227	77	27	1.16917e-10	0.849687
GO:0048878	chemical homeostasis	BP	692	179	77	1.48311e-10	0.991373
GO:1990351	transporter complex	CC	275	88	22	1.80072e-10	0.999331
GO:1902495	transmembrane transporter complex	CC	254	83	20	1.86735e-10	0.999199
GO:0044271	cellular nitrogen compound biosynthetic process	BP	3380	386	584	1	1.90697e-10
GO:0098590	plasma membrane region	CC	844	209	125	2.64649e-10	0.264406
GO:0030001	metal ion transport	BP	520	142	65	2.65406e-10	0.863486
GO:0010564	regulation of cell cycle process	BP	624	40	144	1	2.93971e-10
GO:0000785	chromatin	CC	613	39	142	1	2.98414e-10
GO:0051301	cell division	BP	547	44	130	1	3.05191e-10
GO:0034641	cellular nitrogen compound metabolic process	BP	4601	491	761	1	4.08088e-10
GO:0030003	intracellular monoatomic cation homeostasis	BP	345	103	34	4.4841e-10	0.992652
GO:0005198	structural molecule activity	MF	407	45	103	0.999507	6.16882e-10
GO:0031981	nuclear lumen	CC	3372	328	579	1	7.40126e-10
GO:0030312	external encapsulating structure	CC	282	88	45	7.55611e-10	0.19472
GO:0031012	extracellular matrix	CC	282	88	45	7.55611e-10	0.19472
GO:0044255	cellular lipid metabolic process	BP	681	174	58	7.67641e-10	0.999998
GO:0005654	nucleoplasm	CC	3022	301	526	1	8.99983e-10
GO:0090304	nucleic acid metabolic process	BP	3702	357	627	1	1.02914e-09
GO:0006873	intracellular monoatomic ion homeostasis	BP	351	103	35	1.29181e-09	0.991577
GO:0006629	lipid metabolic process	BP	899	217	90	1.32948e-09	0.999929
GO:0048731	system development	BP	2791	532	490	6.10919e-05	1.32995e-09
GO:0022853	active monoatomic ion transmembrane transporter activity	MF	126	49	8	1.71458e-09	0.998002
GO:0062023	collagen-containing extracellular matrix	CC	218	72	32	1.78117e-09	0.420376
GO:0031090	organelle membrane	CC	2050	434	183	2.27202e-09	1
GO:0000122	negative regulation of transcription by RNA polymerase II	BP	688	91	152	0.995199	2.45505e-09
GO:0003008	system process	BP	1105	256	155	2.67483e-09	0.516645
GO:0044770	cell cycle phase transition	BP	477	34	114	1	2.82615e-09
GO:0022804	active transmembrane transporter activity	MF	259	81	23	3.20353e-09	0.995841
GO:0042391	regulation of membrane potential	BP	316	94	29	3.21262e-09	0.996841
GO:0003682	chromatin binding	MF	550	54	127	0.999999	3.38433e-09
GO:0048522	positive regulation of cellular process	BP	4098	669	681	0.754414	4.01186e-09
GO:0005764	lysosome	CC	404	113	37	4.38611e-09	0.999009
GO:0000323	lytic vacuole	CC	404	113	37	4.38611e-09	0.999009
GO:0060089	molecular transducer activity	MF	395	111	43	4.53024e-09	0.974621
GO:0038023	signaling receptor activity	MF	395	111	43	4.53024e-09	0.974621
GO:0098771	inorganic ion homeostasis	BP	342	99	35	5.9653e-09	0.986256
GO:0016042	lipid catabolic process	BP	203	67	17	6.71439e-09	0.995225
GO:0097060	synaptic membrane	CC	370	105	52	6.72104e-09	0.518612
GO:0042592	homeostatic process	BP	1188	270	159	6.72548e-09	0.763469
GO:0044242	cellular lipid catabolic process	BP	158	56	8	6.73719e-09	0.99993
GO:0140513	nuclear protein-containing complex	CC	1142	57	227	1	6.73767e-09
GO:0019725	cellular homeostasis	BP	568	147	61	6.98591e-09	0.992805
GO:0022625	cytosolic large ribosomal subunit	CC	57	0	26	1	8.29459e-09
GO:0031984	organelle subcompartment	CC	740	181	63	1.25823e-08	0.999999
GO:0097708	intracellular vesicle	CC	1449	318	169	1.30086e-08	0.9979
GO:0051276	chromosome organization	BP	501	21	116	1	1.41905e-08
GO:0031410	cytoplasmic vesicle	CC	1445	317	169	1.43839e-08	0.997591
GO:0031982	vesicle	CC	1520	331	176	1.47682e-08	0.998839
GO:0044772	mitotic cell cycle phase transition	BP	393	28	96	1	1.65553e-08
GO:0007346	regulation of mitotic cell cycle	BP	432	39	103	0.999999	1.92153e-08
GO:0005794	Golgi apparatus	CC	1149	260	113	2.0536e-08	0.999997
GO:0015078	proton transmembrane transporter activity	MF	82	35	1	2.21616e-08	0.999996
GO:0005829	cytosol	CC	3053	398	521	1	2.47799e-08
GO:0004888	transmembrane signaling receptor activity	MF	288	85	32	2.72039e-08	0.940704
GO:0002181	cytoplasmic translation	BP	140	7	45	0.999994	3.15977e-08
GO:0005773	vacuole	CC	479	126	43	3.17211e-08	0.999766
GO:0098796	membrane protein complex	CC	860	203	81	3.18469e-08	0.999991
GO:0015267	channel activity	MF	228	71	24	3.63129e-08	0.953398
GO:0022803	passive transmembrane transporter activity	MF	228	71	24	3.63129e-08	0.953398
GO:0032991	protein-containing complex	CC	4513	538	734	1	3.7036e-08
GO:0001216	DNA-binding transcription activator activity	MF	314	36	80	0.996314	3.83413e-08
GO:0048513	animal organ development	BP	1985	342	357	0.229296	4.11956e-08
GO:0099536	synaptic signaling	BP	588	148	79	4.33923e-08	0.683666
GO:0006259	DNA metabolic process	BP	864	53	177	1	4.3629e-08
GO:0098687	chromosomal region	CC	327	11	82	1	5.51426e-08
GO:0000228	nuclear chromosome	CC	195	4	56	1	6.07495e-08
GO:0034502	protein localization to chromosome	BP	107	4	37	0.999994	6.31003e-08
GO:0015630	microtubule cytoskeleton	CC	1118	115	218	1	7.1907e-08
GO:0043565	sequence-specific DNA binding	MF	1064	114	209	1	7.75095e-08
GO:0005216	monoatomic ion channel activity	MF	206	65	22	7.85921e-08	0.937365
GO:0050808	synapse organization	BP	453	119	58	8.36813e-08	0.797267
GO:0045935	positive regulation of nucleobase-containing compound metabolic process	BP	1487	156	277	1	8.44434e-08
GO:0006725	cellular aromatic compound metabolic process	BP	4256	459	694	1	8.51724e-08
GO:0045892	negative regulation of DNA-templated transcription	BP	908	124	183	0.995457	8.62452e-08
GO:0097449	astrocyte projection	CC	17	13	0	8.86773e-08	1
GO:0009100	glycoprotein metabolic process	BP	268	79	23	8.89964e-08	0.997782
GO:1902600	proton transmembrane transport	BP	79	33	3	1.04192e-07	0.999394
GO:0044281	small molecule metabolic process	BP	1227	271	137	1.04605e-07	0.999244
GO:0051716	cellular response to stimulus	BP	4524	788	732	0.0401376	1.05267e-07
GO:0007267	cell-cell signaling	BP	1124	251	167	1.25801e-07	0.213424
GO:0048519	negative regulation of biological process	BP	3915	614	643	0.976377	1.27974e-07
GO:0006139	nucleobase-containing compound metabolic process	BP	4128	432	674	1	1.28738e-07
GO:0048518	positive regulation of biological process	BP	4425	729	717	0.652827	1.29318e-07
GO:0065008	regulation of biological quality	BP	2003	414	280	1.29755e-07	0.541729
GO:0050877	nervous system process	BP	678	164	93	1.39967e-07	0.6138
GO:1902679	negative regulation of RNA biosynthetic process	BP	914	124	183	0.996507	1.40129e-07
GO:0006260	DNA replication	BP	250	9	66	1	1.45149e-07
GO:0045787	positive regulation of cell cycle	BP	276	28	71	0.999283	1.49064e-07
GO:0007626	locomotory behavior	BP	192	61	26	1.49335e-07	0.610089
GO:0005840	ribosome	CC	230	11	62	1	1.54584e-07
GO:0003690	double-stranded DNA binding	MF	1044	112	204	1	1.70654e-07
GO:0098916	anterograde trans-synaptic signaling	BP	556	139	73	1.74732e-07	0.752636
GO:0007268	chemical synaptic transmission	BP	556	139	73	1.74732e-07	0.752636
GO:0099537	trans-synaptic signaling	BP	561	140	73	1.76418e-07	0.779046
GO:0003735	structural constituent of ribosome	MF	157	2	47	1	1.79452e-07
GO:0048523	negative regulation of cellular process	BP	3692	572	609	0.988666	1.91066e-07
GO:0006816	calcium ion transport	BP	268	78	35	1.92134e-07	0.704745
GO:1901987	regulation of cell cycle phase transition	BP	385	24	91	1	1.99628e-07
GO:1990837	sequence-specific double-stranded DNA binding	MF	973	109	192	1	2.00105e-07
GO:0019219	regulation of nucleobase-containing compound metabolic process	BP	2790	309	475	1	2.05339e-07
GO:0046483	heterocycle metabolic process	BP	4236	454	688	1	2.0751e-07
GO:0030154	cell differentiation	BP	2958	518	500	0.0757891	2.15388e-07
GO:0048869	cellular developmental process	BP	2958	518	500	0.0757891	2.15388e-07
GO:0006643	membrane lipid metabolic process	BP	152	51	13	2.34529e-07	0.985767
GO:0071840	cellular component organization or biogenesis	BP	5012	738	799	0.999999	2.41332e-07
GO:0045786	negative regulation of cell cycle	BP	327	24	80	1	2.44725e-07
GO:0070199	establishment of protein localization to chromosome	BP	26	1	15	0.991236	2.5433e-07
GO:0055082	intracellular chemical homeostasis	BP	486	124	54	2.55586e-07	0.977582
GO:0000775	chromosome, centromeric region	CC	228	9	61	1	2.59049e-07
GO:0070588	calcium ion transmembrane transport	BP	200	62	25	3.14689e-07	0.764423
GO:0005261	monoatomic cation channel activity	MF	158	52	17	3.57424e-07	0.908356
GO:0005789	endoplasmic reticulum membrane	CC	489	124	42	3.65343e-07	0.999934
GO:0046395	carboxylic acid catabolic process	BP	171	55	16	3.87184e-07	0.975292
GO:0016054	organic acid catabolic process	BP	171	55	16	3.87184e-07	0.975292
GO:0001228	DNA-binding transcription activator activity, RNA polymerase II-specific	MF	309	36	76	0.994778	3.89636e-07
GO:0010948	negative regulation of cell cycle process	BP	267	13	68	1	4.07239e-07
GO:0000792	heterochromatin	CC	92	6	32	0.998901	4.15906e-07
GO:0009790	embryo development	BP	928	117	183	0.999832	4.18151e-07
GO:0007059	chromosome segregation	BP	370	11	87	1	4.70701e-07
GO:0006366	transcription by RNA polymerase II	BP	1836	216	327	1	4.97917e-07
GO:0030246	carbohydrate binding	MF	147	49	10	5.02451e-07	0.998091
GO:0140242	translation at postsynapse	BP	48	0	21	1	5.38747e-07
GO:0140241	translation at synapse	BP	48	0	21	1	5.38747e-07
GO:0044391	ribosomal subunit	CC	187	3	52	1	5.42744e-07
GO:0006351	DNA-templated transcription	BP	2393	275	412	1	5.51816e-07
GO:0019438	aromatic compound biosynthetic process	BP	2799	332	473	1	5.77461e-07
GO:0140014	mitotic nuclear division	BP	233	11	61	1	5.84271e-07
GO:0098827	endoplasmic reticulum subcompartment	CC	503	126	42	5.96469e-07	0.999975
GO:0045934	negative regulation of nucleobase-containing compound metabolic process	BP	1111	134	212	0.999997	6.08135e-07
GO:0007156	homophilic cell adhesion via plasma membrane adhesion molecules	BP	66	28	13	6.51048e-07	0.126754
GO:0098742	cell-cell adhesion via plasma-membrane adhesion molecules	BP	132	45	23	7.14474e-07	0.157843
GO:0009653	anatomical structure morphogenesis	BP	1908	336	337	0.114137	7.36188e-07
GO:0032774	RNA biosynthetic process	BP	2414	276	414	1	8.0176e-07
GO:0010557	positive regulation of macromolecule biosynthetic process	BP	1762	234	314	0.999988	8.51525e-07
GO:0051253	negative regulation of RNA metabolic process	BP	1005	129	194	0.999788	8.60761e-07
GO:0000793	condensed chromosome	CC	246	10	63	1	8.78912e-07
GO:0034654	nucleobase-containing compound biosynthetic process	BP	2742	326	463	1	8.98231e-07
GO:0043170	macromolecule metabolic process	BP	6555	874	1011	1	9.05154e-07
GO:0000226	microtubule cytoskeleton organization	BP	534	41	115	1	9.38818e-07
GO:0006029	proteoglycan metabolic process	BP	67	28	6	9.42268e-07	0.92316
GO:0016043	cellular component organization	BP	4810	730	765	0.999804	9.60366e-07
GO:0007165	signal transduction	BP	3418	623	563	0.00189031	9.89302e-07
GO:0007010	cytoskeleton organization	BP	1112	138	211	0.999983	9.90997e-07
GO:0005775	vacuolar lumen	CC	22	14	0	1.00772e-06	1
GO:0018130	heterocycle biosynthetic process	BP	2799	333	471	1	1.05139e-06
GO:0008283	cell population proliferation	BP	1370	226	252	0.572524	1.0669e-06
GO:0050839	cell adhesion molecule binding	MF	198	60	36	1.13773e-06	0.0593411
GO:1901360	organic cyclic compound metabolic process	BP	4392	491	704	1	1.23888e-06
GO:0045944	positive regulation of transcription by RNA polymerase II	BP	894	112	175	0.999833	1.25696e-06
GO:0034330	cell junction organization	BP	630	150	86	1.3215e-06	0.629606
GO:0006885	regulation of pH	BP	68	28	5	1.34958e-06	0.970561
GO:0031325	positive regulation of cellular metabolic process	BP	2387	334	408	0.999964	1.45494e-06
GO:1901990	regulation of mitotic cell cycle phase transition	BP	303	19	73	1	1.51652e-06
GO:0006357	regulation of transcription by RNA polymerase II	BP	1760	214	312	1	1.52925e-06
GO:0045211	postsynaptic membrane	CC	249	71	32	1.55247e-06	0.732836
GO:0009925	basal plasma membrane	CC	178	55	30	1.61226e-06	0.162331
GO:0051254	positive regulation of RNA metabolic process	BP	1302	143	240	1	1.70855e-06
GO:0140236	translation at presynapse	BP	47	0	20	1	1.71242e-06
GO:1901362	organic cyclic compound biosynthetic process	BP	2884	345	482	1	1.71862e-06
GO:0090068	positive regulation of cell cycle process	BP	209	14	55	0.999995	1.74379e-06
GO:0005768	endosome	CC	776	178	77	1.76716e-06	0.999843
GO:1902680	positive regulation of RNA biosynthetic process	BP	1171	140	219	0.999999	1.80625e-06
GO:0023052	signaling	BP	3756	702	610	3.10412e-05	1.97443e-06
GO:0007154	cell communication	BP	3818	713	619	2.86832e-05	1.99599e-06
GO:0031589	cell-substrate adhesion	BP	269	75	44	2.02118e-06	0.153598
GO:0005814	centriole	CC	121	6	37	0.99998	2.02969e-06
GO:0042734	presynaptic membrane	CC	162	51	24	2.07556e-06	0.420535
GO:1901988	negative regulation of cell cycle phase transition	BP	231	11	59	1	2.13055e-06
GO:0099503	secretory vesicle	CC	378	98	39	2.20495e-06	0.988164
GO:0045893	positive regulation of DNA-templated transcription	BP	1168	140	218	0.999999	2.22148e-06
GO:0051252	regulation of RNA metabolic process	BP	2537	288	429	1	2.36346e-06
GO:0006261	DNA-templated DNA replication	BP	141	2	41	1	2.46171e-06
GO:0010467	gene expression	BP	4383	510	700	1	2.49828e-06
GO:0055074	calcium ion homeostasis	BP	216	63	27	2.61615e-06	0.7713
GO:0098588	bounding membrane of organelle	CC	1048	229	87	2.68437e-06	1
GO:0016323	basolateral plasma membrane	CC	159	50	26	2.6997e-06	0.22801
GO:0099501	exocytic vesicle membrane	CC	109	38	8	2.77368e-06	0.989895
GO:0006665	sphingolipid metabolic process	BP	109	38	10	2.77368e-06	0.952637
GO:0030672	synaptic vesicle membrane	CC	109	38	8	2.77368e-06	0.989895
GO:0050896	response to stimulus	BP	5233	923	821	0.0054576	2.85677e-06
GO:0008134	transcription factor binding	MF	575	70	120	0.999065	2.8777e-06
GO:0006355	regulation of DNA-templated transcription	BP	2283	270	390	1	2.91314e-06
GO:0000976	transcription cis-regulatory region binding	MF	931	106	179	0.999999	3.09477e-06
GO:2001141	regulation of RNA biosynthetic process	BP	2291	270	391	1	3.10539e-06
GO:0035295	tube development	BP	822	146	161	0.197914	3.34137e-06
GO:0019899	enzyme binding	MF	1860	264	325	0.999214	3.42778e-06
GO:0010604	positive regulation of macromolecule metabolic process	BP	2446	338	414	0.999991	3.48617e-06
GO:0051172	negative regulation of nitrogen compound metabolic process	BP	1666	227	295	0.999877	3.51658e-06
GO:0045202	synapse	CC	1282	272	212	3.57219e-06	0.00412726
GO:0048646	anatomical structure formation involved in morphogenesis	BP	829	130	162	0.79167	3.57481e-06
GO:0031328	positive regulation of cellular biosynthetic process	BP	1822	244	319	0.999984	3.60978e-06
GO:0042175	nuclear outer membrane-endoplasmic reticulum membrane network	CC	515	125	49	3.7617e-06	0.999371
GO:0001067	transcription regulatory region nucleic acid binding	MF	936	107	179	0.999999	4.3725e-06
GO:0050804	modulation of chemical synaptic transmission	BP	433	108	58	4.72824e-06	0.672491
GO:0016298	lipase activity	MF	68	27	7	4.76631e-06	0.858648
GO:0016070	RNA metabolic process	BP	3241	321	531	1	5.01578e-06
GO:0099177	regulation of trans-synaptic signaling	BP	434	108	58	5.28845e-06	0.679515
GO:0009888	tissue development	BP	1334	227	242	0.359734	5.33413e-06
GO:0009891	positive regulation of biosynthetic process	BP	1843	251	321	0.99995	5.3669e-06
GO:0051171	regulation of nitrogen compound metabolic process	BP	3889	506	625	1	6.11958e-06
GO:0060429	epithelium development	BP	812	129	158	0.738678	6.12237e-06
GO:0010556	regulation of macromolecule biosynthetic process	BP	3389	431	552	1	6.12501e-06
GO:0010646	regulation of cell communication	BP	2506	491	393	6.47851e-06	0.0044953
GO:0045178	basal part of cell	CC	190	56	32	6.55073e-06	0.154166
GO:0098609	cell-cell adhesion	BP	546	130	94	6.83094e-06	0.0185306
GO:0006644	phospholipid metabolic process	BP	287	77	29	7.108e-06	0.981994
GO:0097386	glial cell projection	CC	34	17	0	7.18178e-06	1
GO:0008021	synaptic vesicle	CC	204	59	19	7.18668e-06	0.984306
GO:0098813	nuclear chromosome segregation	BP	272	10	65	1	7.48949e-06
GO:0005262	calcium channel activity	MF	62	25	8	7.69951e-06	0.656557
GO:0019953	sexual reproduction	BP	652	75	131	0.999937	7.82647e-06
GO:0015399	primary active transmembrane transporter activity	MF	101	35	4	7.89348e-06	0.999804
GO:0060078	regulation of postsynaptic membrane potential	BP	97	34	7	7.97949e-06	0.987704
GO:0005102	signaling receptor binding	MF	878	194	138	8.02702e-06	0.0760819
GO:0044782	cilium organization	BP	322	38	74	0.994324	8.0802e-06
GO:0000819	sister chromatid segregation	BP	209	6	53	1	8.64706e-06
GO:0140297	DNA-binding transcription factor binding	MF	436	52	94	0.997887	8.91434e-06
GO:0006807	nitrogen compound metabolic process	BP	6910	956	1051	1	8.94492e-06
GO:0034702	monoatomic ion channel complex	CC	174	52	20	8.97526e-06	0.861405
GO:0048787	presynaptic active zone membrane	CC	48	21	6	9.03616e-06	0.682835
GO:0010558	negative regulation of macromolecule biosynthetic process	BP	1569	210	277	0.999937	9.52616e-06
GO:0022414	reproductive process	BP	886	117	169	0.998515	9.66692e-06
GO:0035556	intracellular signal transduction	BP	1901	332	328	0.154209	9.68234e-06
GO:0023051	regulation of signaling	BP	2509	490	393	9.70809e-06	0.00487282
GO:0009792	embryo development ending in birth or egg hatching	BP	619	72	125	0.999861	9.86147e-06
GO:0000003	reproduction	BP	893	120	170	0.997266	1.02234e-05
GO:0098984	neuron to neuron synapse	CC	386	97	61	1.03136e-05	0.172155
GO:0010468	regulation of gene expression	BP	3281	411	534	1	1.06564e-05
GO:0005788	endoplasmic reticulum lumen	CC	63	25	2	1.0765e-05	0.999194
GO:0006874	intracellular calcium ion homeostasis	BP	202	58	23	1.0902e-05	0.886146
GO:1901991	negative regulation of mitotic cell cycle phase transition	BP	159	8	43	0.999998	1.09795e-05
GO:0006281	DNA repair	BP	544	28	112	1	1.18202e-05
GO:0080090	regulation of primary metabolic process	BP	3997	537	638	1	1.18338e-05
GO:0099080	supramolecular complex	CC	1001	111	187	1	1.20062e-05
GO:0036477	somatodendritic compartment	CC	800	178	117	1.26438e-05	0.324393
GO:0060255	regulation of macromolecule metabolic process	BP	4207	563	668	1	1.28875e-05
GO:0051173	positive regulation of nitrogen compound metabolic process	BP	2217	296	375	0.999999	1.28936e-05
GO:0005813	centrosome	CC	587	55	119	1	1.34148e-05
GO:0042127	regulation of cell population proliferation	BP	1122	189	206	0.43659	1.34247e-05
GO:0070382	exocytic vesicle	CC	217	61	23	1.34848e-05	0.945987
GO:0000280	nuclear division	BP	349	20	78	1	1.36165e-05
GO:0070013	intracellular organelle lumen	CC	3774	416	605	1	1.38353e-05
GO:0031974	membrane-enclosed lumen	CC	3774	416	605	1	1.38353e-05
GO:0043233	organelle lumen	CC	3774	416	605	1	1.38353e-05
GO:0045930	negative regulation of mitotic cell cycle	BP	207	16	52	0.999951	1.39317e-05
GO:0043202	lysosomal lumen	CC	20	12	0	1.47243e-05	1
GO:0071824	protein-DNA complex organization	BP	636	38	127	1	1.47324e-05
GO:0006325	chromatin organization	BP	553	31	113	1	1.53734e-05
GO:0003014	renal system process	BP	68	26	7	1.58689e-05	0.858648
GO:0030424	axon	CC	555	130	81	1.60527e-05	0.366947
GO:0032356	oxidized DNA binding	MF	11	0	8	1	1.64384e-05
GO:0070203	regulation of establishment of protein localization to telomere	BP	11	0	8	1	1.64384e-05
GO:0032279	asymmetric synapse	CC	356	90	56	1.66531e-05	0.193902
GO:0015085	calcium ion transmembrane transporter activity	MF	76	28	8	1.71556e-05	0.854342
GO:0043009	chordate embryonic development	BP	608	71	122	0.99982	1.72244e-05
GO:0005509	calcium ion binding	MF	347	88	45	1.81357e-05	0.741261
GO:0030425	dendrite	CC	577	134	79	1.86123e-05	0.614373
GO:0023056	positive regulation of signaling	BP	1287	268	201	1.89888e-05	0.0469069
GO:0033044	regulation of chromosome organization	BP	231	8	56	1	2.02775e-05
GO:0097447	dendritic tree	CC	578	134	79	2.03562e-05	0.620905
GO:0006338	chromatin remodeling	BP	410	24	88	1	2.05386e-05
GO:0006810	transport	BP	3018	576	390	2.16695e-05	0.980692
GO:0098857	membrane microdomain	CC	211	59	35	2.20502e-05	0.163576
GO:0022627	cytosolic small ribosomal subunit	CC	42	0	17	1	2.27357e-05
GO:0005815	microtubule organizing center	CC	684	68	134	1	2.28098e-05
GO:0009062	fatty acid catabolic process	BP	85	30	4	2.29831e-05	0.998624
GO:0098552	side of membrane	CC	374	93	56	2.43503e-05	0.319202
GO:0030133	transport vesicle	CC	282	74	29	2.43836e-05	0.97633
GO:0007017	microtubule-based process	BP	740	75	143	1	2.48385e-05
GO:0006814	sodium ion transport	BP	127	40	15	2.50175e-05	0.800953
GO:0045182	translation regulator activity	MF	114	6	33	0.999945	2.53963e-05
GO:0007399	nervous system development	BP	1883	367	322	0.000212131	2.58577e-05
GO:0061629	RNA polymerase II-specific DNA-binding transcription factor binding	MF	310	38	70	0.987658	2.61301e-05
GO:0030641	regulation of cellular pH	BP	62	24	5	2.62493e-05	0.947636
GO:0008066	glutamate receptor activity	MF	18	11	1	2.67108e-05	0.934365
GO:0046486	glycerolipid metabolic process	BP	283	74	25	2.77493e-05	0.997281
GO:0030054	cell junction	CC	1684	339	280	2.80192e-05	0.000668629
GO:0010647	positive regulation of cell communication	BP	1283	266	202	2.85851e-05	0.0353755
GO:0031323	regulation of cellular metabolic process	BP	4189	573	662	1	2.86695e-05
GO:0006412	translation	BP	585	44	117	1	2.98746e-05
GO:0036064	ciliary basal body	CC	150	15	40	0.992646	3.12809e-05
GO:0010605	negative regulation of macromolecule metabolic process	BP	1993	270	338	0.999985	3.16951e-05
GO:0050793	regulation of developmental process	BP	1835	325	314	0.0966436	3.17137e-05
GO:0000922	spindle pole	CC	140	8	38	0.999976	3.1986e-05
GO:0045229	external encapsulating structure organization	BP	209	58	33	3.27897e-05	0.257499
GO:0030198	extracellular matrix organization	BP	209	58	33	3.27897e-05	0.257499
GO:0043062	extracellular structure organization	BP	209	58	33	3.27897e-05	0.257499
GO:0009889	regulation of biosynthetic process	BP	3511	453	563	1	3.37442e-05
GO:1901135	carbohydrate derivative metabolic process	BP	808	177	86	3.42822e-05	0.998722
GO:0048771	tissue remodeling	BP	133	41	23	3.49665e-05	0.166916
GO:0040029	epigenetic regulation of gene expression	BP	177	5	45	1	3.76546e-05
GO:0045121	membrane raft	CC	210	58	35	3.80926e-05	0.156488
GO:0006672	ceramide metabolic process	BP	75	27	8	3.88926e-05	0.84412
GO:0015081	sodium ion transmembrane transporter activity	MF	75	27	11	3.88926e-05	0.487269
GO:0000070	mitotic sister chromatid segregation	BP	172	4	44	1	3.89429e-05
GO:0031326	regulation of cellular biosynthetic process	BP	3482	445	558	1	4.04923e-05
GO:0051128	regulation of cellular component organization	BP	2012	326	340	0.727473	4.06332e-05
GO:0015291	secondary active transmembrane transporter activity	MF	156	46	18	4.18681e-05	0.84634
GO:0072329	monocarboxylic acid catabolic process	BP	104	34	6	4.24992e-05	0.997866
GO:0004620	phospholipase activity	MF	56	22	7	4.32003e-05	0.687418
GO:0017101	aminoacyl-tRNA synthetase multienzyme complex	CC	12	0	8	1	4.32208e-05
GO:0070202	regulation of establishment of protein localization to chromosome	BP	12	0	8	1	4.32208e-05
GO:0031327	negative regulation of cellular biosynthetic process	BP	1607	217	278	0.999908	4.46973e-05
GO:0009897	external side of plasma membrane	CC	179	51	26	4.53569e-05	0.457022
GO:1904814	regulation of protein localization to chromosome, telomeric region	BP	15	0	9	1	4.64411e-05
GO:0051153	regulation of striated muscle cell differentiation	BP	70	8	23	0.914789	4.87486e-05
GO:0043269	regulation of monoatomic ion transport	BP	307	78	39	4.98862e-05	0.774644
GO:0042221	response to chemical	BP	2206	430	316	5.07945e-05	0.341875
GO:0000977	RNA polymerase II transcription regulatory region sequence-specific DNA binding	MF	844	100	158	0.999977	5.33738e-05
GO:0009101	glycoprotein biosynthetic process	BP	217	59	19	5.36937e-05	0.993552
GO:0044297	cell body	CC	610	138	99	5.41243e-05	0.0633658
GO:0002485	antigen processing and presentation of endogenous peptide antigen via MHC class I via ER pathway, TAP-dependent	BP	5	0	5	1	5.41319e-05
GO:0043604	amide biosynthetic process	BP	690	68	133	1	5.43304e-05
GO:0009890	negative regulation of biosynthetic process	BP	1625	221	280	0.999867	5.62319e-05
GO:0000987	cis-regulatory region sequence-specific DNA binding	MF	740	87	141	0.999948	5.77802e-05
GO:0140110	transcription regulator activity	MF	1231	139	219	1	5.81938e-05
GO:0051453	regulation of intracellular pH	BP	57	22	4	5.94039e-05	0.967739
GO:0022904	respiratory electron transport chain	BP	93	31	1	6.01885e-05	0.999999
GO:0030658	transport vesicle membrane	CC	145	43	12	6.34917e-05	0.98798
GO:0043043	peptide biosynthetic process	BP	601	47	118	1	6.40584e-05
GO:0141124	intracellular signaling cassette	BP	1237	255	193	6.42663e-05	0.052455
GO:0098803	respiratory chain complex	CC	81	28	0	6.52391e-05	1
GO:0000075	cell cycle checkpoint signaling	BP	181	7	45	1	6.73997e-05
GO:0098978	glutamatergic synapse	CC	556	127	83	6.83145e-05	0.284568
GO:0009059	macromolecule biosynthetic process	BP	4754	588	739	1	7.01353e-05
GO:0042383	sarcolemma	CC	115	36	16	7.19484e-05	0.555881
GO:0005819	spindle	CC	331	21	72	1	7.30588e-05
GO:0044839	cell cycle G2/M phase transition	BP	140	13	37	0.995722	7.50356e-05
GO:0006631	fatty acid metabolic process	BP	267	69	20	7.59714e-05	0.999719
GO:0043005	neuron projection	CC	1066	223	149	7.63441e-05	0.536294
GO:0002269	leukocyte activation involved in inflammatory response	BP	29	14	3	7.64473e-05	0.794019
GO:0034440	lipid oxidation	BP	90	30	5	7.86609e-05	0.997066
GO:0070200	establishment of protein localization to telomere	BP	19	1	10	0.968591	7.92807e-05
GO:0035259	nuclear glucocorticoid receptor binding	MF	19	1	10	0.968591	7.92807e-05
GO:0009893	positive regulation of metabolic process	BP	2678	386	437	0.999827	8.03146e-05
GO:0060271	cilium assembly	BP	298	36	66	0.989126	8.20041e-05
GO:0007611	learning or memory	BP	239	63	36	8.28065e-05	0.349099
GO:0008514	organic anion transmembrane transporter activity	MF	151	44	17	8.29235e-05	0.867272
GO:0051148	negative regulation of muscle cell differentiation	BP	50	5	18	0.935456	8.34881e-05
GO:0061351	neural precursor cell proliferation	BP	172	39	43	0.0239719	8.45065e-05
GO:0032357	oxidized purine DNA binding	MF	10	0	7	1	8.60665e-05
GO:1904851	positive regulation of establishment of protein localization to telomere	BP	10	0	7	1	8.60665e-05
GO:0072359	circulatory system development	BP	833	154	155	0.0768169	8.62072e-05
GO:0022834	ligand-gated channel activity	MF	74	26	6	8.62416e-05	0.958265
GO:0030203	glycosaminoglycan metabolic process	BP	70	25	6	8.64534e-05	0.940559
GO:0015276	ligand-gated monoatomic ion channel activity	MF	70	25	5	8.64534e-05	0.975845
GO:0006270	DNA replication initiation	BP	30	0	13	1	9.05806e-05
GO:0006974	DNA damage response	BP	784	59	147	1	9.05852e-05
GO:0044282	small molecule catabolic process	BP	240	63	24	9.44069e-05	0.976077
GO:0051049	regulation of transport	BP	1217	250	179	9.71995e-05	0.249244
GO:0098793	presynapse	CC	550	125	80	9.81503e-05	0.380469
GO:0098794	postsynapse	CC	686	151	119	0.000102466	0.00696464
GO:0019395	fatty acid oxidation	BP	87	29	5	0.000102837	0.995921
GO:0014069	postsynaptic density	CC	338	83	53	0.00010406	0.208439
GO:0051924	regulation of calcium ion transport	BP	166	47	23	0.000104725	0.560731
GO:0010959	regulation of metal ion transport	BP	260	67	34	0.000105169	0.699741
GO:0001227	DNA-binding transcription repressor activity, RNA polymerase II-specific	MF	195	25	47	0.942239	0.000105928
GO:0099572	postsynaptic specialization	CC	368	89	57	0.000106422	0.227024
GO:0044877	protein-containing complex binding	MF	1600	226	274	0.998573	0.000106924
GO:0009892	negative regulation of metabolic process	BP	2162	297	359	0.99998	0.000107046
GO:0008015	blood circulation	BP	309	77	35	0.000110405	0.93255
GO:0046467	membrane lipid biosynthetic process	BP	109	34	10	0.000122081	0.952637
GO:0098839	postsynaptic density membrane	CC	92	30	11	0.00012375	0.760784
GO:0031324	negative regulation of cellular metabolic process	BP	1953	268	327	0.999949	0.00012488
GO:0097450	astrocyte end-foot	CC	7	6	0	0.000126632	1
GO:1904124	microglial cell migration	BP	5	5	0	0.000127017	1
GO:0006996	organelle organization	BP	2854	386	461	1	0.000129393
GO:0045595	regulation of cell differentiation	BP	1183	225	209	0.0124044	0.000133211
GO:1902749	regulation of cell cycle G2/M phase transition	BP	108	8	30	0.998545	0.000133518
GO:0120036	plasma membrane bounded cell projection organization	BP	1325	232	231	0.19381	0.000134153
GO:0051154	negative regulation of striated muscle cell differentiation	BP	31	4	13	0.782367	0.000136083
GO:0071168	protein localization to chromatin	BP	39	1	15	0.999183	0.000136963
GO:0141108	transporter regulator activity	MF	101	32	10	0.000137994	0.916069
GO:0008285	negative regulation of cell population proliferation	BP	479	90	96	0.111091	0.00014192
GO:0006820	monoatomic anion transport	BP	76	26	7	0.000142823	0.923158
GO:0042116	macrophage activation	BP	64	23	10	0.000147013	0.409537
GO:0140352	export from cell	BP	649	143	101	0.000148731	0.137115
GO:0019904	protein domain specific binding	MF	662	95	126	0.955519	0.000150793
GO:0043408	regulation of MAPK cascade	BP	473	109	81	0.00015368	0.0305795
GO:0009887	animal organ morphogenesis	BP	687	109	130	0.727861	0.000154256
GO:0050890	cognition	BP	268	68	38	0.000154377	0.499405
GO:0009987	cellular process	BP	10549	1731	1526	0.962841	0.000154776
GO:0000978	RNA polymerase II cis-regulatory region sequence-specific DNA binding	MF	718	85	135	0.999913	0.000154993
GO:0051783	regulation of nuclear division	BP	109	7	30	0.999592	0.000159904
GO:0030258	lipid modification	BP	155	44	12	0.000160746	0.994675
GO:0030166	proteoglycan biosynthetic process	BP	45	18	3	0.000161021	0.961732
GO:0008289	lipid binding	MF	551	124	66	0.000162758	0.933427
GO:0005832	chaperonin-containing T-complex	CC	8	0	6	1	0.000164383
GO:0022900	electron transport chain	BP	102	32	1	0.000169481	1
GO:0030030	cell projection organization	BP	1356	235	235	0.245089	0.000170391
GO:0035239	tube morphogenesis	BP	658	117	125	0.223752	0.000174062
GO:0016922	nuclear receptor binding	MF	135	20	35	0.75014	0.00017498
GO:0001217	DNA-binding transcription repressor activity	MF	199	25	47	0.954937	0.000177287
GO:0043270	positive regulation of monoatomic ion transport	BP	142	41	15	0.000177596	0.910604
GO:0007215	glutamate receptor signaling pathway	BP	38	16	4	0.000182007	0.800238
GO:0003177	pulmonary valve development	BP	15	9	5	0.000183699	0.048152
GO:0007088	regulation of mitotic nuclear division	BP	90	4	26	0.999918	0.000183802
GO:0043235	receptor complex	CC	231	60	35	0.000187347	0.33825
GO:0015934	large ribosomal subunit	CC	115	2	31	1	0.000189354
GO:0005721	pericentric heterochromatin	CC	28	0	12	1	0.00019203
GO:0006635	fatty acid beta-oxidation	BP	65	23	4	0.000192128	0.986324
GO:0043410	positive regulation of MAPK cascade	BP	319	78	51	0.000192128	0.173651
GO:0051302	regulation of cell division	BP	131	11	34	0.998002	0.000210398
GO:0070469	respirasome	CC	86	28	0	0.000211565	1
GO:0019722	calcium-mediated signaling	BP	112	34	13	0.000218834	0.808457
GO:0070925	organelle assembly	BP	811	84	149	1	0.000219566
GO:0001764	neuron migration	BP	157	44	28	0.000220438	0.105354
GO:0005667	transcription regulator complex	CC	413	35	84	1	0.000220877
GO:0045165	cell fate commitment	BP	163	25	40	0.705017	0.00022457
GO:0042579	microbody	CC	121	36	12	0.000225911	0.930936
GO:0005777	peroxisome	CC	121	36	12	0.000225911	0.930936
GO:0022836	gated channel activity	MF	139	40	16	0.00022876	0.837401
GO:0032940	secretion by cell	BP	613	135	97	0.00023221	0.106683
GO:0070050	neuron cellular homeostasis	BP	50	19	1	0.000237054	0.999488
GO:0015294	solute:monoatomic cation symporter activity	MF	50	19	7	0.000237054	0.564518
GO:0030315	T-tubule	CC	50	19	7	0.000237054	0.564518
GO:0043067	regulation of programmed cell death	BP	1176	194	206	0.568348	0.000244952
GO:0098685	Schaffer collateral - CA1 synapse	CC	126	37	12	0.00024881	0.95072
GO:0046903	secretion	BP	672	146	106	0.000250481	0.101488
GO:0019222	regulation of metabolic process	BP	4560	635	705	1	0.000257885
GO:0043025	neuronal cell body	CC	536	120	81	0.000257953	0.248226
GO:0006650	glycerophospholipid metabolic process	BP	224	58	20	0.000259825	0.992624
GO:0007160	cell-matrix adhesion	BP	172	47	25	0.000261199	0.457709
GO:1900272	negative regulation of long-term synaptic potentiation	BP	10	7	2	0.000262756	0.4197
GO:0019900	kinase binding	MF	714	105	133	0.932506	0.000263124
GO:0003013	circulatory system process	BP	332	80	41	0.000263813	0.835188
GO:0007091	metaphase/anaphase transition of mitotic cell cycle	BP	87	2	25	0.999998	0.000265732
GO:0007389	pattern specification process	BP	281	35	61	0.979577	0.000267565
GO:1905314	semi-lunar valve development	BP	25	12	5	0.000267928	0.268242
GO:0050921	positive regulation of chemotaxis	BP	83	27	7	0.000276788	0.956848
GO:0140694	non-membrane-bounded organelle assembly	BP	345	19	72	1	0.000277622
GO:0042974	nuclear retinoic acid receptor binding	MF	29	3	12	0.883087	0.000286039
GO:0071169	establishment of protein localization to chromatin	BP	6	0	5	1	0.000286907
GO:0033260	nuclear DNA replication	BP	33	0	13	1	0.000287892
GO:0008344	adult locomotory behavior	BP	79	26	9	0.000289729	0.796506
GO:0007062	sister chromatid cohesion	BP	50	5	17	0.935456	0.000289871
GO:0005539	glycosaminoglycan binding	MF	118	35	16	0.00029267	0.599603
GO:0008016	regulation of heart contraction	BP	118	35	13	0.00029267	0.861787
GO:0006022	aminoglycan metabolic process	BP	75	25	7	0.000301611	0.91682
GO:0008217	regulation of blood pressure	BP	105	32	11	0.000305988	0.887484
GO:0044237	cellular metabolic process	BP	6991	1026	1046	1	0.000306659
GO:0005769	early endosome	CC	289	71	34	0.000315205	0.888697
GO:0043436	oxoacid metabolic process	BP	612	134	69	0.00031747	0.983129
GO:0007093	mitotic cell cycle checkpoint signaling	BP	139	7	35	0.999993	0.000321085
GO:0044784	metaphase/anaphase transition of cell cycle	BP	88	2	25	0.999998	0.000322513
GO:1901137	carbohydrate derivative biosynthetic process	BP	513	115	58	0.000326844	0.972711
GO:0051052	regulation of DNA metabolic process	BP	442	22	88	1	0.000334048
GO:0048589	developmental growth	BP	576	96	110	0.511015	0.000345027
GO:0006518	peptide metabolic process	BP	731	81	135	0.999995	0.000346359
GO:0010810	regulation of cell-substrate adhesion	BP	174	47	28	0.00034811	0.244531
GO:0008092	cytoskeletal protein binding	MF	775	113	142	0.951329	0.000349069
GO:0030534	adult behavior	BP	128	37	17	0.000350523	0.635838
GO:0072686	mitotic spindle	CC	161	11	39	0.999939	0.00035471
GO:0030331	nuclear estrogen receptor binding	MF	42	6	15	0.721519	0.00035587
GO:0003071	renal system process involved in regulation of systemic arterial blood pressure	BP	16	9	1	0.000357921	0.91115
GO:0032465	regulation of cytokinesis	BP	74	3	22	0.999831	0.000360658
GO:0006664	glycolipid metabolic process	BP	80	26	5	0.000362277	0.991351
GO:1903509	liposaccharide metabolic process	BP	80	26	5	0.000362277	0.991351
GO:0035725	sodium ion transmembrane transport	BP	80	26	8	0.000362277	0.889952
GO:0099106	ion channel regulator activity	MF	93	29	10	0.000376184	0.857974
GO:0050900	leukocyte migration	BP	203	53	29	0.000377717	0.48937
GO:0071363	cellular response to growth factor stimulus	BP	480	78	94	0.611925	0.000384297
GO:0044786	cell cycle DNA replication	BP	38	0	14	1	0.000384918
GO:0008654	phospholipid biosynthetic process	BP	189	50	22	0.000391686	0.856361
GO:0006082	organic acid metabolic process	BP	615	134	70	0.000393998	0.97956
GO:0048468	cell development	BP	2097	367	344	0.128815	0.00040189
GO:0101031	protein folding chaperone complex	CC	34	3	13	0.938335	0.000406777
GO:0019752	carboxylic acid metabolic process	BP	605	132	68	0.000409789	0.983733
GO:0099634	postsynaptic specialization membrane	CC	111	33	11	0.000410794	0.923898
GO:0001774	microglial cell activation	BP	26	12	3	0.000422678	0.727509
GO:0007420	brain development	BP	530	88	102	0.52788	0.000423308
GO:0019901	protein kinase binding	MF	641	93	120	0.9405	0.000427501
GO:0010033	response to organic substance	BP	1680	328	260	0.000433336	0.0371998
GO:0016310	phosphorylation	BP	1240	199	214	0.734166	0.000434753
GO:0044057	regulation of system process	BP	403	93	48	0.000434909	0.908861
GO:0012506	vesicle membrane	CC	522	116	46	0.000439623	0.999921
GO:0005622	intracellular anatomical structure	CC	10274	1575	1487	1	0.000442995
GO:0003700	DNA-binding transcription factor activity	MF	817	102	148	0.99973	0.000443046
GO:0004930	G protein-coupled receptor activity	MF	107	32	15	0.000444497	0.544213
GO:0007009	plasma membrane organization	BP	107	32	13	0.000444497	0.753618
GO:0006468	protein phosphorylation	BP	1066	177	187	0.526851	0.000447192
GO:0005746	mitochondrial respirasome	CC	81	26	0	0.000450353	1
GO:0060322	head development	BP	580	97	110	0.495737	0.0004506
GO:0042113	B cell activation	BP	174	24	41	0.869649	0.000469209
GO:0048568	embryonic organ development	BP	322	33	67	0.999638	0.000485446
GO:0030141	secretory granule	CC	205	53	18	0.000487296	0.992001
GO:0048285	organelle fission	BP	399	34	80	0.999999	0.000490203
GO:0000165	MAPK cascade	BP	534	118	93	0.000494521	0.0143142
GO:0060076	excitatory synapse	CC	73	24	11	0.00049722	0.449603
GO:0008610	lipid biosynthetic process	BP	482	108	53	0.000500368	0.981122
GO:0042995	cell projection	CC	1813	351	285	0.000502487	0.0144759
GO:0099512	supramolecular fiber	CC	681	91	126	0.99329	0.000503443
GO:0042975	peroxisome proliferator activated receptor binding	MF	19	3	9	0.634636	0.000504034
GO:0050806	positive regulation of synaptic transmission	BP	144	40	13	0.000507123	0.974263
GO:0016469	proton-transporting two-sector ATPase complex	CC	41	16	0	0.000512582	1
GO:0061024	membrane organization	BP	603	131	51	0.000517355	0.999993
GO:0016247	channel regulator activity	MF	99	30	10	0.000517827	0.903838
GO:0006284	base-excision repair	BP	39	1	14	0.999183	0.000523773
GO:0005747	mitochondrial respiratory chain complex I	CC	49	18	0	0.000555815	1
GO:0030964	NADH dehydrogenase complex	CC	49	18	0	0.000555815	1
GO:0045271	respiratory chain complex I	CC	49	18	0	0.000555815	1
GO:1903510	mucopolysaccharide metabolic process	BP	57	20	6	0.000559245	0.829692
GO:0045815	transcription initiation-coupled chromatin remodeling	BP	35	0	13	1	0.000564853
GO:0042981	regulation of apoptotic process	BP	1142	187	198	0.612899	0.000566512
GO:0006119	oxidative phosphorylation	BP	131	37	8	0.000572767	0.998788
GO:2000026	regulation of multicellular organismal development	BP	1065	197	186	0.0495788	0.000581284
GO:0061900	glial cell activation	BP	34	14	3	0.000601418	0.874529
GO:0051983	regulation of chromosome segregation	BP	117	3	30	1	0.000602316
GO:0005765	lysosomal membrane	CC	178	47	13	0.000603244	0.998295
GO:0098852	lytic vacuole membrane	CC	178	47	13	0.000603244	0.998295
GO:0098657	import into cell	BP	632	136	93	0.000615533	0.323164
GO:1902850	microtubule cytoskeleton organization involved in mitosis	BP	149	7	36	0.999998	0.000618101
GO:0047372	acylglycerol lipase activity	MF	11	7	0	0.000618531	1
GO:0016010	dystrophin-associated glycoprotein complex	CC	11	7	0	0.000618531	1
GO:0005044	scavenger receptor activity	MF	11	7	0	0.000618531	1
GO:0008484	sulfuric ester hydrolase activity	MF	11	7	0	0.000618531	1
GO:0005604	basement membrane	CC	74	24	11	0.000621551	0.468492
GO:0030148	sphingolipid biosynthetic process	BP	74	24	8	0.000621551	0.833335
GO:0032879	regulation of localization	BP	1554	304	233	0.000633645	0.129754
GO:0051338	regulation of transferase activity	BP	536	89	102	0.527658	0.000636908
GO:0099081	supramolecular polymer	CC	685	95	126	0.981882	0.000638859
GO:0051093	negative regulation of developmental process	BP	704	128	129	0.140341	0.000646161
GO:0051787	misfolded protein binding	MF	17	9	1	0.000648569	0.923634
GO:0042626	ATPase-coupled transmembrane transporter activity	MF	70	23	4	0.000651933	0.992158
GO:0019374	galactolipid metabolic process	BP	6	5	0	0.000656647	1
GO:0006681	galactosylceramide metabolic process	BP	6	5	0	0.000656647	1
GO:0040007	growth	BP	761	123	138	0.657799	0.000659421
GO:0019829	ATPase-coupled monoatomic cation transmembrane transporter activity	MF	38	15	0	0.000660963	1
GO:0043923	positive regulation by host of viral transcription	BP	16	0	8	1	0.000664763
GO:0005524	ATP binding	MF	1152	137	199	0.999999	0.000665651
GO:0043933	protein-containing complex organization	BP	1797	204	297	1	0.000668548
GO:0070665	positive regulation of leukocyte proliferation	BP	92	13	25	0.78151	0.00067052
GO:0044249	cellular biosynthetic process	BP	5350	709	812	1	0.000699899
GO:0009055	electron transfer activity	MF	42	16	0	0.000701567	1
GO:0045682	regulation of epidermis development	BP	40	5	14	0.818643	0.000702975
GO:0008347	glial cell migration	BP	62	21	14	0.000703496	0.0455415
GO:0048858	cell projection morphogenesis	BP	597	129	90	0.000712251	0.24231
GO:0045333	cellular respiration	BP	213	54	14	0.000718311	0.99982
GO:0000779	condensed chromosome, centromeric region	CC	172	8	40	1	0.000721422
GO:0120039	plasma membrane bounded cell projection morphogenesis	BP	592	128	89	0.000727029	0.252684
GO:1902533	positive regulation of intracellular signal transduction	BP	720	152	121	0.000727659	0.017215
GO:0051928	positive regulation of calcium ion transport	BP	79	25	11	0.000728328	0.560516
GO:0006821	chloride transport	BP	50	18	4	0.000735118	0.934213
GO:0000253	3-keto sterol reductase activity	MF	4	4	0	0.000764626	1
GO:0050633	acetyl-CoA C-myristoyltransferase activity	MF	4	4	0	0.000764626	1
GO:0004971	AMPA glutamate receptor activity	MF	4	4	0	0.000764626	1
GO:0098651	basement membrane collagen trimer	CC	4	4	0	0.000764626	1
GO:0098645	collagen network	CC	4	4	0	0.000764626	1
GO:0005587	collagen type IV trimer	CC	4	4	0	0.000764626	1
GO:0007619	courtship behavior	BP	4	4	0	0.000764626	1
GO:0098642	network-forming collagen trimer	CC	4	4	0	0.000764626	1
GO:1904426	positive regulation of GTP binding	BP	4	4	0	0.000764626	1
GO:1904141	positive regulation of microglial cell migration	BP	4	4	0	0.000764626	1
GO:1904139	regulation of microglial cell migration	BP	4	4	0	0.000764626	1
GO:0032787	monocarboxylic acid metabolic process	BP	420	95	44	0.000770819	0.98865
GO:0141137	positive regulation of gene expression, epigenetic	BP	36	0	13	1	0.000771808
GO:0032559	adenyl ribonucleotide binding	MF	1201	150	206	0.999989	0.000778397
GO:0051098	regulation of binding	BP	269	42	57	0.700873	0.000784167
GO:0019843	rRNA binding	MF	73	2	21	0.999974	0.000787655
GO:0051054	positive regulation of DNA metabolic process	BP	275	13	58	1	0.000799063
GO:0046641	positive regulation of alpha-beta T cell proliferation	BP	20	2	9	0.869137	0.000802976
GO:0003002	regionalization	BP	252	33	54	0.950059	0.00080888
GO:0048786	presynaptic active zone	CC	97	29	14	0.000810889	0.499077
GO:0046651	lymphocyte proliferation	BP	173	28	40	0.596138	0.000814019
GO:1903169	regulation of calcium ion transmembrane transport	BP	115	33	15	0.000820497	0.661041
GO:0042100	B cell proliferation	BP	45	6	15	0.782395	0.000824334
GO:0048812	neuron projection morphogenesis	BP	578	125	88	0.00082849	0.214847
GO:0007186	G protein-coupled receptor signaling pathway	BP	349	81	60	0.000828537	0.0526815
GO:0098800	inner mitochondrial membrane protein complex	CC	138	38	0	0.000828807	1
GO:0070198	protein localization to chromosome, telomeric region	BP	32	2	12	0.978279	0.000829388
GO:0006271	DNA strand elongation involved in DNA replication	BP	13	0	7	1	0.000835127
GO:0031010	ISWI-type complex	CC	13	0	7	1	0.000835127
GO:1904816	positive regulation of protein localization to chromosome, telomeric region	BP	13	0	7	1	0.000835127
GO:0008037	cell recognition	BP	84	26	17	0.000836844	0.0735379
GO:0015711	organic anion transport	BP	234	58	37	0.000849994	0.239555
GO:0098797	plasma membrane protein complex	CC	329	77	45	0.000853851	0.59911
GO:0030659	cytoplasmic vesicle membrane	CC	510	112	46	0.000861616	0.999827
GO:0070670	response to interleukin-4	BP	28	2	11	0.959818	0.000864781
GO:0060047	heart contraction	BP	143	39	14	0.000872726	0.94988
GO:0045177	apical part of cell	CC	294	70	38	0.000881302	0.734558
GO:0015980	energy derivation by oxidation of organic compounds	BP	284	68	29	0.000884022	0.978761
GO:0062037	D-loop DNA binding	MF	7	0	5	1	0.000887482
GO:0035735	intraciliary transport involved in cilium assembly	BP	7	0	5	1	0.000887482
GO:0045843	negative regulation of striated muscle tissue development	BP	7	0	5	1	0.000887482
GO:0048598	embryonic morphogenesis	BP	431	55	84	0.990134	0.000895738
GO:1990841	promoter-specific chromatin binding	MF	64	6	19	0.966686	0.000905272
GO:0008038	neuron recognition	BP	39	15	8	0.000910716	0.172015
GO:0050920	regulation of chemotaxis	BP	134	37	15	0.000911634	0.860564
GO:0006066	alcohol metabolic process	BP	225	56	23	0.000931571	0.965108
GO:1901615	organic hydroxy compound metabolic process	BP	325	76	38	0.000942947	0.907792
GO:0009611	response to wounding	BP	325	76	49	0.000942947	0.31459
GO:0001824	blastocyst development	BP	120	10	30	0.997337	0.000942995
GO:0007052	mitotic spindle organization	BP	120	7	30	0.999905	0.000942995
GO:0006310	DNA recombination	BP	271	13	57	1	0.000945372
GO:0006687	glycosphingolipid metabolic process	BP	43	16	3	0.000946848	0.952125
GO:0003073	regulation of systemic arterial blood pressure	BP	55	19	5	0.000947857	0.90128
GO:0140828	metal cation:monoatomic cation antiporter activity	MF	21	10	1	0.000948613	0.958331
GO:0016780	phosphotransferase activity, for other substituted phosphate groups	MF	21	10	1	0.000948613	0.958331
GO:0055075	potassium ion homeostasis	BP	21	10	1	0.000948613	0.958331
GO:0007039	protein catabolic process in the vacuole	BP	21	10	1	0.000948613	0.958331
GO:0097205	renal filtration	BP	21	10	2	0.000948613	0.815226
GO:0030554	adenyl nucleotide binding	MF	1284	159	218	0.999997	0.000949762
GO:0015079	potassium ion transmembrane transporter activity	MF	76	24	9	0.00095334	0.757226
GO:0016479	negative regulation of transcription by RNA polymerase I	BP	10	0	6	1	0.000956767
GO:0051304	chromosome separation	BP	74	1	21	0.999999	0.000956843
GO:0008135	translation factor activity, RNA binding	MF	74	2	21	0.999978	0.000956843
GO:0005230	extracellular ligand-gated monoatomic ion channel activity	MF	28	12	2	0.000961467	0.919466
GO:0042063	gliogenesis	BP	305	72	58	0.000964365	0.00882854
GO:0005770	late endosome	CC	201	51	20	0.000974658	0.967465
GO:0033043	regulation of organelle organization	BP	999	129	174	0.999709	0.00099779
GO:0120031	plasma membrane bounded cell projection assembly	BP	463	63	89	0.970301	0.00100124
GO:0070848	response to growth factor	BP	494	79	94	0.67219	0.00102689
GO:0051234	establishment of localization	BP	3258	599	439	0.00103686	0.864823
GO:1901888	regulation of cell junction assembly	BP	187	48	26	0.00103695	0.552816
GO:0022008	neurogenesis	BP	1442	282	238	0.00103774	0.00262291
GO:0071897	DNA biosynthetic process	BP	153	9	36	0.999984	0.00103775
GO:0051233	spindle midzone	CC	37	2	13	0.990098	0.00103888
GO:0031032	actomyosin structure organization	BP	164	28	38	0.473066	0.0010399
GO:0048638	regulation of developmental growth	BP	278	46	58	0.542273	0.0010523
GO:0006754	ATP biosynthetic process	BP	94	28	5	0.00105375	0.99812
GO:0052689	carboxylic ester hydrolase activity	MF	94	28	8	0.00105375	0.962731
GO:0015293	symporter activity	MF	68	22	8	0.00106889	0.756116
GO:0007051	spindle organization	BP	181	11	41	0.999995	0.00108355
GO:0046649	lymphocyte activation	BP	501	74	95	0.887754	0.00108668
GO:1903522	regulation of blood circulation	BP	154	41	16	0.0010959	0.927973
GO:0000076	DNA replication checkpoint signaling	BP	17	0	8	1	0.00110198
GO:0033630	positive regulation of cell adhesion mediated by integrin	BP	17	2	8	0.80107	0.00110198
GO:0018904	ether metabolic process	BP	18	9	0	0.0011065	1
GO:0003094	glomerular filtration	BP	18	9	2	0.0011065	0.741207
GO:1902750	negative regulation of cell cycle G2/M phase transition	BP	65	4	19	0.996822	0.00111374
GO:1905818	regulation of chromosome separation	BP	65	0	19	1	0.00111374
GO:0030205	dermatan sulfate metabolic process	BP	9	6	0	0.00111987	1
GO:0036041	long-chain fatty acid binding	MF	9	6	1	0.00111987	0.743666
GO:0001846	opsonin binding	MF	9	6	0	0.00111987	1
GO:0003093	regulation of glomerular filtration	BP	9	6	0	0.00111987	1
GO:0001991	regulation of systemic arterial blood pressure by circulatory renin-angiotensin	BP	9	6	0	0.00111987	1
GO:0099542	trans-synaptic signaling by endocannabinoid	BP	9	6	1	0.00111987	0.743666
GO:0099541	trans-synaptic signaling by lipid	BP	9	6	1	0.00111987	0.743666
GO:0036363	transforming growth factor beta activation	BP	9	6	0	0.00111987	1
GO:0051094	positive regulation of developmental process	BP	1008	193	175	0.0154031	0.00112359
GO:0042157	lipoprotein metabolic process	BP	117	33	6	0.00113587	0.999484
GO:0099565	chemical synaptic transmission, postsynaptic	BP	90	27	7	0.00114062	0.976606
GO:0050671	positive regulation of lymphocyte proliferation	BP	80	12	22	0.698942	0.00115889
GO:0042073	intraciliary transport	BP	51	0	16	1	0.00117628
GO:0008328	ionotropic glutamate receptor complex	CC	36	14	4	0.00118098	0.76373
GO:0009395	phospholipid catabolic process	BP	36	14	3	0.00118098	0.89799
GO:0017124	SH3 domain binding	MF	111	17	28	0.685351	0.001184
GO:0043167	ion binding	MF	3967	635	612	0.908388	0.00118957
GO:1902476	chloride transmembrane transport	BP	25	11	3	0.00120113	0.70189
GO:1901576	organic substance biosynthetic process	BP	5407	719	817	1	0.00120434
GO:0004970	glutamate-gated receptor activity	MF	15	8	1	0.00123363	0.896626
GO:0042159	lipoprotein catabolic process	BP	15	8	1	0.00123363	0.896626
GO:0007042	lysosomal lumen acidification	BP	15	8	0	0.00123363	1
GO:0097401	synaptic vesicle lumen acidification	BP	15	8	0	0.00123363	1
GO:2000178	negative regulation of neural precursor cell proliferation	BP	25	2	10	0.936876	0.00125855
GO:0001508	action potential	BP	95	28	13	0.00126123	0.584192
GO:0022409	positive regulation of cell-cell adhesion	BP	188	29	42	0.703257	0.00126651
GO:0003184	pulmonary valve morphogenesis	BP	12	7	4	0.00127133	0.0753983
GO:0006935	chemotaxis	BP	233	57	28	0.00130664	0.838841
GO:0042330	taxis	BP	233	57	28	0.00130664	0.838841
GO:0048640	negative regulation of developmental growth	BP	96	16	25	0.53991	0.00130882
GO:0033045	regulation of sister chromatid segregation	BP	96	3	25	0.999995	0.00130882
GO:0000981	DNA-binding transcription factor activity, RNA polymerase II-specific	MF	774	97	138	0.999557	0.00132783
GO:0048583	regulation of response to stimulus	BP	2764	489	437	0.0488517	0.00134576
GO:0043596	nuclear replication fork	CC	38	1	13	0.999019	0.00137895
GO:0051972	regulation of telomerase activity	BP	38	2	13	0.991554	0.00137895
GO:0006275	regulation of DNA replication	BP	107	2	27	1	0.00142839
GO:1901862	negative regulation of muscle tissue development	BP	14	1	7	0.92187	0.00146869
GO:2000278	regulation of DNA biosynthetic process	BP	102	4	26	0.999987	0.00148257
GO:0008201	heparin binding	MF	87	26	12	0.00148434	0.572845
GO:0002687	positive regulation of leukocyte migration	BP	87	26	12	0.00148434	0.572845
GO:0006813	potassium ion transport	BP	128	35	15	0.00148835	0.810448
GO:0045814	negative regulation of gene expression, epigenetic	BP	118	3	29	1	0.00151275
GO:0001221	transcription coregulator binding	MF	118	12	29	0.983315	0.00151275
GO:0046621	negative regulation of organ growth	BP	34	3	12	0.938335	0.00153811
GO:0009966	regulation of signal transduction	BP	2177	403	350	0.00562991	0.00153949
GO:1902531	regulation of intracellular signal transduction	BP	1261	248	212	0.00154896	0.00185432
GO:0051306	mitotic sister chromatid separation	BP	57	0	17	1	0.00156547
GO:1990904	ribonucleoprotein complex	CC	663	23	120	1	0.00156773
GO:0030183	B cell differentiation	BP	92	14	24	0.68594	0.00157818
GO:0000776	kinetochore	CC	162	6	37	1	0.00158252
GO:0007416	synapse assembly	BP	176	45	20	0.00159175	0.873987
GO:0099003	vesicle-mediated transport in synapse	BP	220	54	26	0.00159272	0.854432
GO:0071495	cellular response to endogenous stimulus	BP	964	174	167	0.11948	0.00160387
GO:0030031	cell projection assembly	BP	470	64	89	0.970811	0.0016065
GO:0098878	neurotransmitter receptor complex	CC	37	14	4	0.0016126	0.782593
GO:0032943	mononuclear cell proliferation	BP	179	29	40	0.59443	0.00162261
GO:0030071	regulation of mitotic metaphase/anaphase transition	BP	82	2	22	0.999995	0.00164582
GO:0008284	positive regulation of cell population proliferation	BP	645	107	117	0.531339	0.00165003
GO:0044238	primary metabolic process	BP	7223	1030	1069	1	0.00165075
GO:0000086	G2/M transition of mitotic cell cycle	BP	124	13	30	0.980661	0.00165116
GO:0015800	acidic amino acid transport	BP	45	16	7	0.00165897	0.447786
GO:0015935	small ribosomal subunit	CC	77	1	21	0.999999	0.00166393
GO:0005657	replication fork	CC	72	1	20	0.999998	0.00166811
GO:0044085	cellular component biogenesis	BP	2553	339	405	1	0.00167281
GO:0009058	biosynthetic process	BP	5449	727	821	1	0.001676
GO:0002714	positive regulation of B cell mediated immunity	BP	30	1	11	0.995776	0.00168284
GO:0002891	positive regulation of immunoglobulin mediated immune response	BP	30	1	11	0.995776	0.00168284
GO:0042393	histone binding	MF	225	13	48	1	0.00168949
GO:0070887	cellular response to chemical stimulus	BP	1702	326	253	0.00170209	0.151822
GO:2000568	positive regulation of memory T cell activation	BP	5	1	4	0.597525	0.00171621
GO:2000567	regulation of memory T cell activation	BP	5	1	4	0.597525	0.00171621
GO:0090666	scaRNA localization to Cajal body	BP	5	0	4	1	0.00171621
GO:0002419	T cell mediated cytotoxicity directed against tumor cell target	BP	5	0	4	1	0.00171621
GO:0099513	polymeric cytoskeletal fiber	CC	533	59	99	0.999916	0.00172323
GO:0005201	extracellular matrix structural constituent	MF	79	24	13	0.00173375	0.312165
GO:0007617	mating behavior	BP	26	11	2	0.001772	0.897361
GO:0022835	transmitter-gated channel activity	MF	26	11	2	0.001772	0.897361
GO:0022824	transmitter-gated monoatomic ion channel activity	MF	26	11	2	0.001772	0.897361
GO:0000038	very long-chain fatty acid metabolic process	BP	26	11	2	0.001772	0.897361
GO:0036094	small molecule binding	MF	4101	663	629	0.847178	0.0017724
GO:0035249	synaptic transmission, glutamatergic	BP	88	26	11	0.00177954	0.706707
GO:0000139	Golgi membrane	CC	231	56	20	0.00178814	0.995487
GO:0071353	cellular response to interleukin-4	BP	26	2	10	0.945643	0.00179073
GO:0010458	exit from mitosis	BP	26	2	10	0.945643	0.00179073
GO:0007064	mitotic sister chromatid cohesion	BP	26	0	10	1	0.00179073
GO:1905820	positive regulation of chromosome separation	BP	26	0	10	1	0.00179073
GO:1905146	lysosomal protein catabolic process	BP	19	9	1	0.00179404	0.943589
GO:0086010	membrane depolarization during action potential	BP	19	9	4	0.00179404	0.27214
GO:0140448	signaling receptor ligand precursor processing	BP	19	9	0	0.00179404	1
GO:0002685	regulation of leukocyte migration	BP	134	36	19	0.00180013	0.518498
GO:0046872	metal ion binding	MF	2665	421	421	0.912072	0.00181728
GO:0046849	bone remodeling	BP	62	20	12	0.00184348	0.152164
GO:0046629	gamma-delta T cell activation	BP	11	0	6	1	0.00185539
GO:0042555	MCM complex	CC	11	0	6	1	0.00185539
GO:0002076	osteoblast development	BP	11	1	6	0.865045	0.00185539
GO:0048385	regulation of retinoic acid receptor signaling pathway	BP	11	1	6	0.865045	0.00185539
GO:0002020	protease binding	MF	111	31	8	0.00187577	0.99159
GO:0051963	regulation of synapse assembly	BP	111	31	13	0.00187577	0.798262
GO:0051099	positive regulation of binding	BP	125	15	30	0.940932	0.00188733
GO:0010038	response to metal ion	BP	202	50	26	0.00192395	0.714043
GO:0000794	condensed nuclear chromosome	CC	58	3	17	0.997992	0.00193014
GO:0004553	hydrolase activity, hydrolyzing O-glycosyl compounds	MF	58	19	3	0.00194094	0.99164
GO:0048585	negative regulation of response to stimulus	BP	1249	213	210	0.351517	0.0019413
GO:0032946	positive regulation of mononuclear cell proliferation	BP	83	13	22	0.640212	0.00194854
GO:1902099	regulation of metaphase/anaphase transition of cell cycle	BP	83	2	22	0.999995	0.00194854
GO:0098791	Golgi apparatus subcompartment	CC	262	62	25	0.00196898	0.989325
GO:0051239	regulation of multicellular organismal process	BP	2043	379	329	0.00642074	0.00197311
GO:0005774	vacuolar membrane	CC	222	54	17	0.0019735	0.998926
GO:0050856	regulation of T cell receptor signaling pathway	BP	30	12	5	0.00197603	0.414923
GO:0010972	negative regulation of G2/M transition of mitotic cell cycle	BP	63	4	18	0.995802	0.00197876
GO:1903054	negative regulation of extracellular matrix organization	BP	7	5	0	0.00198168	1
GO:1901388	regulation of transforming growth factor beta activation	BP	7	5	0	0.00198168	1
GO:0001999	renal response to blood flow involved in circulatory renin-angiotensin regulation of systemic arterial blood pressure	BP	7	5	0	0.00198168	1
GO:0033218	amide binding	MF	247	59	25	0.00198427	0.974083
GO:0042802	identical protein binding	MF	1694	277	277	0.645304	0.00198718
GO:0051147	regulation of muscle cell differentiation	BP	120	16	29	0.866039	0.00199108
GO:0003684	damaged DNA binding	MF	68	3	19	0.999567	0.00200069
GO:0097367	carbohydrate derivative binding	MF	1661	252	272	0.962215	0.00201502
GO:0044458	motile cilium assembly	BP	44	5	14	0.877842	0.00201986
GO:0071889	14-3-3 protein binding	MF	35	1	12	0.998304	0.00204589
GO:1990090	cellular response to nerve growth factor stimulus	BP	35	6	12	0.538242	0.00204589
GO:0045604	regulation of epidermal cell differentiation	BP	35	5	12	0.714594	0.00204589
GO:1990089	response to nerve growth factor	BP	35	6	12	0.538242	0.00204589
GO:0051962	positive regulation of nervous system development	BP	303	70	43	0.00204704	0.493565
GO:1990763	arrestin family protein binding	MF	8	1	5	0.766925	0.00209265
GO:0048635	negative regulation of muscle organ development	BP	8	0	5	1	0.00209265
GO:0046643	regulation of gamma-delta T cell activation	BP	8	0	5	1	0.00209265
GO:0045586	regulation of gamma-delta T cell differentiation	BP	8	0	5	1	0.00209265
GO:0003674	molecular_function	MF	11645	1931	1655	0.815188	0.00209756
GO:1901890	positive regulation of cell junction assembly	BP	98	28	12	0.00210897	0.738042
GO:0046485	ether lipid metabolic process	BP	16	8	0	0.00210933	1
GO:0006662	glycerol ether metabolic process	BP	16	8	0	0.00210933	1
GO:0099507	ligand-gated monoatomic ion channel activity involved in regulation of presynaptic membrane potential	MF	16	8	1	0.00210933	0.91115
GO:0001990	regulation of systemic arterial blood pressure by hormone	BP	16	8	1	0.00210933	0.91115
GO:0010996	response to auditory stimulus	BP	16	8	1	0.00210933	0.91115
GO:0045926	negative regulation of growth	BP	193	37	42	0.194751	0.00215423
GO:0002696	positive regulation of leukocyte activation	BP	216	30	46	0.884314	0.00216078
GO:0023061	signal release	BP	381	85	65	0.00216484	0.0517603
GO:0046503	glycerolipid catabolic process	BP	38	14	2	0.00216771	0.977121
GO:0098661	inorganic anion transmembrane transport	BP	38	14	3	0.00216771	0.917424
GO:0051452	intracellular pH reduction	BP	38	14	2	0.00216771	0.977121
GO:0050854	regulation of antigen receptor-mediated signaling pathway	BP	38	14	8	0.00216771	0.154536
GO:0031491	nucleosome binding	MF	49	3	15	0.992364	0.00218023
GO:0097440	apical dendrite	CC	23	10	2	0.00223434	0.853434
GO:0008146	sulfotransferase activity	MF	23	10	2	0.00223434	0.853434
GO:0007035	vacuolar acidification	BP	23	10	0	0.00223434	1
GO:0071704	organic substance metabolic process	BP	7598	1118	1119	1	0.00224532
GO:0001775	cell activation	BP	676	119	121	0.259181	0.0022493
GO:0045321	leukocyte activation	BP	594	97	108	0.600002	0.00226928
GO:0032555	purine ribonucleotide binding	MF	1465	201	242	0.999521	0.00230479
GO:0006638	neutral lipid metabolic process	BP	94	27	12	0.0023078	0.683204
GO:0001701	in utero embryonic development	BP	414	46	79	0.999497	0.00230845
GO:0140253	cell-cell fusion	BP	40	7	13	0.507245	0.00233788
GO:0000768	syncytium formation by plasma membrane fusion	BP	40	7	13	0.507245	0.00233788
GO:0051139	metal cation:proton antiporter activity	MF	13	7	1	0.00236024	0.860073
GO:0032689	negative regulation of type II interferon production	BP	13	7	0	0.00236024	1
GO:0099550	trans-synaptic signaling, modulating synaptic transmission	BP	13	7	3	0.00236024	0.271547
GO:0048167	regulation of synaptic plasticity	BP	199	49	25	0.00238146	0.755694
GO:0035639	purine ribonucleoside triphosphate binding	MF	1413	187	234	0.999923	0.00239797
GO:0046462	monoacylglycerol metabolic process	BP	10	6	0	0.00240554	1
GO:0001977	renal system process involved in regulation of blood volume	BP	10	6	0	0.00240554	1
GO:0003688	DNA replication origin binding	MF	15	0	7	1	0.00242231
GO:0005852	eukaryotic translation initiation factor 3 complex	CC	15	0	7	1	0.00242231
GO:0006999	nuclear pore organization	BP	15	0	7	1	0.00242231
GO:0009247	glycolipid biosynthetic process	BP	59	19	5	0.00242407	0.930915
GO:0065004	protein-DNA complex assembly	BP	149	13	34	0.998289	0.00243292
GO:0048870	cell motility	BP	1170	225	197	0.00759167	0.00250838
GO:0001843	neural tube closure	BP	95	4	24	0.999962	0.00251447
GO:0060606	tube closure	BP	95	4	24	0.999962	0.00251447
GO:1901698	response to nitrogen compound	BP	752	154	115	0.00252034	0.165043
GO:0010811	positive regulation of cell-substrate adhesion	BP	113	31	17	0.00254553	0.418356
GO:1904646	cellular response to amyloid-beta	BP	27	11	2	0.00254582	0.909041
GO:0006836	neurotransmitter transport	BP	151	39	24	0.00259367	0.286332
GO:0022607	cellular component assembly	BP	2289	323	364	0.99989	0.00260504
GO:0043236	laminin binding	MF	23	5	9	0.333569	0.00263202
GO:0060716	labyrinthine layer blood vessel development	BP	19	0	8	1	0.00264112
GO:0005178	integrin binding	MF	104	29	16	0.00264917	0.386652
GO:0017076	purine nucleotide binding	MF	1549	210	254	0.999841	0.00267267
GO:0150076	neuroinflammatory response	BP	51	17	3	0.00267419	0.980791
GO:0007099	centriole replication	BP	36	1	12	0.998587	0.00268293
GO:0000217	DNA secondary structure binding	MF	36	0	12	1	0.00268293
GO:0006790	sulfur compound metabolic process	BP	225	54	28	0.00269359	0.782503
GO:0032210	regulation of telomere maintenance via telomerase	BP	50	3	15	0.993401	0.00271773
GO:0031312	extrinsic component of organelle membrane	CC	31	12	4	0.00274224	0.650229
GO:0015453	oxidoreduction-driven active transmembrane transporter activity	MF	31	12	0	0.00274224	1
GO:1901681	sulfur compound binding	MF	166	42	28	0.00275804	0.171058
GO:1901363	heterocyclic compound binding	MF	1764	250	286	0.999009	0.00275815
GO:0002337	B-1a B cell differentiation	BP	3	0	3	1	0.00275887
GO:2000698	positive regulation of epithelial cell differentiation involved in kidney development	BP	3	0	3	1	0.00275887
GO:0006597	spermine biosynthetic process	BP	3	0	3	1	0.00275887
GO:0106423	tubulin-tyrosine carboxypeptidase	MF	3	0	3	1	0.00275887
GO:0044233	mitochondria-associated endoplasmic reticulum membrane	CC	20	9	1	0.00278457	0.951517
GO:1903975	regulation of glial cell migration	BP	20	9	5	0.00278457	0.138314
GO:0035751	regulation of lysosomal lumen pH	BP	20	9	0	0.00278457	1
GO:0043401	steroid hormone mediated signaling pathway	BP	101	18	25	0.415052	0.00278924
GO:0120025	plasma membrane bounded cell projection	CC	1630	311	254	0.00279618	0.0298918
GO:0007405	neuroblast proliferation	BP	75	16	20	0.172403	0.00283428
GO:0045453	bone resorption	BP	43	15	6	0.00284305	0.572624
GO:0098656	monoatomic anion transmembrane transport	BP	43	15	5	0.00284305	0.740246
GO:0090659	walking behavior	BP	43	15	6	0.00284305	0.572624
GO:0005581	collagen trimer	CC	35	13	8	0.00284403	0.107671
GO:0009311	oligosaccharide metabolic process	BP	35	13	2	0.00284403	0.966398
GO:0019098	reproductive behavior	BP	35	13	3	0.00284403	0.886802
GO:0030855	epithelial cell differentiation	BP	411	68	78	0.542079	0.00285038
GO:0016192	vesicle-mediated transport	BP	1180	231	137	0.00285989	0.995574
GO:0042562	hormone binding	MF	39	14	4	0.00287163	0.816704
GO:0016782	transferase activity, transferring sulphur-containing groups	MF	39	14	2	0.00287163	0.979894
GO:0032553	ribonucleotide binding	MF	1478	202	243	0.999638	0.002895
GO:0006091	generation of precursor metabolites and energy	BP	390	86	47	0.00289643	0.890327
GO:0003712	transcription coregulator activity	MF	436	35	82	1	0.00291754
GO:0048584	positive regulation of response to stimulus	BP	1545	283	253	0.0325044	0.00293284
GO:0042773	ATP synthesis coupled electron transport	BP	73	22	1	0.00295618	0.999984
GO:0004812	aminoacyl-tRNA ligase activity	MF	41	1	13	0.999433	0.00299089
GO:0016875	ligase activity, forming carbon-oxygen bonds	MF	41	1	13	0.999433	0.00299089
GO:0006418	tRNA aminoacylation for protein translation	BP	41	1	13	0.999433	0.00299089
GO:0040008	regulation of growth	BP	480	75	89	0.746716	0.00302916
GO:0016491	oxidoreductase activity	MF	475	102	41	0.00303091	0.999906
GO:0032212	positive regulation of telomere maintenance via telomerase	BP	32	3	11	0.920007	0.00304297
GO:0043169	cation binding	MF	2725	428	427	0.935605	0.0030911
GO:0005929	cilium	CC	468	62	87	0.983016	0.00311173
GO:0030900	forebrain development	BP	315	58	62	0.215899	0.00315356
GO:0060972	left/right pattern formation	BP	86	8	22	0.982287	0.00315468
GO:0046474	glycerophospholipid biosynthetic process	BP	143	37	14	0.00318294	0.94988
GO:0015986	proton motive force-driven ATP synthesis	BP	69	21	2	0.00319429	0.999648
GO:1903039	positive regulation of leukocyte cell-cell adhesion	BP	157	22	35	0.840834	0.00319465
GO:2001252	positive regulation of chromosome organization	BP	102	4	25	0.999987	0.00321348
GO:0034762	regulation of transmembrane transport	BP	329	74	46	0.00325173	0.535494
GO:0016188	synaptic vesicle maturation	BP	24	10	2	0.00326564	0.869703
GO:0043262	ADP phosphatase activity	MF	5	4	0	0.00331506	1
GO:0004563	beta-N-acetylhexosaminidase activity	MF	5	4	0	0.00331506	1
GO:0005402	carbohydrate:monoatomic cation symporter activity	MF	5	4	0	0.00331506	1
GO:0005127	ciliary neurotrophic factor receptor binding	MF	5	4	0	0.00331506	1
GO:0030209	dermatan sulfate catabolic process	BP	5	4	0	0.00331506	1
GO:0000835	ER ubiquitin ligase complex	CC	5	4	0	0.00331506	1
GO:0000836	Hrd1p ubiquitin ligase complex	CC	5	4	0	0.00331506	1
GO:0034374	low-density lipoprotein particle remodeling	BP	5	4	0	0.00331506	1
GO:0060371	regulation of atrial cardiac muscle cell membrane depolarization	BP	5	4	0	0.00331506	1
GO:0003015	heart process	BP	153	39	16	0.00332797	0.923651
GO:1901265	nucleoside phosphate binding	MF	1676	229	272	0.999859	0.00335035
GO:0000166	nucleotide binding	MF	1676	229	272	0.999859	0.00335035
GO:0046513	ceramide biosynthetic process	BP	52	17	8	0.00336811	0.448654
GO:0030518	intracellular steroid hormone receptor signaling pathway	BP	97	17	24	0.448964	0.00337116
GO:0010389	regulation of G2/M transition of mitotic cell cycle	BP	97	8	24	0.994711	0.00337116
GO:0009968	negative regulation of signal transduction	BP	1007	174	171	0.297679	0.00337562
GO:0051973	positive regulation of telomerase activity	BP	28	2	10	0.959818	0.00339426
GO:0019637	organophosphate metabolic process	BP	774	157	92	0.0034031	0.968475
GO:0005319	lipid transporter activity	MF	101	28	13	0.00340367	0.675158
GO:0006027	glycosaminoglycan catabolic process	BP	17	8	0	0.00340779	1
GO:0032994	protein-lipid complex	CC	17	8	1	0.00340779	0.923634
GO:0070293	renal absorption	BP	17	8	1	0.00340779	0.923634
GO:0042776	proton motive force-driven mitochondrial ATP synthesis	BP	65	20	2	0.00344171	0.999388
GO:0051784	negative regulation of nuclear division	BP	56	1	16	0.999963	0.00344368
GO:0019080	viral gene expression	BP	66	2	18	0.999916	0.00346443
GO:0009967	positive regulation of signal transduction	BP	1123	220	187	0.00346879	0.00521473
GO:0015629	actin cytoskeleton	CC	371	50	71	0.961215	0.00347385
GO:2000573	positive regulation of DNA biosynthetic process	BP	61	3	17	0.998726	0.00347514
GO:0048699	generation of neurons	BP	1252	243	204	0.00350541	0.00927619
GO:0050870	positive regulation of T cell activation	BP	141	20	32	0.815056	0.00350626
GO:0043010	camera-type eye development	BP	239	40	49	0.511228	0.0035693
GO:0048483	autonomic nervous system development	BP	28	11	2	0.00357099	0.919466
GO:0006911	phagocytosis, engulfment	BP	28	11	0	0.00357099	1
GO:0010765	positive regulation of sodium ion transport	BP	28	11	1	0.00357099	0.985573
GO:1990204	oxidoreductase complex	CC	106	29	2	0.00359265	0.999998
GO:0070371	ERK1 and ERK2 cascade	BP	213	51	31	0.00365549	0.442628
GO:0002027	regulation of heart rate	BP	61	19	6	0.00369559	0.874647
GO:0007200	phospholipase C-activating G protein-coupled receptor signaling pathway	BP	32	12	4	0.00373293	0.675529
GO:0098960	postsynaptic neurotransmitter receptor activity	MF	32	12	2	0.00373293	0.950918
GO:0051955	regulation of amino acid transport	BP	32	12	8	0.00373293	0.0699327
GO:0010543	regulation of platelet activation	BP	32	12	6	0.00373293	0.288077
GO:0099560	synaptic membrane adhesion	BP	32	12	2	0.00373293	0.950918
GO:0005975	carbohydrate metabolic process	BP	404	88	54	0.00374753	0.674326
GO:0004674	protein serine/threonine kinase activity	MF	366	43	70	0.99679	0.00375133
GO:0005507	copper ion binding	MF	40	14	4	0.00375248	0.832038
GO:1905517	macrophage migration	BP	36	13	3	0.00378402	0.89799
GO:0030594	neurotransmitter receptor activity	MF	36	13	3	0.00378402	0.89799
GO:0006949	syncytium formation	BP	42	8	13	0.398939	0.00378512
GO:0007417	central nervous system development	BP	731	143	128	0.0176469	0.00378687
GO:0004115	3',5'-cyclic-AMP phosphodiesterase activity	MF	16	2	7	0.772166	0.00378929
GO:0033145	positive regulation of intracellular steroid hormone receptor signaling pathway	BP	16	2	7	0.772166	0.00378929
GO:0043679	axon terminus	CC	130	34	16	0.0038006	0.751891
GO:0007368	determination of left/right symmetry	BP	82	8	21	0.973161	0.00381529
GO:0002861	regulation of inflammatory response to antigenic stimulus	BP	20	1	8	0.973825	0.00386655
GO:0099072	regulation of postsynaptic membrane neurotransmitter receptor levels	BP	116	31	8	0.00392867	0.994731
GO:0021915	neural tube development	BP	159	11	35	0.999922	0.00396808
GO:0042770	signal transduction in response to DNA damage	BP	159	13	35	0.999411	0.00396808
GO:1901981	phosphatidylinositol phosphate binding	MF	140	36	14	0.00400444	0.939246
GO:0050670	regulation of lymphocyte proliferation	BP	131	22	30	0.517681	0.00400484
GO:0034765	regulation of monoatomic ion transmembrane transport	BP	224	53	29	0.0040186	0.710189
GO:0043603	amide metabolic process	BP	920	129	157	0.989349	0.0040457
GO:0005227	calcium-activated cation channel activity	MF	14	7	0	0.00404681	1
GO:0090665	glycoprotein complex	CC	14	7	0	0.00404681	1
GO:0004181	metallocarboxypeptidase activity	MF	14	7	3	0.00404681	0.312414
GO:0034367	protein-containing complex remodeling	BP	14	7	0	0.00404681	1
GO:0098801	regulation of renal system process	BP	14	7	0	0.00404681	1
GO:0042273	ribosomal large subunit biogenesis	BP	72	0	19	1	0.00404834
GO:0007507	heart development	BP	460	77	85	0.496803	0.0040826
GO:0009719	response to endogenous stimulus	BP	1097	204	184	0.0386493	0.0041013
GO:0003007	heart morphogenesis	BP	188	28	40	0.769385	0.00411551
GO:0006639	acylglycerol metabolic process	BP	93	26	12	0.00412385	0.668499
GO:0007413	axonal fasciculation	BP	21	9	4	0.00416154	0.339437
GO:0106030	neuron projection fasciculation	BP	21	9	4	0.00416154	0.339437
GO:0033176	proton-transporting V-type ATPase complex	CC	21	9	0	0.00416154	1
GO:0003044	regulation of systemic arterial blood pressure mediated by a chemical signal	BP	21	9	1	0.00416154	0.958331
GO:0031701	angiotensin receptor binding	MF	9	3	5	0.177551	0.00416552
GO:0060717	chorion development	BP	9	0	5	1	0.00416552
GO:0042492	gamma-delta T cell differentiation	BP	9	0	5	1	0.00416552
GO:0032398	MHC class Ib protein complex	CC	9	0	5	1	0.00416552
GO:0003680	minor groove of adenine-thymine-rich DNA binding	MF	9	0	5	1	0.00416552
GO:0046601	positive regulation of centriole replication	BP	9	0	5	1	0.00416552
GO:0034182	regulation of maintenance of mitotic sister chromatid cohesion	BP	9	0	5	1	0.00416552
GO:0046977	TAP binding	MF	9	2	5	0.456466	0.00416552
GO:0000791	euchromatin	CC	57	5	16	0.971034	0.00417664
GO:0042102	positive regulation of T cell proliferation	BP	57	10	16	0.481894	0.00417664
GO:0051279	regulation of release of sequestered calcium ion into cytosol	BP	53	17	9	0.00420436	0.322874
GO:0015698	inorganic anion transport	BP	75	22	8	0.00426137	0.84412
GO:1903131	mononuclear cell differentiation	BP	307	40	60	0.967085	0.00428006
GO:0051347	positive regulation of transferase activity	BP	307	55	60	0.293847	0.00428006
GO:0071805	potassium ion transmembrane transport	BP	112	30	13	0.00434527	0.808457
GO:0090575	RNA polymerase II transcription regulator complex	CC	212	24	44	0.98877	0.00440413
GO:0014020	primary neural tube formation	BP	99	5	24	0.999894	0.00446104
GO:0005802	trans-Golgi network	CC	205	49	12	0.00448252	0.999948
GO:0070372	regulation of ERK1 and ERK2 cascade	BP	195	47	29	0.00448314	0.397819
GO:1904427	positive regulation of calcium ion transmembrane transport	BP	62	19	9	0.00451397	0.511627
GO:0051965	positive regulation of synapse assembly	BP	62	19	6	0.00451397	0.884191
GO:0050764	regulation of phagocytosis	BP	62	19	6	0.00451397	0.884191
GO:0051966	regulation of synaptic transmission, glutamatergic	BP	62	19	6	0.00451397	0.884191
GO:0001944	vasculature development	BP	556	109	100	0.0331061	0.00452236
GO:0010876	lipid localization	BP	302	68	37	0.00452822	0.837964
GO:0000470	maturation of LSU-rRNA	BP	29	0	10	1	0.00453942
GO:0048102	autophagic cell death	BP	11	6	2	0.00454996	0.470223
GO:0036295	cellular response to increased oxygen levels	BP	11	6	0	0.00454996	1
GO:0050655	dermatan sulfate proteoglycan metabolic process	BP	11	6	0	0.00454996	1
GO:0002455	humoral immune response mediated by circulating immunoglobulin	BP	11	6	1	0.00454996	0.810607
GO:0005614	interstitial matrix	CC	11	6	0	0.00454996	1
GO:0030007	intracellular potassium ion homeostasis	BP	11	6	1	0.00454996	0.810607
GO:0086012	membrane depolarization during cardiac muscle cell action potential	BP	11	6	1	0.00454996	0.810607
GO:0008474	palmitoyl-(protein) hydrolase activity	MF	11	6	1	0.00454996	0.810607
GO:0034369	plasma lipoprotein particle remodeling	BP	11	6	0	0.00454996	1
GO:1903977	positive regulation of glial cell migration	BP	11	6	1	0.00454996	0.810607
GO:0034368	protein-lipid complex remodeling	BP	11	6	0	0.00454996	1
GO:0060307	regulation of ventricular cardiac muscle cell membrane repolarization	BP	11	6	0	0.00454996	1
GO:0098917	retrograde trans-synaptic signaling	BP	11	6	1	0.00454996	0.810607
GO:0006686	sphingomyelin biosynthetic process	BP	11	6	0	0.00454996	1
GO:0070828	heterochromatin organization	BP	110	2	26	1	0.00455151
GO:0042826	histone deacetylase binding	MF	110	11	26	0.982864	0.00455151
GO:0098870	action potential propagation	BP	8	5	0	0.00455998	1
GO:0150053	cerebellar climbing fiber to Purkinje cell synapse	CC	8	5	1	0.00455998	0.701793
GO:0005035	death receptor activity	MF	8	5	0	0.00455998	1
GO:0002921	negative regulation of humoral immune response	BP	8	5	0	0.00455998	1
GO:0019227	neuronal action potential propagation	BP	8	5	0	0.00455998	1
GO:0016675	oxidoreductase activity, acting on a heme group of donors	MF	8	5	0	0.00455998	1
GO:0030449	regulation of complement activation	BP	8	5	0	0.00455998	1
GO:0022821	solute:potassium antiporter activity	MF	8	5	1	0.00455998	0.701793
GO:0061549	sympathetic ganglion development	BP	8	5	0	0.00455998	1
GO:0043515	kinetochore binding	MF	6	0	4	1	0.00457481
GO:0035709	memory T cell activation	BP	6	1	4	0.664521	0.00457481
GO:0008594	photoreceptor cell morphogenesis	BP	6	0	4	1	0.00457481
GO:0120206	photoreceptor distal connecting cilium	CC	6	0	4	1	0.00457481
GO:0046645	positive regulation of gamma-delta T cell activation	BP	6	0	4	1	0.00457481
GO:0045588	positive regulation of gamma-delta T cell differentiation	BP	6	0	4	1	0.00457481
GO:0048304	positive regulation of isotype switching to IgG isotypes	BP	6	0	4	1	0.00457481
GO:0034184	positive regulation of maintenance of mitotic sister chromatid cohesion	BP	6	0	4	1	0.00457481
GO:0062061	TAP complex binding	MF	6	1	4	0.664521	0.00457481
GO:0030097	hemopoiesis	BP	690	104	121	0.884	0.00457501
GO:0009206	purine ribonucleoside triphosphate biosynthetic process	BP	103	28	9	0.00459763	0.962283
GO:0008126	acetylesterase activity	MF	3	3	0	0.00460104	1
GO:0008392	arachidonic acid epoxygenase activity	MF	3	3	0	0.00460104	1
GO:0008391	arachidonic acid monooxygenase activity	MF	3	3	0	0.00460104	1
GO:0019389	glucuronoside metabolic process	BP	3	3	0	0.00460104	1
GO:0019865	immunoglobulin binding	MF	3	3	0	0.00460104	1
GO:0038145	macrophage colony-stimulating factor signaling pathway	BP	3	3	0	0.00460104	1
GO:0102148	N-acetyl-beta-D-galactosaminidase activity	MF	3	3	0	0.00460104	1
GO:0099583	neurotransmitter receptor activity involved in regulation of postsynaptic cytosolic calcium ion concentration	MF	3	3	0	0.00460104	1
GO:0004924	oncostatin-M receptor activity	MF	3	3	0	0.00460104	1
GO:0038165	oncostatin-M-mediated signaling pathway	BP	3	3	0	0.00460104	1
GO:1903972	regulation of cellular response to macrophage colony-stimulating factor stimulus	BP	3	3	0	0.00460104	1
GO:2000295	regulation of hydrogen peroxide catabolic process	BP	3	3	0	0.00460104	1
GO:1903969	regulation of response to macrophage colony-stimulating factor	BP	3	3	0	0.00460104	1
GO:0030234	enzyme regulator activity	MF	884	136	151	0.861899	0.00460984
GO:0032281	AMPA glutamate receptor complex	CC	25	10	3	0.00464198	0.70189
GO:1905521	regulation of macrophage migration	BP	25	10	3	0.00464198	0.70189
GO:1904315	transmitter-gated monoatomic ion channel activity involved in regulation of postsynaptic membrane potential	MF	25	10	2	0.00464198	0.884296
GO:0014704	intercalated disc	CC	45	15	10	0.00466244	0.090551
GO:0001501	skeletal system development	BP	344	76	56	0.00467008	0.128396
GO:0048471	perinuclear region of cytoplasm	CC	573	119	70	0.00468407	0.912401
GO:0070661	leukocyte proliferation	BP	201	33	42	0.563687	0.0046906
GO:0031490	chromatin DNA binding	MF	94	10	23	0.96262	0.00469757
GO:0031507	heterochromatin formation	BP	94	1	23	1	0.00469757
GO:0043066	negative regulation of apoptotic process	BP	697	109	122	0.782036	0.00470623
GO:0051050	positive regulation of transport	BP	660	135	104	0.00473093	0.105966
GO:0002009	morphogenesis of an epithelium	BP	388	52	73	0.967576	0.00475757
GO:0098772	molecular function regulator activity	MF	1253	217	207	0.259176	0.00479638
GO:0044853	plasma membrane raft	CC	94	26	16	0.00481822	0.239739
GO:0034976	response to endoplasmic reticulum stress	BP	231	54	24	0.00483942	0.960345
GO:0099094	ligand-gated monoatomic cation channel activity	MF	58	18	5	0.00485666	0.924361
GO:0002039	p53 binding	MF	68	6	18	0.978742	0.00489518
GO:0050654	chondroitin sulfate proteoglycan metabolic process	BP	29	11	3	0.00490118	0.794019
GO:0050918	positive chemotaxis	BP	29	11	2	0.00490118	0.928758
GO:0009855	determination of bilateral symmetry	BP	89	9	22	0.970891	0.00493327
GO:0009799	specification of symmetry	BP	89	9	22	0.970891	0.00493327
GO:0003779	actin binding	MF	309	58	60	0.172666	0.00495716
GO:0015297	antiporter activity	MF	85	24	9	0.00498663	0.860562
GO:0007193	adenylate cyclase-inhibiting G protein-coupled receptor signaling pathway	BP	33	12	6	0.0049922	0.314037
GO:0044818	mitotic G2/M transition checkpoint	BP	53	4	15	0.98381	0.0050183
GO:0045839	negative regulation of mitotic nuclear division	BP	53	1	15	0.999937	0.0050183
GO:0043068	positive regulation of programmed cell death	BP	476	88	87	0.148927	0.00502133
GO:0050768	negative regulation of neurogenesis	BP	133	26	30	0.212219	0.00505491
GO:0055022	negative regulation of cardiac muscle tissue growth	BP	25	3	9	0.810644	0.00506342
GO:0061117	negative regulation of heart growth	BP	25	3	9	0.810644	0.00506342
GO:1902936	phosphatidylinositol bisphosphate binding	MF	76	22	10	0.0050753	0.637246
GO:0061061	muscle structure development	BP	514	94	93	0.166978	0.0051023
GO:0051241	negative regulation of multicellular organismal process	BP	771	155	132	0.00511856	0.0072496
GO:0007167	enzyme-linked receptor protein signaling pathway	BP	686	129	120	0.0664674	0.00514126
GO:0031623	receptor internalization	BP	118	31	17	0.00516751	0.49358
GO:0060563	neuroepithelial cell differentiation	BP	34	6	11	0.508059	0.00517012
GO:0030888	regulation of B cell proliferation	BP	34	5	11	0.689401	0.00517012
GO:0033628	regulation of cell adhesion mediated by integrin	BP	34	2	11	0.984105	0.00517012
GO:0045838	positive regulation of membrane potential	BP	18	8	0	0.00524883	1
GO:0060291	long-term synaptic potentiation	BP	90	25	7	0.0053103	0.976606
GO:0009145	purine nucleoside triphosphate biosynthetic process	BP	104	28	9	0.00531549	0.965158
GO:0071900	regulation of protein serine/threonine kinase activity	BP	226	37	46	0.571576	0.00535089
GO:0140666	annealing activity	MF	13	0	6	1	0.00536128
GO:0008301	DNA binding, bending	MF	13	0	6	1	0.00536128
GO:0003906	DNA-(apurinic or apyrimidinic site) endonuclease activity	MF	13	0	6	1	0.00536128
GO:0034088	maintenance of mitotic sister chromatid cohesion	BP	13	0	6	1	0.00536128
GO:0002863	positive regulation of inflammatory response to antigenic stimulus	BP	13	1	6	0.906255	0.00536128
GO:0032819	positive regulation of natural killer cell proliferation	BP	13	0	6	1	0.00536128
GO:0060143	positive regulation of syncytium formation by plasma membrane fusion	BP	13	0	6	1	0.00536128
GO:0007096	regulation of exit from mitosis	BP	13	0	6	1	0.00536128
GO:0032817	regulation of natural killer cell proliferation	BP	13	0	6	1	0.00536128
GO:0016324	apical plasma membrane	CC	222	52	25	0.00538666	0.905812
GO:0051179	localization	BP	3797	681	518	0.00538998	0.805778
GO:0051117	ATPase binding	MF	81	23	8	0.00547831	0.897624
GO:0030316	osteoclast differentiation	BP	81	23	11	0.00547831	0.595569
GO:0007204	positive regulation of cytosolic calcium ion concentration	BP	81	23	7	0.00547831	0.948919
GO:0016874	ligase activity	MF	145	19	32	0.899662	0.00548172
GO:0045648	positive regulation of erythrocyte differentiation	BP	21	1	8	0.978188	0.00548809
GO:0070412	R-SMAD binding	MF	21	2	8	0.886577	0.00548809
GO:0043069	negative regulation of programmed cell death	BP	720	113	125	0.773074	0.00560713
GO:0071674	mononuclear cell migration	BP	95	26	12	0.00560759	0.697519
GO:0098534	centriole assembly	BP	39	1	12	0.999183	0.00560773
GO:0006897	endocytosis	BP	506	106	64	0.0056321	0.836667
GO:0047555	3',5'-cyclic-GMP phosphodiesterase activity	MF	17	2	7	0.80107	0.00567041
GO:0004114	3',5'-cyclic-nucleotide phosphodiesterase activity	MF	17	2	7	0.80107	0.00567041
GO:0008156	negative regulation of DNA replication	BP	17	0	7	1	0.00567041
GO:0090079	translation regulator activity, nucleic acid binding	MF	90	5	22	0.999616	0.00568491
GO:0098727	maintenance of cell number	BP	174	9	37	0.999999	0.00569139
GO:0032989	cellular anatomical entity morphogenesis	BP	669	136	104	0.00572437	0.135701
GO:0040011	locomotion	BP	834	166	138	0.00573839	0.0187255
GO:0032206	positive regulation of telomere maintenance	BP	69	3	18	0.999629	0.00577413
GO:0060021	roof of mouth development	BP	69	5	18	0.993438	0.00577413
GO:0007098	centrosome cycle	BP	123	4	28	1	0.00579218
GO:0043229	intracellular organelle	CC	9367	1419	1355	1	0.00579316
GO:0016477	cell migration	BP	1068	208	178	0.00581968	0.00614751
GO:0050851	antigen receptor-mediated signaling pathway	BP	101	20	24	0.230567	0.00583028
GO:0044306	neuron projection terminus	CC	148	37	16	0.00585951	0.898671
GO:0003713	transcription coactivator activity	MF	239	18	48	0.999991	0.00587456
GO:0001974	blood vessel remodeling	BP	46	15	6	0.00587482	0.641062
GO:0038024	cargo receptor activity	MF	46	15	4	0.00587482	0.903056
GO:1900271	regulation of long-term synaptic potentiation	BP	46	15	3	0.00587482	0.965825
GO:0003743	translation initiation factor activity	MF	44	0	13	1	0.00588306
GO:0043039	tRNA aminoacylation	BP	44	1	13	0.999672	0.00588306
GO:0140534	endoplasmic reticulum protein-containing complex	CC	119	31	11	0.00590063	0.956474
GO:0010628	positive regulation of gene expression	BP	786	122	135	0.820701	0.00596183
GO:0048546	digestive tract morphogenesis	BP	30	2	10	0.970408	0.00596772
GO:0045494	photoreceptor cell maintenance	BP	30	4	10	0.759495	0.00596772
GO:0046640	regulation of alpha-beta T cell proliferation	BP	30	3	10	0.896819	0.00596772
GO:0030155	regulation of cell adhesion	BP	534	111	88	0.00600154	0.0568674
GO:0003955	NAD(P)H dehydrogenase (quinone) activity	MF	22	9	0	0.00601678	1
GO:1904356	regulation of telomere maintenance via telomere lengthening	BP	59	3	16	0.998274	0.00602556
GO:0031577	spindle checkpoint signaling	BP	49	0	14	1	0.00602688
GO:1904062	regulation of monoatomic cation transmembrane transport	BP	203	48	27	0.00605423	0.649697
GO:0010965	regulation of mitotic sister chromatid separation	BP	54	0	15	1	0.00606662
GO:0046943	carboxylic acid transmembrane transporter activity	MF	105	28	14	0.00612459	0.62481
GO:0045296	cadherin binding	MF	42	14	8	0.00617085	0.229221
GO:0071677	positive regulation of mononuclear cell migration	BP	42	14	5	0.00617085	0.720755
GO:0032204	regulation of telomere maintenance	BP	96	3	23	0.999995	0.00617588
GO:0045335	phagocytic vesicle	CC	91	25	11	0.00619129	0.747946
GO:1904064	positive regulation of cation transmembrane transport	BP	91	25	13	0.00619129	0.518155
GO:0045807	positive regulation of endocytosis	BP	129	33	17	0.00619276	0.648985
GO:0001890	placenta development	BP	118	13	27	0.967449	0.00619354
GO:0071310	cellular response to organic substance	BP	1274	239	209	0.0184864	0.00630842
GO:0032944	regulation of mononuclear cell proliferation	BP	135	23	30	0.486424	0.00632679
GO:0050766	positive regulation of phagocytosis	BP	38	13	3	0.0064123	0.917424
GO:0004867	serine-type endopeptidase inhibitor activity	MF	26	10	3	0.00643572	0.727509
GO:0030175	filopodium	CC	82	23	10	0.00644236	0.731366
GO:0098985	asymmetric, glutamatergic, excitatory synapse	CC	15	7	3	0.00650835	0.353406
GO:0016408	C-acyltransferase activity	MF	15	7	2	0.00650835	0.643182
GO:0006956	complement activation	BP	15	7	1	0.00650835	0.896626
GO:0061440	kidney vasculature development	BP	15	7	0	0.00650835	1
GO:0016486	peptide hormone processing	BP	15	7	0	0.00650835	1
GO:0006658	phosphatidylserine metabolic process	BP	15	7	1	0.00650835	0.896626
GO:1903729	regulation of plasma membrane organization	BP	15	7	2	0.00650835	0.643182
GO:0061437	renal system vasculature development	BP	15	7	0	0.00650835	1
GO:0065009	regulation of molecular function	BP	1549	272	250	0.157424	0.00651929
GO:0015036	disulfide oxidoreductase activity	MF	34	12	4	0.00656782	0.722221
GO:0032409	regulation of transporter activity	BP	149	37	17	0.00657644	0.853209
GO:0010934	macrophage cytokine production	BP	30	11	2	0.0065947	0.937031
GO:1904645	response to amyloid-beta	BP	30	11	2	0.0065947	0.937031
GO:0051721	protein phosphatase 2A binding	MF	35	3	11	0.945965	0.00660205
GO:0070316	regulation of G0 to G1 transition	BP	35	4	11	0.856954	0.00660205
GO:0051251	positive regulation of lymphocyte activation	BP	199	26	41	0.931643	0.00664579
GO:0010243	response to organonitrogen compound	BP	683	138	106	0.00671408	0.137116
GO:0008152	metabolic process	BP	7879	1179	1151	1	0.00672086
GO:0004175	endopeptidase activity	MF	194	46	25	0.00672885	0.709047
GO:0009060	aerobic respiration	BP	174	42	12	0.00675793	0.998988
GO:0034110	regulation of homotypic cell-cell adhesion	BP	26	5	9	0.440146	0.00679602
GO:0051960	regulation of nervous system development	BP	450	95	72	0.0067996	0.124845
GO:0006302	double-strand break repair	BP	277	12	54	1	0.00683155
GO:0051090	regulation of DNA-binding transcription factor activity	BP	271	36	53	0.946561	0.00685724
GO:0001540	amyloid-beta binding	MF	51	16	2	0.00686027	0.995878
GO:0002690	positive regulation of leukocyte chemotaxis	BP	51	16	6	0.00686027	0.739272
GO:0007269	neurotransmitter secretion	BP	125	32	20	0.00687266	0.298189
GO:0099643	signal release from synapse	BP	125	32	20	0.00687266	0.298189
GO:0031570	DNA integrity checkpoint signaling	BP	119	7	27	0.999891	0.00696789
GO:0006909	phagocytosis	BP	130	33	10	0.00700658	0.991229
GO:0005342	organic acid transmembrane transporter activity	MF	106	28	15	0.00703349	0.52866
GO:0008233	peptidase activity	MF	339	74	52	0.00703582	0.26294
GO:2000177	regulation of neural precursor cell proliferation	BP	97	21	23	0.118284	0.00704762
GO:0003012	muscle system process	BP	266	60	41	0.00705257	0.280838
GO:0140993	histone modifying activity	MF	188	12	39	0.999993	0.00710082
GO:0006278	RNA-templated DNA biosynthetic process	BP	60	3	16	0.998517	0.00717122
GO:0007004	telomere maintenance via telomerase	BP	60	3	16	0.998517	0.00717122
GO:0030168	platelet activation	BP	60	18	10	0.00717625	0.330187
GO:0043038	amino acid activation	BP	45	1	13	0.999727	0.00723315
GO:0071174	mitotic spindle checkpoint signaling	BP	45	0	13	1	0.00723315
GO:0055017	cardiac muscle tissue growth	BP	81	16	20	0.265663	0.00723943
GO:0005200	structural constituent of cytoskeleton	MF	55	6	15	0.913996	0.00728412
GO:0016667	oxidoreductase activity, acting on a sulfur group of donors	MF	47	15	4	0.00732869	0.911882
GO:0002477	antigen processing and presentation of exogenous peptide antigen via MHC class Ib	BP	10	0	5	1	0.00737428
GO:1990814	DNA/DNA annealing activity	MF	10	0	5	1	0.00737428
GO:0033314	mitotic DNA replication checkpoint signaling	BP	10	0	5	1	0.00737428
GO:0051292	nuclear pore complex assembly	BP	10	0	5	1	0.00737428
GO:0070878	primary miRNA binding	MF	10	1	5	0.838081	0.00737428
GO:0008214	protein dealkylation	BP	10	0	5	1	0.00737428
GO:0006482	protein demethylation	BP	10	0	5	1	0.00737428
GO:0034091	regulation of maintenance of sister chromatid cohesion	BP	10	0	5	1	0.00737428
GO:0002424	T cell mediated immune response to tumor cell	BP	10	0	5	1	0.00737428
GO:0019220	regulation of phosphate metabolic process	BP	915	160	154	0.25008	0.00739491
GO:0051146	striated muscle cell differentiation	BP	224	39	45	0.404867	0.00743446
GO:0097553	calcium ion transmembrane import into cytosol	BP	116	30	17	0.00745559	0.463591
GO:0035966	response to topologically incorrect protein	BP	116	30	13	0.00745559	0.845467
GO:0005912	adherens junction	CC	114	24	26	0.127468	0.00745766
GO:0099504	synaptic vesicle cycle	BP	185	44	24	0.00747639	0.693683
GO:0045017	glycerolipid biosynthetic process	BP	180	43	21	0.0074915	0.848809
GO:0007411	axon guidance	BP	175	42	30	0.00749766	0.139916
GO:0070663	regulation of leukocyte proliferation	BP	148	24	32	0.589809	0.00751382
GO:0002089	lens morphogenesis in camera-type eye	BP	22	2	8	0.901839	0.0075801
GO:0048665	neuron fate specification	BP	22	3	8	0.733954	0.0075801
GO:0000940	outer kinetochore	CC	22	0	8	1	0.0075801
GO:0071459	protein localization to chromosome, centromeric region	BP	22	0	8	1	0.0075801
GO:0002824	positive regulation of adaptive immune response based on somatic recombination of immune receptors built from immunoglobulin superfamily domains	BP	76	7	19	0.978252	0.00758661
GO:0045596	negative regulation of cell differentiation	BP	515	96	92	0.118708	0.00759278
GO:0004672	protein kinase activity	MF	452	55	82	0.997105	0.00767019
GO:0002694	regulation of leukocyte activation	BP	346	56	65	0.613815	0.00768301
GO:0051174	regulation of phosphorus metabolic process	BP	916	160	154	0.255036	0.00769529
GO:0001568	blood vessel development	BP	528	106	94	0.0192058	0.0077136
GO:0046329	negative regulation of JNK cascade	BP	31	6	10	0.413931	0.00772279
GO:0032467	positive regulation of cytokinesis	BP	31	1	10	0.99648	0.00772279
GO:0007423	sensory organ development	BP	402	70	74	0.356507	0.00773438
GO:0006026	aminoglycan catabolic process	BP	19	8	1	0.0077614	0.943589
GO:0098850	extrinsic component of synaptic vesicle membrane	CC	19	8	1	0.0077614	0.943589
GO:0000062	fatty-acyl-CoA binding	MF	19	8	2	0.0077614	0.768336
GO:0045671	negative regulation of osteoclast differentiation	BP	19	8	2	0.0077614	0.768336
GO:0050857	positive regulation of antigen receptor-mediated signaling pathway	BP	19	8	4	0.0077614	0.27214
GO:0015252	proton channel activity	MF	19	8	0	0.0077614	1
GO:0033177	proton-transporting two-sector ATPase complex, proton-transporting domain	CC	19	8	0	0.0077614	1
GO:0060004	reflex	BP	19	8	2	0.0077614	0.768336
GO:0006684	sphingomyelin metabolic process	BP	19	8	1	0.0077614	0.943589
GO:0006954	inflammatory response	BP	420	89	56	0.00777396	0.684032
GO:0042311	vasodilation	BP	43	14	5	0.00777737	0.740246
GO:0038065	collagen-activated signaling pathway	BP	12	6	2	0.00782858	0.518002
GO:0098644	complex of collagen trimers	CC	12	6	1	0.00782858	0.837207
GO:0007252	I-kappaB phosphorylation	BP	12	6	1	0.00782858	0.837207
GO:0015145	monosaccharide transmembrane transporter activity	MF	12	6	0	0.00782858	1
GO:0033268	node of Ranvier	CC	12	6	2	0.00782858	0.518002
GO:0098599	palmitoyl hydrolase activity	MF	12	6	2	0.00782858	0.518002
GO:0099623	regulation of cardiac muscle cell membrane repolarization	BP	12	6	0	0.00782858	1
GO:0036296	response to increased oxygen levels	BP	12	6	0	0.00782858	1
GO:0015295	solute:proton symporter activity	MF	12	6	0	0.00782858	1
GO:0099625	ventricular cardiac muscle cell membrane repolarization	BP	12	6	0	0.00782858	1
GO:0051961	negative regulation of nervous system development	BP	137	27	30	0.194412	0.0078546
GO:0044291	cell-cell contact zone	CC	65	19	16	0.00790434	0.0157655
GO:0008238	exopeptidase activity	MF	65	19	6	0.00790434	0.909208
GO:0001654	eye development	BP	273	44	53	0.61809	0.00795075
GO:0140097	catalytic activity, acting on DNA	MF	219	15	44	0.999996	0.00804326
GO:0050867	positive regulation of cell activation	BP	231	33	46	0.855873	0.00807751
GO:0006898	receptor-mediated endocytosis	BP	201	47	27	0.0081229	0.628513
GO:0009595	detection of biotic stimulus	BP	18	4	7	0.350903	0.00817075
GO:0042575	DNA polymerase complex	CC	18	0	7	1	0.00817075
GO:0046037	GMP metabolic process	BP	18	0	7	1	0.00817075
GO:0042605	peptide antigen binding	MF	18	2	7	0.826668	0.00817075
GO:0000028	ribosomal small subunit assembly	BP	18	0	7	1	0.00817075
GO:0003746	translation elongation factor activity	MF	18	0	7	1	0.00817075
GO:0090407	organophosphate biosynthetic process	BP	453	95	57	0.008204	0.834926
GO:0051056	regulation of small GTPase mediated signal transduction	BP	191	45	27	0.00821913	0.515512
GO:0017053	transcription repressor complex	CC	66	3	17	0.999409	0.00822214
GO:0051249	regulation of lymphocyte activation	BP	304	45	58	0.828278	0.00824484
GO:0034086	maintenance of sister chromatid cohesion	BP	14	0	6	1	0.00828073
GO:0097485	neuron projection guidance	BP	176	42	30	0.00830401	0.147172
GO:0005741	mitochondrial outer membrane	CC	171	41	13	0.00831337	0.996898
GO:0044309	neuron spine	CC	171	41	20	0.00831337	0.840762
GO:0089718	amino acid import across plasma membrane	BP	36	10	11	0.064317	0.00832647
GO:0022616	DNA strand elongation	BP	36	0	11	1	0.00832647
GO:0045023	G0 to G1 transition	BP	36	4	11	0.871786	0.00832647
GO:1904358	positive regulation of telomere maintenance via telomere lengthening	BP	36	3	11	0.952708	0.00832647
GO:0005874	microtubule	CC	397	41	73	0.999892	0.00833262
GO:0051101	regulation of DNA binding	BP	82	10	20	0.895226	0.00834399
GO:0010648	negative regulation of cell communication	BP	1083	191	179	0.188822	0.00839238
GO:0030414	peptidase inhibitor activity	MF	52	16	6	0.00841233	0.756397
GO:0044298	cell body membrane	CC	23	9	3	0.00844834	0.645237
GO:0030204	chondroitin sulfate metabolic process	BP	23	9	3	0.00844834	0.645237
GO:0061098	positive regulation of protein tyrosine kinase activity	BP	23	9	4	0.00844834	0.407174
GO:0005272	sodium channel activity	MF	23	9	2	0.00844834	0.853434
GO:0030149	sphingolipid catabolic process	BP	23	9	1	0.00844834	0.969223
GO:0030170	pyridoxal phosphate binding	MF	35	12	6	0.00851067	0.366858
GO:0043030	regulation of macrophage activation	BP	35	12	4	0.00851067	0.743615
GO:2001251	negative regulation of chromosome organization	BP	93	0	22	1	0.00852421
GO:0150063	visual system development	BP	274	45	53	0.564361	0.00855036
GO:0048514	blood vessel morphogenesis	BP	454	93	82	0.0164305	0.00857987
GO:0099173	postsynapse organization	BP	222	51	23	0.00859593	0.958769
GO:0043086	negative regulation of catalytic activity	BP	354	58	66	0.574755	0.00862762
GO:0089720	caspase binding	MF	6	4	0	0.00863189	1
GO:0071253	connexin binding	MF	6	4	1	0.00863189	0.596426
GO:0004129	cytochrome-c oxidase activity	MF	6	4	0	0.00863189	1
GO:0032490	detection of molecule of bacterial origin	BP	6	4	1	0.00863189	0.596426
GO:0009448	gamma-aminobutyric acid metabolic process	BP	6	4	1	0.00863189	0.596426
GO:0061724	lipophagy	BP	6	4	1	0.00863189	0.596426
GO:0004468	lysine N-acetyltransferase activity, acting on acetyl phosphate as donor	MF	6	4	1	0.00863189	0.596426
GO:0045916	negative regulation of complement activation	BP	6	4	0	0.00863189	1
GO:0002924	negative regulation of humoral immune response mediated by circulating immunoglobulin	BP	6	4	0	0.00863189	1
GO:0051045	negative regulation of membrane protein ectodomain proteolysis	BP	6	4	0	0.00863189	1
GO:0048935	peripheral nervous system neuron development	BP	6	4	0	0.00863189	1
GO:0048934	peripheral nervous system neuron differentiation	BP	6	4	0	0.00863189	1
GO:0070235	regulation of activation-induced cell death of T cells	BP	6	4	0	0.00863189	1
GO:0002923	regulation of humoral immune response mediated by circulating immunoglobulin	BP	6	4	0	0.00863189	1
GO:0002001	renin secretion into blood stream	BP	6	4	0	0.00863189	1
GO:0005890	sodium:potassium-exchanging ATPase complex	CC	6	4	0	0.00863189	1
GO:0042392	sphingosine-1-phosphate phosphatase activity	MF	6	4	0	0.00863189	1
GO:0033292	T-tubule organization	BP	6	4	1	0.00863189	0.596426
GO:0005031	tumor necrosis factor receptor activity	MF	6	4	0	0.00863189	1
GO:0007596	blood coagulation	BP	98	26	13	0.00864396	0.631081
GO:0032729	positive regulation of type II interferon production	BP	41	5	12	0.835291	0.00867181
GO:0070069	cytochrome complex	CC	31	11	0	0.00871355	1
GO:0005504	fatty acid binding	MF	27	10	3	0.0087239	0.751366
GO:0086009	membrane repolarization	BP	27	10	1	0.0087239	0.983212
GO:0099529	neurotransmitter receptor activity involved in regulation of postsynaptic membrane potential	MF	27	10	2	0.0087239	0.909041
GO:0010935	regulation of macrophage cytokine production	BP	27	10	2	0.0087239	0.909041
GO:0001919	regulation of receptor recycling	BP	27	10	1	0.0087239	0.983212
GO:0071634	regulation of transforming growth factor beta production	BP	27	10	4	0.0087239	0.53665
GO:0043409	negative regulation of MAPK cascade	BP	138	31	30	0.045457	0.00872589
GO:0051588	regulation of neurotransmitter transport	BP	84	23	12	0.00878977	0.521098
GO:0046635	positive regulation of alpha-beta T cell activation	BP	51	4	14	0.979	0.00880978
GO:0048663	neuron fate commitment	BP	46	7	13	0.663135	0.00881686
GO:0031519	PcG protein complex	CC	46	3	13	0.988219	0.00881686
GO:0019083	viral transcription	BP	46	1	13	0.999773	0.00881686
GO:0022407	regulation of cell-cell adhesion	BP	305	51	58	0.508919	0.00882854
GO:0003988	acetyl-CoA C-acyltransferase activity	MF	9	5	1	0.00886011	0.743666
GO:1990416	cellular response to brain-derived neurotrophic factor stimulus	BP	9	5	2	0.00886011	0.36681
GO:0038063	collagen-activated tyrosine kinase receptor signaling pathway	BP	9	5	1	0.00886011	0.743666
GO:0001848	complement binding	MF	9	5	0	0.00886011	1
GO:0007216	G protein-coupled glutamate receptor signaling pathway	BP	9	5	0	0.00886011	1
GO:0034364	high-density lipoprotein particle	CC	9	5	0	0.00886011	1
GO:0005537	mannose binding	MF	9	5	0	0.00886011	1
GO:0009313	oligosaccharide catabolic process	BP	9	5	0	0.00886011	1
GO:0090026	positive regulation of monocyte chemotaxis	BP	9	5	0	0.00886011	1
GO:0098837	postsynaptic recycling endosome	CC	9	5	0	0.00886011	1
GO:0097017	renal protein absorption	BP	9	5	0	0.00886011	1
GO:0099545	trans-synaptic signaling by trans-synaptic complex	BP	9	5	0	0.00886011	1
GO:0045597	positive regulation of cell differentiation	BP	672	131	116	0.0248464	0.00890515
GO:0001841	neural tube formation	BP	110	6	25	0.999904	0.00898238
GO:0033554	cellular response to stress	BP	1519	197	244	0.99999	0.00899659
GO:0023057	negative regulation of signaling	BP	1085	190	179	0.220921	0.00902013
GO:0110020	regulation of actomyosin structure organization	BP	88	18	21	0.202813	0.00904662
GO:0042552	myelination	BP	142	35	18	0.00907915	0.715834
GO:0034451	centriolar satellite	CC	99	11	23	0.953419	0.00909411
GO:1901989	positive regulation of cell cycle phase transition	BP	99	7	23	0.998538	0.00909411
GO:0048609	multicellular organismal reproductive process	BP	544	70	96	0.994536	0.00911519
GO:0009201	ribonucleoside triphosphate biosynthetic process	BP	108	28	11	0.00918697	0.907173
GO:0048880	sensory system development	BP	275	46	53	0.509882	0.00918748
GO:0044093	positive regulation of molecular function	BP	914	159	153	0.274782	0.00920589
GO:0007265	Ras protein signal transduction	BP	89	24	16	0.00921066	0.176419
GO:0043197	dendritic spine	CC	167	40	18	0.00921934	0.912387
GO:0010008	endosome membrane	CC	259	58	21	0.00929098	0.99888
GO:0007166	cell surface receptor signaling pathway	BP	1756	327	272	0.00929178	0.0321929
GO:0048705	skeletal system morphogenesis	BP	156	25	33	0.615522	0.00938208
GO:0009913	epidermal cell differentiation	BP	116	17	26	0.754127	0.00940284
GO:0019226	transmission of nerve impulse	BP	57	17	6	0.00941047	0.829692
GO:0008544	epidermis development	BP	209	28	42	0.916691	0.00941787
GO:0050803	regulation of synapse structure or activity	BP	254	57	34	0.00943271	0.645437
GO:0051051	negative regulation of transport	BP	322	70	42	0.00945108	0.721433
GO:0042610	CD8 receptor binding	MF	7	0	4	1	0.00949124
GO:0070729	cyclic nucleotide transport	BP	7	0	4	1	0.00949124
GO:0016045	detection of bacterium	BP	7	1	4	0.72037	0.00949124
GO:0098543	detection of other organism	BP	7	1	4	0.72037	0.00949124
GO:0032873	negative regulation of stress-activated MAPK cascade	BP	7	1	4	0.72037	0.00949124
GO:0001839	neural plate morphogenesis	BP	7	0	4	1	0.00949124
GO:0090402	oncogene-induced cell senescence	BP	7	1	4	0.72037	0.00949124
GO:0070318	positive regulation of G0 to G1 transition	BP	7	1	4	0.72037	0.00949124
GO:0034093	positive regulation of maintenance of sister chromatid cohesion	BP	7	0	4	1	0.00949124
GO:1904491	protein localization to ciliary transition zone	BP	7	0	4	1	0.00949124
GO:0000725	recombinational repair	BP	162	6	34	1	0.00955186
GO:0035097	histone methyltransferase complex	CC	67	2	17	0.999929	0.00961381
GO:0046633	alpha-beta T cell proliferation	BP	32	3	10	0.920007	0.00984998
GO:0032885	regulation of polysaccharide biosynthetic process	BP	32	4	10	0.803474	0.00984998
GO:0015655	alanine:sodium symporter activity	MF	4	0	3	1	0.00987584
GO:0001923	B-1 B cell differentiation	BP	4	0	3	1	0.00987584
GO:0070532	BRCA1-B complex	CC	4	0	3	1	0.00987584
GO:0008623	CHRAC	CC	4	0	3	1	0.00987584
GO:0140361	cyclic-GMP-AMP transmembrane import across plasma membrane	BP	4	0	3	1	0.00987584
GO:0043625	delta DNA polymerase complex	CC	4	0	3	1	0.00987584
GO:1903790	guanine nucleotide transmembrane transport	BP	4	0	3	1	0.00987584
GO:1903803	L-glutamine import across plasma membrane	BP	4	1	3	0.517158	0.00987584
GO:0036033	mediator complex binding	MF	4	0	3	1	0.00987584
GO:0030893	meiotic cohesin complex	CC	4	1	3	0.517158	0.00987584
GO:0071962	mitotic sister chromatid cohesion, centromeric	BP	4	0	3	1	0.00987584
GO:0010836	negative regulation of protein ADP-ribosylation	BP	4	0	3	1	0.00987584
GO:1901837	negative regulation of transcription of nucleolar large rRNA by RNA polymerase I	BP	4	0	3	1	0.00987584
GO:0014858	positive regulation of skeletal muscle cell proliferation	BP	4	0	3	1	0.00987584
GO:1904874	positive regulation of telomerase RNA localization to Cajal body	BP	4	0	3	1	0.00987584
GO:2000118	regulation of sodium-dependent phosphate transport	BP	4	0	3	1	0.00987584
GO:0044341	sodium-dependent phosphate transport	BP	4	0	3	1	0.00987584
GO:0019042	viral latency	BP	4	0	3	1	0.00987584
GO:0009612	response to mechanical stimulus	BP	99	26	10	0.00991404	0.903838
GO:0022839	monoatomic ion-gated channel activity	MF	16	7	1	0.0099298	0.91115
GO:0051953	negative regulation of amine transport	BP	16	7	2	0.0099298	0.678769
GO:0150077	regulation of neuroinflammatory response	BP	16	7	0	0.0099298	1
GO:0034706	sodium channel complex	CC	16	7	2	0.0099298	0.678769
GO:0048666	neuron development	BP	1014	196	164	0.0100531	0.0240112
GO:0042775	mitochondrial ATP synthesis coupled electron transport	BP	71	20	1	0.0101107	0.999979
GO:0043112	receptor metabolic process	BP	71	20	7	0.0101107	0.886766
GO:0040012	regulation of locomotion	BP	752	149	124	0.0101223	0.0274547
GO:0048284	organelle fusion	BP	143	35	12	0.0101482	0.985933
GO:0045765	regulation of angiogenesis	BP	198	41	40	0.0758661	0.0101514
GO:0060249	anatomical structure homeostasis	BP	173	41	26	0.0101768	0.384549
GO:0001894	tissue homeostasis	BP	173	41	26	0.0101768	0.384549
GO:0051321	meiotic cell cycle	BP	204	11	41	1	0.0101929
GO:0034703	cation channel complex	CC	104	27	11	0.0102018	0.880206
GO:0034767	positive regulation of monoatomic ion transmembrane transport	BP	104	27	13	0.0102018	0.716076
GO:1902652	secondary alcohol metabolic process	BP	104	27	10	0.0102018	0.931929
GO:0048384	retinoic acid receptor signaling pathway	BP	23	4	8	0.54757	0.0102191
GO:0055021	regulation of cardiac muscle tissue growth	BP	57	7	15	0.858189	0.0103008
GO:0006509	membrane protein ectodomain proteolysis	BP	40	13	4	0.0103157	0.832038
GO:0030858	positive regulation of epithelial cell differentiation	BP	37	5	11	0.760535	0.0103803
GO:0001895	retina homeostasis	BP	37	5	11	0.760535	0.0103803
GO:1903530	regulation of secretion by cell	BP	430	90	70	0.0104138	0.0992902
GO:0031023	microtubule organizing center organization	BP	134	6	29	0.999997	0.0104343
GO:0007169	transmembrane receptor protein tyrosine kinase signaling pathway	BP	445	88	80	0.0426971	0.010478
GO:0006334	nucleosome assembly	BP	52	6	14	0.884605	0.010537
GO:0019827	stem cell population maintenance	BP	169	9	35	0.999998	0.0106291
GO:0009142	nucleoside triphosphate biosynthetic process	BP	114	29	12	0.0106633	0.892146
GO:0051046	regulation of secretion	BP	452	94	74	0.0107045	0.0841745
GO:0070161	anchoring junction	CC	517	106	90	0.010707	0.0159574
GO:1905897	regulation of response to endoplasmic reticulum stress	BP	76	21	9	0.0107388	0.757226
GO:0030856	regulation of epithelial cell differentiation	BP	106	20	24	0.305229	0.0108222
GO:0007031	peroxisome organization	BP	36	12	1	0.010874	0.995711
GO:0070279	vitamin B6 binding	MF	36	12	6	0.010874	0.393456
GO:0046942	carboxylic acid transport	BP	194	45	33	0.0109224	0.136543
GO:0051047	positive regulation of secretion	BP	241	49	47	0.0737378	0.010982
GO:0046464	acylglycerol catabolic process	BP	20	8	1	0.0110793	0.951517
GO:1901567	fatty acid derivative binding	MF	20	8	2	0.0110793	0.792952
GO:0014047	glutamate secretion	BP	20	8	4	0.0110793	0.305596
GO:0046716	muscle cell cellular homeostasis	BP	20	8	0	0.0110793	1
GO:0046461	neutral lipid catabolic process	BP	20	8	1	0.0110793	0.951517
GO:0060765	regulation of androgen receptor signaling pathway	BP	20	8	3	0.0110793	0.54679
GO:0004866	endopeptidase inhibitor activity	MF	49	15	5	0.0110903	0.836417
GO:0045670	regulation of osteoclast differentiation	BP	49	15	5	0.0110903	0.836417
GO:0004252	serine-type endopeptidase activity	MF	49	15	5	0.0110903	0.836417
GO:0006936	muscle contraction	BP	179	42	21	0.0111682	0.84187
GO:0034101	erythrocyte homeostasis	BP	129	15	28	0.956405	0.0112516
GO:0033993	response to lipid	BP	459	81	82	0.295768	0.0112623
GO:0050807	regulation of synapse organization	BP	251	56	33	0.0112668	0.685657
GO:0008366	axon ensheathment	BP	144	35	20	0.0113186	0.556732
GO:0007272	ensheathment of neurons	BP	144	35	20	0.0113186	0.556732
GO:1905898	positive regulation of response to endoplasmic reticulum stress	BP	32	11	4	0.0113224	0.675529
GO:0090140	regulation of mitochondrial fission	BP	32	11	2	0.0113224	0.950918
GO:0050817	coagulation	BP	100	26	13	0.0113318	0.660802
GO:0007599	hemostasis	BP	100	26	13	0.0113318	0.660802
GO:0004112	cyclic-nucleotide phosphodiesterase activity	MF	19	2	7	0.84926	0.0113964
GO:0032616	interleukin-13 production	BP	19	3	7	0.634636	0.0113964
GO:0046965	nuclear retinoid X receptor binding	MF	19	2	7	0.84926	0.0113964
GO:0048339	paraxial mesoderm development	BP	19	3	7	0.634636	0.0113964
GO:0032656	regulation of interleukin-13 production	BP	19	3	7	0.634636	0.0113964
GO:0021700	developmental maturation	BP	246	55	29	0.0114463	0.869252
GO:0010035	response to inorganic substance	BP	330	71	45	0.0114559	0.607744
GO:0030020	extracellular matrix structural constituent conferring tensile strength	MF	24	9	3	0.011558	0.674473
GO:0006688	glycosphingolipid biosynthetic process	BP	24	9	3	0.011558	0.674473
GO:0060384	innervation	BP	24	9	2	0.011558	0.869703
GO:0032715	negative regulation of interleukin-6 production	BP	24	9	3	0.011558	0.674473
GO:0090382	phagosome maturation	BP	24	9	3	0.011558	0.674473
GO:0055078	sodium ion homeostasis	BP	24	9	1	0.011558	0.97355
GO:1903846	positive regulation of cellular response to transforming growth factor beta stimulus	BP	28	5	9	0.509063	0.0115796
GO:0030511	positive regulation of transforming growth factor beta receptor signaling pathway	BP	28	5	9	0.509063	0.0115796
GO:0016655	oxidoreductase activity, acting on NAD(P)H, quinone or similar compound as acceptor	MF	28	10	0	0.0115866	1
GO:0015035	protein-disulfide reductase activity	MF	28	10	3	0.0115866	0.773515
GO:1902235	regulation of endoplasmic reticulum stress-induced intrinsic apoptotic signaling pathway	BP	28	10	4	0.0115866	0.566793
GO:0071604	transforming growth factor beta production	BP	28	10	4	0.0115866	0.566793
GO:0044092	negative regulation of molecular function	BP	581	89	101	0.824271	0.011598
GO:0002088	lens development in camera-type eye	BP	63	11	16	0.482585	0.011686
GO:0035019	somatic stem cell population maintenance	BP	63	4	16	0.995802	0.011686
GO:0051282	regulation of sequestering of calcium ion	BP	86	23	13	0.0117888	0.43215
GO:0030522	intracellular receptor signaling pathway	BP	242	39	47	0.614452	0.0118285
GO:0090174	organelle membrane fusion	BP	110	28	9	0.0118523	0.978628
GO:0046928	regulation of neurotransmitter secretion	BP	72	20	10	0.0118654	0.565755
GO:2000147	positive regulation of cell motility	BP	416	87	63	0.0118709	0.273267
GO:0050863	regulation of T cell activation	BP	224	37	44	0.547979	0.0119626
GO:0015849	organic acid transport	BP	195	45	34	0.0119725	0.103313
GO:0071162	CMG complex	CC	11	0	5	1	0.0119734
GO:0019104	DNA N-glycosylase activity	MF	11	0	5	1	0.0119734
GO:1903867	extraembryonic membrane development	BP	11	0	5	1	0.0119734
GO:0032454	histone H3K9 demethylase activity	MF	11	0	5	1	0.0119734
GO:0042824	MHC class I peptide loading complex	CC	11	4	5	0.0950066	0.0119734
GO:0044666	MLL3/4 complex	CC	11	0	5	1	0.0119734
GO:0043922	negative regulation by host of viral transcription	BP	11	0	5	1	0.0119734
GO:0042270	protection from natural killer cell mediated cytotoxicity	BP	11	1	5	0.865045	0.0119734
GO:0060707	trophoblast giant cell differentiation	BP	11	3	5	0.272301	0.0119734
GO:0031644	regulation of nervous system process	BP	115	29	12	0.0120525	0.898597
GO:0009952	anterior/posterior pattern specification	BP	124	14	27	0.963568	0.0121314
GO:0006997	nucleus organization	BP	124	11	27	0.995782	0.0121314
GO:0042692	muscle cell differentiation	BP	316	58	59	0.223606	0.0121432
GO:0072311	glomerular epithelial cell differentiation	BP	15	4	6	0.23049	0.0121863
GO:0006177	GMP biosynthetic process	BP	15	0	6	1	0.0121863
GO:0001787	natural killer cell proliferation	BP	15	0	6	1	0.0121863
GO:0072112	podocyte differentiation	BP	15	4	6	0.23049	0.0121863
GO:0045684	positive regulation of epidermis development	BP	15	1	6	0.934885	0.0121863
GO:0006144	purine nucleobase metabolic process	BP	15	0	6	1	0.0121863
GO:0061318	renal filtration cell differentiation	BP	15	4	6	0.23049	0.0121863
GO:0098739	import across plasma membrane	BP	120	30	24	0.0122169	0.0439989
GO:0097529	myeloid leukocyte migration	BP	120	30	15	0.0122169	0.725073
GO:0006835	dicarboxylic acid transport	BP	63	18	9	0.0122554	0.531973
GO:0015103	inorganic anion transmembrane transporter activity	MF	63	18	7	0.0122554	0.79943
GO:0048588	developmental cell growth	BP	221	50	35	0.0123194	0.243855
GO:0051493	regulation of cytoskeleton organization	BP	429	63	77	0.880624	0.0123198
GO:0072001	renal system development	BP	247	55	44	0.0124055	0.0542338
GO:0071396	cellular response to lipid	BP	335	57	62	0.448956	0.0124303
GO:0030036	actin cytoskeleton organization	BP	544	90	95	0.543002	0.0124907
GO:0019751	polyol metabolic process	BP	77	21	8	0.0125108	0.86402
GO:0003995	acyl-CoA dehydrogenase activity	MF	13	6	0	0.0125157	1
GO:0060081	membrane hyperpolarization	BP	13	6	0	0.0125157	1
GO:0050860	negative regulation of T cell receptor signaling pathway	BP	13	6	2	0.0125157	0.562812
GO:0052890	oxidoreductase activity, acting on the CH-CH group of donors, with a flavin as acceptor	MF	13	6	0	0.0125157	1
GO:0071636	positive regulation of transforming growth factor beta production	BP	13	6	0	0.0125157	1
GO:1900221	regulation of amyloid-beta clearance	BP	13	6	0	0.0125157	1
GO:0002920	regulation of humoral immune response	BP	13	6	0	0.0125157	1
GO:0003081	regulation of systemic arterial blood pressure by renin-angiotensin	BP	13	6	1	0.0125157	0.860073
GO:0001967	suckling behavior	BP	13	6	1	0.0125157	0.860073
GO:0051119	sugar transmembrane transporter activity	MF	13	6	0	0.0125157	1
GO:0005248	voltage-gated sodium channel activity	MF	13	6	2	0.0125157	0.562812
GO:0032412	regulation of monoatomic ion transmembrane transporter activity	BP	135	33	14	0.0125232	0.91723
GO:0051402	neuron apoptotic process	BP	289	63	41	0.0125255	0.49582
GO:0034097	response to cytokine	BP	570	96	99	0.465258	0.0126643
GO:0048667	cell morphogenesis involved in neuron differentiation	BP	531	108	84	0.0126885	0.126192
GO:0072657	protein localization to membrane	BP	542	110	48	0.0127404	0.999932
GO:0016331	morphogenesis of embryonic epithelium	BP	136	11	29	0.998848	0.012778
GO:0009880	embryonic pattern specification	BP	48	7	13	0.707798	0.0127891
GO:0043506	regulation of JUN kinase activity	BP	48	8	13	0.558152	0.0127891
GO:0012501	programmed cell death	BP	1504	244	240	0.689663	0.0128842
GO:0007094	mitotic spindle assembly checkpoint signaling	BP	43	0	12	1	0.0129045
GO:0071173	spindle assembly checkpoint signaling	BP	43	0	12	1	0.0129045
GO:0001952	regulation of cell-matrix adhesion	BP	101	26	15	0.0129091	0.449108
GO:0050769	positive regulation of neurogenesis	BP	258	57	38	0.0129749	0.39956
GO:0044843	cell cycle G1/S phase transition	BP	213	18	42	0.999841	0.0129756
GO:1901342	regulation of vasculature development	BP	201	41	40	0.0912791	0.0129867
GO:0030098	lymphocyte differentiation	BP	280	35	53	0.978294	0.0129989
GO:0044706	multi-multicellular organism process	BP	102	19	23	0.332857	0.0130433
GO:0031109	microtubule polymerization or depolymerization	BP	119	11	26	0.992936	0.013078
GO:0050790	regulation of catalytic activity	BP	1076	185	176	0.317574	0.0132215
GO:0060284	regulation of cell development	BP	668	123	114	0.113428	0.0132349
GO:0008219	cell death	BP	1505	245	240	0.6674	0.0132681
GO:0070603	SWI/SNF superfamily-type complex	CC	91	3	21	0.999989	0.0132861
GO:0016773	phosphotransferase activity, alcohol group as acceptor	MF	539	67	94	0.997694	0.0133724
GO:0033619	membrane protein proteolysis	BP	50	15	4	0.013466	0.934213
GO:0019646	aerobic electron transport chain	BP	59	17	1	0.0134738	0.999869
GO:0042805	actinin binding	MF	24	5	8	0.369174	0.0134818
GO:2000145	regulation of cell motility	BP	725	143	122	0.0135051	0.0161805
GO:0022832	voltage-gated channel activity	MF	87	23	13	0.0135694	0.449506
GO:0017018	myosin phosphatase activity	MF	64	7	16	0.925434	0.013607
GO:0033143	regulation of intracellular steroid hormone receptor signaling pathway	BP	64	14	16	0.167524	0.013607
GO:0007628	adult walking behavior	BP	37	12	6	0.0137126	0.420011
GO:1903018	regulation of glycoprotein metabolic process	BP	37	12	3	0.0137126	0.908173
GO:0035148	tube formation	BP	131	10	28	0.999235	0.0138048
GO:1903532	positive regulation of secretion by cell	BP	232	46	45	0.111354	0.0138501
GO:0010469	regulation of signaling receptor activity	BP	73	20	8	0.0138541	0.821975
GO:0030334	regulation of cell migration	BP	698	138	118	0.0139624	0.0156288
GO:0022898	regulation of transmembrane transporter activity	BP	141	34	15	0.0139911	0.905297
GO:0035967	cellular response to topologically incorrect protein	BP	92	24	11	0.0139935	0.760784
GO:0098982	GABA-ergic synapse	CC	92	24	9	0.0139935	0.913692
GO:0000287	magnesium ion binding	MF	184	22	37	0.969779	0.0140066
GO:0006869	lipid transport	BP	259	57	31	0.0140144	0.855452
GO:0060627	regulation of vesicle-mediated transport	BP	435	90	60	0.014054	0.579872
GO:0043168	anion binding	MF	1812	286	285	0.86337	0.0140942
GO:0046631	alpha-beta T cell activation	BP	114	12	25	0.975969	0.0140956
GO:0045931	positive regulation of mitotic cell cycle	BP	114	11	25	0.988361	0.0140956
GO:0046620	regulation of organ growth	BP	86	11	20	0.867965	0.014196
GO:0033627	cell adhesion mediated by integrin	BP	59	9	15	0.666273	0.0142226
GO:0045911	positive regulation of DNA recombination	BP	59	1	15	0.999979	0.0142226
GO:0061512	protein localization to cilium	BP	59	7	15	0.881209	0.0142226
GO:0016301	kinase activity	MF	579	73	100	0.997528	0.0142564
GO:0007224	smoothened signaling pathway	BP	143	11	30	0.999478	0.0143542
GO:0017171	serine hydrolase activity	MF	64	18	5	0.0144684	0.95665
GO:0044769	ATPase activity, coupled to transmembrane movement of ions, rotational mechanism	MF	17	7	0	0.0144952	1
GO:0042625	ATPase-coupled ion transmembrane transporter activity	MF	17	7	0	0.0144952	1
GO:0015144	carbohydrate transmembrane transporter activity	MF	17	7	0	0.0144952	1
GO:0046961	proton-transporting ATPase activity, rotational mechanism	MF	17	7	0	0.0144952	1
GO:2001014	regulation of skeletal muscle cell differentiation	BP	17	7	5	0.0144952	0.078328
GO:1901385	regulation of voltage-gated calcium channel activity	BP	17	7	1	0.0144952	0.923634
GO:0050951	sensory perception of temperature stimulus	BP	17	7	2	0.0144952	0.711401
GO:0046519	sphingoid metabolic process	BP	17	7	1	0.0144952	0.923634
GO:0051235	maintenance of location	BP	249	55	31	0.0145236	0.791535
GO:0043065	positive regulation of apoptotic process	BP	464	86	82	0.146138	0.0146161
GO:0050840	extracellular matrix binding	MF	46	14	11	0.0146401	0.0497649
GO:1903409	reactive oxygen species biosynthetic process	BP	46	14	3	0.0146401	0.965825
GO:0032588	trans-Golgi network membrane	CC	46	14	4	0.0146401	0.903056
GO:0010629	negative regulation of gene expression	BP	821	106	137	0.999047	0.0147219
GO:0040017	positive regulation of locomotion	BP	425	88	64	0.0147424	0.287689
GO:0050853	B cell receptor signaling pathway	BP	29	6	9	0.349936	0.0147477
GO:0032633	interleukin-4 production	BP	29	2	9	0.965502	0.0147477
GO:0002520	immune system development	BP	155	12	32	0.999644	0.0147508
GO:0044304	main axon	CC	55	16	4	0.0147946	0.960295
GO:0050885	neuromuscular process controlling balance	BP	55	16	5	0.0147946	0.90128
GO:2000146	negative regulation of cell motility	BP	233	48	45	0.063344	0.0149022
GO:0097517	contractile actin filament bundle	CC	70	15	17	0.177515	0.014938
GO:0001725	stress fiber	CC	70	15	17	0.177515	0.014938
GO:0050878	regulation of body fluid levels	BP	177	41	24	0.0149433	0.605604
GO:0019207	kinase regulator activity	MF	221	32	43	0.831483	0.015066
GO:0060840	artery development	BP	83	22	13	0.0150733	0.380129
GO:0051209	release of sequestered calcium ion into cytosol	BP	83	22	13	0.0150733	0.380129
GO:0044774	mitotic DNA integrity checkpoint signaling	BP	81	7	19	0.987498	0.0151467
GO:0002821	positive regulation of adaptive immune response	BP	81	7	19	0.987498	0.0151467
GO:0050864	regulation of B cell activation	BP	81	10	19	0.886587	0.0151467
GO:0071383	cellular response to steroid hormone stimulus	BP	132	23	28	0.439918	0.0152455
GO:0072331	signal transduction by p53 class mediator	BP	132	16	28	0.940544	0.0152455
GO:0031406	carboxylic acid binding	MF	117	29	15	0.0152702	0.68759
GO:0032488	Cdc42 protein signal transduction	BP	10	5	1	0.0153147	0.779663
GO:0097384	cellular lipid biosynthetic process	BP	10	5	0	0.0153147	1
GO:0061684	chaperone-mediated autophagy	BP	10	5	0	0.0153147	1
GO:0005355	glucose transmembrane transporter activity	MF	10	5	0	0.0153147	1
GO:0015149	hexose transmembrane transporter activity	MF	10	5	0	0.0153147	1
GO:0098734	macromolecule depalmitoylation	BP	10	5	1	0.0153147	0.779663
GO:0010960	magnesium ion homeostasis	BP	10	5	1	0.0153147	0.779663
GO:0007638	mechanosensory behavior	BP	10	5	2	0.0153147	0.4197
GO:0051561	positive regulation of mitochondrial calcium ion concentration	BP	10	5	1	0.0153147	0.779663
GO:0002084	protein depalmitoylation	BP	10	5	1	0.0153147	0.779663
GO:0010649	regulation of cell communication by electrical coupling	BP	10	5	0	0.0153147	1
GO:1905153	regulation of membrane invagination	BP	10	5	0	0.0153147	1
GO:0032026	response to magnesium ion	BP	10	5	1	0.0153147	0.779663
GO:0036376	sodium ion export across plasma membrane	BP	10	5	0	0.0153147	1
GO:0003176	aortic valve development	BP	21	8	5	0.0153364	0.161771
GO:0016339	calcium-dependent cell-cell adhesion via plasma membrane cell adhesion molecules	BP	21	8	1	0.0153364	0.958331
GO:0019934	cGMP-mediated signaling	BP	21	8	3	0.0153364	0.581348
GO:0034707	chloride channel complex	CC	21	8	1	0.0153364	0.958331
GO:0090077	foam cell differentiation	BP	21	8	2	0.0153364	0.815226
GO:0046475	glycerophospholipid catabolic process	BP	21	8	1	0.0153364	0.958331
GO:0003954	NADH dehydrogenase activity	MF	21	8	0	0.0153364	1
GO:0097242	amyloid-beta clearance	BP	25	9	2	0.0154482	0.884296
GO:0006516	glycoprotein catabolic process	BP	25	9	2	0.0154482	0.884296
GO:0001772	immunological synapse	CC	25	9	5	0.0154482	0.268242
GO:1990806	ligand-gated ion channel signaling pathway	BP	25	9	4	0.0154482	0.473412
GO:0046466	membrane lipid catabolic process	BP	25	9	1	0.0154482	0.977269
GO:0031907	microbody lumen	CC	25	9	0	0.0154482	1
GO:0005782	peroxisomal matrix	CC	25	9	0	0.0154482	1
GO:0006268	DNA unwinding involved in DNA replication	BP	20	1	7	0.973825	0.0154509
GO:0031492	nucleosomal DNA binding	MF	20	2	7	0.869137	0.0154509
GO:0032753	positive regulation of interleukin-4 production	BP	20	1	7	0.973825	0.0154509
GO:0046599	regulation of centriole replication	BP	20	1	7	0.973825	0.0154509
GO:0017056	structural constituent of nuclear pore	MF	20	0	7	1	0.0154509
GO:0001825	blastocyst formation	BP	44	4	12	0.949428	0.0155375
GO:0051208	sequestering of calcium ion	BP	88	23	13	0.0155577	0.466815
GO:0061371	determination of heart left/right asymmetry	BP	39	2	11	0.992799	0.0156271
GO:0050727	regulation of inflammatory response	BP	198	45	30	0.0156317	0.353912
GO:0051053	negative regulation of DNA metabolic process	BP	115	3	25	1	0.0156822
GO:0003697	single-stranded DNA binding	MF	115	3	25	1	0.0156822
GO:0002040	sprouting angiogenesis	BP	98	16	22	0.575589	0.0157261
GO:0010001	glial cell differentiation	BP	224	50	38	0.0158014	0.120799
GO:0045785	positive regulation of cell adhesion	BP	339	69	62	0.0393551	0.0158327
GO:0007159	leukocyte cell-cell adhesion	BP	240	40	46	0.522835	0.0158991
GO:0008236	serine-type peptidase activity	MF	60	17	5	0.0159636	0.936956
GO:1902532	negative regulation of intracellular signal transduction	BP	453	90	80	0.036843	0.015984
GO:0060419	heart growth	BP	87	17	20	0.272468	0.0160737
GO:0031902	late endosome membrane	CC	74	20	4	0.0160969	0.995021
GO:0001640	adenylate cyclase inhibiting G protein-coupled glutamate receptor activity	MF	4	3	0	0.0161103	1
GO:0002265	astrocyte activation involved in immune response	BP	4	3	0	0.0161103	1
GO:0005594	collagen type IX trimer	CC	4	3	0	0.0161103	1
GO:0042045	epithelial fluid transport	BP	4	3	0	0.0161103	1
GO:0010248	establishment or maintenance of transmembrane electrochemical gradient	BP	4	3	0	0.0161103	1
GO:0098988	G protein-coupled glutamate receptor activity	MF	4	3	0	0.0161103	1
GO:0019375	galactolipid biosynthetic process	BP	4	3	0	0.0161103	1
GO:0006682	galactosylceramide biosynthetic process	BP	4	3	0	0.0161103	1
GO:0009449	gamma-aminobutyric acid biosynthetic process	BP	4	3	1	0.0161103	0.453858
GO:0000839	Hrd1p ubiquitin ligase ERAD-L complex	CC	4	3	0	0.0161103	1
GO:0036156	inner dynein arm	CC	4	3	0	0.0161103	1
GO:0051454	intracellular pH elevation	BP	4	3	0	0.0161103	1
GO:0061439	kidney vasculature morphogenesis	BP	4	3	0	0.0161103	1
GO:1905319	mesenchymal stem cell migration	BP	4	3	0	0.0161103	1
GO:0070236	negative regulation of activation-induced cell death of T cells	BP	4	3	0	0.0161103	1
GO:0045959	negative regulation of complement activation, classical pathway	BP	4	3	0	0.0161103	1
GO:1900028	negative regulation of ruffle assembly	BP	4	3	1	0.0161103	0.453858
GO:0016401	palmitoyl-CoA oxidase activity	MF	4	3	0	0.0161103	1
GO:0046469	platelet activating factor metabolic process	BP	4	3	0	0.0161103	1
GO:1905605	positive regulation of blood-brain barrier permeability	BP	4	3	0	0.0161103	1
GO:1904504	positive regulation of lipophagy	BP	4	3	1	0.0161103	0.453858
GO:1903527	positive regulation of membrane tubulation	BP	4	3	1	0.0161103	0.453858
GO:1905322	positive regulation of mesenchymal stem cell migration	BP	4	3	0	0.0161103	1
GO:1903334	positive regulation of protein folding	BP	4	3	0	0.0161103	1
GO:0032914	positive regulation of transforming growth factor beta1 production	BP	4	3	0	0.0161103	1
GO:0018214	protein carboxylation	BP	4	3	0	0.0161103	1
GO:0032422	purine-rich negative regulatory element binding	MF	4	3	0	0.0161103	1
GO:0032489	regulation of Cdc42 protein signal transduction	BP	4	3	1	0.0161103	0.453858
GO:0030450	regulation of complement activation, classical pathway	BP	4	3	0	0.0161103	1
GO:1903850	regulation of cristae formation	BP	4	3	0	0.0161103	1
GO:1904502	regulation of lipophagy	BP	4	3	1	0.0161103	0.453858
GO:1905320	regulation of mesenchymal stem cell migration	BP	4	3	0	0.0161103	1
GO:1900133	regulation of renin secretion into blood stream	BP	4	3	0	0.0161103	1
GO:0061438	renal system vasculature morphogenesis	BP	4	3	0	0.0161103	1
GO:0034338	short-chain carboxylesterase activity	MF	4	3	0	0.0161103	1
GO:0048014	Tie signaling pathway	BP	4	3	0	0.0161103	1
GO:0030321	transepithelial chloride transport	BP	4	3	1	0.0161103	0.453858
GO:0033093	Weibel-Palade body	CC	4	3	0	0.0161103	1
GO:0001892	embryonic placenta development	BP	76	8	18	0.951291	0.0161333
GO:0042325	regulation of phosphorylation	BP	784	141	131	0.159478	0.01617
GO:0120254	olefinic compound metabolic process	BP	51	15	4	0.0162184	0.940431
GO:0032890	regulation of organic acid transport	BP	51	15	13	0.0162184	0.0211612
GO:0033108	mitochondrial respiratory chain complex assembly	BP	98	25	1	0.0163104	1
GO:0048709	oligodendrocyte differentiation	BP	98	25	10	0.0163104	0.897183
GO:0042129	regulation of T cell proliferation	BP	104	19	23	0.366226	0.0163626
GO:0043549	regulation of kinase activity	BP	441	81	78	0.176288	0.0166102
GO:0007264	small GTPase-mediated signal transduction	BP	357	75	45	0.016675	0.805448
GO:0031175	neuron projection development	BP	920	177	146	0.0166996	0.0543052
GO:0009605	response to external stimulus	BP	1471	274	205	0.0167956	0.558156
GO:0006906	vesicle fusion	BP	108	27	9	0.0168161	0.974786
GO:0097294	'de novo' XMP biosynthetic process	BP	8	0	4	1	0.0168898
GO:0001788	antibody-dependent cellular cytotoxicity	BP	8	0	4	1	0.0168898
GO:0042590	antigen processing and presentation of exogenous peptide antigen via MHC class I	BP	8	1	4	0.766925	0.0168898
GO:0008278	cohesin complex	CC	8	1	4	0.766925	0.0168898
GO:0000796	condensin complex	CC	8	0	4	1	0.0168898
GO:0017151	DEAD/H-box RNA helicase binding	MF	8	1	4	0.766925	0.0168898
GO:0071541	eukaryotic translation initiation factor 3 complex, eIF3m	CC	8	0	4	1	0.0168898
GO:0002370	natural killer cell cytokine production	BP	8	0	4	1	0.0168898
GO:0002519	natural killer cell tolerance induction	BP	8	0	4	1	0.0168898
GO:0050774	negative regulation of dendrite morphogenesis	BP	8	1	4	0.766925	0.0168898
GO:0070303	negative regulation of stress-activated protein kinase signaling cascade	BP	8	2	4	0.394485	0.0168898
GO:1990700	nucleolar chromatin organization	BP	8	0	4	1	0.0168898
GO:0001815	positive regulation of antibody-dependent cellular cytotoxicity	BP	8	0	4	1	0.0168898
GO:2000566	positive regulation of CD8-positive, alpha-beta T cell proliferation	BP	8	0	4	1	0.0168898
GO:0071864	positive regulation of cell proliferation in bone marrow	BP	8	1	4	0.766925	0.0168898
GO:0035563	positive regulation of chromatin binding	BP	8	0	4	1	0.0168898
GO:0034112	positive regulation of homotypic cell-cell adhesion	BP	8	1	4	0.766925	0.0168898
GO:0002885	positive regulation of hypersensitivity	BP	8	0	4	1	0.0168898
GO:0002729	positive regulation of natural killer cell cytokine production	BP	8	0	4	1	0.0168898
GO:0032759	positive regulation of TRAIL production	BP	8	0	4	1	0.0168898
GO:0002894	positive regulation of type II hypersensitivity	BP	8	0	4	1	0.0168898
GO:0001798	positive regulation of type IIa hypersensitivity	BP	8	0	4	1	0.0168898
GO:0009113	purine nucleobase biosynthetic process	BP	8	0	4	1	0.0168898
GO:0009169	purine ribonucleoside monophosphate catabolic process	BP	8	0	4	1	0.0168898
GO:0060816	random inactivation of X chromosome	BP	8	0	4	1	0.0168898
GO:0000183	rDNA heterochromatin formation	BP	8	0	4	1	0.0168898
GO:0001813	regulation of antibody-dependent cellular cytotoxicity	BP	8	0	4	1	0.0168898
GO:0045607	regulation of inner ear auditory receptor cell differentiation	BP	8	0	4	1	0.0168898
GO:2000980	regulation of inner ear receptor cell differentiation	BP	8	0	4	1	0.0168898
GO:0048302	regulation of isotype switching to IgG isotypes	BP	8	0	4	1	0.0168898
GO:0045631	regulation of mechanoreceptor differentiation	BP	8	0	4	1	0.0168898
GO:0002727	regulation of natural killer cell cytokine production	BP	8	0	4	1	0.0168898
GO:0032679	regulation of TRAIL production	BP	8	0	4	1	0.0168898
GO:0002892	regulation of type II hypersensitivity	BP	8	0	4	1	0.0168898
GO:0001796	regulation of type IIa hypersensitivity	BP	8	0	4	1	0.0168898
GO:0090670	RNA localization to Cajal body	BP	8	0	4	1	0.0168898
GO:0090685	RNA localization to nucleus	BP	8	0	4	1	0.0168898
GO:0046978	TAP1 binding	MF	8	2	4	0.394485	0.0168898
GO:0046979	TAP2 binding	MF	8	2	4	0.394485	0.0168898
GO:0090672	telomerase RNA localization	BP	8	0	4	1	0.0168898
GO:0090671	telomerase RNA localization to Cajal body	BP	8	0	4	1	0.0168898
GO:0032639	TRAIL production	BP	8	0	4	1	0.0168898
GO:0002445	type II hypersensitivity	BP	8	0	4	1	0.0168898
GO:0001794	type IIa hypersensitivity	BP	8	0	4	1	0.0168898
GO:0097293	XMP biosynthetic process	BP	8	0	4	1	0.0168898
GO:0097292	XMP metabolic process	BP	8	0	4	1	0.0168898
GO:0002199	zona pellucida receptor complex	CC	8	0	4	1	0.0168898
GO:0043954	cellular component maintenance	BP	65	18	7	0.0169823	0.825087
GO:0043113	receptor clustering	BP	65	18	6	0.0169823	0.909208
GO:0035023	regulation of Rho protein signal transduction	BP	65	18	9	0.0169823	0.571692
GO:0071345	cellular response to cytokine stimulus	BP	512	83	89	0.623748	0.0170792
GO:0008235	metalloexopeptidase activity	MF	38	12	6	0.017082	0.446409
GO:0033293	monocarboxylic acid binding	MF	38	12	4	0.017082	0.800238
GO:0030029	actin filament-based process	BP	596	102	102	0.392293	0.017103
GO:2000628	regulation of miRNA metabolic process	BP	71	9	17	0.856752	0.017148
GO:0007276	gamete generation	BP	480	59	84	0.997137	0.0171628
GO:0030335	positive regulation of cell migration	BP	406	84	62	0.0172063	0.252256
GO:0002484	antigen processing and presentation of endogenous peptide antigen via MHC class I via ER pathway	BP	16	1	6	0.945733	0.0172246
GO:0002476	antigen processing and presentation of endogenous peptide antigen via MHC class Ib	BP	16	1	6	0.945733	0.0172246
GO:0006978	DNA damage response, signal transduction by p53 class mediator resulting in transcription of p21 class mediator	BP	16	0	6	1	0.0172246
GO:0072010	glomerular epithelium development	BP	16	4	6	0.269778	0.0172246
GO:0030575	nuclear body organization	BP	16	2	6	0.772166	0.0172246
GO:0021756	striatum development	BP	16	3	6	0.512098	0.0172246
GO:0061025	membrane fusion	BP	128	31	10	0.0172562	0.989596
GO:0007612	learning	BP	138	33	23	0.0172591	0.216301
GO:0051283	negative regulation of sequestering of calcium ion	BP	84	22	13	0.0173029	0.397427
GO:0140033	acetylation-dependent protein binding	MF	25	0	8	1	0.0174434
GO:0043425	bHLH transcription factor binding	MF	25	2	8	0.936876	0.0174434
GO:0030990	intraciliary transport particle	CC	25	0	8	1	0.0174434
GO:0032673	regulation of interleukin-4 production	BP	25	1	8	0.989483	0.0174434
GO:0150093	amyloid-beta clearance by transcytosis	BP	7	4	1	0.0174988	0.653085
GO:1990048	anterograde neuronal dense core vesicle transport	BP	7	4	0	0.0174988	1
GO:0015269	calcium-activated potassium channel activity	MF	7	4	0	0.0174988	1
GO:0071371	cellular response to gonadotropin stimulus	BP	7	4	0	0.0174988	1
GO:0036006	cellular response to macrophage colony-stimulating factor stimulus	BP	7	4	2	0.0174988	0.256473
GO:0006958	complement activation, classical pathway	BP	7	4	0	0.0174988	1
GO:0042940	D-amino acid transport	BP	7	4	0	0.0174988	1
GO:0004551	dinucleotide phosphatase activity	MF	7	4	0	0.0174988	1
GO:0061518	microglial cell proliferation	BP	7	4	0	0.0174988	1
GO:0140410	monoatomic cation:bicarbonate symporter activity	MF	7	4	1	0.0174988	0.653085
GO:0014016	neuroblast differentiation	BP	7	4	1	0.0174988	0.653085
GO:0097252	oligodendrocyte apoptotic process	BP	7	4	2	0.0174988	0.256473
GO:0045743	positive regulation of fibroblast growth factor receptor signaling pathway	BP	7	4	0	0.0174988	1
GO:0015386	potassium:proton antiporter activity	MF	7	4	1	0.0174988	0.653085
GO:0071211	protein targeting to vacuole involved in autophagy	BP	7	4	0	0.0174988	1
GO:1905603	regulation of blood-brain barrier permeability	BP	7	4	0	0.0174988	1
GO:0010881	regulation of cardiac muscle contraction by regulation of the release of sequestered calcium ion	BP	7	4	0	0.0174988	1
GO:1905806	regulation of synapse pruning	BP	7	4	0	0.0174988	1
GO:0070294	renal sodium ion absorption	BP	7	4	1	0.0174988	0.653085
GO:0036005	response to macrophage colony-stimulating factor	BP	7	4	2	0.0174988	0.256473
GO:0043691	reverse cholesterol transport	BP	7	4	0	0.0174988	1
GO:0015279	store-operated calcium channel activity	MF	7	4	1	0.0174988	0.653085
GO:0098883	synapse pruning	BP	7	4	0	0.0174988	1
GO:0014820	tonic smooth muscle contraction	BP	7	4	1	0.0174988	0.653085
GO:0006048	UDP-N-acetylglucosamine biosynthetic process	BP	7	4	0	0.0174988	1
GO:0046415	urate metabolic process	BP	7	4	0	0.0174988	1
GO:0042760	very long-chain fatty acid catabolic process	BP	7	4	0	0.0174988	1
GO:0071578	zinc ion import across plasma membrane	BP	7	4	0	0.0174988	1
GO:0034109	homotypic cell-cell adhesion	BP	56	16	13	0.0175994	0.0432916
GO:0043195	terminal bouton	CC	56	16	12	0.0175994	0.0851832
GO:0000724	double-strand break repair via homologous recombination	BP	157	6	32	1	0.0176241
GO:0030182	neuron differentiation	BP	1185	220	191	0.0346088	0.0176747
GO:1903046	meiotic cell cycle process	BP	163	11	33	0.999952	0.0177333
GO:0032589	neuron projection membrane	CC	47	14	4	0.017742	0.911882
GO:0016651	oxidoreductase activity, acting on NAD(P)H	MF	47	14	1	0.017742	0.999192
GO:0035264	multicellular organism growth	BP	169	24	34	0.831426	0.0178105
GO:2000779	regulation of double-strand break repair	BP	122	6	26	0.999983	0.0178267
GO:0007409	axonogenesis	BP	385	80	66	0.0178394	0.0462464
GO:0043226	organelle	CC	9534	1465	1371	1	0.0178866
GO:0030100	regulation of endocytosis	BP	236	52	26	0.0178924	0.929075
GO:0030863	cortical cytoskeleton	CC	88	6	20	0.998151	0.0181405
GO:0030216	keratinocyte differentiation	BP	66	10	16	0.678004	0.0181794
GO:0033631	cell-cell adhesion mediated by integrin	BP	12	2	5	0.617811	0.0181884
GO:0005677	chromatin silencing complex	CC	12	0	5	1	0.0181884
GO:0098581	detection of external biotic stimulus	BP	12	4	5	0.12449	0.0181884
GO:0031261	DNA replication preinitiation complex	CC	12	0	5	1	0.0181884
GO:0140996	histone H3 kinase activity	MF	12	2	5	0.617811	0.0181884
GO:0000800	lateral element	CC	12	2	5	0.617811	0.0181884
GO:0001840	neural plate development	BP	12	1	5	0.887521	0.0181884
GO:0045606	positive regulation of epidermal cell differentiation	BP	12	1	5	0.887521	0.0181884
GO:2000052	positive regulation of non-canonical Wnt signaling pathway	BP	12	2	5	0.617811	0.0181884
GO:0052547	regulation of peptidase activity	BP	205	46	29	0.0182642	0.512133
GO:0010559	regulation of glycoprotein biosynthetic process	BP	34	11	3	0.0182753	0.874529
GO:0090398	cellular senescence	BP	77	5	18	0.997706	0.0183764
GO:0016605	PML body	CC	77	4	18	0.99943	0.0183764
GO:0007157	heterophilic cell-cell adhesion via plasma membrane cell adhesion molecules	BP	30	8	9	0.112584	0.0185105
GO:0042110	T cell activation	BP	348	56	63	0.632146	0.0185445
GO:0045841	negative regulation of mitotic metaphase/anaphase transition	BP	45	0	12	1	0.0185573
GO:0033048	negative regulation of mitotic sister chromatid segregation	BP	45	0	12	1	0.0185573
GO:2000816	negative regulation of mitotic sister chromatid separation	BP	45	0	12	1	0.0185573
GO:0033046	negative regulation of sister chromatid segregation	BP	45	0	12	1	0.0185573
GO:1901976	regulation of cell cycle checkpoint	BP	45	1	12	0.999727	0.0185573
GO:0060079	excitatory postsynaptic potential	BP	75	20	7	0.0186144	0.91682
GO:1903037	regulation of leukocyte cell-cell adhesion	BP	224	37	43	0.547979	0.0187616
GO:0051057	positive regulation of small GTPase mediated signal transduction	BP	61	17	8	0.0187957	0.637857
GO:0006939	smooth muscle contraction	BP	61	17	6	0.0187957	0.874647
GO:0044754	autolysosome	CC	14	6	0	0.0188674	1
GO:0035584	calcium-mediated signaling using intracellular calcium source	BP	14	6	0	0.0188674	1
GO:0046514	ceramide catabolic process	BP	14	6	0	0.0188674	1
GO:0016048	detection of temperature stimulus	BP	14	6	2	0.0188674	0.604545
GO:0072012	glomerulus vasculature development	BP	14	6	0	0.0188674	1
GO:0042577	lipid phosphatase activity	MF	14	6	1	0.0188674	0.87973
GO:1990777	lipoprotein particle	CC	14	6	0	0.0188674	1
GO:0015693	magnesium ion transport	BP	14	6	2	0.0188674	0.604545
GO:0004623	phospholipase A2 activity	MF	14	6	0	0.0188674	1
GO:0034358	plasma lipoprotein particle	CC	14	6	0	0.0188674	1
GO:0050862	positive regulation of T cell receptor signaling pathway	BP	14	6	3	0.0188674	0.312414
GO:0043567	regulation of insulin-like growth factor receptor signaling pathway	BP	14	6	0	0.0188674	1
GO:0010743	regulation of macrophage derived foam cell differentiation	BP	14	6	1	0.0188674	0.87973
GO:0048485	sympathetic nervous system development	BP	14	6	2	0.0188674	0.604545
GO:0070633	transepithelial transport	BP	14	6	3	0.0188674	0.312414
GO:0051879	Hsp90 protein binding	MF	40	2	11	0.993864	0.018896
GO:0030520	intracellular estrogen receptor signaling pathway	BP	40	5	11	0.818643	0.018896
GO:2000242	negative regulation of reproductive process	BP	40	3	11	0.972562	0.018896
GO:0002639	positive regulation of immunoglobulin production	BP	40	6	11	0.674836	0.018896
GO:1903531	negative regulation of secretion by cell	BP	109	27	14	0.018912	0.681511
GO:0002437	inflammatory response to antigenic stimulus	BP	35	3	10	0.945965	0.0189279
GO:0007020	microtubule nucleation	BP	35	1	10	0.998304	0.0189279
GO:0032881	regulation of polysaccharide metabolic process	BP	35	5	10	0.714594	0.0189279
GO:0042169	SH2 domain binding	MF	35	3	10	0.945965	0.0189279
GO:0032200	telomere organization	BP	146	4	30	1	0.0189395
GO:0030695	GTPase regulator activity	MF	361	56	65	0.741058	0.0189584
GO:0060589	nucleoside-triphosphatase regulator activity	MF	361	56	65	0.741058	0.0189584
GO:0022603	regulation of anatomical structure morphogenesis	BP	677	133	106	0.0189791	0.116795
GO:0007254	JNK cascade	BP	139	33	25	0.0191231	0.112138
GO:0009798	axis specification	BP	61	7	15	0.901023	0.0192103
GO:0002312	B cell activation involved in immune response	BP	61	6	15	0.953831	0.0192103
GO:0042255	ribosome assembly	BP	61	1	15	0.999985	0.0192103
GO:0035914	skeletal muscle cell differentiation	BP	61	11	15	0.437145	0.0192103
GO:0014855	striated muscle cell proliferation	BP	61	11	15	0.437145	0.0192103
GO:0031901	early endosome membrane	CC	80	21	9	0.0192511	0.808498
GO:0006887	exocytosis	BP	258	56	38	0.019264	0.39956
GO:1902806	regulation of cell cycle G1/S phase transition	BP	164	15	33	0.998065	0.0193038
GO:0019887	protein kinase regulator activity	MF	188	28	37	0.769385	0.0193423
GO:0086003	cardiac muscle cell contraction	BP	43	13	5	0.0193551	0.740246
GO:0032839	dendrite cytoplasm	CC	30	10	3	0.0193606	0.812949
GO:0008028	monocarboxylic acid transmembrane transporter activity	MF	30	10	4	0.0193606	0.623647
GO:0044273	sulfur compound catabolic process	BP	30	10	3	0.0193606	0.812949
GO:0060090	molecular adaptor activity	MF	948	109	155	0.999998	0.0196638
GO:0034039	8-oxo-7,8-dihydroguanine DNA N-glycosylase activity	MF	2	0	2	1	0.0196807
GO:0032444	activin responsive factor complex	CC	2	0	2	1	0.0196807
GO:0004014	adenosylmethionine decarboxylase activity	MF	2	0	2	1	0.0196807
GO:0031691	alpha-1A adrenergic receptor binding	MF	2	0	2	1	0.0196807
GO:0031692	alpha-1B adrenergic receptor binding	MF	2	0	2	1	0.0196807
GO:0043090	amino acid import	BP	2	0	2	1	0.0196807
GO:0060844	arterial endothelial cell fate commitment	BP	2	0	2	1	0.0196807
GO:0060846	blood vessel endothelial cell fate commitment	BP	2	0	2	1	0.0196807
GO:0097101	blood vessel endothelial cell fate specification	BP	2	0	2	1	0.0196807
GO:0048101	calmodulin-activated 3',5'-cyclic-GMP phosphodiesterase activity	MF	2	0	2	1	0.0196807
GO:0004117	calmodulin-activated dual specificity 3',5'-cyclic-GMP, 3',5'-cyclic-AMP phosphodiesterase activity	MF	2	0	2	1	0.0196807
GO:0021693	cerebellar Purkinje cell layer structural organization	BP	2	0	2	1	0.0196807
GO:0090537	CERF complex	CC	2	0	2	1	0.0196807
GO:0008459	chondroitin 6-sulfotransferase activity	MF	2	0	2	1	0.0196807
GO:1905349	ciliary transition zone assembly	BP	2	0	2	1	0.0196807
GO:0061860	DNA clamp unloader activity	MF	2	0	2	1	0.0196807
GO:0071163	DNA replication preinitiation complex assembly	BP	2	0	2	1	0.0196807
GO:0060847	endothelial cell fate specification	BP	2	0	2	1	0.0196807
GO:0034117	erythrocyte aggregation	BP	2	0	2	1	0.0196807
GO:0005853	eukaryotic translation elongation factor 1 complex	CC	2	0	2	1	0.0196807
GO:0098922	extrinsic component of dense core granule membrane	CC	2	0	2	1	0.0196807
GO:0098674	extrinsic component of neuronal dense core vesicle membrane	CC	2	0	2	1	0.0196807
GO:0021592	fourth ventricle development	BP	2	0	2	1	0.0196807
GO:0098664	G protein-coupled serotonin receptor signaling pathway	BP	2	0	2	1	0.0196807
GO:0072139	glomerular parietal epithelial cell differentiation	BP	2	0	2	1	0.0196807
GO:0004819	glutamine-tRNA ligase activity	MF	2	0	2	1	0.0196807
GO:0006425	glutaminyl-tRNA aminoacylation	BP	2	0	2	1	0.0196807
GO:0006097	glyoxylate cycle	BP	2	0	2	1	0.0196807
GO:0036409	histone H3-K14 acetyltransferase complex	CC	2	0	2	1	0.0196807
GO:0044017	histone H3K27 acetyltransferase activity	MF	2	0	2	1	0.0196807
GO:0071142	homomeric SMAD protein complex	CC	2	0	2	1	0.0196807
GO:0043103	hypoxanthine salvage	BP	2	0	2	1	0.0196807
GO:0003938	IMP dehydrogenase activity	MF	2	0	2	1	0.0196807
GO:0045105	intermediate filament polymerization or depolymerization	BP	2	0	2	1	0.0196807
GO:0004450	isocitrate dehydrogenase (NADP+) activity	MF	2	0	2	1	0.0196807
GO:0099607	lateral attachment of mitotic spindle microtubules to kinetochore	BP	2	0	2	1	0.0196807
GO:0071960	maintenance of mitotic sister chromatid cohesion, centromeric	BP	2	0	2	1	0.0196807
GO:0120216	matrilin complex	CC	2	0	2	1	0.0196807
GO:0007509	mesoderm migration involved in gastrulation	BP	2	0	2	1	0.0196807
GO:0060244	negative regulation of cell proliferation involved in contact inhibition	BP	2	0	2	1	0.0196807
GO:1902219	negative regulation of intrinsic apoptotic signaling pathway in response to osmotic stress	BP	2	0	2	1	0.0196807
GO:1904815	negative regulation of protein localization to chromosome, telomeric region	BP	2	0	2	1	0.0196807
GO:0061188	negative regulation of rDNA heterochromatin formation	BP	2	0	2	1	0.0196807
GO:0008534	oxidized purine nucleobase lesion DNA N-glycosylase activity	MF	2	0	2	1	0.0196807
GO:0140066	peptidyl-lysine crotonylation	BP	2	0	2	1	0.0196807
GO:1902728	positive regulation of growth factor dependent skeletal muscle satellite cell proliferation	BP	2	0	2	1	0.0196807
GO:2000768	positive regulation of nephron tubule epithelial cell differentiation	BP	2	0	2	1	0.0196807
GO:1903518	positive regulation of single strand break repair	BP	2	0	2	1	0.0196807
GO:1902724	positive regulation of skeletal muscle satellite cell proliferation	BP	2	0	2	1	0.0196807
GO:0043415	positive regulation of skeletal muscle tissue regeneration	BP	2	0	2	1	0.0196807
GO:0005298	proline:sodium symporter activity	MF	2	0	2	1	0.0196807
GO:0000701	purine-specific mismatch base pair DNA N-glycosylase activity	MF	2	0	2	1	0.0196807
GO:0019810	putrescine binding	MF	2	0	2	1	0.0196807
GO:0060734	regulation of endoplasmic reticulum stress-induced eIF2 alpha phosphorylation	BP	2	0	2	1	0.0196807
GO:0034118	regulation of erythrocyte aggregation	BP	2	0	2	1	0.0196807
GO:2000718	regulation of maintenance of mitotic sister chromatid cohesion, centromeric	BP	2	0	2	1	0.0196807
GO:0061187	regulation of rDNA heterochromatin formation	BP	2	0	2	1	0.0196807
GO:1903516	regulation of single strand break repair	BP	2	0	2	1	0.0196807
GO:0043416	regulation of skeletal muscle tissue regeneration	BP	2	0	2	1	0.0196807
GO:0072708	response to sorbitol	BP	2	0	2	1	0.0196807
GO:0005094	Rho GDP-dissociation inhibitor activity	MF	2	0	2	1	0.0196807
GO:0001096	TFIIF-class transcription factor complex binding	MF	2	0	2	1	0.0196807
GO:0044703	multi-organism reproductive process	BP	100	18	22	0.397482	0.0196901
GO:0007040	lysosome organization	BP	85	22	3	0.0197831	0.999721
GO:0080171	lytic vacuole organization	BP	85	22	3	0.0197831	0.999721
GO:0050865	regulation of cell activation	BP	381	68	68	0.279801	0.0200432
GO:0051781	positive regulation of cell division	BP	56	6	14	0.92223	0.020216
GO:0051560	mitochondrial calcium ion homeostasis	BP	26	9	2	0.0202195	0.897361
GO:0071825	protein-lipid complex organization	BP	26	9	5	0.0202195	0.297024
GO:0015248	sterol transporter activity	MF	26	9	1	0.0202195	0.980465
GO:0009566	fertilization	BP	106	22	23	0.155682	0.0203146
GO:0051261	protein depolymerization	BP	106	15	23	0.791774	0.0203146
GO:0032504	multicellular organism reproduction	BP	574	81	98	0.959796	0.0203312
GO:0019369	arachidonic acid metabolic process	BP	18	7	0	0.0203793	1
GO:0030574	collagen catabolic process	BP	18	7	1	0.0203793	0.934365
GO:0008137	NADH dehydrogenase (ubiquinone) activity	MF	18	7	0	0.0203793	1
GO:0061037	negative regulation of cartilage development	BP	18	7	0	0.0203793	1
GO:0110110	positive regulation of animal organ morphogenesis	BP	18	7	1	0.0203793	0.934365
GO:0086091	regulation of heart rate by cardiac conduction	BP	18	7	3	0.0203793	0.472957
GO:0007565	female pregnancy	BP	89	15	20	0.522611	0.0204082
GO:0007339	binding of sperm to zona pellucida	BP	21	2	7	0.886577	0.0204323
GO:0009168	purine ribonucleoside monophosphate biosynthetic process	BP	21	1	7	0.978188	0.0204323
GO:0034391	regulation of smooth muscle cell apoptotic process	BP	21	3	7	0.703463	0.0204323
GO:0000723	telomere maintenance	BP	141	4	29	1	0.0205255
GO:0008194	UDP-glycosyltransferase activity	MF	95	24	12	0.020574	0.697519
GO:0001525	angiogenesis	BP	382	79	67	0.0205804	0.0293981
GO:0001932	regulation of protein phosphorylation	BP	718	130	120	0.150163	0.0206029
GO:0120227	acyl-CoA binding	MF	22	8	2	0.0206618	0.83533
GO:0009593	detection of chemical stimulus	BP	22	8	2	0.0206618	0.83533
GO:0046473	phosphatidic acid metabolic process	BP	22	8	4	0.0206618	0.373382
GO:0071827	plasma lipoprotein particle organization	BP	22	8	4	0.0206618	0.373382
GO:0030308	negative regulation of cell growth	BP	155	36	30	0.0206927	0.0398511
GO:0034764	positive regulation of transmembrane transport	BP	155	36	21	0.0206927	0.604716
GO:0006282	regulation of DNA repair	BP	201	10	39	1	0.0207178
GO:0010638	positive regulation of organelle organization	BP	439	53	77	0.997275	0.0207309
GO:2000179	positive regulation of neural precursor cell proliferation	BP	57	16	9	0.0207951	0.4069
GO:0051348	negative regulation of transferase activity	BP	195	30	38	0.711157	0.0208201
GO:0042886	amide transport	BP	238	52	39	0.020841	0.167506
GO:0008237	metallopeptidase activity	MF	112	24	24	0.10976	0.0208502
GO:0046785	microtubule polymerization	BP	78	6	18	0.993498	0.0208529
GO:0051896	regulation of phosphatidylinositol 3-kinase/protein kinase B signal transduction	BP	177	32	35	0.33197	0.0209974
GO:0043588	skin development	BP	177	23	35	0.924924	0.0209974
GO:0007019	microtubule depolymerization	BP	51	5	13	0.942236	0.0211612
GO:0030374	nuclear receptor coactivator activity	MF	51	3	13	0.994301	0.0211612
GO:0046328	regulation of JNK cascade	BP	115	28	21	0.0213026	0.121468
GO:0001838	embryonic epithelial tube formation	BP	118	8	25	0.999576	0.0213045
GO:0016209	antioxidant activity	MF	48	14	3	0.0213185	0.972805
GO:0001881	receptor recycling	BP	48	14	2	0.0213185	0.993842
[truncated: 18,456 more rows]
