# Supplementary material for: KAT6A is essential for developmental control gene expression in neural stem and progenitor cells
Source: PLoS Genet. 2026 May 4;22(5):e1012133. doi: 10.1371/journal.pgen.1012133 (PMC13160438; doi:10.1371/journal.pgen.1012133)
Supplement: S2 Table — Tab A. Differentially expressed genes in differentiating Kat6a–/– vs. Kat6a+/+ NSPCs. Tab B. Gene ontology term annotation of genes differentially expressed in differentiating Kat6a–/– vs. Kat6a+/+ NSPCs. (XLSX) [file pgen.1012133.s008.xlsx]

## Sheet: Read me
	S2 Table: RNA sequencing results of differentiating Kat6a–/– vs. Kat6a+/+ NSPCs
		Tab A: Differentially expressed genes in differentiating Kat6a–/– vs. Kat6a+/+ NSPCs
		Tab B: Gene ontology term annotation of genes differentially expressed in differentiating Kat6a–/– vs. Kat6a+/+ NSPCs
	RNA sequencing data of NSPCs isolated from N = 4 Kat6a+/+, 4 Kat6a+/– and 4 Kat6a–/– E12.5 embryos. Data were analysed as described in the methods section under RNA sequencing data analysis. Differences in gene expression with false discovery rate (FDR) < 0.05 were considered significant.

## Sheet: Tab A DE genes
Tab A: Differentially expressed genes in differentiating Kat6a–/– vs. Kat6a+/+ NSPCs
GeneID	Symbol_from_nomenclature_authority	Full_name_from_nomenclature_authority	logFC	AveExpr	t	P.Value	adj.P.Val
17345	Mki67	antigen identified by monoclonal antibody Ki 67	-3.39481	6.64329	-11.4847	7.90564e-08	2.47352e-05
209737	Kif15	kinesin family member 15	-3.30904	3.83288	-11.4524	8.1554e-08	2.47352e-05
20877	Aurkb	aurora kinase B	-3.28403	4.3341	-11.383	8.72273e-08	2.47352e-05
242705	E2f2	E2F transcription factor 2	-3.16463	2.0645	-11.3953	7.05827e-08	2.47352e-05
21973	Top2a	topoisomerase (DNA) II alpha	-3.11233	7.00757	-11.6947	6.46714e-08	2.47352e-05
12428	Ccna2	cyclin A2	-3.02981	5.50387	-11.5037	7.76204e-08	2.47352e-05
51944	Knstrn	kinetochore-localized astrin/SPAG5 binding	-2.96055	4.47763	-11.3478	9.02591e-08	2.47352e-05
17863	Myb	myeloblastosis oncogene	-4.03831	0.545007	-13.1149	1.42633e-08	2.47352e-05
108907	Nusap1	nucleolar and spindle associated protein 1	-2.92992	4.53187	-11.407	8.52209e-08	2.47352e-05
12236	Bub1b	BUB1B, mitotic checkpoint serine/threonine kinase	-2.92266	4.91897	-12.003	4.8427e-08	2.47352e-05
67629	Spc24	SPC24, NDC80 kinetochore complex component, homolog (S. cerevisiae)	-2.85038	3.28239	-11.7987	4.7654e-08	2.47352e-05
70645	Oip5	Opa interacting protein 5	-2.75944	2.50313	-11.2944	7.80105e-08	2.47352e-05
67849	Cdca5	cell division cycle associated 5	-2.74139	2.99438	-11.4565	6.64489e-08	2.47352e-05
72119	Tpx2	TPX2, microtubule-associated	-2.69577	5.98383	-12.2915	3.71525e-08	2.47352e-05
381318	Nsl1	NSL1, MIS12 kinetochore complex component	-2.64587	2.93522	-11.7987	4.76535e-08	2.47352e-05
72585	Lypd1	Ly6/Plaur domain containing 1	-2.6352	4.77203	-11.5223	7.62466e-08	2.47352e-05
97165	Hmgb2	high mobility group box 2	-2.59605	4.81918	-12.1065	4.40079e-08	2.47352e-05
16571	Kif4	kinesin family member 4	-2.58658	4.54191	-12.6134	2.7453e-08	2.47352e-05
12615	Cenpa	centromere protein A	-2.58052	4.36402	-11.4143	8.46205e-08	2.47352e-05
13361	Dhfr	dihydrofolate reductase	-2.56576	4.46363	-11.3769	8.77442e-08	2.47352e-05
270906	Prr11	proline rich 11	-2.50648	3.83876	-12.4463	2.59633e-08	2.47352e-05
17216	Mcm2	minichromosome maintenance complex component 2	-2.45406	5.41827	-12.2121	3.99424e-08	2.47352e-05
218973	Wdhd1	WD repeat and HMG-box DNA binding protein 1	-2.27695	3.19852	-11.4413	6.74489e-08	2.47352e-05
70472	Atad2	ATPase family, AAA domain containing 2	-2.2571	4.76905	-11.6228	6.84093e-08	2.47352e-05
67141	Fbxo5	F-box protein 5	-2.21165	3.24929	-12.0415	3.7827e-08	2.47352e-05
60530	Fignl1	fidgetin-like 1	-2.13245	3.65951	-11.4293	6.82541e-08	2.47352e-05
224171	Cip2a	cell proliferation regulating inhibitor of protein phosphatase 2A	-2.10549	4.68408	-11.4419	7.4362e-08	2.47352e-05
233071	Arhgap33	Rho GTPase activating protein 33	-2.07811	4.81245	-11.2754	9.21343e-08	2.47352e-05
240641	Kif20b	kinesin family member 20B	-2.04774	3.97731	-11.1997	8.57488e-08	2.47352e-05
15270	H2ax	H2A.X variant histone	-1.89566	6.36434	-11.4813	7.93103e-08	2.47352e-05
12531	Cdc25b	cell division cycle 25B	-1.88677	4.31281	-12.8315	1.83249e-08	2.47352e-05
212706	N4bp3	NEDD4 binding protein 3	-1.88446	2.96855	-11.6543	5.47772e-08	2.47352e-05
21955	Tnnt1	troponin T1, skeletal, slow	-1.82512	2.9928	-11.2557	8.1082e-08	2.47352e-05
106369	Ypel1	yippee like 1	-1.74538	4.39671	-11.2847	7.87639e-08	2.47352e-05
14958	H1f0	H1.0 linker histone	-1.47768	6.77812	-13.4651	1.0533e-08	2.47352e-05
108797	Mex3b	mex3 RNA binding family member B	-1.44513	4.83945	-12.1946	3.27667e-08	2.47352e-05
243529	H1f10	H1.10 linker histone	-1.33788	6.48722	-12.2337	3.15945e-08	2.47352e-05
238161	Akap6	A kinase anchor protein 6	-1.14262	5.57716	-14.2798	5.34114e-09	2.47352e-05
12576	Cdkn1b	cyclin dependent kinase inhibitor 1B	-0.810254	7.30374	-11.759	4.95057e-08	2.47352e-05
13244	Degs1	delta 4-desaturase, sphingolipid 1	0.738501	6.69422	11.4709	6.55127e-08	2.47352e-05
20893	Bhlhe40	basic helix-loop-helix family, member e40	0.905403	5.71555	11.1781	8.76314e-08	2.47352e-05
94280	Sfxn3	sideroflexin 3	1.17964	6.08989	11.5723	5.93202e-08	2.47352e-05
19122	Prnp	prion protein	1.79539	9.1565	12.0446	3.77152e-08	2.47352e-05
21981	Ppp1r13b	protein phosphatase 1, regulatory subunit 13B	1.8077	3.20678	12.1951	3.27515e-08	2.47352e-05
12816	Col12a1	collagen, type XII, alpha 1	1.98563	7.62111	11.9365	5.15165e-08	2.47352e-05
12579	Cdkn2b	cyclin dependent kinase inhibitor 2B	2.16026	5.26398	11.7069	6.39263e-08	2.47352e-05
26903	Dysf	dysferlin	2.80926	5.31115	12.1192	4.34939e-08	2.47352e-05
12578	Cdkn2a	cyclin dependent kinase inhibitor 2A	4.01341	5.13683	11.3386	9.10691e-08	2.47352e-05
353282	Sfmbt2	Scm-like with four mbt domains 2	3.16276	0.660411	11.9833	3.99644e-08	2.47352e-05
108000	Cenpf	centromere protein F	-3.17784	5.68322	-11.2588	9.84563e-08	2.4986e-05
20419	Shcbp1	Shc SH2-domain binding protein 1	-2.88479	3.1181	-11.0644	9.82801e-08	2.4986e-05
26934	Racgap1	Rac GTPase-activating protein 1	-2.41538	6.09794	-11.2556	9.87666e-08	2.4986e-05
54392	Ncapg	non-SMC condensin I complex, subunit G	-3.08205	4.03091	-10.9183	1.3804e-07	2.62458e-05
22137	Ttk	Ttk protein kinase	-3.04454	3.16423	-10.8869	1.24137e-07	2.62458e-05
16551	Kif11	kinesin family member 11	-2.99674	5.43652	-11.1239	1.12446e-07	2.62458e-05
268697	Ccnb1	cyclin B1	-2.8903	4.36994	-11.074	1.18151e-07	2.62458e-05
77011	Ticrr	TOPBP1-interacting checkpoint and replication regulator	-2.81048	2.8806	-10.6989	1.43039e-07	2.62458e-05
67052	Ndc80	NDC80 kinetochore complex component	-2.80317	3.16565	-10.6833	1.45644e-07	2.62458e-05
109212	Pimreg	PICALM interacting mitotic regulator	-2.79917	4.11296	-10.866	1.45501e-07	2.62458e-05
66977	Nuf2	NUF2, NDC80 kinetochore complex component	-2.78788	4.65681	-11.1201	1.12867e-07	2.62458e-05
18140	Uhrf1	ubiquitin-like, containing PHD and RING finger domains, 1	-2.72776	4.77364	-10.9361	1.35596e-07	2.62458e-05
26909	Exo1	exonuclease 1	-2.61157	2.69715	-10.7916	1.29931e-07	2.62458e-05
17218	Mcm5	minichromosome maintenance complex component 5	-2.5095	5.14899	-10.878	1.43764e-07	2.62458e-05
77782	Polq	polymerase (DNA directed), theta	-2.24971	2.7915	-10.7871	1.30536e-07	2.62458e-05
68298	Ncapd2	non-SMC condensin I complex, subunit D2	-2.20779	6.55785	-10.9579	1.32657e-07	2.62458e-05
12544	Cdc45	cell division cycle 45	-2.18259	3.3897	-10.903	1.15847e-07	2.62458e-05
228421	Kif18a	kinesin family member 18A	-1.72236	4.05889	-10.7669	1.33282e-07	2.62458e-05
93960	Nkd1	naked cuticle 1	-1.55903	3.70502	-10.9214	1.13677e-07	2.62458e-05
237877	Atad5	ATPase family, AAA domain containing 5	-1.55096	3.82089	-10.8043	1.28237e-07	2.62458e-05
12479	Cd1d1	CD1d1 antigen	-1.15784	4.23061	-10.9553	1.09806e-07	2.62458e-05
67245	Peli1	pellino 1	-0.771003	5.78174	-10.8535	1.21882e-07	2.62458e-05
110796	Tshz1	teashirt zinc finger family member 1	-0.712395	6.04124	-10.7419	1.36796e-07	2.62458e-05
269855	Ssc5d	scavenger receptor cysteine rich family, 5 domains	2.13139	4.78131	10.9301	1.3552e-07	2.62458e-05
68612	Ube2c	ubiquitin-conjugating enzyme E2C	-3.01433	4.56916	-10.8238	1.51853e-07	2.65407e-05
52276	Cdca8	cell division cycle associated 8	-2.77728	4.65712	-10.8153	1.5317e-07	2.65407e-05
51799	Rundc3a	RUN domain containing 3A	-1.00919	5.59473	-10.6324	1.53333e-07	2.65407e-05
57775	Usp29	ubiquitin specific peptidase 29	-2.58656	1.95017	-10.6048	1.5782e-07	2.69627e-05
12235	Bub1	BUB1, mitotic checkpoint serine/threonine kinase	-3.24728	3.76472	-10.7255	1.67811e-07	2.75379e-05
20135	Rrm2	ribonucleotide reductase M2	-2.93452	5.50889	-10.7171	1.69252e-07	2.75379e-05
72415	Sgo1	shugoshin 1	-2.58285	2.84793	-10.5366	1.6956e-07	2.75379e-05
93897	Fzd10	frizzled class receptor 10	-2.01385	4.54394	-10.6315	1.6804e-07	2.75379e-05
71988	Esco2	establishment of sister chromatid cohesion N-acetyltransferase 2	-3.5333	3.01889	-10.4858	2.14787e-07	2.75973e-05
76464	Knl1	kinetochore scaffold 1	-3.35778	3.78821	-10.496	2.1252e-07	2.75973e-05
52033	Pbk	PDZ binding kinase	-3.1058	4.81302	-10.5089	2.09703e-07	2.75973e-05
105988	Espl1	extra spindle pole bodies 1, separase	-3.05974	4.01198	-10.4566	2.21416e-07	2.75973e-05
17121	Mxd3	Max dimerization protein 3	-3.03721	2.95845	-10.2844	2.28473e-07	2.75973e-05
70466	Ckap2l	cytoskeleton associated protein 2-like	-3.02079	4.76042	-10.6226	1.86459e-07	2.75973e-05
23834	Cdc6	cell division cycle 6	-2.92519	2.47693	-10.3856	1.99017e-07	2.75973e-05
12189	Brca1	breast cancer 1, early onset	-2.90479	3.64329	-10.531	2.04942e-07	2.75973e-05
215387	Ncaph	non-SMC condensin I complex, subunit H	-2.54043	4.49529	-10.5646	1.97936e-07	2.75973e-05
110749	Chaf1b	chromatin assembly factor 1, subunit B	-2.51952	2.8463	-10.4377	1.8828e-07	2.75973e-05
233406	Prc1	protein regulator of cytokinesis 1	-2.49483	5.76884	-10.4196	2.30113e-07	2.75973e-05
12449	Ccnf	cyclin F	-2.41201	4.10612	-10.6331	1.78803e-07	2.75973e-05
19348	Kif20a	kinesin family member 20A	-2.35715	4.83922	-10.6104	1.88817e-07	2.75973e-05
214901	Chtf18	CTF18, chromosome transmission fidelity factor 18	-2.20027	3.02077	-10.3995	1.96093e-07	2.75973e-05
68549	Sgo2a	shugoshin 2A	-2.10853	3.8703	-10.4735	1.81258e-07	2.75973e-05
57441	Gmnn	geminin	-1.99668	3.52602	-10.3018	2.17682e-07	2.75973e-05
19650	Rbl1	RB transcriptional corepressor like 1	-1.92686	4.46444	-10.2973	2.29832e-07	2.75973e-05
16918	Mycl	v-myc avian myelocytomatosis viral oncogene lung carcinoma derived	-1.78048	5.46765	-10.6444	1.81588e-07	2.75973e-05
12144	Blm	Bloom syndrome, RecQ like helicase	-1.63114	3.54764	-10.344	2.0807e-07	2.75973e-05
12545	Cdc7	cell division cycle 7	-1.61688	3.12547	-10.3384	2.09321e-07	2.75973e-05
239606	Slc2a13	solute carrier family 2 (facilitated glucose transporter), member 13	-1.44796	5.0471	-10.3885	1.98398e-07	2.75973e-05
14051	Eya4	EYA transcriptional coactivator and phosphatase 4	-1.39993	3.58701	-10.4342	1.88971e-07	2.75973e-05
212398	Frat2	frequently rearranged in advanced T cell lymphomas 2	-1.33069	3.3975	-10.2867	2.21258e-07	2.75973e-05
13593	Ebf3	early B cell factor 3	-1.11792	4.73907	-10.3099	2.158e-07	2.75973e-05
384569	Nova2	NOVA alternative splicing regulator 2	-0.928762	6.63069	-10.2476	2.30764e-07	2.75973e-05
217310	Hid1	HID1 domain containing	-0.76522	5.62596	-10.2546	2.29043e-07	2.75973e-05
77065	Ints7	integrator complex subunit 7	-0.763985	5.86809	-10.3511	2.06487e-07	2.75973e-05
19012	Plpp1	phospholipid phosphatase 1	1.29106	5.56659	10.4329	1.89229e-07	2.75973e-05
76453	Prss23	serine protease 23	1.67042	9.58628	10.3123	2.17419e-07	2.75973e-05
229841	Cenpe	centromere protein E	-2.62931	4.94246	-10.3951	2.36092e-07	2.77303e-05
27055	Fkbp9	FK506 binding protein 9	1.0068	8.17046	10.2275	2.3582e-07	2.77303e-05
12532	Cdc25c	cell division cycle 25C	-3.03958	2.59371	-10.1858	2.46711e-07	2.84691e-05
76044	Ncapg2	non-SMC condensin II complex, subunit G2	-2.43806	4.76851	-10.3561	2.45949e-07	2.84691e-05
54326	Elovl2	ELOVL fatty acid elongase 2	-1.74588	4.82454	-10.2234	2.50146e-07	2.86145e-05
18669	Abcb1b	ATP-binding cassette, sub-family B member 1B	3.32524	1.77951	10.1626	2.52992e-07	2.86905e-05
211651	Fancd2	Fanconi anemia, complementation group D2	-2.87613	3.06602	-10.171	2.577e-07	2.87292e-05
54141	Spag5	sperm associated antigen 5	-2.14194	4.92894	-10.3137	2.57159e-07	2.87292e-05
77605	H2az2	H2A.Z histone variant 2	-0.95198	7.04129	-10.1132	2.66974e-07	2.9513e-05
13813	Eomes	eomesodermin	-4.22561	2.43677	-10.2542	2.73844e-07	2.97994e-05
68026	Pclaf	PCNA clamp associated factor	-3.41038	4.4963	-10.2533	2.74095e-07	2.97994e-05
14211	Smc2	structural maintenance of chromosomes 2	-1.66645	5.93697	-10.242	2.7739e-07	2.99104e-05
208628	Kntc1	kinetochore associated 1	-3.03655	3.718	-10.2229	2.83067e-07	3.00302e-05
12912	Creb1	cAMP responsive element binding protein 1	-0.600243	6.26758	-10.0623	2.82223e-07	3.00302e-05
21853	Timeless	timeless circadian clock 1	-1.99629	3.96278	-10.0501	2.86035e-07	3.01024e-05
67121	Mastl	microtubule associated serine/threonine kinase-like	-1.66398	3.46036	-10.0313	2.92001e-07	3.02046e-05
17217	Mcm4	minichromosome maintenance complex component 4	-1.55775	5.84673	-10.1784	2.92346e-07	3.02046e-05
21937	Tnfrsf1a	tumor necrosis factor receptor superfamily, member 1a	1.25976	6.9238	10.0365	2.93895e-07	3.02046e-05
73804	Kif2c	kinesin family member 2C	-3.16736	4.09855	-10.1521	3.05239e-07	3.11272e-05
14056	Ezh2	enhancer of zeste 2 polycomb repressive complex 2 subunit	-1.52248	5.84602	-10.1144	3.08551e-07	3.1223e-05
71151	Eri2	exoribonuclease 2	-0.89515	3.87087	-9.96769	3.13149e-07	3.14464e-05
14793	Cdca3	cell division cycle associated 3	-3.28788	4.65646	-10.1091	3.19578e-07	3.16094e-05
347722	Agap1	ArfGAP with GTPase domain, ankyrin repeat and PH domain 1	-0.61546	6.74694	-9.94981	3.19391e-07	3.16094e-05
107934	Celsr3	cadherin, EGF LAG seven-pass G-type receptor 3	-3.01689	3.68154	-10.0886	3.26682e-07	3.1833e-05
244579	Tox3	TOX high mobility group box family member 3	-1.77435	6.36482	-10.0817	3.29099e-07	3.1833e-05
16651	Sspn	sarcospan	1.02527	5.50615	9.93445	3.24858e-07	3.1833e-05
269582	Clspn	claspin	-2.27947	4.13205	-10.0176	3.46094e-07	3.25895e-05
269587	Epb41	erythrocyte membrane protein band 4.1	-1.87561	5.47038	-10.0329	3.46842e-07	3.25895e-05
24136	Zeb2	zinc finger E-box binding homeobox 2	-0.690035	6.97436	-9.89113	3.40826e-07	3.25895e-05
116701	Fgfrl1	fibroblast growth factor receptor-like 1	0.873477	7.07004	9.869	3.49306e-07	3.25895e-05
19041	Ppl	periplakin	3.40717	-1.39592	9.86967	3.49044e-07	3.25895e-05
70757	Hacd2	3-hydroxyacyl-CoA dehydratase 2	1.03706	6.3061	9.84807	3.57533e-07	3.28917e-05
100041194	Ahnak2	AHNAK nucleoprotein 2	4.17751	1.40229	9.85049	3.57545e-07	3.28917e-05
12316	Aspm	abnormal spindle microtubule assembly	-2.9924	5.04084	-9.95761	3.76231e-07	3.39505e-05
108912	Cdca2	cell division cycle associated 2	-2.96201	3.87648	-9.8992	4.00875e-07	3.39505e-05
22421	Wnt7a	wingless-type MMTV integration site family, member 7A	-2.83935	5.91358	-9.9405	3.83277e-07	3.39505e-05
18973	Pole	polymerase (DNA directed), epsilon	-2.80752	4.21904	-9.94818	3.80095e-07	3.39505e-05
71804	Mtfr2	mitochondrial fission regulator 2	-2.43013	1.4046	-9.75874	3.95067e-07	3.39505e-05
66929	Asf1b	anti-silencing function 1B histone chaperone	-2.06147	3.00366	-9.74994	3.98983e-07	3.39505e-05
14025	Bcl11a	BCL11 transcription factor A	-2.05895	2.6035	-9.79749	3.78292e-07	3.39505e-05
16319	Incenp	inner centromere protein	-1.90033	5.39502	-9.89927	4.00845e-07	3.39505e-05
66442	Spc25	SPC25, NDC80 kinetochore complex component, homolog (S. cerevisiae)	-1.71721	4.59243	-9.82235	3.75656e-07	3.39505e-05
319651	Usp37	ubiquitin specific peptidase 37	-0.760995	5.27361	-9.75815	3.95325e-07	3.39505e-05
77044	Arid2	AT-rich interaction domain 2	-0.6442	7.36129	-9.76706	3.91396e-07	3.39505e-05
11790	Speg	SPEG complex locus	1.33855	5.64344	9.78582	3.87927e-07	3.39505e-05
20266	Scn1b	sodium channel, voltage-gated, type I, beta	4.68443	3.14034	9.89525	4.02606e-07	3.39505e-05
66468	Ska1	spindle and kinetochore associated complex subunit 1	-3.098	1.47934	-9.71422	4.15329e-07	3.41478e-05
66443	Tnfaip8l1	tumor necrosis factor, alpha-induced protein 8-like 1	-2.1425	1.63293	-9.71848	4.13344e-07	3.41478e-05
12217	Bsn	bassoon	-1.73823	3.61408	-9.72991	4.08062e-07	3.41478e-05
241627	Wdr76	WD repeat domain 76	-1.72396	3.08009	-9.71601	4.14491e-07	3.41478e-05
18817	Plk1	polo like kinase 1	-2.92996	4.74536	-9.84912	4.23392e-07	3.417e-05
217653	Mis18bp1	MIS18 binding protein 1	-2.50834	3.56267	-9.77194	4.22726e-07	3.417e-05
19075	Prim1	DNA primase, p49 subunit	-2.15404	3.22225	-9.70268	4.20761e-07	3.417e-05
78658	Ncapd3	non-SMC condensin II complex, subunit D3	-0.861522	5.40492	-9.67277	4.35199e-07	3.49088e-05
14087	Fanca	Fanconi anemia, complementation group A	-2.51963	2.92879	-9.64518	4.48987e-07	3.55879e-05
66940	Shisa5	shisa family member 5	1.10368	5.26725	9.645	4.49076e-07	3.55879e-05
338367	Myo1d	myosin ID	3.51889	1.11405	9.63051	4.56509e-07	3.59603e-05
79362	Bhlhe41	basic helix-loop-helix family, member e41	1.84595	4.48657	9.6894	4.5948e-07	3.59789e-05
110033	Kif22	kinesin family member 22	-2.51127	4.43774	-9.75946	4.67162e-07	3.6364e-05
208836	Fanci	Fanconi anemia, complementation group I	-2.97011	2.77329	-9.61856	4.73928e-07	3.63881e-05
17279	Melk	maternal embryonic leucine zipper kinase	-2.96911	3.41037	-9.74412	4.75128e-07	3.63881e-05
19361	Rad51	RAD51 recombinase	-2.05433	3.59443	-9.59409	4.75771e-07	3.63881e-05
12530	Cdc25a	cell division cycle 25A	-1.13105	4.25932	-9.58507	4.80678e-07	3.6551e-05
18968	Pola1	polymerase (DNA directed), alpha 1	-1.21722	4.32343	-9.57428	4.86615e-07	3.67897e-05
381293	Kif14	kinesin family member 14	-3.78578	2.93075	-9.70847	4.94203e-07	3.69389e-05
71085	Arhgap19	Rho GTPase activating protein 19	-1.8695	4.25765	-9.58603	4.9316e-07	3.69389e-05
53626	Insm1	insulinoma-associated 1	-4.30466	5.21349	-9.68658	5.06324e-07	3.69741e-05
56306	Sinhcaf	SIN3-HDAC complex associated factor	-1.4865	3.26454	-9.53431	5.09304e-07	3.69741e-05
68201	Ccdc34	coiled-coil domain containing 34	-1.16904	5.55304	-9.53395	5.09519e-07	3.69741e-05
16452	Jak2	Janus kinase 2	-0.635039	6.41207	-9.53519	5.08794e-07	3.69741e-05
192285	Phf21a	PHD finger protein 21A	-0.527614	6.69653	-9.53048	5.11538e-07	3.69741e-05
16404	Itga7	integrin alpha 7	1.06789	8.03217	9.547	5.01982e-07	3.69741e-05
74107	Cep55	centrosomal protein 55	-3.17138	3.05418	-9.64015	5.28666e-07	3.76948e-05
20230	Satb1	special AT-rich sequence binding protein 1	-1.01312	6.21644	-9.49461	5.32971e-07	3.76948e-05
13797	Emx2	empty spiracles homeobox 2	-0.971786	4.20214	-9.49853	5.30585e-07	3.76948e-05
20689	Sall3	spalt like transcription factor 3	-0.760097	6.76661	-9.50846	5.24583e-07	3.76948e-05
12534	Cdk1	cyclin dependent kinase 1	-2.25241	5.45342	-9.62455	5.4244e-07	3.77605e-05
13605	Ect2	ect2 oncogene	-2.20201	5.33772	-9.61969	5.45381e-07	3.77605e-05
14235	Foxm1	forkhead box M1	-1.98123	5.35713	-9.63038	5.38928e-07	3.77605e-05
21335	Tacc3	transforming, acidic coiled-coil containing protein 3	-1.76873	5.26022	-9.62221	5.43856e-07	3.77605e-05
15201	Hells	helicase, lymphoid specific	-2.18088	3.60833	-9.46424	5.5691e-07	3.81202e-05
58198	Sall1	spalt like transcription factor 1	-0.820564	7.22624	-9.44973	5.61152e-07	3.81202e-05
259300	Ehd2	EH-domain containing 2	1.43997	6.54034	9.60438	5.54771e-07	3.81202e-05
12390	Cav2	caveolin 2	2.31656	5.2472	9.59251	5.62168e-07	3.81202e-05
13176	Dcc	DCC netrin 1 receptor	-3.86813	3.7176	-9.57287	5.74638e-07	3.86937e-05
107995	Cdc20	cell division cycle 20	-2.41267	5.1171	-9.55412	5.86822e-07	3.86937e-05
20460	Stil	Scl/Tal1 interrupting locus	-2.0855	3.30742	-9.41366	5.84957e-07	3.86937e-05
17250	Abcc1	ATP-binding cassette, sub-family C member 1	1.4024	4.82149	9.40876	5.88274e-07	3.86937e-05
11747	Anxa5	annexin A5	1.68733	7.2667	9.56276	5.81171e-07	3.86937e-05
14302	Frk	fyn-related kinase	2.43964	3.30702	9.4413	5.77967e-07	3.86937e-05
104027	Synpo	synaptopodin	1.91084	5.29413	9.52152	6.08672e-07	3.98362e-05
15374	Jpt1	Jupiter microtubule associated homolog 1	-1.00363	6.86883	-9.36256	6.20549e-07	4.04125e-05
20873	Plk4	polo like kinase 4	-1.83073	3.81913	-9.35339	6.27175e-07	4.06428e-05
18616	Peg3	paternally expressed 3	-1.60629	8.15132	-9.47812	6.39127e-07	4.12143e-05
20163	Rsu1	Ras suppressor protein 1	0.573761	6.98347	9.32346	6.49351e-07	4.15526e-05
65106	Arl6ip5	ADP-ribosylation factor-like 6 interacting protein 5	0.8805	6.83586	9.32168	6.50691e-07	4.15526e-05
18111	Nnat	neuronatin	-3.29285	7.72001	-9.43461	6.71311e-07	4.19304e-05
208084	Pif1	PIF1 5'-to-3' DNA helicase	-3.03833	2.85886	-9.37222	6.65408e-07	4.19304e-05
209334	Gen1	GEN1, Holliday junction 5' flap endonuclease	-2.31512	2.5782	-9.29891	6.6816e-07	4.19304e-05
12153	Bmp1	bone morphogenetic protein 1	0.889117	8.29859	9.2933	6.72544e-07	4.19304e-05
66895	Pxdc1	PX domain containing 1	1.01913	6.77968	9.30635	6.62398e-07	4.19304e-05
218581	Depdc1b	DEP domain containing 1B	-2.94446	1.54928	-9.28828	6.76489e-07	4.19774e-05
19366	Rad54l	RAD54 like (S. cerevisiae)	-2.26217	2.82558	-9.26962	6.91377e-07	4.25082e-05
13018	Ctcf	CCCTC-binding factor	-0.591362	6.84971	-9.26946	6.91506e-07	4.25082e-05
330409	Cecr2	CECR2, histone acetyl-lysine reader	-1.33353	4.08604	-9.24255	7.13598e-07	4.36622e-05
11799	Birc5	baculoviral IAP repeat-containing 5	-2.81584	3.77548	-9.3749	7.18333e-07	4.37485e-05
268465	Eme1	essential meiotic structure-specific endonuclease 1	-2.47694	1.81598	-9.22839	7.25527e-07	4.3983e-05
17536	Meis2	Meis homeobox 2	-1.68744	6.79551	-9.32804	7.57709e-07	4.48994e-05
17245	Mdm1	MDM1 nuclear protein	-1.54633	3.24651	-9.20108	7.49134e-07	4.48994e-05
228482	Arhgap11a	Rho GTPase activating protein 11A	-1.4253	5.88245	-9.32315	7.54715e-07	4.48994e-05
78388	Mvp	major vault protein	2.25519	4.45527	9.33453	7.52114e-07	4.48994e-05
213649	Arhgef19	Rho guanine nucleotide exchange factor 19	2.52508	3.0044	9.2017	7.48588e-07	4.48994e-05
20133	Rrm1	ribonucleotide reductase M1	-1.31609	7.06492	-9.28534	7.62095e-07	4.49568e-05
16906	Lmnb1	lamin B1	-2.08517	6.65968	-9.29712	7.84955e-07	4.60986e-05
12323	Camk2b	calcium/calmodulin-dependent protein kinase II, beta	1.61297	6.14066	9.29295	7.88705e-07	4.61129e-05
107823	Nsd2	nuclear receptor binding SET domain protein 2	-0.842721	7.37194	-9.1459	7.99396e-07	4.65312e-05
67122	Nrarp	Notch-regulated ankyrin repeat protein	-3.19417	4.18718	-9.2762	8.0398e-07	4.65919e-05
55983	Pdzrn3	PDZ domain containing RING finger 3	-0.787292	6.14167	-9.11563	8.28482e-07	4.78012e-05
14368	Fzd6	frizzled class receptor 6	1.62068	4.37472	9.11085	8.33181e-07	4.78624e-05
269702	Mphosph9	M-phase phosphoprotein 9	-0.941678	4.9591	-9.09371	8.50254e-07	4.86308e-05
237911	Brip1	BRCA1 interacting protein C-terminal helicase 1	-2.60825	2.49784	-9.08341	8.60705e-07	4.90155e-05
14260	Fmn1	formin 1	1.59333	2.18986	9.0795	8.647e-07	4.90307e-05
233876	Hirip3	HIRA interacting protein 3	-1.35694	4.4512	-9.07217	8.72249e-07	4.92465e-05
243574	Kbtbd8	kelch repeat and BTB (POZ) domain containing 8	-1.35274	3.09989	-9.05448	8.90778e-07	4.96533e-05
70599	Itprid2	ITPR interacting domain containing 2	1.06162	7.72519	9.05464	8.90604e-07	4.96533e-05
15200	Hbegf	heparin-binding EGF-like growth factor	1.8857	7.81487	9.193	8.84716e-07	4.96533e-05
240087	Mdc1	mediator of DNA damage checkpoint 1	-1.18063	6.02332	-9.05439	9.07813e-07	5.03893e-05
20350	Sema3f	sema domain, immunoglobulin domain (Ig), short basic domain, secreted, (semaphorin) 3F	2.19392	5.14764	9.16115	9.17882e-07	5.07342e-05
70024	Mcm10	minichromosome maintenance 10 replication initiation factor	-2.53232	3.21837	-9.06642	9.32296e-07	5.13153e-05
13732	Emp3	epithelial membrane protein 3	3.16455	1.18454	8.99959	9.50963e-07	5.21246e-05
12035	Bcat1	branched chain aminotransferase 1, cytosolic	-3.52689	0.567358	-8.94797	1.01156e-06	5.22438e-05
27062	Cadps	Ca2+-dependent secretion activator	-4.50374	3.4203	-9.11192	9.71799e-07	5.22438e-05
15208	Hes5	hes family bHLH transcription factor 5	-4.49514	3.23003	-9.08206	1.00615e-06	5.22438e-05
234396	Ankle1	ankyrin repeat and LEM domain containing 1	-3.56995	2.42132	-9.07536	1.00472e-06	5.22438e-05
66570	Cenpm	centromere protein M	-3.1642	2.80326	-9.08284	9.89043e-07	5.22438e-05
234258	Neil3	nei like 3 (E. coli)	-3.13352	2.19555	-8.97457	9.81221e-07	5.22438e-05
14841	Haspin	histone H3 associated protein kinase	-2.74771	1.76193	-8.95976	9.9736e-07	5.22438e-05
77771	Csrnp3	cysteine-serine-rich nuclear protein 3	-1.57349	3.7979	-8.9647	9.91477e-07	5.22438e-05
56150	Mad2l1	MAD2 mitotic arrest deficient-like 1	-1.55875	4.16957	-8.9619	9.94811e-07	5.22438e-05
50927	Nasp	nuclear autoantigenic sperm protein (histone-binding)	-1.4099	6.31344	-9.1161	9.67088e-07	5.22438e-05
12567	Cdk4	cyclin dependent kinase 4	-1.16396	7.83081	-8.97735	9.77956e-07	5.22438e-05
269788	Lhfpl4	lipoma HMGIC fusion partner-like protein 4	-1.00795	5.70043	-8.97145	9.83504e-07	5.22438e-05
11545	Parp1	poly (ADP-ribose) polymerase family, member 1	-0.706929	6.98415	-8.97222	9.82595e-07	5.22438e-05
74178	Stk40	serine/threonine kinase 40	1.00731	5.91012	8.98694	9.65447e-07	5.22438e-05
72043	Sulf2	sulfatase 2	1.4078	8.36139	9.01421	1.01271e-06	5.22438e-05
20878	Aurka	aurora kinase A	-2.11401	4.01354	-9.0239	1.05646e-06	5.3659e-05
22171	Tyms	thymidylate synthase	-1.87566	3.48014	-8.91475	1.05273e-06	5.3659e-05
210573	Tmem151b	transmembrane protein 151B	-1.45662	3.18937	-8.91257	1.0555e-06	5.3659e-05
19698	Relb	avian reticuloendotheliosis viral (v-rel) oncogene related B	1.8111	3.13219	8.91904	1.04731e-06	5.3659e-05
218977	Dlgap5	DLG associated protein 5	-2.3347	3.83712	-9.02594	1.07429e-06	5.43548e-05
72155	Cenpn	centromere protein N	-2.01981	3.21237	-8.88807	1.08709e-06	5.47919e-05
170799	Rtkn2	rhotekin 2	-2.36969	2.70121	-8.88471	1.0915e-06	5.48041e-05
229595	Adamtsl4	ADAMTS-like 4	2.46051	3.37132	8.94492	1.09596e-06	5.4819e-05
67177	Cdt1	chromatin licensing and DNA replication factor 1	-2.46183	3.18083	-8.89778	1.11323e-06	5.541e-05
217558	G2e3	G2/M-phase specific E3 ubiquitin ligase	-1.0801	5.37045	-8.86617	1.1162e-06	5.541e-05
52898	Rnasek	ribonuclease, RNase K	0.690693	5.61486	8.85824	1.12694e-06	5.57324e-05
66336	Cenpp	centromere protein P	-1.73462	2.23587	-8.84462	1.14565e-06	5.64457e-05
102920	Cenpi	centromere protein I	-2.05737	3.14854	-8.83475	1.15941e-06	5.69107e-05
66953	Cdca7	cell division cycle associated 7	-2.96514	4.04816	-8.93613	1.19383e-06	5.7527e-05
16502	Kcnc1	potassium voltage gated channel, Shaw-related subfamily, member 1	-0.983391	6.70366	-8.81314	1.19019e-06	5.7527e-05
226407	Rab3gap1	RAB3 GTPase activating protein subunit 1	0.64571	5.96963	8.8191	1.18161e-06	5.7527e-05
64540	Tspan4	tetraspanin 4	1.05678	6.28163	8.81839	1.18263e-06	5.7527e-05
18933	Prrx1	paired related homeobox 1	1.38935	7.08261	8.94158	1.1862e-06	5.7527e-05
13849	Ephx1	epoxide hydrolase 1, microsomal	1.54034	7.97152	8.93219	1.1994e-06	5.75845e-05
17698	Msn	moesin	1.90778	8.60943	8.92719	1.20649e-06	5.77143e-05
213417	Klhdc8a	kelch domain containing 8A	2.20339	6.19548	8.91443	1.22481e-06	5.83782e-05
104175	Sbk1	SH3-binding kinase 1	-1.09233	7.49783	-8.77145	1.25203e-06	5.93492e-05
20971	Sdc4	syndecan 4	1.69417	7.13315	8.89438	1.25421e-06	5.93492e-05
72080	Sapcd2	suppressor APC domain containing 2	-2.91595	2.42562	-8.76219	1.27675e-06	5.97917e-05
15366	Hmmr	hyaluronan mediated motility receptor (RHAMM)	-2.68141	4.49471	-8.875	1.28332e-06	5.97917e-05
23965	Tenm3	teneurin transmembrane protein 3	-2.09607	7.05155	-8.88054	1.27493e-06	5.97917e-05
60411	Cenpk	centromere protein K	-1.6242	2.20787	-8.7493	1.28628e-06	5.97917e-05
20379	Sfrp4	secreted frizzled-related protein 4	3.07319	3.22225	8.87777	1.27912e-06	5.97917e-05
52463	Tet1	tet methylcytosine dioxygenase 1	-1.02481	5.90207	-8.74002	1.30093e-06	6.0048e-05
73024	Emc7	ER membrane protein complex subunit 7	0.571676	6.39028	8.74275	1.2966e-06	6.0048e-05
106581	Fam234a	family with sequence similarity 234, member A	0.56218	6.60043	8.72799	1.32018e-06	6.06032e-05
65963	Tmem176b	transmembrane protein 176B	1.03456	7.77308	8.72676	1.32217e-06	6.06032e-05
217340	Rnf157	ring finger protein 157	-0.576778	5.80202	-8.71626	1.33924e-06	6.11725e-05
11490	Adam15	ADAM metallopeptidase domain 15	1.05379	6.7802	8.71009	1.3494e-06	6.14233e-05
223773	Zbed4	zinc finger, BED type containing 4	-0.837838	4.47787	-8.69651	1.37202e-06	6.22377e-05
109242	Kif24	kinesin family member 24	-1.59001	2.92105	-8.69258	1.37863e-06	6.23228e-05
69706	Lrr1	leucine rich repeat protein 1	-2.94991	0.674813	-8.66994	1.41746e-06	6.37379e-05
319565	Syne2	spectrin repeat containing, nuclear envelope 2	-1.70895	6.28399	-8.79016	1.41963e-06	6.37379e-05
68404	Nrn1	neuritin 1	-2.81646	4.22803	-8.7829	1.43199e-06	6.40743e-05
20664	Sox1	SRY (sex determining region Y)-box 1	-2.85272	4.79128	-8.77551	1.4447e-06	6.44236e-05
241447	Cers6	ceramide synthase 6	1.7995	4.47433	8.75103	1.46294e-06	6.49581e-05
15937	Ier3	immediate early response 3	2.30936	5.03243	8.76296	1.46656e-06	6.49581e-05
11991	Hnrnpd	heterogeneous nuclear ribonucleoprotein D	-0.767813	7.55236	-8.63512	1.47948e-06	6.53107e-05
11568	Aebp1	AE binding protein 1	2.84981	4.07463	8.75232	1.48535e-06	6.53505e-05
15569	Elavl2	ELAV like RNA binding protein 1	-2.35947	2.73745	-8.61986	1.50756e-06	6.60977e-05
218639	Arl15	ADP-ribosylation factor-like 15	-1.12834	5.08115	-8.61727	1.51238e-06	6.60977e-05
74012	Rap2b	RAP2B, member of RAS oncogene family	0.678496	6.22382	8.6132	1.52e-06	6.62107e-05
235559	Topbp1	topoisomerase (DNA) II binding protein 1	-1.04824	6.23337	-8.59513	1.55429e-06	6.72049e-05
18578	Pde4b	phosphodiesterase 4B, cAMP specific	0.626174	5.22602	8.59843	1.54797e-06	6.72049e-05
18034	Nfkb2	nuclear factor of kappa light polypeptide gene enhancer in B cells 2, p49/p100	1.06849	4.65182	8.59048	1.56326e-06	6.72049e-05
67896	Ccdc80	coiled-coil domain containing 80	2.5003	5.50007	8.71013	1.56249e-06	6.72049e-05
19357	Rad21	RAD21 cohesin complex component	-0.57099	8.36424	-8.58526	1.57337e-06	6.74192e-05
17865	Mybl2	myeloblastosis oncogene-like 2	-2.5943	2.96834	-8.61661	1.58863e-06	6.78519e-05
52055	Rab11fip5	RAB11 family interacting protein 5 (class I)	0.63224	5.83655	8.56109	1.62117e-06	6.90178e-05
69608	Sec24d	SEC24 homolog D, COPII coat complex component	0.840933	6.15411	8.55657	1.63028e-06	6.91818e-05
17684	Cited2	Cbp/p300-interacting transactivator, with Glu/Asp-rich carboxy-terminal domain, 2	1.25968	6.10467	8.64883	1.64175e-06	6.94444e-05
11416	Slc33a1	solute carrier family 33 (acetyl-CoA transporter), member 1	0.810875	5.92915	8.54764	1.64844e-06	6.9504e-05
101739	Psip1	PC4 and SFRS1 interacting protein 1	-0.541649	7.42238	-8.53253	1.67966e-06	7.0594e-05
108961	E2f8	E2F transcription factor 8	-3.1618	3.08436	-8.64426	1.69167e-06	7.06472e-05
22036	Traip	TRAF-interacting protein	-1.6161	2.64708	-8.52743	1.69034e-06	7.06472e-05
381101	Dnph1	2'-deoxynucleoside 5'-phosphate N-hydrolase 1	-2.06115	2.74114	-8.5205	1.70496e-06	7.09772e-05
16971	Lrp1	low density lipoprotein receptor-related protein 1	1.27727	9.1039	8.51475	1.7172e-06	7.10711e-05
243912	Hspb6	heat shock protein, alpha-crystallin-related, B6	2.05457	4.35654	8.63148	1.71802e-06	7.10711e-05
12649	Chek1	checkpoint kinase 1	-2.38632	2.48908	-8.50419	1.73992e-06	7.14539e-05
329506	Ctdspl2	CTD small phosphatase like 2	-0.623259	5.49496	-8.50024	1.74851e-06	7.14539e-05
104625	Cnot6	CCR4-NOT transcription complex, subunit 6	-0.582408	7.57795	-8.50435	1.73958e-06	7.14539e-05
14824	Grn	granulin	0.534795	7.45724	8.49471	1.76061e-06	7.14539e-05
234515	Inpp4b	inositol polyphosphate-4-phosphatase, type II	1.64044	3.25838	8.49326	1.76379e-06	7.14539e-05
13032	Ctsc	cathepsin C	1.67793	5.86911	8.60654	1.77073e-06	7.14539e-05
11535	Adm	adrenomedullin	4.25708	2.12027	8.61598	1.75058e-06	7.14539e-05
57266	Cxcl14	C-X-C motif chemokine ligand 14	4.8913	-0.405125	8.49158	1.76748e-06	7.14539e-05
13043	Cttn	cortactin	0.59034	8.34523	8.47602	1.80214e-06	7.2278e-05
68828	Sync	syncoilin	2.11843	3.09891	8.47669	1.80064e-06	7.2278e-05
58802	Kcnmb4	potassium large conductance calcium-activated channel, subfamily M, beta member 4	-1.42886	4.04985	-8.46177	1.8345e-06	7.33522e-05
217216	Hrob	homologous recombination factor with OB-fold	-2.9636	1.24676	-8.4438	1.87622e-06	7.35146e-05
240726	Slco5a1	solute carrier organic anion transporter family, member 5A1	-1.78669	2.92368	-8.4408	1.88327e-06	7.35146e-05
16881	Lig1	ligase I, DNA, ATP-dependent	-1.74814	5.07734	-8.57171	1.84728e-06	7.35146e-05
27221	Chaf1a	chromatin assembly factor 1, subunit A	-1.17399	4.46418	-8.4465	1.86989e-06	7.35146e-05
234413	Zfp961	zinc finger protein 961	-1.06355	4.26846	-8.4487	1.86476e-06	7.35146e-05
225659	Cep76	centrosomal protein 76	-0.753201	4.27862	-8.44654	1.86978e-06	7.35146e-05
214812	Zfp609	zinc finger protein 609	-0.630398	7.73578	-8.44224	1.87988e-06	7.35146e-05
381677	Vgf	VGF nerve growth factor inducible	3.9125	1.15655	8.46131	1.87091e-06	7.35146e-05
70218	Kif18b	kinesin family member 18B	-2.47993	4.0208	-8.53661	1.928e-06	7.50381e-05
66395	Ahnak	AHNAK nucleoprotein	1.4347	7.11762	8.52658	1.95177e-06	7.57391e-05
17000	Ltbr	lymphotoxin B receptor	1.07764	5.93628	8.41084	1.95977e-06	7.58259e-05
18576	Pde3b	phosphodiesterase 3B, cGMP-inhibited	-1.13455	4.43565	-8.40589	1.96758e-06	7.59047e-05
76843	Dtl	denticleless E3 ubiquitin protein ligase	-2.36932	3.85084	-8.50754	1.99772e-06	7.66101e-05
12416	Cbx2	chromobox 2	-1.52525	3.56929	-8.39156	2.00334e-06	7.66101e-05
15468	Prmt2	protein arginine N-methyltransferase 2	0.539387	6.3463	8.39295	1.99982e-06	7.66101e-05
20360	Sema6c	sema domain, transmembrane domain (TM), and cytoplasmic domain, (semaphorin) 6C	-0.914794	4.17179	-8.38759	2.01336e-06	7.66797e-05
76954	Dennd2b	DENN domain containing 2B	1.21172	7.14647	8.47311	2.01681e-06	7.66797e-05
66141	Ifitm3	interferon induced transmembrane protein 3	2.22108	4.78899	8.49526	2.028e-06	7.68827e-05
14200	Fhl2	four and a half LIM domains 2	3.34611	2.33674	8.47776	2.0389e-06	7.70739e-05
83815	Cenpq	centromere protein Q	-1.45956	3.65622	-8.36533	2.07059e-06	7.75445e-05
21781	Tfdp1	transcription factor Dp 1	-0.713204	6.41307	-8.36367	2.07493e-06	7.75445e-05
67382	Brd3	bromodomain containing 3	-0.50525	7.39732	-8.36711	2.06595e-06	7.75445e-05
66433	Chchd7	coiled-coil-helix-coiled-coil-helix domain containing 7	2.45138	2.05352	8.36555	2.07001e-06	7.75445e-05
16582	Kifc3	kinesin family member C3	1.13105	6.30328	8.39946	2.10874e-06	7.85848e-05
18974	Pole2	polymerase (DNA directed), epsilon 2 (p59 subunit)	-2.29064	1.84149	-8.34111	2.13486e-06	7.91102e-05
20677	Sox4	SRY (sex determining region Y)-box 4	-1.26416	9.89325	-8.34317	2.12932e-06	7.91102e-05
26914	Macroh2a1	macroH2A.1 histone	-0.785894	7.74407	-8.3352	2.15085e-06	7.94786e-05
15572	Elavl4	ELAV like RNA binding protein 4	-3.81255	2.73716	-8.43698	2.17844e-06	7.97754e-05
18005	Nek2	NIMA (never in mitosis gene a)-related expressed kinase 2	-2.39092	3.92142	-8.43844	2.17454e-06	7.97754e-05
70385	Spdl1	spindle apparatus coiled-coil protein 1	-2.06442	2.71569	-8.32288	2.18463e-06	7.97754e-05
69270	Gins1	GINS complex subunit 1	-1.97487	2.26473	-8.32123	2.1892e-06	7.97754e-05
268935	Scube3	signal peptide, CUB domain, EGF-like 3	2.4759	5.98036	8.43423	2.18583e-06	7.97754e-05
56314	Zfp113	zinc finger protein 113	-0.761379	4.67608	-8.31863	2.19642e-06	7.98174e-05
320825	Samd5	sterile alpha motif domain containing 5	-1.27087	5.15715	-8.32505	2.22102e-06	8.02678e-05
66131	Tipin	timeless interacting protein	-1.16458	4.51099	-8.31035	2.21955e-06	8.02678e-05
71819	Kif23	kinesin family member 23	-2.52064	4.35266	-8.40845	2.25641e-06	8.06604e-05
58208	Bcl11b	B cell leukemia/lymphoma 11B	-2.24502	2.61067	-8.29857	2.25295e-06	8.06604e-05
230098	Arhgef39	Rho guanine nucleotide exchange factor 39	-2.2319	1.56615	-8.30037	2.24781e-06	8.06604e-05
211577	Mrgprf	MAS-related GPR, member F	2.91608	-1.61265	8.30295	2.24046e-06	8.06604e-05
20198	S100a4	S100 calcium binding protein A4	2.22612	2.72199	8.28253	2.29925e-06	8.19693e-05
14156	Fen1	flap structure specific endonuclease 1	-1.28751	4.62344	-8.27885	2.31001e-06	8.21303e-05
70099	Smc4	structural maintenance of chromosomes 4	-1.20489	6.48863	-8.36634	2.33971e-06	8.2962e-05
104732	Tedc1	tubulin epsilon and delta complex 1	-1.97026	3.2301	-8.26358	2.35529e-06	8.30667e-05
56458	Foxo1	forkhead box O1	1.02742	5.70262	8.26419	2.35348e-06	8.30667e-05
109168	Atl3	atlastin GTPase 3	0.718513	6.78589	8.25768	2.37303e-06	8.3246e-05
226251	Ablim1	actin-binding LIM protein 1	0.836183	6.82222	8.25958	2.36732e-06	8.3246e-05
12580	Cdkn2c	cyclin dependent kinase inhibitor 2C	-1.24391	6.03461	-8.34343	2.41008e-06	8.4097e-05
21813	Tgfbr2	transforming growth factor, beta receptor II	1.67284	5.30892	8.35531	2.40972e-06	8.4097e-05
18023	Nfe2l1	nuclear factor, erythroid derived 2,-like 1	0.777305	8.76647	8.24192	2.42113e-06	8.42592e-05
223227	Sox21	SRY (sex determining region Y)-box 21	-1.22535	7.16003	-8.32324	2.48693e-06	8.58677e-05
19411	Rarg	retinoic acid receptor, gamma	1.39466	3.83105	8.22327	2.47942e-06	8.58677e-05
16905	Lmna	lamin A	1.83298	6.02485	8.33052	2.48502e-06	8.58677e-05
20688	Sp4	trans-acting transcription factor 4	-0.693439	5.15205	-8.21329	2.5112e-06	8.64787e-05
76131	Depdc1a	DEP domain containing 1a	-3.19862	1.78193	-8.20911	2.53015e-06	8.66776e-05
17215	Mcm3	minichromosome maintenance complex component 3	-2.13137	4.9656	-8.3176	2.52524e-06	8.66776e-05
23947	Mid2	midline 2	0.624222	6.3222	8.19993	2.55444e-06	8.72822e-05
107239	Carns1	carnosine synthase 1	1.72309	3.77466	8.19401	2.57387e-06	8.77183e-05
22701	Zfp41	zinc finger protein 41	-1.45515	6.36374	-8.2977	2.58861e-06	8.79831e-05
70998	Phf6	PHD finger protein 6	-0.755462	5.80442	-8.18643	2.59895e-06	8.79831e-05
12977	Csf1	colony stimulating factor 1 (macrophage)	1.36127	9.33965	8.21495	2.60171e-06	8.79831e-05
110074	Dut	deoxyuridine triphosphatase	-1.05037	4.85854	-8.18069	2.61813e-06	8.83114e-05
71876	Cenpu	centromere protein U	-1.81627	1.57469	-8.16709	2.66417e-06	8.89522e-05
210035	Nemp1	nuclear envelope integral membrane protein 1	-1.42617	3.95169	-8.17237	2.64619e-06	8.89522e-05
68477	Rmnd5a	required for meiotic nuclear division 5 homolog A	-0.603548	7.63189	-8.17033	2.65314e-06	8.89522e-05
14199	Fhl1	four and a half LIM domains 1	1.14482	9.7956	8.16798	2.66112e-06	8.89522e-05
223453	Dap	death-associated protein	1.41865	5.28571	8.26583	2.67161e-06	8.89749e-05
238276	Akap5	A kinase anchor protein 5	-2.08941	4.18141	-8.25694	2.72372e-06	9.03197e-05
106344	Rfc4	replication factor C (activator 1) 4	-1.58196	3.10674	-8.14929	2.72573e-06	9.03197e-05
27214	Dbf4	DBF4 zinc finger	-1.53501	4.03549	-8.14665	2.735e-06	9.03994e-05
18423	Otx1	orthodenticle homeobox 1	-1.77484	4.95197	-8.23555	2.79764e-06	9.15498e-05
19076	Prim2	DNA primase, p58 subunit	-1.05445	4.09602	-8.1317	2.78808e-06	9.15498e-05
59003	Maea	macrophage erythroblast attacher	0.813159	7.52722	8.12936	2.79647e-06	9.15498e-05
232174	Cyp26b1	cytochrome P450, family 26, subfamily b, polypeptide 1	2.78089	1.19054	8.13414	2.77934e-06	9.15498e-05
382019	Zfp882	zinc finger protein 882	-1.29758	4.10602	-8.1266	2.80643e-06	9.16093e-05
114714	Rad51c	RAD51 paralog C	-2.35502	1.3628	-8.11891	2.83434e-06	9.22913e-05
13363	Dhh	desert hedgehog	2.91177	-0.630946	8.10161	2.89827e-06	9.41401e-05
100088	Rcc1	regulator of chromosome condensation 1	-1.18442	4.8695	-8.08876	2.94673e-06	9.52439e-05
14904	Gtpbp1	GTP binding protein 1	-0.552538	5.78322	-8.09033	2.94077e-06	9.52439e-05
67824	Nmral1	NmrA-like family domain containing 1	-1.47973	3.61992	-8.07938	2.98267e-06	9.54997e-05
67037	Pmf1	polyamine-modulated factor 1	-1.46302	3.98082	-8.07911	2.98369e-06	9.54997e-05
229279	Hnrnpa3	heterogeneous nuclear ribonucleoprotein A3	-0.926725	6.76635	-8.08231	2.97137e-06	9.54997e-05
14802	Gria4	glutamate receptor, ionotropic, AMPA4 (alpha 4)	1.23324	7.10651	8.18538	2.97958e-06	9.54997e-05
381306	Firrm	FIGNL1 interacting regulator of recombination and mitosis	-1.58077	3.06183	-8.07444	3.00176e-06	9.58451e-05
12476	Cd151	CD151 antigen	0.861574	7.75765	8.07196	3.0114e-06	9.59201e-05
59036	Dact1	dishevelled-binding antagonist of beta-catenin 1	-1.41365	3.0787	-8.06864	3.02436e-06	9.61003e-05
76246	Rtf1	RTF1, Paf1/RNA polymerase II complex component	-0.461721	6.26806	-8.05939	3.06078e-06	9.70229e-05
75612	Gns	glucosamine (N-acetyl)-6-sulfatase	0.740049	7.55938	8.05419	3.08148e-06	9.74444e-05
19362	Rad51ap1	RAD51 associated protein 1	-2.62662	2.51189	-8.05457	3.10286e-06	9.77124e-05
319765	Igf2bp2	insulin-like growth factor 2 mRNA binding protein 2	-1.62569	4.1788	-8.0707	3.10921e-06	9.77124e-05
268451	Rab11fip4	RAB11 family interacting protein 4 (class II)	1.64185	3.64841	8.04652	3.11224e-06	9.77124e-05
319901	Dsel	dermatan sulfate epimerase-like	0.98055	4.41561	8.03574	3.15604e-06	9.88517e-05
17932	Myt1	myelin transcription factor 1	-4.54971	2.08661	-8.13037	3.19367e-06	9.97926e-05
19261	Sirpa	signal-regulatory protein alpha	0.96892	7.03071	8.01262	3.25223e-06	0.000101382
76527	Il34	interleukin 34	2.87537	1.70261	8.00912	3.26708e-06	0.000101604
72640	Mex3a	mex3 RNA binding family member A	-1.24691	6.39144	-8.0966	3.33324e-06	0.000103417
234219	Helt	helt bHLH transcription factor	-4.52793	-0.567575	-7.98657	3.36439e-06	0.000104138
12190	Brca2	breast cancer 2, early onset	-1.34081	3.93077	-7.98365	3.37725e-06	0.00010429
13433	Dnmt1	DNA methyltransferase 1	-0.933432	6.73365	-7.98031	3.39197e-06	0.0001045
22385	Baz1b	bromodomain adjacent to zinc finger domain, 1B	-0.458747	7.40171	-7.96959	3.43972e-06	0.000105723
171212	Galnt10	polypeptide N-acetylgalactosaminyltransferase 10	0.997961	7.23223	7.97036	3.45425e-06	0.000105922
12704	Cit	citron	-2.23864	3.74754	-8.05209	3.52721e-06	0.000107908
16432	Itm2b	integral membrane protein 2B	0.747516	9.47933	7.9451	3.55156e-06	0.000108401
12452	Ccng2	cyclin G2	-0.621649	5.45885	-7.94204	3.56579e-06	0.000108583
52915	Zmiz2	zinc finger, MIZ-type containing 2	-0.650858	7.03789	-7.93675	3.59056e-06	0.000109085
80876	Ifitm2	interferon induced transmembrane protein 2	1.2974	6.62132	8.03083	3.62409e-06	0.00010985
68559	Pdrg1	p53 and DNA damage regulated 1	0.804944	6.11869	7.9237	3.65246e-06	0.000110455
219114	Ska3	spindle and kinetochore associated complex subunit 3	-1.86026	3.03697	-7.90964	3.72039e-06	0.000112252
71665	Fuca1	fucosidase, alpha-L- 1, tissue	0.585446	6.69345	7.89763	3.77951e-06	0.000113775
14470	Rabac1	Rab acceptor 1 (prenylated)	0.646879	6.45947	7.88705	3.83242e-06	0.000115104
21356	Tapbp	TAP binding protein	0.665089	7.19409	7.88446	3.84548e-06	0.000115203
13036	Ctsh	cathepsin H	2.57423	2.88119	7.93483	3.85323e-06	0.000115203
93762	Smarca5	SWI/SNF related, matrix associated, actin dependent regulator of chromatin, subfamily a, member 5	-0.501281	6.43872	-7.87811	3.87775e-06	0.000115673
68628	Fbxw9	F-box and WD-40 domain protein 9	0.718391	5.26343	7.86739	3.93281e-06	0.00011705
67196	Ube2t	ubiquitin-conjugating enzyme E2T	-2.12361	2.26736	-7.86079	3.96717e-06	0.000117594
67784	Plxnd1	plexin D1	1.89169	6.14861	7.95981	3.96896e-06	0.000117594
66934	Dsn1	DSN1 homolog, MIS12 kinetochore complex component	-1.15639	4.14476	-7.85601	3.99225e-06	0.000117753
51869	Rif1	replication timing regulatory factor 1	-0.733383	5.75879	-7.85732	3.98536e-06	0.000117753
68014	Zwilch	zwilch kinetochore protein	-1.54548	3.87388	-7.84894	4.02963e-06	0.000117929
54411	Atp6ap1	ATPase, H+ transporting, lysosomal accessory protein 1	0.569234	7.93493	7.85206	4.01306e-06	0.000117929
27279	Tnfrsf12a	tumor necrosis factor receptor superfamily, member 12a	2.19649	6.89694	7.95057	4.01637e-06	0.000117929
11550	Adra1d	adrenergic receptor, alpha 1d	3.037	4.31219	7.94715	4.03404e-06	0.000117929
13388	Dll1	delta like canonical Notch ligand 1	-2.73909	4.60723	-7.94309	4.05516e-06	0.000118283
56708	Clcf1	cardiotrophin-like cytokine factor 1	2.87899	4.16042	7.94057	4.06831e-06	0.000118404
64817	Svep1	sushi, von Willebrand factor type A, EGF and pentraxin domain containing 1	1.4424	5.54255	7.93422	4.10168e-06	0.000119112
56533	Rgs17	regulator of G-protein signaling 17	1.89731	3.93293	7.91444	4.12807e-06	0.000119614
22367	Vrk1	vaccinia related kinase 1	-1.18343	4.28503	-7.82806	4.14222e-06	0.00011976
14702	Gng2	guanine nucleotide binding protein (G protein), gamma 2	-1.33358	5.03115	-7.87447	4.15698e-06	0.000119923
72107	Dscc1	DNA replication and sister chromatid cohesion 1	-2.40566	0.834595	-7.81755	4.20022e-06	0.000120342
66049	Rogdi	rogdi homolog	-0.913542	4.58678	-7.81613	4.2081e-06	0.000120342
65107	Lrp10	low-density lipoprotein receptor-related protein 10	0.700219	7.52086	7.81802	4.19756e-06	0.000120342
69660	Tmbim1	transmembrane BAX inhibitor motif containing 1	1.6863	5.22038	7.91586	4.19982e-06	0.000120342
212326	Fam149a	family with sequence similarity 149, member A	0.965211	4.89448	7.81294	4.22586e-06	0.000120588
18189	Nrxn1	neurexin I	0.980994	8.2996	7.79951	4.30168e-06	0.000122222
12487	Cd28	CD28 antigen	2.71405	0.285794	7.79965	4.30088e-06	0.000122222
109700	Itga1	integrin alpha 1	1.53077	6.66841	7.8837	4.37782e-06	0.000124117
545474	Scrt2	scratch family zinc finger 2	-3.67356	0.336207	-7.78428	4.38942e-06	0.000124178
404710	Iqgap3	IQ motif containing GTPase activating protein 3	-2.41069	4.65282	-7.87427	4.43151e-06	0.000124698
333789	N4bp2	NEDD4 binding protein 2	-0.769006	5.95765	-7.77629	4.43623e-06	0.000124698
74122	Tmem43	transmembrane protein 43	1.02749	7.08865	7.80511	4.42205e-06	0.000124698
26401	Map3k1	mitogen-activated protein kinase kinase kinase 1	-0.616663	6.2447	-7.77352	4.45257e-06	0.00012489
12830	Col4a5	collagen, type IV, alpha 5	1.32538	9.43862	7.80602	4.4783e-06	0.000125345
18514	Pbx1	pre B cell leukemia homeobox 1	-0.663316	7.97261	-7.76156	4.52389e-06	0.000126352
20498	Slc12a4	solute carrier family 12, member 4	0.935597	7.65981	7.75983	4.53428e-06	0.000126374
666048	Trabd2b	TraB domain containing 2B	5.06339	0.237283	7.84188	4.55492e-06	0.000126681
12166	Bmpr1a	bone morphogenetic protein receptor, type 1A	-0.758877	9.13063	-7.75471	4.56525e-06	0.0001267
54204	Septin1	septin 1	-2.6657	-0.235537	-7.74605	4.61818e-06	0.000127097
51788	H2az1	H2A.Z variant histone 1	-1.1176	5.32486	-7.75576	4.59109e-06	0.000127097
320790	Chd7	chromodomain helicase DNA binding protein 7	-0.981326	6.36408	-7.75879	4.60547e-06	0.000127097
58859	Efemp2	epidermal growth factor-containing fibulin-like extracellular matrix protein 2	0.715847	7.00786	7.74716	4.61134e-06	0.000127097
15251	Hif1a	hypoxia inducible factor 1, alpha subunit	0.708555	7.57976	7.736	4.68038e-06	0.00012854
272551	Gins2	GINS complex subunit 2	-1.4769	3.50656	-7.73168	4.70742e-06	0.000129013
17172	Ascl1	achaete-scute family bHLH transcription factor 1	-1.98232	6.93437	-7.82436	4.72776e-06	0.000129301
21859	Timp3	tissue inhibitor of metalloproteinase 3	1.28974	8.28652	7.81689	4.73772e-06	0.000129304
76373	Zfp773	zinc finger protein 773	-1.73024	0.916141	-7.71695	4.80075e-06	0.000129836
74016	Phf19	PHD finger protein 19	-1.85537	6.43411	-7.81165	4.80654e-06	0.000129836
15114	Hap1	huntingtin-associated protein 1	-1.34041	5.77235	-7.81613	4.77861e-06	0.000129836
11920	Atm	ataxia telangiectasia mutated	-0.824503	5.4387	-7.71782	4.79519e-06	0.000129836
52118	Pvr	poliovirus receptor	2.2097	4.07518	7.81209	4.8038e-06	0.000129836
27401	Skp2	S-phase kinase-associated protein 2	-1.33084	4.43809	-7.69782	4.92499e-06	0.000132763
18538	Pcna	proliferating cell nuclear antigen	-1.13579	6.25283	-7.78091	4.93689e-06	0.000132811
17686	Msh3	mutS homolog 3	-0.671679	4.37954	-7.68909	4.98287e-06	0.000133535
233908	Fus	fused in sarcoma	-0.639298	8.23825	-7.68587	5.00439e-06	0.000133535
20466	Sin3a	transcriptional regulator, SIN3A (yeast)	-0.476637	6.35646	-7.68831	4.98806e-06	0.000133535
211712	Pcdh9	protocadherin 9	1.06504	4.15419	7.68672	4.99867e-06	0.000133535
12933	Crmp1	collapsin response mediator protein 1	-1.57823	5.4868	-7.77712	5.02771e-06	0.000133678
67698	Fam174a	family with sequence similarity 174, member A	0.662353	5.20574	7.68053	5.04025e-06	0.000133678
66147	Necap2	NECAP endocytosis associated 2	0.754461	6.70213	7.68161	5.033e-06	0.000133678
668158	Ccdc85c	coiled-coil domain containing 85C	-0.81259	6.28906	-7.67338	5.08875e-06	0.000134693
54354	Rassf5	Ras association (RalGDS/AF-6) domain family member 5	3.10543	1.44532	7.6627	5.16209e-06	0.00013636
23991	Cib1	calcium and integrin binding 1	0.487642	5.44084	7.65197	5.23695e-06	0.00013806
78908	Igsf3	immunoglobulin superfamily, member 3	-0.674938	6.55799	-7.64944	5.25477e-06	0.000138253
104009	Qsox1	quiescin Q6 sulfhydryl oxidase 1	0.84196	6.15872	7.63663	5.34601e-06	0.000140093
242669	Azin2	antizyme inhibitor 2	1.33662	4.02988	7.63788	5.33704e-06	0.000140093
19285	Cavin1	caveolae associated 1	1.59346	7.8813	7.71718	5.4379e-06	0.000142218
226122	Ubtd1	ubiquitin domain containing 1	1.22711	4.65936	7.62039	5.46401e-06	0.000142379
20195	S100a11	S100 calcium binding protein A11	1.32383	6.57281	7.7133	5.4657e-06	0.000142379
50850	Spast	spastin	-0.715174	6.63557	-7.61478	5.50545e-06	0.000142848
170753	Zfp704	zinc finger protein 704	-0.484342	7.53286	-7.615	5.50384e-06	0.000142848
24014	Rnasel	ribonuclease L (2', 5'-oligoisoadenylate synthetase-dependent)	-1.19229	2.82445	-7.60602	5.57084e-06	0.000143977
16010	Igfbp4	insulin-like growth factor binding protein 4	3.0571	5.4135	7.69977	5.56364e-06	0.000143977
210027	Slc35f3	solute carrier family 35, member F3	1.90998	4.03439	7.68738	5.65507e-06	0.000145582
12380	Cast	calpastatin	2.05478	4.21807	7.68826	5.64848e-06	0.000145582
78308	Gpr108	G protein-coupled receptor 108	0.55919	4.95875	7.58947	5.69653e-06	0.000146363
18971	Pold1	polymerase (DNA directed), delta 1, catalytic subunit	-1.45611	4.72211	-7.65247	5.79042e-06	0.000148485
69885	Aunip	aurora kinase A and ninein interacting protein	-2.56398	0.770333	-7.56945	5.85274e-06	0.000149769
208177	Phldb2	pleckstrin homology like domain, family B, member 2	0.750273	5.31337	7.56669	5.87462e-06	0.000149769
68585	Rtn4	reticulon 4	0.873705	9.44946	7.56761	5.86732e-06	0.000149769
18807	Pld3	phospholipase D family member 3	0.625758	6.51205	7.55811	5.94316e-06	0.000150931
71946	Endod1	endonuclease domain containing 1	1.36585	6.10498	7.65086	5.93381e-06	0.000150931
12325	Camk2g	calcium/calmodulin-dependent protein kinase II gamma	0.619644	6.71246	7.55189	5.99348e-06	0.000151916
381678	Zcwpw1	zinc finger, CW type with PWWP domain 1	-1.68491	3.0162	-7.54894	6.01742e-06	0.000152229
71878	Fam83d	family with sequence similarity 83, member D	-0.964497	4.86756	-7.54631	6.03897e-06	0.000152268
13990	Smarcad1	SWI/SNF-related, matrix-associated actin-dependent regulator of chromatin, subfamily a, containing DEAD/H box 1	-0.631234	6.28001	-7.5431	6.06527e-06	0.000152268
68304	Poglut3	protein O-glucosyltransferase 3	0.816215	4.53249	7.54588	6.04246e-06	0.000152268
12832	Col5a2	collagen, type V, alpha 2	2.73666	8.51366	7.63507	6.05887e-06	0.000152268
66871	Cpne8	copine VIII	2.2129	5.43951	7.63064	6.09442e-06	0.000152709
12520	Cd81	CD81 antigen	0.886785	9.96418	7.53611	6.12304e-06	0.000153134
70012	Cep85	centrosomal protein 85	-0.685125	4.66895	-7.5341	6.13974e-06	0.000153261
12931	Crlf1	cytokine receptor-like factor 1	3.00468	2.34877	7.61233	6.15764e-06	0.000153416
327814	Ppfia2	protein tyrosine phosphatase, receptor type, f polypeptide (PTPRF), interacting protein (liprin), alpha 2	-2.20476	0.557085	-7.52601	6.20745e-06	0.000154074
76561	Snx7	sorting nexin 7	1.08696	5.20295	7.52655	6.20296e-06	0.000154074
21423	Tcf3	transcription factor 3	-0.717284	7.34991	-7.52115	6.2486e-06	0.000154512
108075	Ltbp4	latent transforming growth factor beta binding protein 4	1.55324	3.18741	7.5212	6.2482e-06	0.000154512
19766	Ripk1	receptor (TNFRSF)-interacting serine-threonine kinase 1	0.499423	5.72524	7.51687	6.28502e-06	0.000155027
18451	P4ha1	procollagen-proline, 2-oxoglutarate 4-dioxygenase (proline 4-hydroxylase), alpha 1 polypeptide	1.31629	7.45337	7.60642	6.29301e-06	0.000155027
21877	Tk1	thymidine kinase 1	-2.33864	3.51914	-7.59816	6.36229e-06	0.000156281
18201	Nsmaf	neutral sphingomyelinase (N-SMase) activation associated factor	0.534916	6.08222	7.50511	6.38627e-06	0.000156281
12336	Capns1	calpain, small subunit 1	0.703423	8.99869	7.50452	6.39143e-06	0.000156281
72461	Prcp	prolylcarboxypeptidase (angiotensinase C)	1.31365	4.16764	7.50482	6.38884e-06	0.000156281
217946	Cdca7l	cell division cycle associated 7 like	-2.16114	2.11321	-7.5029	6.40555e-06	0.000156336
12306	Anxa2	annexin A2	0.97228	8.00414	7.49981	6.4325e-06	0.000156703
227753	Gsn	gelsolin	0.995862	6.70908	7.53108	6.45812e-06	0.000157036
246154	Vasn	vasorin	0.928875	7.82132	7.49166	6.50427e-06	0.000157082
74241	Chpf	chondroitin polymerizing factor	1.091	6.99898	7.57073	6.50775e-06	0.000157082
98711	Rdh10	retinol dehydrogenase 10 (all-trans)	1.17524	6.61331	7.58284	6.49295e-06	0.000157082
13033	Ctsd	cathepsin D	1.34279	9.83591	7.5324	6.47373e-06	0.000157082
26886	Cenph	centromere protein H	-2.56133	2.17241	-7.4797	6.61109e-06	0.000158406
12021	Bard1	BRCA1 associated RING domain 1	-2.1204	2.71197	-7.47674	6.63783e-06	0.000158406
216152	Plppr3	phospholipid phosphatase related 3	-2.09542	2.99777	-7.48535	6.60443e-06	0.000158406
108699	Chn1	chimerin 1	-0.972749	4.85915	-7.47753	6.63069e-06	0.000158406
24083	Natd1	N-acetyltransferase domain containing 1	-0.45189	6.1687	-7.48048	6.60408e-06	0.000158406
54198	Snx3	sorting nexin 3	0.406432	8.01372	7.47679	6.63732e-06	0.000158406
16948	Lox	lysyl oxidase	4.83036	2.67978	7.5652	6.64691e-06	0.000158406
104252	Cdc42ep2	CDC42 effector protein 2	1.3228	2.23747	7.4704	6.69547e-06	0.000159275
18442	P2ry2	purinergic receptor P2Y, G-protein coupled 2	2.69146	1.08957	7.46779	6.71931e-06	0.000159553
11593	Aga	aspartylglucosaminidase	1.10338	4.48197	7.46579	6.73768e-06	0.000159701
237886	Slfn9	schlafen 9	-1.72259	2.61668	-7.46078	6.78395e-06	0.000160243
226101	Myof	myoferlin	2.03574	6.6206	7.54977	6.78488e-06	0.000160243
18830	Pltp	phospholipid transfer protein	1.88796	4.57264	7.54756	6.80488e-06	0.000160427
68952	Tlcd3b	TLC domain containing 3B	-2.84088	1.60014	-7.4529	6.85736e-06	0.000161056
319581	Xkr5	X-linked Kx blood group related 5	-2.53541	1.10912	-7.4525	6.86108e-06	0.000161056
17220	Mcm7	minichromosome maintenance complex component 7	-1.4197	5.8021	-7.53881	6.88466e-06	0.000161056
225362	Reep2	receptor accessory protein 2	-0.938016	5.57563	-7.44913	6.89279e-06	0.000161056
13601	Ecm1	extracellular matrix protein 1	3.07038	4.24552	7.53858	6.88677e-06	0.000161056
29817	Igfbp7	insulin-like growth factor binding protein 7	3.87774	3.05289	7.5353	6.91694e-06	0.000161334
16979	Lrrn1	leucine rich repeat protein 1, neuronal	-2.31609	5.77998	-7.53132	6.95381e-06	0.000161621
71643	Zgrf1	zinc finger, GRF-type containing 1	-1.63331	3.55097	-7.44376	6.9435e-06	0.000161621
19891	Rpa2	replication protein A2	-1.04299	5.14226	-7.43513	7.02602e-06	0.000161909
68209	Rnaseh2c	ribonuclease H2, subunit C	-0.857199	4.45956	-7.43757	7.00259e-06	0.000161909
20430	Cyfip1	cytoplasmic FMR1 interacting protein 1	0.401446	7.86797	7.43495	7.02776e-06	0.000161909
26362	Axl	AXL receptor tyrosine kinase	0.632847	7.33373	7.43961	6.98305e-06	0.000161909
20657	Sod3	superoxide dismutase 3, extracellular	1.79701	3.96246	7.51365	7.02319e-06	0.000161909
12334	Capn2	calpain 2	0.490216	7.84933	7.43128	7.0631e-06	0.000162439
14172	Fgf18	fibroblast growth factor 18	2.48091	1.57186	7.42037	7.16945e-06	0.000164597
18028	Nfib	nuclear factor I/B	-0.690491	8.34884	-7.41344	7.2379e-06	0.000165879
252838	Tox	thymocyte selection-associated high mobility group box	-3.54756	4.12033	-7.4994	7.25677e-06	0.000166022
60527	Fads3	fatty acid desaturase 3	0.830662	7.45728	7.4101	7.27113e-06	0.000166062
69239	Pdzph1	PDZ and pleckstrin homology domains 1	-3.11737	-0.661971	-7.40442	7.32795e-06	0.00016707
208795	Tmem63a	transmembrane protein 63a	0.948008	5.39961	7.40245	7.34786e-06	0.000167234
271278	BC024139	cDNA sequence BC024139	-2.76239	-0.324606	-7.39746	7.39837e-06	0.000167781
71691	Pnma8a	PNMA family member 8A	-2.0173	1.80324	-7.39055	7.46887e-06	0.000167781
11481	Acvr2b	activin receptor IIB	-1.46359	4.36862	-7.43559	7.39506e-06	0.000167781
330192	Vps37b	vacuolar protein sorting 37B	-1.27246	6.50025	-7.47701	7.47769e-06	0.000167781
66634	Mcm8	minichromosome maintenance 8 homologous recombination repair factor	-1.13374	2.77383	-7.38941	7.48062e-06	0.000167781
67465	Sf3a1	splicing factor 3a, subunit 1	-0.487696	6.85473	-7.38882	7.4867e-06	0.000167781
14118	Fbn1	fibrillin 1	2.03946	6.01253	7.48325	7.41535e-06	0.000167781
12808	Cobl	cordon-bleu WH2 repeat	2.57837	1.94579	7.39204	7.45362e-06	0.000167781
268977	Ltbp1	latent transforming growth factor beta binding protein 1	2.95671	4.70576	7.48161	7.43172e-06	0.000167781
216161	Sbno2	strawberry notch 2	1.48129	6.11056	7.46801	7.56848e-06	0.000169325
18771	Pknox1	Pbx/knotted 1 homeobox	-0.816877	4.65791	-7.37965	7.5816e-06	0.000169331
13829	Dmtn	dematin actin binding protein	1.75866	1.71757	7.37326	7.64855e-06	0.000170537
230376	Haus6	HAUS augmin-like complex, subunit 6	-0.816604	4.57796	-7.36186	7.76958e-06	0.00017265
94216	Col4a6	collagen, type IV, alpha 6	1.81577	7.42095	7.44951	7.75885e-06	0.00017265
66569	Gdpd1	glycerophosphodiester phosphodiesterase domain containing 1	-1.08903	4.81929	-7.35477	7.84585e-06	0.000174051
18994	Pou3f4	POU domain, class 3, transcription factor 4	-1.44094	5.77667	-7.42778	7.98899e-06	0.000176452
66949	Trim59	tripartite motif-containing 59	-1.31036	5.06244	-7.41636	8.00473e-06	0.000176452
232989	Hnrnpul1	heterogeneous nuclear ribonucleoprotein U-like 1	-0.451042	7.69918	-7.34265	7.9781e-06	0.000176452
16998	Ltbp3	latent transforming growth factor beta binding protein 3	1.90509	7.94167	7.42588	8.00949e-06	0.000176452
12409	Cbr2	carbonyl reductase 2	4.03684	1.04204	7.41903	8.02116e-06	0.000176452
18797	Plcb3	phospholipase C, beta 3	-0.542145	6.22149	-7.33578	8.05408e-06	0.000176881
26557	Homer2	homer scaffolding protein 2	-2.10938	4.72186	-7.41849	8.08964e-06	0.00017707
77045	Bcl7a	B cell CLL/lymphoma 7A	-1.12133	5.35078	-7.36511	8.08408e-06	0.00017707
17257	Mecp2	methyl CpG binding protein 2	-0.490433	6.85268	-7.33082	8.10946e-06	0.000177209
15976	Ifnar2	interferon (alpha and beta) receptor 2	0.994925	4.38829	7.32936	8.12579e-06	0.000177272
16765	Stmn1	stathmin 1	-1.14189	6.587	-7.40602	8.22677e-06	0.000178586
80898	Erap1	endoplasmic reticulum aminopeptidase 1	0.847282	5.63115	7.32235	8.20491e-06	0.000178586
16952	Anxa1	annexin A1	3.99007	3.34205	7.40708	8.21508e-06	0.000178586
19183	Psmc3ip	proteasome (prosome, macropain) 26S subunit, ATPase 3, interacting protein	-1.214	3.14711	-7.30722	8.37847e-06	0.000181579
212377	Mms22l	MMS22-like, DNA repair protein	-1.34541	3.69156	-7.3005	8.45684e-06	0.000182977
75770	Brsk2	BR serine/threonine kinase 2	-2.2847	4.05341	-7.37907	8.53186e-06	0.000183995
26363	Btd	biotinidase	0.649962	5.35561	7.29484	8.52334e-06	0.000183995
78733	Troap	trophinin associated protein	-2.97163	2.5235	-7.3746	8.58364e-06	0.000184808
216846	Cntrob	centrobin, centrosomal BRCA2 interacting protein	-1.21658	4.51969	-7.28625	8.62543e-06	0.000185404
70454	Cenpl	centromere protein L	-1.47949	3.02432	-7.28182	8.67862e-06	0.00018565
74761	Mxra8	matrix-remodelling associated 8	1.35259	7.93256	7.36642	8.67921e-06	0.00018565
16410	Itgav	integrin alpha V	1.86679	7.64603	7.36857	8.6539e-06	0.00018565
70387	Ttc9c	tetratricopeptide repeat domain 9C	-0.612937	5.68501	-7.27513	8.75965e-06	0.000187067
19027	Sypl1	synaptophysin like 1	0.444989	6.00165	7.27379	8.77587e-06	0.00018711
386463	Cdsn	corneodesmosin	3.98	3.80305	7.35409	8.82537e-06	0.00018786
229473	Tmem131l	transmembrane 131 like	-1.30986	6.48126	-7.34759	8.90351e-06	0.000189218
60597	Mapk8ip2	mitogen-activated protein kinase 8 interacting protein 2	-1.65683	4.85885	-7.34415	8.94513e-06	0.00018949
16777	Lamb1	laminin B1	2.70373	7.10208	7.34506	8.93405e-06	0.00018949
78651	Lsm6	LSM6 homolog, U6 small nuclear RNA and mRNA degradation associated	-0.634921	5.27361	-7.25411	9.01927e-06	0.000190753
333654	Ppp1r13l	protein phosphatase 1, regulatory subunit 13 like	1.26557	4.1773	7.25202	9.04549e-06	0.000191001
234865	Nup133	nucleoporin 133	-0.542965	5.47069	-7.24459	9.13947e-06	0.000192676
211586	Tfdp2	transcription factor Dp 2	-0.449865	6.52358	-7.24334	9.15537e-06	0.000192702
19128	Pros1	protein S (alpha)	1.21463	6.33664	7.31986	9.24518e-06	0.000194282
24064	Spry2	sprouty RTK signaling antagonist 2	1.26653	5.98656	7.31751	9.27475e-06	0.000194592
13193	Dcx	doublecortin	-4.22819	3.68746	-7.30406	9.44618e-06	0.000197873
110639	Prps2	phosphoribosyl pyrophosphate synthetase 2	0.842679	5.55463	7.21864	9.47616e-06	0.000198186
17308	Mgat1	mannoside acetylglucosaminyltransferase 1	0.590865	6.45179	7.21651	9.50434e-06	0.00019846
94040	Clmn	calmin	2.65338	3.61872	7.29155	9.6085e-06	0.000200317
102339	Cog4	component of oligomeric golgi complex 4	0.637127	6.05019	7.20654	9.63754e-06	0.000200454
20597	Smpd1	sphingomyelin phosphodiesterase 1, acid lysosomal	0.657974	7.30402	7.20594	9.64556e-06	0.000200454
56700	Glmp	glycosylated lysosomal membrane protein	0.59116	6.25823	7.20036	9.72118e-06	0.000201707
78748	Rassf10	Ras association (RalGDS/AF-6) domain family (N-terminal) member 10	-3.68939	1.32279	-7.26317	9.86835e-06	0.000204259
71927	Itfg1	integrin alpha FG-GAP repeat containing 1	0.555884	7.88635	7.18911	9.87526e-06	0.000204259
21887	Tle3	transducin-like enhancer of split 3	-0.710356	7.84626	-7.18724	9.90114e-06	0.00020435
66270	Retreg1	reticulophagy regulator 1	1.41958	4.13872	7.19233	9.9107e-06	0.00020435
12412	Cbx1	chromobox 1	-0.661421	6.81997	-7.18428	9.94222e-06	0.000204679
12842	Col1a1	collagen, type I, alpha 1	4.99536	4.08934	7.26028	1.00276e-05	0.000206114
18993	Pou3f3	POU domain, class 3, transcription factor 3	-0.862002	7.97018	-7.17206	1.01138e-05	0.000207562
623474	Rad54b	RAD54 homolog B (S. cerevisiae)	-1.99601	1.91726	-7.16933	1.01527e-05	0.000207697
237211	Fancb	Fanconi anemia, complementation group B	-1.66695	1.22019	-7.17021	1.01401e-05	0.000207697
67306	Zc2hc1a	zinc finger, C2HC-type containing 1A	0.944276	5.11918	7.16734	1.01809e-05	0.000207697
21961	Tns1	tensin 1	1.56659	5.80189	7.249	1.01836e-05	0.000207697
236930	Ercc6l	excision repair cross-complementing rodent repair deficiency complementation group 6 like	-1.68741	2.95335	-7.15804	1.03147e-05	0.000208971
70021	Nt5dc2	5'-nucleotidase domain containing 2	-1.07259	6.8665	-7.23768	1.0285e-05	0.000208971
225020	Fez2	fasciculation and elongation protein zeta 2	0.638063	6.44712	7.15729	1.03255e-05	0.000208971
108960	Irak2	interleukin-1 receptor-associated kinase 2	1.11193	3.23661	7.16144	1.02656e-05	0.000208971
12156	Bmp2	bone morphogenetic protein 2	2.66795	-0.669471	7.1583	1.03108e-05	0.000208971
52679	E2f7	E2F transcription factor 7	-2.40825	3.19134	-7.23281	1.04119e-05	0.00020968
21665	Tdg	thymine DNA glycosylase	-0.658714	5.94182	-7.15124	1.04135e-05	0.00020968
75725	Phf14	PHD finger protein 14	-0.464571	6.22443	-7.14942	1.04401e-05	0.00020968
27280	Phlda3	pleckstrin homology like domain, family A, member 3	2.09697	6.35824	7.23128	1.04337e-05	0.00020968
21898	Tlr4	toll-like receptor 4	3.65814	0.885039	7.17878	1.03844e-05	0.00020968
103710	Slc35e4	solute carrier family 35, member E4	0.930335	5.80566	7.13992	1.05928e-05	0.000212422
77744	Bora	bora, aurora kinase A activator	-1.60429	3.74719	-7.14505	1.06492e-05	0.000213227
67883	Uxs1	UDP-glucuronate decarboxylase 1	0.804735	5.29712	7.13243	1.06924e-05	0.000213767
66140	Ska2	spindle and kinetochore associated complex subunit 2	-1.01329	4.84814	-7.12965	1.07343e-05	0.000213911
230234	Abitram	actin binding transcription modulator	-0.849738	4.55223	-7.12713	1.07725e-05	0.000213911
109095	Rbm15b	RNA binding motif protein 15B	-0.472749	6.73947	-7.12657	1.07809e-05	0.000213911
18858	Pmp22	peripheral myelin protein 22	1.14378	6.89855	7.2085	1.07651e-05	0.000213911
71785	Pdgfd	platelet-derived growth factor, D polypeptide	1.96392	3.79227	7.2116	1.07193e-05	0.000213911
12609	Cebpd	CCAAT/enhancer binding protein delta	1.61488	5.37475	7.20569	1.08068e-05	0.000214101
18950	Pnp	purine-nucleoside phosphorylase	0.600207	5.27791	7.12074	1.08698e-05	0.000214891
227120	Plcl1	phospholipase C-like 1	0.967842	5.45198	7.12011	1.08793e-05	0.000214891
213053	Slc39a14	solute carrier family 39 (zinc transporter), member 14	0.692543	4.50897	7.11447	1.09661e-05	0.00021628
67874	Rprm	reprimo, TP53 dependent G2 arrest mediator candidate	1.23189	6.49126	7.19322	1.09936e-05	0.000216498
72287	Plekhf1	pleckstrin homology domain containing, family F (with FYVE domain) member 1	1.09552	3.51797	7.11101	1.10197e-05	0.000216549
210622	Pamr1	peptidase domain containing associated with muscle regeneration 1	2.84985	0.497847	7.11041	1.10291e-05	0.000216549
83493	Sacm1l	SAC1 suppressor of actin mutations 1-like (yeast)	0.546546	6.06124	7.10634	1.10925e-05	0.000216823
22724	Zbtb7b	zinc finger and BTB domain containing 7B	0.955071	5.95087	7.12176	1.1067e-05	0.000216823
12505	Cd44	CD44 antigen	1.65034	5.59392	7.18679	1.10912e-05	0.000216823
12366	Casp2	caspase 2	-0.866559	4.98649	-7.10335	1.11394e-05	0.000217417
70999	Naa40	N(alpha)-acetyltransferase 40, NatD catalytic subunit	-0.542864	5.79562	-7.10137	1.11704e-05	0.000217666
71532	Fam217b	family with sequence similarity 217, member B	1.76992	1.8025	7.10043	1.11853e-05	0.000217666
19725	Rfx2	regulatory factor X, 2 (influences HLA class II expression)	-1.0146	5.53503	-7.10846	1.126e-05	0.000218797
382236	Brwd3	bromodomain and WD repeat domain containing 3	-0.51695	5.51952	-7.08818	1.13803e-05	0.000220484
116914	Slc19a2	solute carrier family 19 (thiamine transporter), member 2	1.51078	4.73376	7.16813	1.13801e-05	0.000220484
11444	Chrnb2	cholinergic receptor nicotinic beta 2 subunit	-1.63836	2.688	-7.08649	1.14075e-05	0.000220684
13190	Dct	dopachrome tautomerase	-4.40117	0.402971	-7.14998	1.14345e-05	0.000220882
18020	Nfatc2ip	nuclear factor of activated T cells, cytoplasmic, calcineurin dependent 2 interacting protein	-0.913476	4.05323	-7.08318	1.14609e-05	0.000220946
68617	Mtcl1	microtubule crosslinking factor 1	-0.639968	5.45931	-7.08254	1.14714e-05	0.000220946
21907	Nr2e1	nuclear receptor subfamily 2, group E, member 1	-0.895308	5.64174	-7.07531	1.15892e-05	0.000222562
52036	Ppp6r3	protein phosphatase 6, regulatory subunit 3	-0.400592	7.50878	-7.07531	1.15891e-05	0.000222562
17984	Ndn	necdin, MAGE family member	1.12139	6.4896	7.14972	1.16729e-05	0.000223845
54598	Calcrl	calcitonin receptor-like	1.50421	3.13046	7.06852	1.1701e-05	0.000224055
12009	Cep131	centrosomal protein 131	-0.937366	4.73354	-7.06286	1.17951e-05	0.000225529
12696	Cirbp	cold inducible RNA binding protein	-0.909102	6.17124	-7.06991	1.18363e-05	0.00022573
16439	Itpr2	inositol 1,4,5-triphosphate receptor 2	0.912957	4.60963	7.06018	1.18399e-05	0.00022573
66867	Hmg20a	high mobility group 20A	-0.492172	6.00739	-7.05874	1.18639e-05	0.000225848
240185	Jcad	junctional cadherin 5 associated	1.70425	6.50056	7.13697	1.18804e-05	0.000225848
228966	Ppp1r3d	protein phosphatase 1, regulatory subunit 3D	1.83421	2.49396	7.05596	1.19107e-05	0.000226097
668212	Efr3b	EFR3 homolog B	-1.59514	2.97649	-7.05362	1.19503e-05	0.000226197
18563	Pcx	pyruvate carboxylase	-1.26551	8.59498	-7.13364	1.19353e-05	0.000226197
66471	Anp32e	acidic nuclear phosphoprotein 32 family member E	-0.68214	7.93771	-7.05187	1.19799e-05	0.00022643
75317	Parpbp	PARP1 binding protein	-1.98181	2.20679	-7.05001	1.20115e-05	0.000226702
432467	Hnrnph3	heterogeneous nuclear ribonucleoprotein H3	-0.652197	5.17882	-7.0474	1.2056e-05	0.000227216
20750	Spp1	secreted phosphoprotein 1	5.04866	2.06	7.11974	1.21669e-05	0.000228978
12614	Celsr1	cadherin, EGF LAG seven-pass G-type receptor 1	-1.28987	7.7199	-7.10845	1.23588e-05	0.000232258
12447	Ccne1	cyclin E1	-1.05131	3.43134	-7.02233	1.24926e-05	0.000234103
71591	Zfp251	zinc finger protein 251	-0.423916	5.42733	-7.02323	1.24766e-05	0.000234103
18571	Pdcd6ip	programmed cell death 6 interacting protein	0.667039	7.40483	7.01823	1.25656e-05	0.000234801
13400	Dmpk	dystrophia myotonica-protein kinase	1.42704	6.23128	7.09684	1.25594e-05	0.000234801
67117	Dynlt3	dynein light chain Tctex-type 3	0.842806	6.81701	7.01645	1.25974e-05	0.000235062
278279	Tmtc2	transmembrane and tetratricopeptide repeat containing 2	-1.73267	4.86355	-7.09098	1.2662e-05	0.000235932
105855	Nckap1l	NCK associated protein 1 like	-2.6436	0.581783	-7.00419	1.28188e-05	0.000237775
15571	Elavl3	ELAV like RNA binding protein 3	-2.101	4.10473	-7.07938	1.28677e-05	0.000237775
69716	Trip13	thyroid hormone receptor interactor 13	-1.81272	2.71206	-7.00266	1.28469e-05	0.000237775
27357	Gyg1	glycogenin 1	0.817605	6.48357	7.00217	1.28559e-05	0.000237775
71772	Plbd2	phospholipase B domain containing 2	1.06376	7.15697	7.08241	1.27825e-05	0.000237775
20947	Swap70	SWA-70 protein	1.36719	5.78297	7.07929	1.28693e-05	0.000237775
320560	Dennd5b	DENN domain containing 5B	-0.615948	5.12109	-6.99961	1.29027e-05	0.000238058
16783	Lamp1	lysosomal-associated membrane protein 1	0.539612	9.93929	6.99818	1.29291e-05	0.00023821
20410	Sorbs3	sorbin and SH3 domain containing 3	1.33678	6.21877	7.07223	1.29963e-05	0.000238896
105859	Csdc2	cold shock domain containing C2, RNA binding	1.35364	5.76711	7.07188	1.30026e-05	0.000238896
13389	Dll3	delta like canonical Notch ligand 3	-4.10311	2.91471	-7.06854	1.30632e-05	0.000239675
17188	Maz	MYC-associated zinc finger protein (purine-binding transcription factor)	-0.726799	7.81701	-6.98926	1.30943e-05	0.00023991
320209	Ddx11	DEAD/H box helicase 11	-1.20933	3.40531	-6.9849	1.31758e-05	0.000240452
230484	Usp1	ubiquitin specific peptidase 1	-1.0531	5.78216	-7.04045	1.31521e-05	0.000240452
232933	Ccdc61	coiled-coil domain containing 61	-0.712728	4.63306	-6.98475	1.31787e-05	0.000240452
11867	Arpc1b	actin related protein 2/3 complex, subunit 1B	1.88806	5.17491	7.04993	1.34061e-05	0.000244262
103537	Mbtd1	mbt domain containing 1	-0.820585	5.9402	-6.96696	1.35174e-05	0.000245285
12417	Cbx3	chromobox 3	-0.611024	6.3329	-6.96595	1.35369e-05	0.000245285
67872	Nsmce4a	NSE4 homolog A, SMC5-SMC6 complex component	-0.556342	5.63609	-6.96684	1.35196e-05	0.000245285
22695	Zfp36	zinc finger protein 36	1.49731	3.31561	6.96875	1.34829e-05	0.000245285
269224	Pask	PAS domain containing serine/threonine kinase	-1.15855	3.58177	-6.96184	1.36164e-05	0.000246388
194126	Mtmr11	myotubularin related protein 11	0.745792	4.54321	6.9606	1.36407e-05	0.000246488
56213	Htra1	HtrA serine peptidase 1	2.72914	6.72857	7.03646	1.36603e-05	0.000246504
11848	Rhoa	ras homolog family member A	0.543608	8.44545	6.95707	1.37097e-05	0.000247056
18220	Nucb1	nucleobindin 1	0.863277	7.81491	6.94803	1.38879e-05	0.000249925
11514	Adcy8	adenylate cyclase 8	-0.859312	5.53468	-6.94632	1.3922e-05	0.000250196
21885	Tle1	transducin-like enhancer of split 1	-1.3462	6.40165	-7.01065	1.41618e-05	0.000253815
16647	Kpna2	karyopherin subunit alpha 2	-1.07414	4.27574	-6.93437	1.4162e-05	0.000253815
214345	Lrrc1	leucine rich repeat containing 1	-0.667372	4.63127	-6.93237	1.42026e-05	0.000254025
22793	Zyx	zyxin	1.22542	6.46694	7.00811	1.42122e-05	0.000254025
67203	Nde1	nudE neurodevelopment protein 1	-0.625852	6.60572	-6.92229	1.44092e-05	0.000257015
14160	Lgr5	leucine rich repeat containing G protein coupled receptor 5	4.39286	0.909338	6.99781	1.44186e-05	0.000257015
17305	Mfng	MFNG O-fucosylpeptide 3-beta-N-acetylglucosaminyltransferase	-4.43096	0.501123	-6.99272	1.45217e-05	0.000257458
71909	Haus5	HAUS augmin-like complex, subunit 5	-1.35064	3.41198	-6.91772	1.45039e-05	0.000257458
74166	Tmem38a	transmembrane protein 38A	0.889402	5.94113	6.92054	1.4507e-05	0.000257458
76184	Abca6	ATP-binding cassette, sub-family A member 6	1.96665	0.168574	6.9189	1.44793e-05	0.000257458
17156	Man1a2	mannosidase, alpha, class 1A, member 2	0.379781	6.95935	6.91369	1.45879e-05	0.000258282
237360	Adamts14	ADAM metallopeptidase with thrombospondin type 1 motif 14	3.5416	3.8819	6.98676	1.46436e-05	0.000258649
12669	Chrm1	cholinergic receptor, muscarinic 1, CNS	3.22807	-0.128439	6.91083	1.46479e-05	0.000258649
17685	Msh2	mutS homolog 2	-0.621716	5.3481	-6.90824	1.47023e-05	0.000259262
14761	Gpr27	G protein-coupled receptor 27	1.5922	1.11178	6.90347	1.48035e-05	0.000260695
18124	Nr4a3	nuclear receptor subfamily 4, group A, member 3	-1.8949	4.45287	-6.97124	1.49659e-05	0.000262502
16201	Ilf3	interleukin enhancer binding factor 3	-0.557539	7.13672	-6.89665	1.49492e-05	0.000262502
17254	Slc3a2	solute carrier family 3 (activators of dibasic and neutral amino acid transport), member 2	1.01103	8.12336	6.92937	1.4946e-05	0.000262502
52683	Ncaph2	non-SMC condensin II complex, subunit H2	-0.463955	6.5137	-6.89286	1.50307e-05	0.000263176
12870	Cp	ceruloplasmin	3.43956	8.76482	6.96752	1.50443e-05	0.000263176
50755	Fbh1	F-box DNA helicase 1	0.404592	6.70477	6.88983	1.50963e-05	0.000263733
210274	Shank2	SH3 and multiple ankyrin repeat domains 2	-1.47646	4.06313	-6.9172	1.51264e-05	0.00026391
104444	Rexo2	RNA exonuclease 2	0.618577	5.99438	6.88503	1.52009e-05	0.000264509
56430	Clip1	CAP-GLY domain containing linker protein 1	0.677311	6.32203	6.88586	1.51828e-05	0.000264509
14264	Fmod	fibromodulin	2.27136	8.20534	6.95856	1.52349e-05	0.000264748
271305	Phf21b	PHD finger protein 21B	-0.857763	4.80706	-6.87971	1.53177e-05	0.000265836
74355	Smchd1	SMC hinge domain containing 1	-0.451494	6.59037	-6.87684	1.5381e-05	0.000266583
27015	Polk	polymerase (DNA directed), kappa	1.39665	4.55124	6.94108	1.54249e-05	0.000266993
56457	Clptm1	cleft lip and palate associated transmembrane protein 1	0.480968	8.19575	6.87258	1.54756e-05	0.000267519
18109	Mycn	v-myc avian myelocytomatosis viral related oncogene, neuroblastoma derived	-3.5639	2.60424	-6.94475	1.55337e-05	0.00026786
21930	Tnfaip6	tumor necrosis factor alpha induced protein 6	-1.60194	3.2859	-6.86987	1.55361e-05	0.00026786
17357	Marcksl1	MARCKS-like 1	-0.79603	9.08511	-6.86565	1.56309e-05	0.000269142
66704	Rbm4b	RNA binding motif protein 4B	-0.801113	4.84428	-6.86256	1.57007e-05	0.000269798
70750	Kdsr	3-ketodihydrosphingosine reductase	0.85421	5.06915	6.86124	1.57305e-05	0.000269798
104445	Cdc42ep1	CDC42 effector protein 1	0.916967	7.24968	6.88433	1.57248e-05	0.000269798
319998	Tmem198	transmembrane protein 198	-1.36161	2.88228	-6.85984	1.57624e-05	0.000269992
245684	Cnksr2	connector enhancer of kinase suppressor of Ras 2	-1.88416	2.62316	-6.85891	1.57835e-05	0.000270002
77097	Tanc2	tetratricopeptide repeat, ankyrin repeat and coiled-coil containing 2	-1.25564	6.08253	-6.92615	1.59459e-05	0.000272427
66109	Tspan13	tetraspanin 13	-0.835084	5.56926	-6.84978	1.59927e-05	0.000272517
59013	Hnrnph1	heterogeneous nuclear ribonucleoprotein H1	-0.757994	8.19073	-6.84988	1.59902e-05	0.000272517
20720	Serpine2	serine (or cysteine) peptidase inhibitor, clade E, member 2	1.08469	10.2205	6.84794	1.60352e-05	0.000272888
21838	Thy1	thymus cell antigen 1, theta	3.38006	4.15248	6.91806	1.61288e-05	0.000274127
241846	Lsm14b	LSM family member 14B	-0.792076	6.36461	-6.83909	1.62413e-05	0.000275683
18099	Nlk	nemo like kinase	-0.784378	6.01173	-6.83548	1.63262e-05	0.000276766
100042784	Prdm11	PR domain containing 11	-0.596906	4.45202	-6.83421	1.63562e-05	0.000276919
12372	Casq1	calsequestrin 1	1.11818	6.55235	6.90335	1.64673e-05	0.000278441
11308	Abi1	abl interactor 1	0.523741	6.46383	6.82522	1.65701e-05	0.000279467
17160	Man2b2	mannosidase 2, alpha B2	0.668469	7.10214	6.8252	1.65704e-05	0.000279467
20977	Syp	synaptophysin	-0.960236	3.58831	-6.82212	1.66444e-05	0.000280355
15331	Hmgn2	high mobility group nucleosomal binding domain 2	-1.07325	6.56979	-6.89247	1.67223e-05	0.000280947
74533	Gzf1	GDNF-inducible zinc finger protein 1	-0.544527	5.89725	-6.81955	1.67065e-05	0.000280947
215512	Fam117a	family with sequence similarity 117, member A	-1.33359	4.38361	-6.84802	1.67603e-05	0.000281227
67534	Ttll4	tubulin tyrosine ligase-like family, member 4	-0.860618	5.66286	-6.81385	1.68448e-05	0.000282285
233328	Lrrk1	leucine-rich repeat kinase 1	1.0406	7.04339	6.88391	1.6926e-05	0.000283285
21933	Tnfrsf10b	tumor necrosis factor receptor superfamily, member 10b	2.79849	3.69989	6.87739	1.70829e-05	0.000285548
269608	Plekhg5	pleckstrin homology domain containing, family G (with RhoGef domain) member 5	0.990077	5.15282	6.80129	1.7154e-05	0.000286372
263803	Pkn3	protein kinase N3	-2.83034	0.617699	-6.80041	1.7176e-05	0.000286376
53610	Nono	non-POU-domain-containing, octamer binding protein	-0.45172	8.41875	-6.79949	1.71988e-05	0.000286393
12831	Col5a1	collagen, type V, alpha 1	1.26601	6.84758	6.87141	1.72282e-05	0.000286519
106073	Mfsd5	major facilitator superfamily domain containing 5	0.485902	5.18357	6.79632	1.72781e-05	0.000286987
16598	Klf2	Kruppel-like transcription factor 2 (lung)	2.95755	2.89107	6.86585	1.73644e-05	0.000288057
72572	Spats2	spermatogenesis associated, serine-rich 2	-0.641781	5.71262	-6.78611	1.75358e-05	0.000290533
170762	Nup155	nucleoporin 155	-0.528378	5.67588	-6.78502	1.75635e-05	0.000290627
54338	Slc23a2	solute carrier family 23 (nucleobase transporters), member 2	0.416704	6.29325	6.77864	1.7727e-05	0.000291638
215748	Cnksr3	Cnksr family member 3	1.06946	5.35879	6.81674	1.76514e-05	0.000291638
74325	Cltb	clathrin light chain B	1.22137	6.73641	6.85128	1.77271e-05	0.000291638
69327	Pierce1	piercer of microtubule wall 1	1.29089	3.23273	6.77831	1.77355e-05	0.000291638
14164	Fgf1	fibroblast growth factor 1	1.72098	5.5417	6.85261	1.76935e-05	0.000291638
102098	Arhgef18	Rho/Rac guanine nucleotide exchange factor 18	1.54056	7.40593	6.84731	1.78272e-05	0.000292416
74442	Sgms2	sphingomyelin synthase 2	2.64525	4.42607	6.84795	1.78109e-05	0.000292416
214239	Ccdc9b	coiled-coil domain containing 9B	1.45784	4.85336	6.84521	1.78804e-05	0.000292922
14026	Evl	Ena-vasodilator stimulated phosphoprotein	-0.596965	6.32555	-6.76994	1.79523e-05	0.000293006
80517	Herpud2	HERPUD family member 2	0.461928	6.39353	6.77072	1.79322e-05	0.000293006
15944	Irgm1	immunity-related GTPase family M member 1	0.974606	3.8645	6.77116	1.79206e-05	0.000293006
15980	Ifngr2	interferon gamma receptor 2	0.965851	5.24111	6.7689	1.79795e-05	0.000293087
107435	Hat1	histone aminotransferase 1	-0.728033	5.37783	-6.76281	1.81394e-05	0.00029512
353502	Hcfc1r1	host cell factor C1 regulator 1 (XPO1-dependent)	0.766085	6.2748	6.76159	1.81716e-05	0.00029512
320982	Arl4c	ADP-ribosylation factor-like 4C	1.01141	7.32215	6.82926	1.8165e-05	0.00029512
20588	Smarcc1	SWI/SNF related, matrix associated, actin dependent regulator of chromatin, subfamily c, member 1	-0.643961	7.34516	-6.75868	1.82488e-05	0.000296009
110956	D17H6S56E-5	DNA segment, Chr 17, human D6S56E 5	-2.13306	4.93119	-6.82933	1.82885e-05	0.000296288
235442	Rab8b	RAB8B, member RAS oncogene family	-0.603306	5.9277	-6.75526	1.83396e-05	0.000296428
14389	Gab2	growth factor receptor bound protein 2-associated protein 2	0.692299	5.89488	6.75517	1.83422e-05	0.000296428
14229	Fkbp5	FK506 binding protein 5	-1.22931	3.64879	-6.74873	1.8515e-05	0.000298852
15354	Hmgb3	high mobility group box 3	-1.08214	5.73176	-6.81039	1.86897e-05	0.000300737
71914	Antxr2	anthrax toxin receptor 2	1.06995	4.70391	6.74188	1.87003e-05	0.000300737
68070	Pdzd2	PDZ domain containing 2	1.50651	4.562	6.81533	1.86566e-05	0.000300737
67153	Rnaseh2b	ribonuclease H2, subunit B	-0.869041	4.49493	-6.7308	1.90049e-05	0.000304149
20492	Slbp	stem-loop binding protein	-0.745097	4.93805	-6.73201	1.89714e-05	0.000304149
219140	Spata13	spermatogenesis associated 13	-0.733936	6.51425	-6.73168	1.89805e-05	0.000304149
14268	Fn1	fibronectin 1	3.8384	9.35878	6.80252	1.90002e-05	0.000304149
217882	Cep170b	centrosomal protein 170B	1.53135	5.67871	6.80085	1.90455e-05	0.000304427
67887	Saraf	store-operated calcium entry-associated regulatory factor	0.504268	7.79715	6.72806	1.90811e-05	0.000304626
235435	Lctl	lactase-like	2.04504	3.00525	6.75705	1.91336e-05	0.000304725
234839	Piezo1	piezo-type mechanosensitive ion channel component 1	2.21719	4.91158	6.79842	1.91115e-05	0.000304725
235604	Camkv	CaM kinase-like vesicle-associated	-1.77407	0.284526	-6.72374	1.92017e-05	0.000304998
16478	Jund	jun D proto-oncogene	0.715381	7.654	6.72326	1.92151e-05	0.000304998
72017	Cyb5r1	cytochrome b5 reductase 1	1.31363	3.55503	6.72308	1.92203e-05	0.000304998
320827	Cracd	capping protein inhibiting regulator of actin	-1.99334	5.90941	-6.78559	1.94647e-05	0.000308376
72125	Amer2	APC membrane recruitment 2	-1.51279	6.28396	-6.78503	1.94801e-05	0.000308376
72154	Zfp157	zinc finger protein 157	-0.582644	4.70744	-6.71118	1.9557e-05	0.000309221
108089	Rnf144a	ring finger protein 144A	-1.09524	4.87945	-6.72005	1.95814e-05	0.000309236
13713	Elk3	ELK3, member of ETS oncogene family	0.577008	6.74997	6.70636	1.96952e-05	0.000310661
330485	Tmem145	transmembrane protein 145	-1.39965	1.65716	-6.70483	1.97394e-05	0.000310985
22330	Vcl	vinculin	1.59962	7.75699	6.76855	1.99444e-05	0.000313838
76787	Ppfia3	protein tyrosine phosphatase, receptor type, f polypeptide (PTPRF), interacting protein (liprin), alpha 3	-0.904418	3.55156	-6.69562	2.0007e-05	0.000314446
242721	Klhdc7a	kelch domain containing 7A	2.16373	4.52775	6.76347	2.00897e-05	0.00031537
69928	Cenps	centromere protein S	-1.46151	1.77991	-6.68979	2.01783e-05	0.000316383
21778	Tex9	testis expressed gene 9	-1.17522	4.85533	-6.72042	2.02811e-05	0.000317617
224419	Map3k7cl	Map3k7 C-terminal like	2.77258	2.0359	6.72026	2.03622e-05	0.000318507
211134	Lzts1	leucine zipper, putative tumor suppressor 1	-2.37495	1.22622	-6.67704	2.05587e-05	0.000320819
26920	Cntrl	centriolin	-1.26941	6.42703	-6.74773	2.05476e-05	0.000320819
66912	Bzw2	basic leucine zipper and W2 domains 2	-0.764819	6.0615	-6.67232	2.07014e-05	0.000321521
19697	Rela	v-rel reticuloendotheliosis viral oncogene homolog A (avian)	0.408221	6.08887	6.67423	2.06435e-05	0.000321521
108902	B4gat1	beta-1,4-glucuronyltransferase 1	0.427988	6.65472	6.67271	2.06897e-05	0.000321521
50527	Ero1a	endoplasmic reticulum oxidoreductase 1 alpha	1.10621	5.02103	6.70266	2.07015e-05	0.000321521
72776	Sass6	SAS-6 centriolar assembly protein	-0.952974	3.32766	-6.66727	2.08554e-05	0.000323148
13138	Dag1	dystroglycan 1	0.572312	10.1592	6.66743	2.08505e-05	0.000323148
19672	Rcn1	reticulocalbin 1	0.995171	7.54158	6.72567	2.09391e-05	0.000324064
170644	Ubn1	ubinuclein 1	-0.437121	6.15245	-6.66222	2.10104e-05	0.000324448
17128	Smad4	SMAD family member 4	-0.43572	7.40725	-6.66213	2.10133e-05	0.000324448
75740	Egfem1	EGF-like and EMI domain containing 1	-3.17632	0.875489	-6.65725	2.11865e-05	0.000326739
330222	Sdk1	sidekick cell adhesion molecule 1	-1.2772	2.87059	-6.65238	2.13162e-05	0.000328355
56421	Pfkp	phosphofructokinase, platelet	1.64624	7.10956	6.72052	2.13657e-05	0.000328732
12563	Cdh6	cadherin 6	-1.00424	6.59729	-6.71916	2.14074e-05	0.000328988
18969	Pola2	polymerase (DNA directed), alpha 2	-1.19132	4.08372	-6.64723	2.14779e-05	0.000329687
52163	Camk1	calcium/calmodulin-dependent protein kinase I	1.02133	5.68092	6.69586	2.15352e-05	0.000330182
66197	Cks2	CDC28 protein kinase regulatory subunit 2	-1.47985	3.2644	-6.64253	2.16269e-05	0.000331201
26456	Sema4g	sema domain, immunoglobulin domain (Ig), transmembrane domain (TM) and short cytoplasmic domain, (semaphorin) 4G	-1.29353	4.94599	-6.70522	2.18406e-05	0.000332941
77305	Wdr82	WD repeat domain containing 82	-0.573406	7.38734	-6.63423	2.18924e-05	0.000332941
27223	Trp53bp1	transformation related protein 53 binding protein 1	-0.468519	6.79878	-6.63534	2.18568e-05	0.000332941
14854	Gss	glutathione synthetase	1.00362	4.85523	6.63451	2.18833e-05	0.000332941
210530	P3h2	prolyl 3-hydroxylase 2	1.07193	6.71576	6.70641	2.18033e-05	0.000332941
17886	Myh9	myosin, heavy polypeptide 9, non-muscle	1.43827	8.74092	6.70697	2.17858e-05	0.000332941
58184	Cnot9	CCR4-NOT transcription complex, subunit 9	-0.477267	6.00049	-6.63314	2.19274e-05	0.000333089
72898	Asphd2	aspartate beta-hydroxylase domain containing 2	-1.07348	5.36249	-6.67331	2.20578e-05	0.000334675
208292	Zfp871	zinc finger protein 871	-0.484727	7.24732	-6.62835	2.20827e-05	0.000334675
108705	Pttg1ip	pituitary tumor-transforming 1 interacting protein	0.664981	7.67493	6.62554	2.21742e-05	0.000335675
19206	Ptch1	patched 1	-0.73662	7.19669	-6.62329	2.22478e-05	0.000336349
226016	Abhd17b	abhydrolase domain containing 17B	-0.495615	6.58416	-6.62262	2.22699e-05	0.000336349
17690	Msi1	musashi RNA-binding protein 1	-1.09386	8.40185	-6.68281	2.23178e-05	0.000336687
13448	Dok1	docking protein 1	1.04881	3.58611	6.6199	2.23593e-05	0.000336926
114584	Clic1	chloride intracellular channel 1	0.923661	7.25961	6.65301	2.23855e-05	0.000336935
12826	Col4a1	collagen, type IV, alpha 1	1.78274	6.48981	6.68541	2.24723e-05	0.000337856
60406	Sap30	sin3 associated polypeptide	-0.854524	4.68259	-6.6103	2.26776e-05	0.00033861
244349	Kat6a	K(lysine) acetyltransferase 6A	-0.649172	7.8276	-6.61205	2.26192e-05	0.00033861
75869	Arl5b	ADP-ribosylation factor-like 5B	-0.487647	5.21607	-6.60955	2.27027e-05	0.00033861
20316	Sdf2	stromal cell derived factor 2	0.362092	6.24093	6.60969	2.26981e-05	0.00033861
16976	Lrpap1	low density lipoprotein receptor-related protein associated protein 1	0.601082	7.48059	6.61212	2.26171e-05	0.00033861
11622	Ahr	aryl-hydrocarbon receptor	1.04348	3.85213	6.61136	2.26423e-05	0.00033861
16177	Il1r1	interleukin 1 receptor, type I	1.65613	4.51633	6.67974	2.26568e-05	0.00033861
14167	Fgf12	fibroblast growth factor 12	1.57379	4.75733	6.67453	2.28278e-05	0.00034009
12569	Cdk5r1	cyclin dependent kinase 5, regulatory subunit 1	-1.63443	4.36782	-6.67267	2.28891e-05	0.000340233
109711	Actn1	actinin, alpha 1	1.17841	8.36871	6.67296	2.28793e-05	0.000340233
72151	Rfc5	replication factor C (activator 1) 5	-1.18701	4.10081	-6.60263	2.29357e-05	0.000340541
19085	Prkar1b	protein kinase, cAMP dependent regulatory, type I beta	2.37121	2.80297	6.6656	2.29846e-05	0.000340882
209032	Zc3hav1l	zinc finger CCCH-type, antiviral 1-like	-1.03549	3.86174	-6.59809	2.30899e-05	0.000341674
20719	Serpinb6a	serine (or cysteine) peptidase inhibitor, clade B, member 6a	1.3575	4.65233	6.66694	2.30791e-05	0.000341674
27368	Tbl2	transducin (beta)-like 2	-0.52151	5.42251	-6.59702	2.31264e-05	0.000341829
21427	Vps72	vacuolar protein sorting 72	-0.596451	5.56643	-6.5928	2.32707e-05	0.000343576
72148	Tdrp	testis development related protein	1.97179	1.29182	6.59124	2.33246e-05	0.000343985
100910	Chpf2	chondroitin polymerizing factor 2	0.718426	6.51643	6.58687	2.34755e-05	0.000345051
56844	Tssc4	tumor-suppressing subchromosomal transferable fragment 4	1.18713	6.41597	6.65549	2.34638e-05	0.000345051
12877	Cpeb1	cytoplasmic polyadenylation element binding protein 1	2.60267	2.1322	6.62076	2.34455e-05	0.000345051
74521	Ppp4r4	protein phosphatase 4, regulatory subunit 4	-1.91351	2.19824	-6.58566	2.35177e-05	0.000345067
54712	Plxnc1	plexin C1	-1.79652	5.34056	-6.65357	2.35291e-05	0.000345067
110809	Srsf1	serine and arginine-rich splicing factor 1	-0.555442	8.15702	-6.58363	2.35882e-05	0.000345164
56613	Rps6ka4	ribosomal protein S6 kinase, polypeptide 4	0.618774	5.30224	6.58412	2.3571e-05	0.000345164
170571	Cntnap4	contactin associated protein-like 4	-1.95963	2.04813	-6.58156	2.36604e-05	0.000345837
74237	Tubgcp2	tubulin, gamma complex component 2	-0.428223	5.70209	-6.57245	2.39816e-05	0.000349904
100952	Emilin1	elastin microfibril interfacer 1	1.69715	3.3609	6.58297	2.39919e-05	0.000349904
233545	Emsy	EMSY, BRCA2-interacting transcriptional repressor	-0.441943	6.05433	-6.56878	2.41119e-05	0.000351265
12833	Col6a1	collagen, type VI, alpha 1	3.35111	2.5423	6.63371	2.42148e-05	0.000352374
19267	Ptpre	protein tyrosine phosphatase receptor type E	1.82281	3.74048	6.63116	2.43041e-05	0.000353283
11853	Rhoc	ras homolog family member C	0.88574	7.02316	6.59173	2.43386e-05	0.000353393
110175	Ggct	gamma-glutamyl cyclotransferase	1.6799	1.08369	6.55974	2.44368e-05	0.000354428
70481	Pnma1	paraneoplastic antigen MA1	-1.45836	0.503646	-6.55372	2.46558e-05	0.000356668
21417	Zeb1	zinc finger E-box binding homeobox 1	-0.635005	7.43188	-6.55328	2.46719e-05	0.000356668
93759	Sirt1	sirtuin 1	-0.599445	4.57205	-6.55326	2.46726e-05	0.000356668
13688	Eif4ebp2	eukaryotic translation initiation factor 4E binding protein 2	-0.574082	6.49035	-6.55248	2.47012e-05	0.00035669
233752	Insc	INSC spindle orientation adaptor protein	2.52577	0.439905	6.54879	2.48367e-05	0.000358253
268515	Bahcc1	BAH domain and coiled-coil containing 1	-0.993682	6.08158	-6.60934	2.49361e-05	0.000359293
319480	Itga11	integrin alpha 11	3.52679	0.348513	6.54548	2.50234e-05	0.000360156
11861	Arl4a	ADP-ribosylation factor-like 4A	-0.879355	6.51348	-6.57013	2.51227e-05	0.000360796
114715	Spred1	sprouty protein with EVH-1 domain 1, related sequence	0.816696	7.30464	6.5421	2.5107e-05	0.000360796
75560	Ep400	E1A binding protein p400	-0.492152	7.22709	-6.53954	2.51798e-05	0.000360828
19141	Lgmn	legumain	0.742291	7.68784	6.54001	2.51619e-05	0.000360828
234736	Rfwd3	ring finger and WD repeat domain 3	-0.591419	5.24813	-6.53591	2.53157e-05	0.000361987
433904	Ociad2	OCIA domain containing 2	2.06743	4.30842	6.60324	2.53084e-05	0.000361987
107831	Adgrb1	adhesion G protein-coupled receptor B1	-1.12679	5.57815	-6.59914	2.54594e-05	0.000363647
13650	Rhbdf1	rhomboid 5 homolog 1	1.33558	6.01076	6.59748	2.55208e-05	0.000364128
118453	Mmp28	matrix metallopeptidase 28 (epilysin)	1.81145	2.53955	6.52899	2.55773e-05	0.000364539
217430	Slc66a3	solute carrier family 66 member 3	2.21823	3.57501	6.59196	2.57263e-05	0.000366266
12450	Ccng1	cyclin G1	1.6799	8.50496	6.5888	2.5845e-05	0.000367558
13822	Epb41l2	erythrocyte membrane protein band 4.1 like 2	0.763517	7.28568	6.51445	2.61359e-05	0.000371293
12448	Ccne2	cyclin E2	-1.38639	2.88505	-6.51359	2.61692e-05	0.000371366
67313	Inava	innate immunity activator	-1.09282	3.9196	-6.51267	2.6205e-05	0.000371436
15902	Id2	inhibitor of DNA binding 2	-0.946481	8.86366	-6.51201	2.62307e-05	0.000371436
22393	Wfs1	wolframin ER transmembrane glycoprotein	0.589924	5.20702	6.5109	2.62741e-05	0.000371641
234378	Klhl26	kelch-like 26	0.878417	5.32944	6.5102	2.63016e-05	0.000371641
18595	Pdgfra	platelet derived growth factor receptor, alpha polypeptide	-2.25001	4.68689	-6.57365	2.64209e-05	0.000372927
73072	Prr36	proline rich 36	-1.3642	4.29501	-6.53958	2.65057e-05	0.00037347
108899	Zfta	zinc finger translocation associated	-0.837629	6.58464	-6.51532	2.65162e-05	0.00037347
66531	Cmc2	C-X9-C motif containing 2	-0.810629	4.06965	-6.50287	2.65899e-05	0.000373835
235072	Septin7	septin 7	0.959916	8.46066	6.51389	2.66274e-05	0.000373835
27404	Abca8b	ATP-binding cassette, sub-family A member 8b	1.77653	3.18935	6.51254	2.66258e-05	0.000373835
116838	Rims2	regulating synaptic membrane exocytosis 2	-0.786859	4.34885	-6.49699	2.6824e-05	0.000376194
77767	Ermn	ermin, ERM-like protein	-3.03019	-0.969802	-6.49543	2.68861e-05	0.000376263
268880	Xxylt1	xyloside xylosyltransferase 1	0.598232	5.31974	6.49547	2.68848e-05	0.000376263
64143	Ralb	v-ral simian leukemia viral oncogene B	0.612493	6.22443	6.49048	2.70851e-05	0.000378644
218793	Ube2e2	ubiquitin-conjugating enzyme E2E 2	0.624922	6.20061	6.48824	2.71761e-05	0.000379513
18783	Pla2g4a	phospholipase A2, group IVA (cytosolic, calcium-dependent)	1.951	3.27537	6.54004	2.74434e-05	0.00038284
319477	Insyn1	inhibitory synaptic factor 1	1.21207	4.95262	6.54005	2.75851e-05	0.00038441
73254	Ccdc18	coiled-coil domain containing 18	-1.82211	1.74216	-6.47183	2.78494e-05	0.000386468
19826	Rnps1	RNA binding protein with serine rich domain 1	-0.46497	6.14232	-6.47185	2.78485e-05	0.000386468
68606	Ppm1f	protein phosphatase 1F (PP2C domain containing)	0.427054	6.96001	6.47145	2.78649e-05	0.000386468
433256	Acsl5	acyl-CoA synthetase long-chain family member 5	1.19804	4.1693	6.47307	2.77978e-05	0.000386468
66058	Tmem176a	transmembrane protein 176A	1.63345	5.51896	6.53679	2.78797e-05	0.000386468
68525	Evc2	EvC ciliary complex subunit 2	0.526334	4.90588	6.46792	2.80126e-05	0.000387804
246228	Vwa1	von Willebrand factor A domain containing 1	2.8652	3.35373	6.53299	2.80351e-05	0.000387804
12442	Ccnb2	cyclin B2	-2.50591	3.56964	-6.53023	2.81483e-05	0.000388873
101437	Dhx32	DEAH-box helicase 32 (putative)	-0.750399	6.88154	-6.46343	2.82011e-05	0.000388873
77683	Ehmt1	euchromatic histone methyltransferase 1	-0.509778	6.49505	-6.46385	2.81834e-05	0.000388873
192656	Ripk2	receptor (TNFRSF)-interacting serine-threonine kinase 2	1.09353	2.83495	6.46231	2.82481e-05	0.000389114
328035	Fads6	fatty acid desaturase domain family, member 6	-2.30888	2.79889	-6.5219	2.83272e-05	0.000389795
19655	Rbmx	RNA binding motif protein, X chromosome	-0.820615	6.29566	-6.46483	2.84484e-05	0.000390725
216853	Wrap53	WD repeat containing, antisense to Trp53	-0.665646	3.63176	-6.45745	2.84542e-05	0.000390725
228866	Pcif1	phosphorylated CTD interacting factor 1	-0.604675	6.19983	-6.45561	2.85325e-05	0.000391225
13860	Eps8	epidermal growth factor receptor pathway substrate 8	0.826713	4.04089	6.4552	2.855e-05	0.000391225
327762	Dna2	DNA replication helicase/nuclease 2	-1.98667	2.23556	-6.45308	2.86405e-05	0.000392056
103551	Epop	elongin BC and polycomb repressive complex 2 associated protein	-1.8579	2.38707	-6.45192	2.86902e-05	0.000392328
18550	Furin	furin, paired basic amino acid cleaving enzyme	0.751048	6.89909	6.44994	2.87754e-05	0.000393085
12889	Cplx1	complexin 1	-1.9772	0.960797	-6.44809	2.88552e-05	0.000393498
109284	R3hdm4	R3H domain containing 4	-0.473722	6.17949	-6.44785	2.88655e-05	0.000393498
20409	Ostf1	osteoclast stimulating factor 1	0.961519	5.16831	6.44974	2.89385e-05	0.000394085
54006	Deaf1	DEAF1, transcription factor	-0.449245	5.69951	-6.4446	2.90063e-05	0.000394599
21894	Tln1	talin 1	0.769574	8.82479	6.44187	2.9125e-05	0.000395805
435965	Lrp3	low density lipoprotein receptor-related protein 3	-0.491496	6.14057	-6.4351	2.94215e-05	0.000399422
72674	Adipor1	adiponectin receptor 1	0.549936	7.31311	6.43171	2.95717e-05	0.000400781
83397	Akap12	A kinase anchor protein 12	3.01393	7.3646	6.49628	2.95825e-05	0.000400781
56693	Crtap	cartilage associated protein	1.03802	4.9939	6.44251	2.96259e-05	0.000400956
66860	Tanc1	tetratricopeptide repeat, ankyrin repeat and coiled-coil containing 1	0.649044	6.89119	6.42945	2.9672e-05	0.000401167
12827	Col4a2	collagen, type IV, alpha 2	2.16729	6.00944	6.49204	2.97671e-05	0.000402039
116972	Tlcd3a	TLC domain containing 3A	-0.989496	3.15472	-6.42531	2.98567e-05	0.000402836
74570	Zkscan1	zinc finger with KRAB and SCAN domains 1	-0.698246	6.24606	-6.42284	2.99675e-05	0.000403917
55927	Hes6	hairy and enhancer of split 6	-1.26304	6.45843	-6.48269	3.01782e-05	0.000404852
19730	Ralgds	ral guanine nucleotide dissociation stimulator	-0.574358	7.07629	-6.41836	3.01692e-05	0.000404852
223828	Pphln1	periphilin 1	-0.410724	6.01392	-6.41721	3.02216e-05	0.000404852
13046	Celf1	CUGBP, Elav-like family member 1	-0.366514	8.00391	-6.41749	3.02086e-05	0.000404852
56397	Morf4l2	mortality factor 4 like 2	0.601259	9.01004	6.41836	3.01694e-05	0.000404852
29875	Iqgap1	IQ motif containing GTPase activating protein 1	0.973373	7.34976	6.47819	3.02033e-05	0.000404852
17127	Smad3	SMAD family member 3	0.923912	6.26587	6.46487	3.02981e-05	0.000405464
67412	Mtcl3	MTCL family member 3	-1.03535	4.94317	-6.4227	3.04197e-05	0.000406565
76448	Ppp1r18	protein phosphatase 1, regulatory subunit 18	1.29516	5.20034	6.47676	3.04421e-05	0.000406565
12349	Car2	carbonic anhydrase 2	0.861048	5.3017	6.41139	3.04864e-05	0.000406743
110052	Dek	DEK proto-oncogene	-0.578043	6.77485	-6.4078	3.06514e-05	0.00040853
109113	Uhrf2	ubiquitin-like, containing PHD and RING finger domains 2	-0.476381	5.44451	-6.40569	3.07487e-05	0.000408998
22134	Tgoln1	trans-golgi network protein	0.4664	7.31482	6.40604	3.07324e-05	0.000408998
16597	Klf12	Kruppel-like transcription factor 12	-1.17912	5.7682	-6.46919	3.07824e-05	0.000409033
69724	Rnaseh2a	ribonuclease H2, large subunit	-0.815518	3.83192	-6.40174	3.09313e-05	0.000409913
66923	Pbrm1	polybromo 1	-0.352945	7.52254	-6.40151	3.09421e-05	0.000409913
17159	Man2b1	mannosidase 2, alpha B1	0.604034	5.94454	6.40189	3.09244e-05	0.000409913
16476	Jun	jun proto-oncogene	0.56398	7.29437	6.4	3.10124e-05	0.000410431
12608	Cebpb	CCAAT/enhancer binding protein beta	1.21156	3.72083	6.39871	3.10725e-05	0.000410813
230514	Leprot	leptin receptor overlapping transcript	0.498562	6.28871	6.398	3.11058e-05	0.000410841
19250	Ptpn14	protein tyrosine phosphatase, non-receptor type 14	0.809143	7.2183	6.40016	3.11809e-05	0.000411419
69807	Trim32	tripartite motif-containing 32	0.398942	6.39112	6.39437	3.12758e-05	0.000412258
11982	Atp10a	ATPase, class V, type 10A	0.951049	4.40885	6.3913	3.14207e-05	0.000413752
17153	Mal	myelin and lymphocyte protein, T cell differentiation protein	2.0481	0.718053	6.38868	3.15448e-05	0.000414972
68729	Trim37	tripartite motif-containing 37	-0.77258	6.90394	-6.38544	3.16989e-05	0.000416166
382406	Poc1b	POC1 centriolar protein B	-0.615326	4.42545	-6.38555	3.16936e-05	0.000416166
16590	Kit	KIT proto-oncogene receptor tyrosine kinase	-0.980784	4.41129	-6.38468	3.17353e-05	0.00041623
72729	Cdc42se2	CDC42 small effector 2	-0.748377	8.15411	-6.38298	3.18164e-05	0.000416878
242667	Dlgap3	DLG associated protein 3	-1.14185	5.19515	-6.44378	3.18882e-05	0.000417402
230903	Fbxo44	F-box protein 44	-0.911648	6.66237	-6.43031	3.19314e-05	0.000417552
103080	Septin10	septin 10	-0.633904	5.17825	-6.37626	3.21401e-05	0.000419506
13030	Ctsb	cathepsin B	0.769045	9.46255	6.37616	3.21446e-05	0.000419506
20530	Slc31a2	solute carrier family 31, member 2	0.851217	3.5962	6.3747	3.22155e-05	0.000420015
71951	Gpc2	glypican 2 cerebroglycan	-1.15411	5.26808	-6.43496	3.23735e-05	0.00042124
67252	Cap2	cyclase associated actin cytoskeleton regulatory protein 2	0.822581	5.95864	6.37497	3.2372e-05	0.00042124
59125	Nek7	NIMA (never in mitosis gene a)-related expressed kinase 7	0.521591	6.51613	6.36474	3.27025e-05	0.000424499
17769	Mthfr	methylenetetrahydrofolate reductase	0.708979	5.16969	6.36484	3.26977e-05	0.000424499
22592	Ercc5	excision repair cross-complementing rodent repair deficiency, complementation group 5	0.839438	5.43314	6.36437	3.27208e-05	0.000424499
51886	Fubp1	far upstream element (FUSE) binding protein 1	-0.623639	7.72282	-6.36171	3.28525e-05	0.000424745
66787	Gskip	GSK3B interacting protein	0.490312	4.36332	6.36008	3.29334e-05	0.000424745
27061	Bcap31	B cell receptor associated protein 31	0.762661	6.729	6.36043	3.29157e-05	0.000424745
74718	Snx16	sorting nexin 16	1.03581	3.19655	6.36092	3.28913e-05	0.000424745
11636	Ak1	adenylate kinase 1	1.25155	7.14595	6.42425	3.28888e-05	0.000424745
18484	Pam	peptidylglycine alpha-amidating monooxygenase	1.81354	8.50139	6.42515	3.28451e-05	0.000424745
54447	Asah2	N-acylsphingosine amidohydrolase 2	1.38373	2.67698	6.35622	3.31253e-05	0.0004268
97761	Sgsm2	small G protein signaling modulator 2	0.673859	5.77375	6.3542	3.32264e-05	0.000427684
227541	Camk1d	calcium/calmodulin-dependent protein kinase ID	1.08799	6.35017	6.41005	3.35861e-05	0.000431891
15081	H3f3b	H3.3 histone B	-0.604395	8.81479	-6.34254	3.38168e-05	0.000434434
18952	Septin4	septin 4	2.86749	3.45895	6.40374	3.39005e-05	0.000435084
240752	Pik3c2b	phosphatidylinositol-4-phosphate 3-kinase catalytic subunit type 2 beta	-1.10463	3.50903	-6.33697	3.41026e-05	0.000436176
19718	Rfc2	replication factor C (activator 1) 2	-0.80432	5.22889	-6.33666	3.41182e-05	0.000436176
228140	Tnks1bp1	tankyrase 1 binding protein 1	0.581491	6.84709	6.33768	3.40657e-05	0.000436176
13836	Epha2	Eph receptor A2	2.57552	4.39872	6.40137	3.40198e-05	0.000436176
13445	Cdk2ap1	cyclin dependent kinase 2 associated protein 1	-0.783631	6.19761	-6.33485	3.42411e-05	0.000436898
223753	Cerk	ceramide kinase	-0.745901	6.35833	-6.33489	3.42098e-05	0.000436898
76123	Gpsm2	G-protein signalling modulator 2 (AGS3-like, C. elegans)	-0.994573	5.07155	-6.34306	3.43038e-05	0.000437274
110891	Slc8a2	solute carrier family 8 (sodium/calcium exchanger), member 2	-1.80936	4.14738	-6.3927	3.44591e-05	0.000438828
21803	Tgfb1	transforming growth factor, beta 1	3.19773	0.238732	6.32659	3.46417e-05	0.000440727
93842	Igsf9	immunoglobulin superfamily, member 9	-1.6975	3.08724	-6.32378	3.48192e-05	0.00044213
75751	Ipo4	importin 4	0.405473	6.4378	6.32357	3.48004e-05	0.00044213
13211	Dhx9	DExH-box helicase 9	-0.408646	8.43143	-6.3217	3.48992e-05	0.000442292
11504	Adamts1	ADAM metallopeptidase with thrombospondin type 1 motif 1	1.43073	8.49317	6.38475	3.48666e-05	0.000442292
94212	Pag1	phosphoprotein associated with glycosphingolipid microdomains 1	-0.891407	6.64997	-6.3608	3.51412e-05	0.000444718
213054	Gabpb2	GA repeat binding protein, beta 2	-0.71198	5.52279	-6.31644	3.51779e-05	0.000444718
380711	Rap1gap2	RAP1 GTPase activating protein 2	1.8681	3.32179	6.37128	3.51921e-05	0.000444718
67454	Ikbip	IKBKB interacting protein	0.802475	6.02701	6.3162	3.53209e-05	0.000445918
16950	Loxl3	lysyl oxidase-like 3	0.994329	5.05023	6.3226	3.53576e-05	0.000445953
23794	Adamts5	ADAM metallopeptidase with thrombospondin type 1 motif 5	1.27257	5.19248	6.37204	3.55298e-05	0.000447695
268396	Sh3pxd2b	SH3 and PX domains 2B	1.10326	8.04175	6.36991	3.56423e-05	0.000448684
20336	Exoc4	exocyst complex component 4	0.566111	7.90284	6.30643	3.57156e-05	0.000449177
170772	Glcci1	glucocorticoid induced transcript 1	-1.06475	4.87848	-6.32435	3.57619e-05	0.00044933
236266	Alms1	ALMS1, centrosome and basal body associated	-0.626742	4.57402	-6.30336	3.58821e-05	0.00044998
13418	Dnajc1	DnaJ heat shock protein family (Hsp40) member C1	0.385848	6.07304	6.30384	3.58557e-05	0.00044998
84004	Mcam	melanoma cell adhesion molecule	2.5682	6.3089	6.36401	3.59556e-05	0.000450472
71721	Fam13c	family with sequence similarity 13, member C	0.744811	5.48741	6.30059	3.60328e-05	0.00045101
14842	Gsx1	GS homeobox 1	-4.01053	-0.0205009	-6.32656	3.60771e-05	0.000451135
78767	Efcab11	EF-hand calcium binding domain 11	-1.42012	2.37208	-6.29476	3.63529e-05	0.000451655
69638	Enho	energy homeostasis associated	0.622913	6.28432	6.29633	3.62665e-05	0.000451655
16007	Ccn1	cellular communication network factor 1	1.73212	8.33515	6.35737	3.63116e-05	0.000451655
68947	Chst8	carbohydrate sulfotransferase 8	1.74185	3.32563	6.32702	3.62248e-05	0.000451655
70445	Cd248	CD248 antigen, endosialin	3.92197	1.8518	6.35649	3.6359e-05	0.000451655
64929	Scel	sciellin	2.16406	0.153267	6.297	3.62295e-05	0.000451655
16323	Inhba	inhibin beta-A	2.41008	0.615802	6.29719	3.62195e-05	0.000451655
99889	Arfip1	ADP-ribosylation factor interacting protein 1	0.42483	6.50698	6.29019	3.66057e-05	0.000453112
59031	Chst12	carbohydrate sulfotransferase 12	1.16589	3.48618	6.29004	3.6614e-05	0.000453112
217835	Rin3	Ras and Rab interactor 3	1.75429	2.41578	6.29158	3.65289e-05	0.000453112
170721	Papln	papilin, proteoglycan-like sulfated glycoprotein	2.08275	2.1433	6.29108	3.65563e-05	0.000453112
54357	Epb41l4b	erythrocyte membrane protein band 4.1 like 4b	-0.730212	4.43085	-6.28789	3.6734e-05	0.000453375
12454	Ccnk	cyclin K	-0.501967	5.96797	-6.2878	3.67387e-05	0.000453375
18590	Pdgfa	platelet derived growth factor, alpha	1.86324	5.99364	6.34983	3.67207e-05	0.000453375
69256	Zfp397	zinc finger protein 397	-0.615501	5.76373	-6.286	3.68393e-05	0.00045419
214669	L3mbtl2	L3MBTL2 polycomb repressive complex 1 subunit	-0.641502	5.13137	-6.2824	3.70413e-05	0.000456252
58226	Cacna1h	calcium channel, voltage-dependent, T type, alpha 1H subunit	-0.812357	6.07868	-6.28827	3.70951e-05	0.000456488
16155	Il10rb	interleukin 10 receptor, beta	1.76481	3.02799	6.28498	3.71348e-05	0.00045655
109305	Orai1	ORAI calcium release-activated calcium modulator 1	0.709455	5.06906	6.27682	3.73564e-05	0.000458846
93689	Lmod1	leiomodin 1 (smooth muscle)	1.85441	4.01591	6.33508	3.75349e-05	0.000460608
68427	Slc39a13	solute carrier family 39 (metal ion transporter), member 13	0.812371	6.08317	6.27895	3.76557e-05	0.00046166
21807	Tsc22d1	TSC22 domain family, member 1	0.482541	9.23418	6.27044	3.77205e-05	0.000462023
67803	Limd2	LIM domain containing 2	-0.845851	4.63098	-6.26419	3.80812e-05	0.000466007
65973	Asph	aspartate-beta-hydroxylase	0.598436	6.41199	6.26338	3.81278e-05	0.000466144
19271	Ptprj	protein tyrosine phosphatase receptor type J	1.76405	6.71123	6.32269	3.82336e-05	0.000467004
14182	Fgfr1	fibroblast growth factor receptor 1	0.713521	8.80093	6.26046	3.82978e-05	0.000467354
19363	Rad51b	RAD51 paralog B	-2.15403	0.464864	-6.25791	3.84466e-05	0.000467488
79456	Recql4	RecQ protein-like 4	-1.51791	1.94438	-6.25767	3.84607e-05	0.000467488
276952	Rasl10b	RAS-like, family 10, member B	-0.677087	5.11396	-6.25795	3.8444e-05	0.000467488
52830	Pnrc2	proline-rich nuclear receptor coactivator 2	-0.632544	7.4902	-6.25761	3.84643e-05	0.000467488
269878	Megf8	multiple EGF-like-domains 8	0.673932	7.83491	6.25723	3.84864e-05	0.000467488
57816	Tesc	tescalcin	2.71173	0.664709	6.25562	3.85806e-05	0.000468199
20674	Sox2	SRY (sex determining region Y)-box 2	-0.721812	8.62668	-6.25098	3.88542e-05	0.000469383
231051	Kmt2c	lysine (K)-specific methyltransferase 2C	-0.561435	7.26976	-6.25128	3.88363e-05	0.000469383
16978	Lrrfip1	leucine rich repeat (in FLII) interacting protein 1	1.35036	6.44701	6.31185	3.88566e-05	0.000469383
110595	Timp4	tissue inhibitor of metalloproteinase 4	2.08905	4.06952	6.31229	3.88308e-05	0.000469383
18049	Ngf	nerve growth factor	2.30637	3.44106	6.31245	3.88218e-05	0.000469383
237988	Cdr2l	cerebellar degeneration-related protein 2-like	-0.629829	4.97049	-6.24901	3.8971e-05	0.000470334
72693	Zcchc12	zinc finger, CCHC domain containing 12	-2.70373	3.44675	-6.30774	3.90951e-05	0.000471399
114741	Supt16	SPT16, facilitates chromatin remodeling subunit	-0.427533	6.54991	-6.24494	3.92133e-05	0.000471958
20320	Nptn	neuroplastin	0.82151	7.52429	6.25407	3.91944e-05	0.000471958
69672	Txndc15	thioredoxin domain containing 15	0.435937	6.55523	6.24044	3.94836e-05	0.000474778
238673	Zfp367	zinc finger protein 367	-0.842703	5.00166	-6.2388	3.95824e-05	0.000475531
11438	Chrna4	cholinergic receptor, nicotinic, alpha polypeptide 4	-1.87561	2.67842	-6.23547	3.97836e-05	0.000477153
21857	Timp1	tissue inhibitor of metalloproteinase 1	2.41219	1.92841	6.24265	3.979e-05	0.000477153
19270	Ptprg	protein tyrosine phosphatase receptor type G	0.406649	7.45064	6.22911	4.01714e-05	0.000481289
17427	Mns1	meiosis-specific nuclear structural protein 1	-1.72539	3.86583	-6.28808	4.02596e-05	0.000481906
20425	Shmt1	serine hydroxymethyltransferase 1 (soluble)	-1.18733	2.35936	-6.22601	4.03618e-05	0.000482691
22643	Zfp101	zinc finger protein 101	-1.15383	2.64876	-6.22413	4.04778e-05	0.000483638
269400	Rtel1	regulator of telomere elongation helicase 1	-0.609804	4.77499	-6.22144	4.06445e-05	0.000484976
246710	Rhobtb2	Rho-related BTB domain containing 2	0.618143	5.24282	6.22066	4.06931e-05	0.000484976
217684	Susd6	sushi domain containing 6	0.991114	7.56039	6.28019	4.07372e-05	0.000484976
23887	Ggt5	gamma-glutamyltransferase 5	2.66694	1.60594	6.23434	4.07101e-05	0.000484976
382018	Unc13a	unc-13 homolog A	-0.760893	3.67	-6.21905	4.07933e-05	0.000485205
381126	Garem1	GRB2 associated regulator of MAPK1 subtype 1	1.12441	4.52457	6.22404	4.10802e-05	0.000488176
232339	Ankrd26	ankyrin repeat domain 26	-0.698323	4.65008	-6.21311	4.11653e-05	0.000488546
72709	C1qtnf6	C1q and tumor necrosis factor related protein 6	0.965052	7.3218	6.27157	4.12662e-05	0.000488546
16852	Lgals1	lectin, galactose binding, soluble 1	1.49071	7.10454	6.2718	4.12517e-05	0.000488546
16477	Junb	jun B proto-oncogene	1.58096	3.82153	6.26705	4.12971e-05	0.000488546
12111	Bgn	biglycan	4.14977	1.71857	6.27228	4.12222e-05	0.000488546
78070	Cpt1c	carnitine palmitoyltransferase 1c	0.864182	6.88148	6.24111	4.13664e-05	0.000488926
107476	Acaca	acetyl-Coenzyme A carboxylase alpha	-0.475232	5.75634	-6.20424	4.17271e-05	0.000491864
74769	Pik3cb	phosphatidylinositol-4,5-bisphosphate 3-kinase catalytic subunit beta	1.16387	6.08328	6.26445	4.17083e-05	0.000491864
227737	Niban2	niban apoptosis regulator 2	1.33311	6.89291	6.26478	4.16874e-05	0.000491864
269643	Ppp2r2c	protein phosphatase 2, regulatory subunit B, gamma	3.84023	1.59333	6.26153	4.18911e-05	0.000493355
268747	Carmil3	capping protein regulator and myosin 1 linker 3	-0.835673	3.68031	-6.20101	4.19337e-05	0.000493415
12839	Col9a1	collagen, type IX, alpha 1	-2.68441	0.727644	-6.19957	4.20261e-05	0.000493833
223870	Senp1	SUMO1/sentrin specific peptidase 1	-0.485505	5.65974	-6.19871	4.20819e-05	0.000493833
18302	Oit3	oncoprotein induced transcript 3	1.53152	1.92487	6.19908	4.2058e-05	0.000493833
18541	Pcnt	pericentrin (kendrin)	-0.556615	5.5712	-6.1915	4.25484e-05	0.000498039
69019	Spcs1	signal peptidase complex subunit 1 homolog (S. cerevisiae)	0.483137	6.40075	6.19151	4.25478e-05	0.000498039
20130	Rras	related RAS viral (r-ras) oncogene	1.53515	4.82512	6.25106	4.25538e-05	0.000498039
106582	Nrm	nurim (nuclear envelope membrane protein)	-1.21109	3.02135	-6.18813	4.27685e-05	0.000499219
16907	Lmnb2	lamin B2	-0.750666	5.0715	-6.18928	4.26935e-05	0.000499219
65945	Clstn1	calsyntenin 1	0.382516	9.02581	6.18846	4.27474e-05	0.000499219
434008	Tmem178b	transmembrane protein 178B	-2.00471	3.91443	-6.24551	4.29089e-05	0.000500069
16576	Kif7	kinesin family member 7	-0.564675	5.12122	-6.18396	4.30427e-05	0.000500069
18844	Plxna1	plexin A1	0.90245	8.07476	6.21136	4.29328e-05	0.000500069
11477	Acvr1	activin A receptor, type 1	0.955882	4.80229	6.18356	4.30694e-05	0.000500069
229474	Fhdc1	FH2 domain containing 1	1.24114	3.07387	6.18417	4.30289e-05	0.000500069
93708	Pcdhgc5	protocadherin gamma subfamily C, 5	1.9944	1.67134	6.18484	4.29846e-05	0.000500069
219158	Ccar2	cell cycle activator and apoptosis regulator 2	-0.505862	6.94168	-6.18293	4.31109e-05	0.000500109
53379	Hnrnpa2b1	heterogeneous nuclear ribonucleoprotein A2/B1	-0.561141	9.43266	-6.18193	4.31772e-05	0.000500437
70435	Inf2	inverted formin, FH2 and WH2 domain containing	2.39375	4.90453	6.23865	4.3353e-05	0.000502033
18128	Notch1	notch 1	-0.870429	8.99411	-6.17503	4.36359e-05	0.000504864
218335	Clptm1l	CLPTM1-like	0.449303	7.31088	6.17397	4.37068e-05	0.00050524
216439	Agap2	ArfGAP with GTPase domain, ankyrin repeat and PH domain 2	-0.737996	5.29052	-6.17128	4.38875e-05	0.000506884
100213	Rusc2	RUN and SH3 domain containing 2	0.986158	6.17239	6.22978	4.39346e-05	0.000506982
67005	Polr3k	polymerase (RNA) III (DNA directed) polypeptide K	-0.811556	5.66007	-6.16877	4.40572e-05	0.000507951
57811	Rgr	retinal G protein coupled receptor	-3.56517	-0.26441	-6.16723	4.4161e-05	0.000508257
13406	Dmp1	dentin matrix protein 1	4.19654	-0.837294	6.16766	4.41322e-05	0.000508257
17535	Mre11a	MRE11A homolog A, double strand break repair nuclease	-0.61461	4.7977	-6.16612	4.42362e-05	0.000508678
73680	Zbtb8a	zinc finger and BTB domain containing 8a	-0.921158	2.57796	-6.16435	4.43571e-05	0.000509622
67972	Atp2b1	ATPase, Ca++ transporting, plasma membrane 1	0.600872	7.0248	6.16101	4.45851e-05	0.000511795
246317	Neto1	neuropilin (NRP) and tolloid (TLL)-like 1	-1.77471	4.27105	-6.20903	4.53268e-05	0.000519622
20203	S100b	S100 protein, beta polypeptide, neural	2.32361	3.14675	6.20875	4.5346e-05	0.000519622
338351	Akap17b	A kinase anchor protein 17B	1.14284	5.26165	6.20617	4.55222e-05	0.000521187
67399	Pdlim7	PDZ and LIM domain 7	1.00375	7.23265	6.20524	4.55861e-05	0.000521465
223970	Rmi2	RecQ mediated genome instability 2	-2.48565	1.15751	-6.14225	4.58887e-05	0.000524471
18764	Pkd2	polycystin 2, transient receptor potential cation channel	0.535436	6.93679	6.14107	4.59723e-05	0.00052497
140481	Man2a2	mannosidase 2, alpha 2	0.442218	7.43138	6.1405	4.60126e-05	0.000524974
320802	Ifitm10	interferon induced transmembrane protein 10	2.26052	1.78633	6.13677	4.62769e-05	0.000527533
20462	Tra2b	transformer 2 beta	-0.652947	6.18633	-6.13577	4.63484e-05	0.00052789
13559	E2f5	E2F transcription factor 5	-0.612971	5.11651	-6.13455	4.64353e-05	0.000528422
213556	Plekhh2	pleckstrin homology domain containing, family H (with MyTH4 domain) member 2	1.18792	6.41021	6.1923	4.6484e-05	0.000528519
209039	Tns2	tensin 2	1.3539	3.77262	6.13689	4.65564e-05	0.000528886
72657	Selenoh	selenoprotein H	-0.800286	4.71302	-6.13165	4.66437e-05	0.00052942
20740	Sptan1	spectrin alpha, non-erythrocytic 1	1.08752	10.1308	6.13727	4.6881e-05	0.000531655
23936	Lynx1	Ly6/neurotoxin 1	1.06753	5.48412	6.18229	4.71909e-05	0.000534708
57434	Xrcc2	X-ray repair complementing defective repair in Chinese hamster cells 2	-1.20822	3.18905	-6.12234	4.73168e-05	0.000534781
210544	Tbc1d31	TBC1 domain family, member 31	-0.756759	4.05432	-6.12245	4.73086e-05	0.000534781
215751	Ginm1	glycoprotein integral membrane 1	0.535598	6.18338	6.12231	4.73192e-05	0.000534781
20444	St3gal2	ST3 beta-galactoside alpha-2,3-sialyltransferase 2	0.945128	6.44086	6.17233	4.79053e-05	0.000540939
193736	Zbtb12	zinc finger and BTB domain containing 12	-0.950484	4.29548	-6.11178	4.80938e-05	0.000542602
268930	Pkmyt1	protein kinase, membrane associated tyrosine/threonine 1	-1.39406	3.39209	-6.11071	4.81729e-05	0.000543029
19241	Tmsb4x	thymosin, beta 4, X chromosome	1.08784	10.4047	6.11248	4.82775e-05	0.000543277
19713	Ret	ret proto-oncogene	3.26477	0.00366179	6.10943	4.82683e-05	0.000543277
381373	Sp9	trans-acting transcription factor 9	-5.13734	0.572115	-6.16423	4.84951e-05	0.000545259
20423	Shh	sonic hedgehog	2.57682	0.693238	6.10543	4.85665e-05	0.000545595
224650	Anks1	ankyrin repeat and SAM domain containing 1	-0.935866	5.52542	-6.13171	4.8759e-05	0.000547291
94092	Trim16	tripartite motif-containing 16	1.04578	3.89387	6.10181	4.8839e-05	0.000547721
219103	Cenpj	centromere protein J	-0.753016	3.75262	-6.09988	4.89844e-05	0.000548838
66066	Gng11	guanine nucleotide binding protein (G protein), gamma 11	1.63973	3.05242	6.09939	4.9022e-05	0.000548838
56398	Chp1	calcineurin-like EF hand protein 1	0.501989	7.45453	6.09789	4.91351e-05	0.000549629
57764	Ntn4	netrin 4	1.17397	7.64485	6.15501	4.91763e-05	0.000549629
14555	Gpd1	glycerol-3-phosphate dehydrogenase 1 (soluble)	1.90566	2.5453	6.09671	4.92251e-05	0.000549708
16499	Kcnab3	potassium voltage-gated channel, shaker-related subfamily, beta member 3	-1.9629	0.991223	-6.09429	4.94095e-05	0.000550933
60364	Donson	downstream neighbor of SON	-0.798927	3.96947	-6.09417	4.94185e-05	0.000550933
30940	Usp25	ubiquitin specific peptidase 25	0.428476	6.26446	6.08816	4.98792e-05	0.000555598
12361	Cask	calcium/calmodulin dependent serine protein kinase	0.508437	7.05414	6.08688	4.99784e-05	0.000556232
16882	Lig3	ligase III, DNA, ATP-dependent	-0.385967	6.13003	-6.08408	5.01953e-05	0.000558173
54381	Cpq	carboxypeptidase Q	0.894262	5.282	6.08591	5.04363e-05	0.00056038
13929	Amz2	archaelysin family metallopeptidase 2	-0.519893	6.00763	-6.07811	5.06601e-05	0.00056219
27973	Vkorc1	vitamin K epoxide reductase complex, subunit 1	0.811546	4.39907	6.0778	5.06848e-05	0.00056219
83767	Wasf1	WASP family, member 1	-0.983386	5.5498	-6.12811	5.07478e-05	0.000562416
100072	Camta1	calmodulin binding transcription activator 1	-0.812859	4.99305	-6.07283	5.10761e-05	0.000564627
445007	Nup85	nucleoporin 85	-0.72345	5.31782	-6.07306	5.10578e-05	0.000564627
270118	Maml2	mastermind like transcriptional coactivator 2	-0.414521	7.02567	-6.07286	5.10739e-05	0.000564627
75216	Cep128	centrosomal protein 128	-1.53384	3.55818	-6.09452	5.13131e-05	0.000566295
16885	Limk1	LIM domain kinase 1	-0.396475	4.73634	-6.06986	5.13112e-05	0.000566295
239318	Plcxd3	phosphatidylinositol-specific phospholipase C, X domain containing 3	-4.15897	0.644117	-6.12546	5.1427e-05	0.000567076
67455	Klhl13	kelch-like 13	-1.17627	7.73675	-6.12073	5.1797e-05	0.000570201
56086	Set	SET nuclear oncogene	-0.522334	7.17745	-6.064	5.17789e-05	0.000570201
432879	Kbtbd6	kelch repeat and BTB (POZ) domain containing 6	-0.889227	3.02203	-6.06262	5.18896e-05	0.000570743
66700	Chmp3	charged multivesicular body protein 3	0.376672	6.21753	6.06205	5.19357e-05	0.000570772
75909	Vmp1	vacuole membrane protein 1	0.445862	6.69035	6.06067	5.20466e-05	0.000571101
104215	Rhoq	ras homolog family member Q	0.453169	6.64861	6.0606	5.20524e-05	0.000571101
66311	Cenpw	centromere protein W	-1.18989	2.26413	-6.05925	5.21615e-05	0.000571795
75871	Zfp821	zinc finger protein 821	-0.540144	4.8971	-6.05874	5.22027e-05	0.000571795
17342	Mitf	melanogenesis associated transcription factor	-0.512508	4.74063	-6.05783	5.22765e-05	0.000572128
382253	Cdkl5	cyclin dependent kinase like 5	-0.651534	4.37013	-6.05348	5.26297e-05	0.000575514
24113	Vax2	ventral anterior homeobox 2	3.26557	-1.49416	6.05221	5.27338e-05	0.000576174
17874	Myd88	myeloid differentiation primary response gene 88	1.19841	3.33743	6.05158	5.27855e-05	0.00057626
16362	Irf1	interferon regulatory factor 1	0.825601	4.04328	6.0465	5.32031e-05	0.000580337
30935	Tor3a	torsin family 3, member A	0.519005	5.12068	6.03938	5.37937e-05	0.000586293
56527	Mast1	microtubule associated serine/threonine kinase 1	-1.40156	1.51807	-6.03344	5.42925e-05	0.000589523
66599	Rdm1	RAD52 motif 1	-0.829422	3.48627	-6.03318	5.43141e-05	0.000589523
216850	Kdm6b	KDM1 lysine (K)-specific demethylase 6B	-0.524968	7.37532	-6.03333	5.43016e-05	0.000589523
213783	Plekhg1	pleckstrin homology domain containing, family G (with RhoGef domain) member 1	-0.497718	5.71231	-6.03359	5.42793e-05	0.000589523
18792	Plau	plasminogen activator, urokinase	2.32733	1.46602	6.03396	5.42482e-05	0.000589523
240873	Tnfsf18	tumor necrosis factor (ligand) superfamily, member 18	3.26135	-0.797418	6.03203	5.44115e-05	0.000590094
100710	Pds5b	PDS5 cohesin associated factor B	-0.380662	6.7462	-6.02942	5.46325e-05	0.000592003
84035	Kremen1	kringle containing transmembrane protein 1	0.72898	6.23806	6.02742	5.48022e-05	0.000593352
209707	Lcorl	ligand dependent nuclear receptor corepressor-like	-0.912061	4.72762	-6.02526	5.49861e-05	0.000594854
72278	Ccpg1	cell cycle progression 1	0.362478	6.62741	6.0223	5.52403e-05	0.000596945
94045	P2rx5	purinergic receptor P2X, ligand-gated ion channel, 5	3.4121	0.244313	6.02869	5.52702e-05	0.000596945
112407	Egln3	egl-9 family hypoxia-inducible factor 3	-1.20491	6.76319	-6.07598	5.54442e-05	0.000597843
11512	Adcy6	adenylate cyclase 6	0.64327	6.7997	6.01998	5.54398e-05	0.000597843
94187	Zfp423	zinc finger protein 423	-0.855111	7.22408	-6.05084	5.56086e-05	0.000598772
76895	Bicd2	BICD cargo adaptor 2	0.878717	7.24552	6.06472	5.56213e-05	0.000598772
12846	Comt	catechol-O-methyltransferase	0.619109	6.01036	6.01664	5.57282e-05	0.000598941
18414	Osmr	oncostatin M receptor	2.24292	4.92084	6.07279	5.57145e-05	0.000598941
228869	Ncoa5	nuclear receptor coactivator 5	-0.440045	6.23489	-6.01412	5.5947e-05	0.000600376
11852	Rhob	ras homolog family member B	1.2725	8.10451	6.06998	5.59529e-05	0.000600376
230815	Man1c1	mannosidase, alpha, class 1C, member 1	-1.03249	8.55009	-6.06276	5.62795e-05	0.000603387
26399	Map2k6	mitogen-activated protein kinase kinase 6	-1.11553	3.68337	-6.00928	5.637e-05	0.000603866
53374	Chst3	carbohydrate sulfotransferase 3	-0.692768	5.08977	-6.00848	5.64404e-05	0.000604128
216543	Cep68	centrosomal protein 68	-0.549895	5.68516	-6.00794	5.64876e-05	0.000604141
210297	Lrch2	leucine-rich repeats and calponin homology (CH) domain containing 2	-0.646917	5.14344	-6.00525	5.67248e-05	0.000606185
68273	Pomgnt1	protein O-linked mannose beta 1,2-N-acetylglucosaminyltransferase	0.391076	6.57794	6.00415	5.68218e-05	0.000606729
215632	Psd4	pleckstrin and Sec7 domain containing 4	3.07131	-0.401587	6.00273	5.69482e-05	0.000607586
235041	Kank2	KN motif and ankyrin repeat domains 2	0.521388	6.12285	5.99642	5.751e-05	0.000613083
26885	Casp8ap2	caspase 8 associated protein 2	-0.506732	5.19716	-5.99544	5.75979e-05	0.000613523
68094	Smarcc2	SWI/SNF related, matrix associated, actin dependent regulator of chromatin, subfamily c, member 2	-0.562737	8.13407	-5.99169	5.79361e-05	0.000616581
259279	Tubgcp3	tubulin, gamma complex component 3	-0.385603	5.93076	-5.99122	5.79787e-05	0.000616581
214459	Fnbp1l	formin binding protein 1-like	-0.488393	7.11612	-5.98949	5.81347e-05	0.00061774
56752	Aldh9a1	aldehyde dehydrogenase 9, subfamily A1	-0.673893	6.095	-5.9879	5.82797e-05	0.00061878
20416	Shc1	src homology 2 domain-containing transforming protein C1	1.44849	5.55904	6.04247	5.83524e-05	0.000619053
102871	Radx	RPA1 related single stranded DNA binding protein, X-linked	-2.21045	-0.397813	-5.98574	5.84764e-05	0.000619868
53328	Pgrmc1	progesterone receptor membrane component 1	0.648343	7.71056	5.98505	5.85388e-05	0.000620031
208777	Sned1	sushi, nidogen and EGF-like domains 1	1.87801	6.9063	6.03252	5.92467e-05	0.000627023
100515	Zfp518b	zinc finger protein 518B	-0.510516	5.45076	-5.97543	5.94241e-05	0.000628395
58175	Rgs20	regulator of G-protein signaling 20	0.616618	4.50905	5.97219	5.97259e-05	0.00063108
13557	E2f3	E2F transcription factor 3	-0.460818	5.37123	-5.97006	5.99248e-05	0.000632166
110876	Scn2a	sodium channel, voltage-gated, type II, alpha	1.19398	2.87932	5.97007	5.99238e-05	0.000632166
225027	Srsf7	serine and arginine-rich splicing factor 7	-0.615049	6.51896	-5.96253	6.06342e-05	0.000638625
245877	Map7d1	MAP7 domain containing 1	0.525292	8.0404	5.96282	6.06064e-05	0.000638625
404634	Macroh2a2	macroH2A.2 histone	-0.659541	5.3893	-5.96053	6.08232e-05	0.000640104
15168	Hcn3	hyperpolarization-activated, cyclic nucleotide-gated K+ 3	-1.07819	2.39928	-5.95919	6.09509e-05	0.000640935
20262	Stmn3	stathmin-like 3	-1.22222	4.36985	-5.98632	6.10832e-05	0.000641812
22402	Ccn4	cellular communication network factor 4	3.85565	4.18645	6.00993	6.13315e-05	0.000643907
67398	Srpra	signal recognition particle receptor alpha	0.435694	6.51415	5.95469	6.13816e-05	0.000643919
242608	Podn	podocan	1.73234	5.18258	6.00681	6.16259e-05	0.000645967
50887	Hmgn5	high-mobility group nucleosome binding domain 5	-0.710474	4.95259	-5.95101	6.17359e-05	0.000646605
224796	Clic5	chloride intracellular channel 5	2.23784	3.90755	6.00312	6.19756e-05	0.0006486
233033	Samd4b	sterile alpha motif domain containing 4B	0.477167	7.54991	5.94655	6.21677e-05	0.000650092
74528	Mgme1	mitochondrial genome maintenance exonuclease 1	-0.651017	3.98115	-5.94083	6.2727e-05	0.00065542
74464	Zswim5	zinc finger SWIM-type containing 5	-0.657279	5.01011	-5.93758	6.30476e-05	0.000658247
66616	Snx9	sorting nexin 9	1.31332	6.28999	5.99053	6.31845e-05	0.000659153
74470	Cep72	centrosomal protein 72	-1.02185	2.79711	-5.93511	6.32921e-05	0.000659752
12010	B2m	beta-2 microglobulin	1.00032	6.97325	5.98657	6.35696e-05	0.000662121
20586	Smarca4	SWI/SNF related, matrix associated, actin dependent regulator of chromatin, subfamily a, member 4	-0.407566	8.33146	-5.93136	6.36652e-05	0.000662592
67288	Srek1ip1	splicing regulatory glutamine/lysine-rich protein 1interacting protein 1	-0.580462	5.23717	-5.93023	6.37776e-05	0.000663237
108897	Aif1l	allograft inflammatory factor 1-like	-1.30896	5.75396	-5.98214	6.40036e-05	0.000664536
224836	Usp49	ubiquitin specific peptidase 49	-0.965908	3.17088	-5.92832	6.39691e-05	0.000664536
12566	Cdk2	cyclin dependent kinase 2	-0.881315	5.20149	-5.9261	6.45122e-05	0.000669288
24135	Zfp68	zinc finger protein 68	-0.483277	5.34215	-5.92105	6.47029e-05	0.000670738
14404	Gabre	gamma-aminobutyric acid (GABA) A receptor, subunit epsilon	2.26162	0.667878	5.91946	6.48636e-05	0.000671874
19014	Med1	mediator complex subunit 1	-0.298087	6.11645	-5.91779	6.50342e-05	0.000673111
21826	Thbs2	thrombospondin 2	2.54332	2.64144	5.97015	6.51945e-05	0.00067424
15507	Hspb1	heat shock protein 1	3.4451	1.96419	5.96958	6.52518e-05	0.000674302
67276	Eri1	exoribonuclease 1	-0.517547	5.23105	-5.91406	6.54159e-05	0.000675468
71816	Rnf180	ring finger protein 180	-1.82709	5.46175	-5.96578	6.56344e-05	0.000676176
76936	Hnrnpm	heterogeneous nuclear ribonucleoprotein M	-0.652547	7.80843	-5.91275	6.5551e-05	0.000676176
102626	Mapkapk3	mitogen-activated protein kinase-activated protein kinase 3	1.24912	4.89345	5.96574	6.56387e-05	0.000676176
24050	Septin3	septin 3	-1.88716	6.1756	-5.96479	6.57343e-05	0.000676631
64707	Suv39h2	suppressor of variegation 3-9 2	-1.08853	2.3326	-5.90951	6.58852e-05	0.000677433
208820	Triqk	triple QxxK/R motif containing	0.695775	2.79978	5.90922	6.59152e-05	0.000677433
79059	Nme3	NME/NM23 nucleoside diphosphate kinase 3	-0.805361	3.53161	-5.90806	6.60348e-05	0.000678133
14284	Fosl2	fos-like antigen 2	1.77357	6.47659	5.96117	6.61012e-05	0.000678284
208518	Cep78	centrosomal protein 78	-0.630641	3.93626	-5.90692	6.61531e-05	0.000678288
30052	Pcsk1n	proprotein convertase subtilisin/kexin type 1 inhibitor	0.638655	6.73198	5.90539	6.63124e-05	0.000679104
12583	Cdo1	cysteine dioxygenase 1, cytosolic	2.1493	2.27443	5.91778	6.63359e-05	0.000679104
21422	Tfcp2	transcription factor CP2	-0.474946	5.46698	-5.90461	6.63934e-05	0.000679164
270192	Rab6b	RAB6B, member RAS oncogene family	-1.0338	7.53751	-5.95612	6.66175e-05	0.000680927
382034	Gse1	genetic suppressor element 1, coiled-coil protein	-1.04048	6.62615	-5.95504	6.67288e-05	0.000681535
11441	Chrna7	cholinergic receptor, nicotinic, alpha polypeptide 7	-1.62459	-0.468459	-5.90084	6.67887e-05	0.000681618
228911	Tshz2	teashirt zinc finger family member 2	-0.836969	4.64129	-5.9001	6.68659e-05	0.000681747
320817	Atad2b	ATPase family, AAA domain containing 2B	-0.456875	6.07143	-5.89973	6.6905e-05	0.000681747
11702	Amd1	S-adenosylmethionine decarboxylase 1	-0.493495	5.5305	-5.89877	6.70056e-05	0.000682243
277939	C2cd3	C2 calcium-dependent domain containing 3	-0.575295	6.55707	-5.89815	6.70718e-05	0.00068239
217830	Dglucy	D-glutamate cyclase	1.44002	4.69017	5.95077	6.71689e-05	0.000682849
74666	Brme1	break repair meiotic recombinase recruitment factor 1	-1.14173	0.799431	-5.89656	6.72389e-05	0.000683033
22026	Nr2c2	nuclear receptor subfamily 2, group C, member 2	-0.395476	6.18196	-5.89452	6.74548e-05	0.000684697
109648	Npy	neuropeptide Y	-3.2732	-1.06403	-5.89256	6.76633e-05	0.000686284
12488	Cd2ap	CD2-associated protein	0.6146	5.91191	5.89127	6.78012e-05	0.000686775
13730	Emp1	epithelial membrane protein 1	2.89996	4.5926	5.94455	6.7816e-05	0.000686775
67144	Lrrc40	leucine rich repeat containing 40	-0.701209	5.1267	-5.88979	6.79587e-05	0.00068769
52615	Suz12	SUZ12 polycomb repressive complex 2 subunit	-0.528458	6.12472	-5.88819	6.81305e-05	0.000688898
66979	Pole4	polymerase (DNA-directed), epsilon 4 (p12 subunit)	-0.61639	5.47406	-5.8861	6.83541e-05	0.000690628
15931	Ids	iduronate 2-sulfatase	0.500894	7.04969	5.88547	6.84221e-05	0.000690667
223918	Spryd3	SPRY domain containing 3	0.759387	5.19398	5.88509	6.8463e-05	0.000690667
170729	Scrt1	scratch family zinc finger 1	-3.7443	1.6467	-5.93706	6.86036e-05	0.000691156
78755	Pabir2	PABIR family member 2	-0.898572	3.96403	-5.88367	6.86165e-05	0.000691156
268470	Ube2z	ubiquitin-conjugating enzyme E2Z	0.448956	7.13694	5.88274	6.87168e-05	0.000691637
67463	Poc5	POC5 centriolar protein	-0.551258	4.78418	-5.8791	6.91118e-05	0.000695081
22775	Zik1	zinc finger protein interacting with K protein 1	-0.957603	3.99515	-5.87674	6.93696e-05	0.000696608
30878	Apln	apelin	1.37952	4.21082	5.9303	6.93229e-05	0.000696608
17925	Myo9b	myosin IXb	0.522187	7.4459	5.87301	6.97782e-05	0.000699644
12091	Glb1	galactosidase, beta 1	0.656839	5.69267	5.87323	6.9754e-05	0.000699644
107589	Mylk	myosin, light polypeptide kinase	1.92569	4.61579	5.92466	6.99292e-05	0.000700481
12575	Cdkn1a	cyclin dependent kinase inhibitor 1A	2.3135	7.56459	5.9243	6.99682e-05	0.000700481
244864	Layn	layilin	2.61343	1.95513	5.91846	7.02169e-05	0.000702436
56758	Mbnl1	muscleblind like splicing regulator 1	0.723732	5.70389	5.86693	7.0449e-05	0.000704223
72440	Rhno1	RAD9-HUS1-RAD1 interacting nuclear orphan 1	-0.69179	4.40905	-5.86642	7.0506e-05	0.000704257
12812	Coil	coilin	-0.812019	4.80171	-5.86418	7.07554e-05	0.000704608
30046	Zfp292	zinc finger protein 292	-0.549543	5.87007	-5.86472	7.06953e-05	0.000704608
106504	Stk38	serine/threonine kinase 38	-0.449134	6.52738	-5.86418	7.07551e-05	0.000704608
18641	Pfkl	phosphofructokinase, liver, B-type	0.472285	6.30316	5.86559	7.05987e-05	0.000704608
76132	Faxc	failed axon connections homolog	-0.574017	5.33485	-5.8619	7.10102e-05	0.000706611
238988	Erc2	ELKS/RAB6-interacting/CAST family member 2	-1.10992	4.23652	-5.86189	7.13368e-05	0.000709324
15211	Hexa	hexosaminidase A	0.710357	6.85469	5.85652	7.16153e-05	0.000711555
235323	Usp28	ubiquitin specific peptidase 28	-0.433155	4.94834	-5.85455	7.18381e-05	0.00071323
229731	Slc25a24	solute carrier family 25 (mitochondrial carrier, phosphate carrier), member 24	0.93127	3.58268	5.85271	7.20474e-05	0.000714769
14617	Gjd2	gap junction protein, delta 2	-3.13373	-0.541108	-5.84864	7.25115e-05	0.000717003
15289	Hmgb1	high mobility group box 1	-0.597025	6.30514	-5.84925	7.24417e-05	0.000717003
69683	Emc10	ER membrane protein complex subunit 10	0.370665	7.85156	5.84841	7.25387e-05	0.000717003
70355	Gprc5c	G protein-coupled receptor, family C, group 5, member C	2.00759	1.53923	5.85022	7.23313e-05	0.000717003
69386	H4c8	H4 clustered histone 8	2.02202	0.276527	5.84835	7.25451e-05	0.000717003
226518	Nmnat2	nicotinamide nucleotide adenylyltransferase 2	1.45607	5.45674	5.90026	7.26183e-05	0.000717187
17300	Foxc1	forkhead box C1	1.27281	5.1966	5.89861	7.28041e-05	0.000718483
66725	Lrrk2	leucine-rich repeat kinase 2	1.11517	5.03867	5.89709	7.29758e-05	0.000719637
17210	Mcl1	myeloid cell leukemia sequence 1	0.549215	7.92377	5.84037	7.34656e-05	0.000723718
12122	Bid	BH3 interacting domain death agonist	1.1119	3.28444	5.84007	7.34996e-05	0.000723718
66878	Riok3	RIO kinase 3	0.416275	5.97941	5.83794	7.37475e-05	0.000724532
12330	Canx	calnexin	0.630224	9.32593	5.83823	7.37139e-05	0.000724532
14873	Gsto1	glutathione S-transferase omega 1	1.10618	4.60952	5.86503	7.36383e-05	0.000724532
319262	Fchsd1	FCH and double SH3 domains 1	0.79407	3.43709	5.83627	7.3943e-05	0.000725911
74277	Chic2	cysteine-rich hydrophobic domain 2	-0.697332	5.75811	-5.83487	7.41068e-05	0.000726976
101401	Adamts9	ADAM metallopeptidase with thrombospondin type 1 motif 9	0.777724	5.69914	5.83373	7.44811e-05	0.000730103
59057	Zfp24	zinc finger protein 24	-0.520252	7.03266	-5.82973	7.47113e-05	0.000731385
67876	Coq10b	coenzyme Q10B	0.447619	5.506	5.82963	7.4723e-05	0.000731385
381204	Naaladl1	N-acetylated alpha-linked acidic dipeptidase-like 1	-1.84061	0.554435	-5.82895	7.48032e-05	0.000731625
57376	Smarce1	SWI/SNF related, matrix associated, actin dependent regulator of chromatin, subfamily e, member 1	-0.465484	6.27949	-5.82665	7.50761e-05	0.000733327
236511	Ago1	argonaute RISC catalytic subunit 1	-0.438078	7.35196	-5.82654	7.50886e-05	0.000733327
239618	Pdzrn4	PDZ domain containing RING finger 4	-1.81185	2.44937	-5.82012	7.58551e-05	0.000740262
235281	Scn3b	sodium channel, voltage-gated, type III, beta	1.6974	3.94481	5.87055	7.60407e-05	0.000741524
121021	Cspg4	chondroitin sulfate proteoglycan 4	1.88762	5.25456	5.86722	7.6434e-05	0.000744807
17524	Mpp1	membrane protein, palmitoylated	0.583929	5.45195	5.81396	7.65985e-05	0.000745857
70997	Spef1	sperm flagellar 1	-0.86373	3.39589	-5.81198	7.68391e-05	0.000747094
14586	Gfra2	glial cell line derived neurotrophic factor family receptor alpha 2	1.81056	2.4855	5.81242	7.67865e-05	0.000747094
26372	Clcn6	chloride channel, voltage-sensitive 6	-0.532928	6.46399	-5.80782	7.73473e-05	0.00075148
17760	Map6	microtubule-associated protein 6	0.871828	5.23439	5.81295	7.75873e-05	0.000753255
72114	Zbed3	zinc finger, BED type containing 3	-0.504933	5.01075	-5.80531	7.76563e-05	0.000753369
74596	Cds1	CDP-diacylglycerol synthase 1	1.51042	1.12588	5.8036	7.7867e-05	0.000754856
14645	Glul	glutamate-ammonia ligase	-0.983098	9.23917	-5.82658	7.79431e-05	0.000755038
52840	Dbndd2	dysbindin domain containing 2	1.45032	4.64655	5.85396	7.80252e-05	0.000755277
110446	Acat1	acetyl-Coenzyme A acetyltransferase 1	-0.495804	7.17254	-5.80086	7.82056e-05	0.000756467
69590	Gpx8	glutathione peroxidase 8 (putative)	0.629288	6.5352	5.79811	7.85477e-05	0.000759218
12894	Cpt1a	carnitine palmitoyltransferase 1a, liver	0.36337	7.08604	5.79231	7.92739e-05	0.000765112
55992	Trim3	tripartite motif-containing 3	0.626972	5.93887	5.79249	7.92506e-05	0.000765112
16400	Itga3	integrin alpha 3	2.29478	7.05733	5.84268	7.94056e-05	0.000765822
17904	Myl6	myosin, light polypeptide 6, alkali, smooth muscle and non-muscle	0.770201	7.17778	5.80617	7.94871e-05	0.000766046
13544	Dvl3	dishevelled segment polarity protein 3	-0.439791	7.90536	-5.78917	7.96689e-05	0.000767236
330260	Pon2	paraoxonase 2	0.459334	7.43744	5.78823	7.9788e-05	0.00076782
433022	Plcxd2	phosphatidylinositol-specific phospholipase C, X domain containing 2	-0.692397	4.20621	-5.78293	8.0463e-05	0.000773168
29877	Hdgfl3	HDGF like 3	-0.49437	5.82868	-5.78298	8.04557e-05	0.000773168
69718	Ipmk	inositol polyphosphate multikinase	-0.392113	5.25198	-5.78248	8.052e-05	0.000773168
17258	Mef2a	myocyte enhancer factor 2A	0.511473	6.73833	5.7819	8.05936e-05	0.000773311
100038347	Fam174b	family with sequence similarity 174, member B	1.32081	4.80079	5.82987	8.10053e-05	0.000776694
207592	Tbc1d16	TBC1 domain family, member 16	-1.44125	5.54202	-5.82572	8.15304e-05	0.00078116
236733	Usp11	ubiquitin specific peptidase 11	-0.858756	6.19778	-5.82001	8.18614e-05	0.00078376
72999	Insig2	insulin induced gene 2	0.565169	5.61853	5.77142	8.19473e-05	0.000784012
57258	Xpo4	exportin 4	-0.375299	5.46925	-5.76919	8.22378e-05	0.00078622
319888	Oacyl	O-acyltransferase like	-2.36632	-0.917796	-5.76826	8.23597e-05	0.000786813
117599	Helb	helicase (DNA) B	-0.745398	4.24756	-5.76632	8.26148e-05	0.000788106
23877	Fiz1	Flt3 interacting zinc finger protein 1	-0.454572	5.50352	-5.76661	8.2576e-05	0.000788106
227094	Nemp2	nuclear envelope integral membrane protein 2	-1.12705	2.4899	-5.76374	8.29544e-05	0.000788155
71514	Sfpq	splicing factor proline/glutamine rich (polypyrimidine tract binding protein associated)	-0.558343	8.43228	-5.76456	8.28459e-05	0.000788155
74030	Rin2	Ras and Rab interactor 2	0.620644	5.83005	5.76548	8.27253e-05	0.000788155
16795	Large1	LARGE xylosyl- and glucuronyltransferase 1	0.745383	6.41718	5.77352	8.27944e-05	0.000788155
23849	Klf6	Kruppel-like transcription factor 6	1.18056	7.02518	5.81514	8.28866e-05	0.000788155
235505	Cd109	CD109 antigen	1.42415	6.96391	5.81407	8.30257e-05	0.000788155
56437	Rrad	Ras-related associated with diabetes	2.17596	2.46034	5.80031	8.30394e-05	0.000788155
319211	Nol4	nucleolar protein 4	-0.905163	3.80069	-5.76246	8.31233e-05	0.000788383
215690	Nav1	neuron navigator 1	-1.21198	6.95777	-5.81273	8.31983e-05	0.000788526
15382	Hnrnpa1	heterogeneous nuclear ribonucleoprotein A1	-0.741531	6.41183	-5.76228	8.42233e-05	0.000797239
76983	Scfd1	Sec1 family domain containing 1	0.333009	5.7972	5.75408	8.42388e-05	0.000797239
66111	Tmed3	transmembrane p24 trafficking protein 3	0.613411	5.46728	5.75192	8.45292e-05	0.000799411
13178	Dck	deoxycytidine kinase	-0.754545	5.5158	-5.75092	8.46636e-05	0.000800108
15959	Ifit3	interferon-induced protein with tetratricopeptide repeats 3	2.28715	2.55335	5.79618	8.53769e-05	0.00080627
24117	Wif1	Wnt inhibitory factor 1	3.39749	-0.558429	5.74354	8.56656e-05	0.000808416
17314	Mgmt	O-6-methylguanine-DNA methyltransferase	2.2771	2.41554	5.78907	8.5917e-05	0.000810206
19279	Ptprr	protein tyrosine phosphatase receptor type R	-2.37211	1.09698	-5.74092	8.60237e-05	0.000810631
56358	Copz2	coatomer protein complex, subunit zeta 2	0.727174	4.52731	5.7401	8.61363e-05	0.000811112
12457	Noct	nocturnin	1.01207	5.10552	5.78282	8.63888e-05	0.000812908
108927	Lhfpl6	LHFPL tetraspan subfamily member 6	1.11405	7.42066	5.78676	8.66433e-05	0.000814719
216860	Neurl4	neuralized E3 ubiquitin protein ligase 4	-0.42849	6.28151	-5.73524	8.6806e-05	0.000815666
14184	Fgfr3	fibroblast growth factor receptor 3	-0.693755	6.7977	-5.73172	8.72953e-05	0.000819678
77853	Msl2	MSL complex subunit 2	-0.421521	5.94974	-5.73033	8.74887e-05	0.000820908
22404	Wiz	widely-interspaced zinc finger motifs	-0.461478	6.87779	-5.72867	8.77206e-05	0.000822498
399568	Cdin1	CDAN1 interacting nuclease 1	-0.899665	3.24007	-5.72552	8.81632e-05	0.000824298
328977	Zfp532	zinc finger protein 532	-0.50732	5.77144	-5.7262	8.80679e-05	0.000824298
21767	Tex264	testis expressed gene 264 ER-phagy receptor	0.466514	6.20606	5.72572	8.81343e-05	0.000824298
68048	Aen	apoptosis enhancing nuclease	0.833243	6.4558	5.77095	8.80641e-05	0.000824298
224903	Safb	scaffold attachment factor B	-0.378271	7.08642	-5.72499	8.82374e-05	0.000824406
55991	Panx1	pannexin 1	-0.825829	4.21355	-5.72404	8.83712e-05	0.00082507
19737	Rgs5	regulator of G-protein signaling 5	2.39452	-0.785586	5.72153	8.87263e-05	0.000827798
68738	Acss1	acyl-CoA synthetase short-chain family member 1	-1.69657	7.00642	-5.77088	8.88237e-05	0.000828119
26433	Plod3	procollagen-lysine, 2-oxoglutarate 5-dioxygenase 3	0.848898	6.7813	5.76544	8.91563e-05	0.000830631
66853	Pnpla2	patatin-like phospholipase domain containing 2	0.500315	6.0081	5.71757	8.92886e-05	0.000831275
66743	Rnf220	ring finger protein 220	-0.408682	5.76559	-5.71532	8.96105e-05	0.000833093
97064	Wwtr1	WW domain containing transcription regulator 1	0.737369	7.84658	5.71541	8.95976e-05	0.000833093
15160	Serpind1	serine (or cysteine) peptidase inhibitor, clade D, member 1	1.75054	0.0677477	5.71431	8.9755e-05	0.000833847
240613	Brd10	bromodomain containing 10	-0.33668	5.99193	-5.7138	8.98282e-05	0.000833938
67451	Pkp2	plakophilin 2	2.03108	2.87298	5.76163	9.01196e-05	0.000836053
320683	Zfp629	zinc finger protein 629	-0.685168	6.0473	-5.70887	9.05385e-05	0.000837042
15903	Id3	inhibitor of DNA binding 3	-0.657864	8.77804	-5.70992	9.03868e-05	0.000837042
243382	Ppm1k	protein phosphatase 1K (PP2C domain containing)	-0.645122	4.25293	-5.70963	9.04285e-05	0.000837042
27801	Zdhhc8	zinc finger, DHHC domain containing 8	0.413601	6.39493	5.70883	9.05443e-05	0.000837042
19878	Rock2	Rho-associated coiled-coil containing protein kinase 2	0.734205	7.69774	5.71041	9.04297e-05	0.000837042
14043	Ext2	exostosin glycosyltransferase 2	0.573193	7.008	5.70704	9.08043e-05	0.000838856
56312	Nupr1	nuclear protein transcription regulator 1	4.89983	0.897841	5.75235	9.14402e-05	0.000844137
240063	Zfp811	zinc finger protein 811	-1.32214	2.32893	-5.70121	9.16552e-05	0.00084494
20516	Slc20a2	solute carrier family 20, member 2	0.635742	6.694	5.7012	9.16556e-05	0.00084494
72469	Plcd3	phospholipase C, delta 3	1.15625	2.69386	5.69485	9.25921e-05	0.000852976
56615	Mgst1	microsomal glutathione S-transferase 1	0.700097	6.35706	5.6946	9.26959e-05	0.000853334
52588	Tspan14	tetraspanin 14	-0.891628	6.31783	-5.7427	9.28361e-05	0.000854027
105522	Ankrd28	ankyrin repeat domain 28	0.730353	6.66314	5.69922	9.31133e-05	0.000855755
109050	Inka2	inka box actin regulator 2	1.34011	6.18098	5.74052	9.3154e-05	0.000855755
109079	Sephs1	selenophosphate synthetase 1	-0.499695	7.16073	-5.68943	9.33986e-05	0.000857403
13608	Edar	ectodysplasin-A receptor	1.58298	1.35236	5.68875	9.35005e-05	0.00085774
106628	Trip10	thyroid hormone receptor interactor 10	0.636625	4.7935	5.6881	9.35975e-05	0.000858031
56749	Dhodh	dihydroorotate dehydrogenase	-0.692629	3.7162	-5.68702	9.37594e-05	0.000858917
52563	Cdc23	CDC23 cell division cycle 23	-0.384035	6.5186	-5.68536	9.40093e-05	0.000860302
103743	Tmem98	transmembrane protein 98	0.537402	5.99692	5.68515	9.40414e-05	0.000860302
14979	Hsd17b8	hydroxysteroid 17-beta dehydrogenase 8	-0.99185	5.36133	-5.73147	9.44883e-05	0.00086379
30928	Zbtb18	zinc finger and BTB domain containing 18	-0.623528	7.20614	-5.68149	9.45935e-05	0.000864151
114873	Dscaml1	DS cell adhesion molecule like 1	-2.96189	0.982028	-5.70483	9.47834e-05	0.000865162
74015	Fcho1	FCH domain only 1	-0.786975	4.14692	-5.67947	9.49015e-05	0.000865162
74257	Tspan17	tetraspanin 17	0.872576	6.59359	5.72896	9.48619e-05	0.000865162
320183	Msrb3	methionine sulfoxide reductase B3	1.49876	5.40322	5.72813	9.49859e-05	0.000865332
19009	Pou6f1	POU domain, class 6, transcription factor 1	-0.541681	6.96294	-5.67644	9.53622e-05	0.000868159
671535	Parp10	poly (ADP-ribose) polymerase family, member 10	1.26579	2.7974	5.67436	9.56805e-05	0.000870454
69684	Aarsd1	alanyl-tRNA synthetase domain containing 1	-0.579284	4.69488	-5.67156	9.61123e-05	0.000873778
18045	Nfyb	nuclear transcription factor-Y beta	-0.438199	5.07424	-5.671	9.61984e-05	0.000873957
192657	Ell2	elongation factor for RNA polymerase II 2	1.21438	3.66942	5.66957	9.64185e-05	0.000875352
12475	Cd14	CD14 antigen	1.63868	2.30154	5.66421	9.72516e-05	0.000882307
15228	Foxg1	forkhead box G1	-0.61055	7.43349	-5.66377	9.73201e-05	0.00088232
12161	Bmp6	bone morphogenetic protein 6	2.63292	4.40402	5.7121	9.74109e-05	0.000882535
56327	Arl2	ADP-ribosylation factor-like 2	0.593929	5.14318	5.66011	9.78935e-05	0.000885687
17183	Matn4	matrilin 4	2.43471	0.839268	5.66026	9.78696e-05	0.000885687
15245	Hhip	Hedgehog-interacting protein	-2.36964	0.0190277	-5.65778	9.82612e-05	0.000886575
71592	Pogk	pogo transposable element with KRAB domain	-0.537148	6.54292	-5.65802	9.82233e-05	0.000886575
83431	Ndel1	nudE neurodevelopment protein 1 like 1	0.405141	5.41882	5.65887	9.80893e-05	0.000886575
70967	Eva1c	eva-1 homolog C	1.13522	3.20813	5.65795	9.82336e-05	0.000886575
13395	Dlx5	distal-less homeobox 5	-4.13217	-0.283982	-5.70004	9.84023e-05	0.000886642
18676	Phf2	PHD finger protein 2	-0.406609	7.13618	-5.65687	9.84034e-05	0.000886642
103511	Calhm5	calcium homeostasis modulator family member 5	1.4862	1.78019	5.65496	9.8706e-05	0.00088876
268354	Tafa2	TAFA chemokine like family member 2	-2.72722	2.10283	-5.70248	9.88982e-05	0.000889524
67139	Mis12	MIS12 kinetochore complex component	-0.39812	5.24115	-5.65358	9.89261e-05	0.000889524
231549	Lrrc8d	leucine rich repeat containing 8D	-0.566934	5.36735	-5.64824	9.97772e-05	0.000895952
51812	Mcrs1	microspherule protein 1	-0.337532	5.43377	-5.64841	9.97509e-05	0.000895952
56195	Ptbp2	polypyrimidine tract binding protein 2	-0.726186	6.65151	-5.65267	0.00010031	0.000899538
12064	Bdnf	brain derived neurotrophic factor	-0.653681	4.14951	-5.64448	0.000100382	0.000899538
85030	Tnfrsf25	tumor necrosis factor receptor superfamily, member 25	2.44474	0.906547	5.64462	0.000100361	0.000899538
19047	Ppp1cc	protein phosphatase 1 catalytic subunit gamma	-0.400069	6.22068	-5.64303	0.000100616	0.000901026
67847	Sncaip	synuclein, alpha interacting protein (synphilin)	-1.79131	6.55655	-5.68846	0.000101109	0.000904821
80750	N4bp1	NEDD4 binding protein 1	0.55079	6.3347	5.6372	0.000101564	0.000907933
72333	Palld	palladin, cytoskeletal associated protein	0.746861	9.00234	5.63702	0.000101595	0.000907933
80837	Rhoj	ras homolog family member J	2.20241	5.06584	5.6841	0.000101806	0.000909206
104001	Rtn1	reticulon 1	-0.780606	9.55625	-5.63502	0.000101921	0.000909614
18033	Nfkb1	nuclear factor of kappa light polypeptide gene enhancer in B cells 1, p105	0.724814	5.83194	5.63178	0.000102454	0.000913752
268996	Ss18	SS18, subunit of BAF chromatin remodeling complex	-0.320834	6.42732	-5.63124	0.000102543	0.000913928
14296	Frat1	frequently rearranged in advanced T cell lymphomas	-0.822641	3.13489	-5.63017	0.00010272	0.000914886
118446	Gjc3	gap junction protein, gamma 3	-3.57789	1.51712	-5.67699	0.000102956	0.000915498
17219	Mcm6	minichromosome maintenance complex component 6	-1.06707	6.05165	-5.67666	0.000103009	0.000915498
68859	Smim1	small integral membrane protein 1	1.66035	2.83766	5.63072	0.000103067	0.000915498
101359	Prrt4	proline-rich transmembrane protein 4	2.30062	0.616002	5.62853	0.00010299	0.000915498
72865	Rtl8c	retrotransposon Gag like 8C	0.646762	5.54123	5.62634	0.000103354	0.000916808
19274	Ptprm	protein tyrosine phosphatase receptor type M	1.03016	6.43247	5.67485	0.000103304	0.000916808
13837	Epha3	Eph receptor A3	-1.50452	2.83989	-5.6253	0.000103528	0.000917116
116847	Prelp	proline arginine-rich end leucine-rich repeat	3.55743	4.57632	5.6735	0.000103525	0.000917116
12069	Bex2	brain expressed X-linked 2	-0.830541	5.86986	-5.65313	0.000103823	0.000919106
21681	Alyref	Aly/REF export factor	-0.596907	5.77879	-5.62157	0.000104151	0.000920743
75710	Rbm12	RNA binding motif protein 12	-0.463692	5.91826	-5.62076	0.000104288	0.000920743
12364	Casp12	caspase 12	1.51223	5.57487	5.66974	0.000104142	0.000920743
27762	Vwa7	von Willebrand factor A domain containing 7	2.34457	1.07344	5.62117	0.000104218	0.000920743
105670	Rcbtb2	regulator of chromosome condensation (RCC1) and BTB (POZ) domain containing protein 2	-0.387079	6.80996	-5.62014	0.000104392	0.000921047
75599	Pcdh1	protocadherin 1	1.21143	4.91018	5.6618	0.000105456	0.000929187
67573	Loxl4	lysyl oxidase-like 4	2.4119	-0.877972	5.61385	0.000105456	0.000929187
71960	Myh14	myosin, heavy polypeptide 14	1.09779	4.69638	5.65582	0.00010558	0.000929651
74044	Ttf2	transcription termination factor, RNA polymerase II	-0.575291	4.90666	-5.61203	0.000105765	0.000930325
232943	Klc3	kinesin light chain 3	1.76888	0.466867	5.61184	0.000105798	0.000930325
217082	Hlf	hepatic leukemia factor	-1.12434	5.46028	-5.65901	0.000105923	0.000930533
238130	Dock4	dedicator of cytokinesis 4	0.627768	5.70624	5.61005	0.000106104	0.000930533
54353	Skap2	src family associated phosphoprotein 2	1.54654	5.76246	5.65796	0.000106099	0.000930533
15452	Hprt1	hypoxanthine phosphoribosyltransferase 1	2.11083	3.54581	5.65804	0.000106085	0.000930533
83922	Cep41	centrosomal protein 41	-0.799817	3.84484	-5.60809	0.000106439	0.000932846
13807	Eno2	enolase 2, gamma neuronal	1.08091	3.50062	5.60535	0.000106911	0.000936358
330938	Dixdc1	DIX domain containing 1	-0.982379	4.79669	-5.62461	0.000107152	0.000937844
20692	Sparc	secreted acidic cysteine rich glycoprotein	1.16707	11.9438	5.60165	0.000107551	0.00094071
11865	Bmal1	basic helix-loop-helix ARNT like 1	-0.601362	5.21588	-5.60102	0.000107661	0.000941046
22696	Zfp37	zinc finger protein 37	-0.716795	4.58692	-5.59963	0.000107902	0.000941283
24069	Sufu	SUFU negative regulator of hedgehog signaling	-0.437395	5.70699	-5.5999	0.000107854	0.000941283
242466	Zfp462	zinc finger protein 462	-0.431883	7.59394	-5.60023	0.000107798	0.000941283
66403	Asf1a	anti-silencing function 1A histone chaperone	-0.422472	5.59462	-5.59667	0.000108419	0.000945166
228839	Tgif2	TGFB-induced factor homeobox 2	-1.06885	5.32769	-5.64021	0.000109123	0.000950674
68744	Zfp740	zinc finger protein 740	-0.48849	7.07628	-5.59214	0.000109214	0.000950831
52009	Jpt2	Jupiter microtubule associated homolog 2	-0.59054	5.88701	-5.59132	0.000109359	0.000951469
66734	Map1lc3a	microtubule-associated protein 1 light chain 3 alpha	0.545045	6.68164	5.59003	0.000109587	0.000952213
320772	Mdga2	MAM domain containing glycosylphosphatidylinositol anchor 2	0.963779	6.04659	5.63752	0.00010959	0.000952213
52323	Klhl7	kelch-like 7	-0.690173	6.47585	-5.59142	0.00010967	0.000952286
101476	Plekha1	pleckstrin homology domain containing, family A (phosphoinositide binding specific) member 1	1.2338	5.64345	5.63514	0.000110003	0.000953913
54651	Usp27x	ubiquitin specific peptidase 27, X chromosome	1.38746	2.89764	5.58796	0.000109954	0.000953913
26943	Serinc3	serine incorporator 3	0.654447	8.06071	5.58706	0.000110115	0.000954253
73739	Cby1	chibby family member 1, beta catenin antagonist	-0.54563	5.58361	-5.58606	0.000110292	0.000955161
432508	Cpsf6	cleavage and polyadenylation specific factor 6	-0.517112	6.74042	-5.58523	0.00011044	0.000955819
320365	Fry	FRY microtubule binding protein	1.51977	4.46682	5.63184	0.00011058	0.000956165
11601	Angpt2	angiopoietin 2	3.55626	5.46162	5.63158	0.000110626	0.000956165
17420	Mnat1	menage a trois 1	0.525438	4.92509	5.58349	0.000110751	0.000956615
20338	Sel1l	sel-1 suppressor of lin-12-like (C. elegans)	0.33435	7.76975	5.58094	0.000111208	0.000959938
380916	Lrch1	leucine-rich repeats and calponin homology (CH) domain containing 1	0.911848	5.25937	5.60426	0.000111436	0.000961271
67893	Tmem86a	transmembrane protein 86A	0.851358	4.14277	5.5792	0.000111522	0.000961387
213019	Pdlim2	PDZ and LIM domain 2	1.36275	5.3854	5.62515	0.00011176	0.000962175
11830	Aqp5	aquaporin 5	1.80824	0.820261	5.57808	0.000111724	0.000962175
74480	Samd4	sterile alpha motif domain containing 4	1.4304	7.30221	5.62383	0.000111994	0.000963555
93840	Vangl2	VANGL planar cell polarity 2	-0.95009	8.03953	-5.62216	0.000112291	0.000964222
230119	Zbtb5	zinc finger and BTB domain containing 5	-0.556647	5.86378	-5.5753	0.000112227	0.000964222
17777	Mttp	microsomal triglyceride transfer protein	0.770445	4.63854	5.57543	0.000112203	0.000964222
277360	Prex1	phosphatidylinositol-3,4,5-trisphosphate-dependent Rac exchange factor 1	-0.455687	7.91825	-5.57348	0.000112558	0.000965887
83603	Elovl4	ELOVL fatty acid elongase 4	-0.745545	4.78087	-5.57255	0.000112728	0.000966082
240064	Zfp799	zinc finger protein 799	-0.581527	4.90682	-5.5728	0.000112683	0.000966082
12617	Cenpc1	centromere protein C1	-0.440885	4.91835	-5.57177	0.000112869	0.000966664
22256	Ung	uracil DNA glycosylase	-1.52548	3.07863	-5.56977	0.00011371	0.000972599
171543	Bmf	BCL2 modifying factor	-0.796003	5.51462	-5.57485	0.00011368	0.000972599
67416	Armcx2	armadillo repeat containing, X-linked 2	0.463211	7.10776	5.56673	0.000113794	0.000972684
13383	Dlg1	discs large MAGUK scaffold protein 1	0.419856	6.6872	5.5662	0.000113892	0.000972887
78926	Gas2l1	growth arrest-specific 2 like 1	0.468372	6.62393	5.56539	0.00011404	0.000973522
67557	Larp6	La ribonucleoprotein 6, translational regulator	1.3885	0.535945	5.56341	0.000114407	0.00097602
69863	Ttc39b	tetratricopeptide repeat domain 39B	1.49096	5.0982	5.60939	0.000114591	0.000976958
73086	Rps6ka5	ribosomal protein S6 kinase, polypeptide 5	-0.979795	6.028	-5.60889	0.000114683	0.000977094
58911	Sumf1	sulfatase modifying factor 1	0.591042	6.49199	5.56153	0.000114756	0.000977094
21923	Tnc	tenascin C	1.75719	10.3336	5.60749	0.000114938	0.000978016
67295	Rab3c	RAB3C, member RAS oncogene family	-3.05787	1.16501	-5.60644	0.00011513	0.000978522
72649	Tmem209	transmembrane protein 209	-0.553656	5.70978	-5.55784	0.000115444	0.000978522
226352	Epb41l5	erythrocyte membrane protein band 4.1 like 5	-0.361789	5.72569	-5.55878	0.000115268	0.000978522
226641	Atf6	activating transcription factor 6	0.479914	6.53538	5.55879	0.000115265	0.000978522
100043272	Inafm2	InaF motif containing 2	0.632361	6.75532	5.55797	0.000115419	0.000978522
12737	Cldn1	claudin 1	1.61476	0.251084	5.55808	0.000115398	0.000978522
106618	Wdr90	WD repeat domain 90	-1.29835	4.7361	-5.60379	0.000115616	0.000978714
230103	Npr2	natriuretic peptide receptor 2	0.615273	5.88196	5.55716	0.00011557	0.000978714
16402	Itga5	integrin alpha 5 (fibronectin receptor alpha)	1.16999	5.30924	5.60187	0.000115968	0.000981066
13992	Khdrbs3	KH domain containing, RNA binding, signal transduction associated 3	-0.537296	6.75319	-5.55055	0.000116814	0.000983168
68572	Mrpl58	mitochondrial ribosomal protein L58	-0.523812	4.849	-5.55071	0.000116785	0.000983168
234076	Tmco3	transmembrane and coiled-coil domains 3	0.364037	6.89282	5.55229	0.000116486	0.000983168
11305	Abca2	ATP-binding cassette, sub-family A member 2	0.509499	7.04736	5.5509	0.000116748	0.000983168
269198	Nbeal1	neurobeachin like 1	0.535331	5.45138	5.55074	0.000116779	0.000983168
14245	Lpin1	lipin 1	0.576348	6.57231	5.5508	0.000116768	0.000983168
70676	Gulp1	GULP, engulfment adaptor PTB domain containing 1	0.601445	5.12943	5.55224	0.000116495	0.000983168
80884	Maged2	MAGE family member D2	0.751395	7.46314	5.56746	0.00011633	0.000983168
67469	Abhd5	abhydrolase domain containing 5	0.624626	5.83837	5.54987	0.000116943	0.000983622
51810	Hnrnpu	heterogeneous nuclear ribonucleoprotein U	-0.391487	9.32499	-5.54847	0.00011721	0.000985238
19687	Rfc1	replication factor C (activator 1) 1	-0.325425	6.36286	-5.54798	0.000117303	0.000985391
229488	Fhip1a	FHF complex subunit HOOK interacting protein 1A	1.09274	3.1245	5.5468	0.000117526	0.000986635
11303	Abca1	ATP-binding cassette, sub-family A member 1	0.841334	8.70795	5.55254	0.00011785	0.000988721
114863	Plpbp	pyridoxal phosphate binding protein	0.550868	5.4561	5.54466	0.000117936	0.000988815
109624	Cald1	caldesmon 1	2.06358	8.50405	5.59067	0.000118052	0.000989159
54616	Extl3	exostosin-like glycosyltransferase 3	0.500972	7.72219	5.53936	0.000118953	0.000994806
83675	Bicc1	BicC family RNA binding protein 1	0.705336	4.97	5.53959	0.00011891	0.000994806
13197	Gadd45a	growth arrest and DNA-damage-inducible 45 alpha	1.27827	4.63247	5.58656	0.000118827	0.000994806
59001	Pole3	polymerase (DNA directed), epsilon 3 (p17 subunit)	-0.431635	5.98924	-5.53783	0.000119249	0.000996013
78771	Mctp1	multiple C2 domains, transmembrane 1	2.38713	2.52172	5.58443	0.000119232	0.000996013
56018	Stard10	StAR related lipid transfer domain containing 10	0.984784	4.37762	5.53326	0.000120138	0.0010028
11796	Birc3	baculoviral IAP repeat-containing 3	2.7834	-0.260492	5.53238	0.000120309	0.00100359
67278	Pagr1a	PAXIP1 associated glutamate rich protein 1A	-0.493493	4.847	-5.52691	0.000121381	0.00101189
19385	Ranbp1	RAN binding protein 1	-0.541135	6.4267	-5.52433	0.000121891	0.00101486
230991	Fndc10	fibronectin type III domain containing 10	0.781928	4.36739	5.52444	0.00012187	0.00101486
241656	Pak5	p21 (RAC1) activated kinase 5	-2.93506	-0.657548	-5.52242	0.000122269	0.00101736
20273	Scn8a	sodium channel, voltage-gated, type VIII, alpha	-1.66538	4.00527	-5.56798	0.000122398	0.00101779
18992	Pou3f2	POU domain, class 3, transcription factor 2	-1.41721	6.0346	-5.56715	0.00012256	0.0010185
677884	Pakap	paralemmin A kinase anchor protein	1.2067	7.55664	5.56239	0.000123493	0.0010256
21406	Tcf12	transcription factor 12	-0.96072	8.0639	-5.55898	0.000124169	0.00103056
213484	Nudt18	nudix hydrolase 18	0.532861	5.00992	5.51247	0.000124264	0.0010307
407800	Ecm2	extracellular matrix protein 2, female organ and adipocyte specific	0.905302	4.63748	5.51171	0.000124418	0.00103132
56360	Acot9	acyl-CoA thioesterase 9	1.5217	2.98107	5.51132	0.000124496	0.00103132
214601	Slc10a3	solute carrier family 10 (sodium/bile acid cotransporter family), member 3	1.15043	2.40282	5.51013	0.000124737	0.00103268
20724	Serpinb5	serine (or cysteine) peptidase inhibitor, clade B, member 5	1.83292	2.9044	5.54395	0.000125019	0.00103435
319675	Cep295	centrosomal protein 295	-0.57002	5.00248	-5.50827	0.000125116	0.0010345
20620	Plk2	polo like kinase 2	2.00952	4.87945	5.55359	0.00012524	0.00103488
13195	Ddc	dopa decarboxylase	-2.62263	-0.449965	-5.50464	0.000125857	0.00103932
18750	Prkca	protein kinase C, alpha	0.637888	8.04402	5.50413	0.00012596	0.00103953
237500	Tmtc3	transmembrane and tetratricopeptide repeat containing 3	1.04397	5.7073	5.54955	0.00012605	0.00103962
69860	Eif1ad	eukaryotic translation initiation factor 1A domain containing	-0.386521	5.17769	-5.50125	0.000126553	0.00104116
227700	Sh3glb2	SH3-domain GRB2-like endophilin B2	0.445999	6.01966	5.5016	0.000126481	0.00104116
50798	Gne	glucosamine (UDP-N-acetyl)-2-epimerase/N-acetylmannosamine kinase	0.763718	5.09	5.50198	0.000126402	0.00104116
142980	Tlr3	toll-like receptor 3	1.36067	3.80764	5.53556	0.000126393	0.00104116
59091	Jph2	junctophilin 2	2.31891	1.3787	5.49996	0.000126819	0.00104269
70088	Meaf6	MYST/Esa1-associated factor 6	-0.605327	5.14316	-5.49497	0.000127854	0.00105054
52662	Ldlrad4	low density lipoprotein receptor class A domain containing 4	1.9212	3.86555	5.53851	0.000128294	0.00105285
14613	Gja5	gap junction protein, alpha 5	3.99336	1.99788	5.53864	0.000128268	0.00105285
19387	Rangap1	RAN GTPase activating protein 1	-0.531662	7.12594	-5.4918	0.000128515	0.001054
20510	Slc1a1	solute carrier family 1 (neuronal/epithelial high affinity glutamate transporter, system Xag), member 1	-1.64161	4.51243	-5.53653	0.000128701	0.0010542
70799	Cep192	centrosomal protein 192	-0.570243	5.46482	-5.49054	0.00012878	0.0010542
667742	Piezo2	piezo-type mechanosensitive ion channel component 2	1.83256	3.15348	5.53654	0.000128699	0.0010542
14681	Gnao1	guanine nucleotide binding protein, alpha O	1.0244	7.1787	5.53523	0.000128969	0.00105509
72446	Prr5l	proline rich 5 like	1.31832	4.16327	5.53345	0.000129337	0.00105744
23943	Esyt1	extended synaptotagmin-like protein 1	1.06644	4.32775	5.49886	0.000129635	0.00105922
67921	Ube2f	ubiquitin-conjugating enzyme E2F (putative)	0.768995	5.79098	5.4993	0.000129943	0.00106108
14815	Nr3c1	nuclear receptor subfamily 3, group C, member 1	0.420484	7.18986	5.48362	0.00013024	0.00106284
93683	Glce	glucuronyl C5-epimerase	0.591089	4.52181	5.48003	0.000131003	0.00106836
17986	Ndp	Norrie disease (pseudoglioma) (human)	0.706816	4.20737	5.47968	0.000131078	0.00106836
110611	Hdlbp	high density lipoprotein (HDL) binding protein	0.47455	8.43075	5.4783	0.000131373	0.0010701
13607	Eda	ectodysplasin-A	-0.856689	2.82799	-5.4765	0.00013176	0.00107242
109857	Cbr3	carbonyl reductase 3	0.908303	3.58634	5.47622	0.00013182	0.00107242
20190	Ryr1	ryanodine receptor 1, skeletal muscle	-3.16873	-0.0990585	-5.47577	0.000131916	0.00107253
18519	Kat2b	K(lysine) acetyltransferase 2B	0.437161	6.40341	5.47455	0.00013218	0.00107401
57278	Bcam	basal cell adhesion molecule	1.75012	4.90778	5.51813	0.000132547	0.00107633
101831	Faap24	Fanconi anemia core complex associated protein 24	-0.711526	3.07843	-5.46959	0.000133254	0.00108141
22594	Xrcc1	X-ray repair complementing defective repair in Chinese hamster cells 1	-0.568382	5.25456	-5.46914	0.000133352	0.00108153
51797	Ctps1	cytidine 5'-triphosphate synthase 1	0.73898	6.90549	5.48895	0.000133534	0.00108234
29864	Rnf11	ring finger protein 11	0.312154	6.94908	5.46511	0.000134231	0.00108732
229504	Isg20l2	interferon stimulated exonuclease gene 20-like 2	-0.610865	5.49233	-5.45853	0.000135682	0.0010984
171171	Ntng2	netrin G2	-1.57429	5.57748	-5.50199	0.000136021	0.00110047
19384	Ran	RAN, member RAS oncogene family	-0.43349	7.23712	-5.45543	0.000136371	0.00110197
13010	Cst3	cystatin C	1.09244	10.6386	5.47717	0.000136374	0.00110197
20666	Sox11	SRY (sex determining region Y)-box 11	-1.34619	6.14329	-5.49886	0.000136704	0.00110396
13637	Efna2	ephrin A2	-1.75179	2.01573	-5.44944	0.000137712	0.00111141
21664	Phlda1	pleckstrin homology like domain, family A, member 1	1.71329	4.43078	5.49258	0.00013809	0.00111378
17876	Myef2	myelin basic protein expression factor 2, repressor	-0.44849	6.43258	-5.44306	0.000139157	0.00112169
192654	Pla2g15	phospholipase A2, group XV	0.606128	3.78237	5.44198	0.000139402	0.00112299
209586	Nudcd3	NudC domain containing 3	0.260358	6.45154	5.44113	0.000139596	0.00112386
99138	Stard7	StAR related lipid transfer domain containing 7	-0.431054	6.99779	-5.4406	0.000139718	0.00112416
109264	Me3	malic enzyme 3, NADP(+)-dependent, mitochondrial	0.641972	5.66782	5.44001	0.000139853	0.00112455
67268	Myl12a	myosin, light chain 12A, regulatory, non-sarcomeric	1.42223	8.29999	5.48077	0.000140734	0.00113095
71924	Tube1	tubulin, epsilon 1	-1.14223	1.87908	-5.43406	0.00014122	0.00113416
12652	Chga	chromogranin A	-1.49157	2.09124	-5.43123	0.000141877	0.00113837
21343	Taf6	TATA-box binding protein associated factor 6	-0.343705	5.95845	-5.43105	0.000141918	0.00113837
12395	Runx1t1	RUNX1 translocation partner 1	0.757507	3.00462	5.42837	0.000142543	0.00114269
89867	Sec16b	SEC16 homolog B, endoplasmic reticulum export factor	2.15373	1.65312	5.42753	0.00014274	0.00114357
69719	Cad	carbamoyl-phosphate synthetase 2, aspartate transcarbamylase, and dihydroorotase	-0.460645	6.07297	-5.42381	0.000143612	0.00114916
27419	Naglu	alpha-N-acetylglucosaminidase (Sanfilippo disease IIIB)	1.06682	4.91297	5.46837	0.000143568	0.00114916
110006	Gusb	glucuronidase, beta	0.621197	5.38315	5.42211	0.000144012	0.00115166
212127	Proser1	proline and serine rich 1	-0.50148	5.72807	-5.42063	0.000144362	0.00115375
105298	Epdr1	ependymin related 1	0.605742	8.03136	5.41965	0.000144594	0.00115491
226151	Slf2	SMC5-SMC6 complex localization factor 2	1.21324	7.91474	5.46177	0.0001451	0.00115824
66506	Psmg3	proteasome (prosome, macropain) assembly chaperone 3	-0.483045	3.71774	-5.41603	0.000145454	0.00115841
22099	Tsn	translin	-0.42907	7.38053	-5.41695	0.000145234	0.00115841
231986	Jazf1	JAZF zinc finger 1	0.81266	5.19199	5.41976	0.000145473	0.00115841
15945	Cxcl10	C-X-C motif chemokine ligand 10	3.45842	1.99653	5.4606	0.000145374	0.00115841
18164	Nptx1	neuronal pentraxin 1	2.1067	1.89523	5.42002	0.000145672	0.0011593
21915	Dtymk	deoxythymidylate kinase	-0.612836	5.11803	-5.41452	0.000145814	0.00115973
268469	Zfp652	zinc finger protein 652	-0.523505	4.89957	-5.41365	0.000146023	0.00116069
94352	Loxl2	lysyl oxidase-like 2	2.81409	6.20043	5.45712	0.00014619	0.00116131
217057	Ptrh2	peptidyl-tRNA hydrolase 2	-0.480322	4.59972	-5.41141	0.000146561	0.00116356
330230	Zfp853	zinc finger protein 853	1.12499	3.25754	5.41027	0.000146836	0.00116503
56504	Srpk3	serine/arginine-rich protein specific kinase 3	2.85313	1.49819	5.45308	0.000147144	0.00116678
11842	Arf3	ADP-ribosylation factor 3	0.359792	8.63576	5.40751	0.000147502	0.00116865
106878	Smim3	small integral membrane protein 3	2.32304	1.29874	5.40727	0.000147558	0.00116865
106572	Rab31	RAB31, member RAS oncogene family	0.755665	10.6808	5.40685	0.000147662	0.00116877
223666	Arhgap39	Rho GTPase activating protein 39	-0.495153	5.44486	-5.40603	0.00014786	0.00116963
22343	Lin7c	lin-7 homolog C, crumbs cell polarity complex component	-0.342817	7.46351	-5.40554	0.000147979	0.00116987
76781	Mettl4	methyltransferase 4, N6-adenosine	-0.508517	4.9546	-5.40409	0.000148332	0.00117195
381280	Hjurp	Holliday junction recognition protein	-0.749958	6.81636	-5.42546	0.000148695	0.00117271
260409	Cdc42ep3	CDC42 effector protein 3	1.0174	4.46446	5.41617	0.000148633	0.00117271
69675	Pxdn	peroxidasin	1.06998	6.3735	5.44722	0.00014854	0.00117271
71145	Scara5	scavenger receptor class A, member 5	-1.08652	3.68925	-5.40195	0.000148853	0.00117325
78334	Cdk19	cyclin dependent kinase 19	-0.868383	6.56461	-5.4455	0.000148952	0.00117333
15894	Icam1	intercellular adhesion molecule 1	3.0532	-0.0826828	5.39878	0.000149629	0.00117796
207911	Mchr1	melanin-concentrating hormone receptor 1	2.06199	-0.257121	5.39593	0.000150333	0.00118279
102566	Ano10	anoctamin 10	0.323339	5.75258	5.39479	0.000150612	0.00118428
16649	Kpna4	karyopherin subunit alpha 4	0.503298	7.57411	5.39427	0.000150741	0.00118459
104263	Kdm3a	lysine (K)-specific demethylase 3A	-0.410612	6.38461	-5.39319	0.000151009	0.00118509
245527	Eda2r	ectodysplasin A2 receptor	1.62017	5.84582	5.43672	0.000151076	0.00118509
12062	Bdkrb2	bradykinin receptor, beta 2	3.44738	-0.574273	5.39312	0.000151028	0.00118509
338346	Gpr21	G protein-coupled receptor 21	-1.91277	0.313372	-5.3921	0.000151281	0.00118542
68867	Rnf122	ring finger protein 122	-0.800219	4.7534	-5.39203	0.000151298	0.00118542
14538	Gcnt2	glucosaminyl (N-acetyl) transferase 2 (I blood group)	1.66569	2.4594	5.38998	0.000151809	0.00118872
56226	Espn	espin	2.18327	0.116451	5.38908	0.000152034	0.00118977
16398	Itga2	integrin alpha 2	-1.84126	5.46493	-5.4312	0.000152428	0.00119205
15500	Hsf2	heat shock factor 2	-0.511644	5.15253	-5.38719	0.000152506	0.00119205
19734	Rgs16	regulator of G-protein signaling 16	2.79519	5.08381	5.42949	0.000152847	0.00119401
71529	Kazn	kazrin, periplakin interacting protein	0.560545	7.06412	5.38544	0.000152946	0.00119407
75423	Arl5a	ADP-ribosylation factor-like 5A	0.460488	7.36384	5.38462	0.000153153	0.00119497
80982	Cemip	cell migration inducing protein, hyaluronan binding	1.53318	9.77944	5.42706	0.00015345	0.00119659
66209	Inip	INTS3 and NABP interacting protein	-0.576007	4.47564	-5.38258	0.000153665	0.00119684
234373	Sugp2	SURP and G patch domain containing 2	-0.44586	5.94712	-5.38293	0.000153578	0.00119684
99003	Qser1	glutamine and serine rich 1	-0.318414	6.40213	-5.38206	0.000153797	0.00119716
56378	Arpc3	actin related protein 2/3 complex, subunit 3	0.41857	6.56435	5.38052	0.000154187	0.00119949
76022	Gon4l	gon-4 like	-0.398593	5.93502	-5.37795	0.00015484	0.00120361
22003	Tpm1	tropomyosin 1, alpha	1.34613	8.6884	5.42124	0.0001549	0.00120361
83396	Glis2	GLIS family zinc finger 2	0.69429	6.04553	5.38021	0.000155043	0.00120401
233887	Zfp553	zinc finger protein 553	-0.684058	5.10011	-5.37411	0.000155821	0.00120862
68212	Tmbim4	transmembrane BAX inhibitor motif containing 4	0.69878	5.63755	5.37419	0.000155803	0.00120862
16542	Kdr	kinase insert domain protein receptor	-2.25087	5.14303	-5.41694	0.000155978	0.00120913
13039	Ctsl	cathepsin L	0.699942	8.67058	5.37255	0.000156223	0.00121032
22034	Traf6	TNF receptor-associated factor 6	-0.403129	5.34877	-5.37202	0.000156357	0.00121064
319190	H2bc21	H2B clustered histone 21	-0.656986	4.27251	-5.37071	0.000156697	0.00121185
319455	Pld5	phospholipase D family member 5	2.99303	-0.637058	5.37106	0.000156607	0.00121185
64899	Lpin3	lipin 3	2.3538	1.11247	5.37034	0.000156792	0.00121187
228858	Gdap1l1	ganglioside-induced differentiation-associated protein 1-like 1	-1.46188	3.41978	-5.39028	0.000157268	0.00121382
20866	Stim1	stromal interaction molecule 1	0.410288	6.80936	5.36765	0.000157488	0.00121382
76709	Arpc2	actin related protein 2/3 complex, subunit 2	0.533003	7.6939	5.36822	0.00015734	0.00121382
57319	Smpdl3a	sphingomyelin phosphodiesterase, acid-like 3A	0.569163	5.72354	5.36732	0.000157572	0.00121382
17112	Tm4sf1	transmembrane 4 superfamily member 1	1.36105	4.39519	5.41191	0.000157251	0.00121382
30806	Adamts8	ADAM metallopeptidase with thrombospondin type 1 motif 8	1.70371	5.28782	5.41054	0.000157599	0.00121382
14314	Fstl1	follistatin-like 1	1.84383	9.64593	5.40834	0.000158161	0.00121744
67967	Pold3	polymerase (DNA-directed), delta 3, accessory subunit	-0.540211	4.88469	-5.36374	0.000158503	0.00121936
78925	Srd5a1	steroid 5 alpha-reductase 1	-0.953389	4.03884	-5.3621	0.000158934	0.00122196
104099	Itga9	integrin alpha 9	2.59251	1.75999	5.40414	0.00015924	0.0012236
22688	Zfp26	zinc finger protein 26	-0.398109	5.81594	-5.36001	0.000159482	0.00122475
11886	Asah1	N-acylsphingosine amidohydrolase 1	0.557979	7.25432	5.35915	0.000159707	0.00122575
231510	Gpat3	glycerol-3-phosphate acyltransferase 3	1.79666	1.4356	5.35854	0.000159869	0.00122628
18160	Npr1	natriuretic peptide receptor 1	2.06701	1.63664	5.35615	0.000160498	0.00123039
65246	Xpo7	exportin 7	-0.394408	6.70605	-5.35518	0.000160756	0.00123165
68106	Nt5c3b	5'-nucleotidase, cytosolic IIIB	-0.496868	5.16022	-5.35468	0.000160888	0.00123195
226409	Zranb3	zinc finger, RAN-binding domain containing 3	-0.986668	3.63108	-5.3523	0.000161522	0.00123608
66422	Dctpp1	dCTP pyrophosphatase 1	-1.13517	3.39516	-5.34802	0.000162663	0.00124337
76273	Ndfip2	Nedd4 family interacting protein 2	0.435521	6.34042	5.34829	0.000162593	0.00124337
234663	Dync1li2	dynein, cytoplasmic 1 light intermediate chain 2	0.382843	8.07927	5.34601	0.000163205	0.00124679
71310	Tbc1d9	TBC1 domain family, member 9	0.669215	5.9432	5.34544	0.000163357	0.00124722
58194	Sh3kbp1	SH3-domain kinase binding protein 1	-0.591198	4.75128	-5.34375	0.000163815	0.00124999
28113	Tinf2	Terf1 (TRF1)-interacting nuclear factor 2	-0.725124	4.35079	-5.34282	0.000164067	0.00125119
74149	Zfp946	zinc finger protein 946	-0.661493	3.25651	-5.34214	0.000164251	0.00125186
216150	Cdc34	cell division cycle 34	0.700022	5.70846	5.34041	0.000164719	0.00125471
52858	Cdipt	CDP-diacylglycerol--inositol 3-phosphatidyltransferase	0.477642	6.84366	5.33869	0.000165188	0.00125755
329727	Dennd2c	DENN domain containing 2C	1.85968	1.33024	5.3362	0.000165867	0.00126199
109594	Lmo1	LIM domain only 1	-2.00132	3.09982	-5.37615	0.000166625	0.00126702
105782	Scrib	scribbled planar cell polarity	-0.632473	7.01943	-5.33308	0.000166725	0.00126705
108116	Slco3a1	solute carrier organic anion transporter family, member 3a1	1.0403	6.5495	5.37505	0.000166921	0.00126781
233532	Rsf1	remodeling and spacing factor 1	-0.349779	6.76166	-5.33157	0.000167141	0.00126802
381338	Lonrf2	LON peptidase N-terminal domain and ring finger 2	0.461687	5.23567	5.3309	0.000167325	0.00126802
223267	Ggact	gamma-glutamylamine cyclotransferase	0.619056	4.22902	5.33154	0.000167149	0.00126802
269233	Fam171a1	family with sequence similarity 171, member A1	0.802002	6.01702	5.36897	0.000167334	0.00126802
106957	Slc39a6	solute carrier family 39 (metal ion transporter), member 6	0.892839	6.98827	5.37279	0.000167534	0.0012688
12443	Ccnd1	cyclin D1	3.05569	5.8495	5.36996	0.000168305	0.00127391
268739	Arhgef40	Rho guanine nucleotide exchange factor 40	0.598266	6.95873	5.32564	0.000168786	0.00127608
21944	Tnfsf12	tumor necrosis factor (ligand) superfamily, member 12	1.33639	1.79695	5.32574	0.000168758	0.00127608
66684	Tceal8	transcription elongation factor A (SII)-like 8	0.81679	7.25611	5.36777	0.000168905	0.00127625
66214	Rgcc	regulator of cell cycle	-2.25539	2.82641	-5.36649	0.000169257	0.00127817
52700	Txndc17	thioredoxin domain containing 17	0.461546	5.27447	5.32299	0.000169527	0.00127948
226841	Vash2	vasohibin 2	-0.891185	3.4259	-5.32206	0.000169787	0.00127997
223978	Cpped1	calcineurin-like phosphoesterase domain containing 1	0.667259	6.63737	5.32508	0.000169777	0.00127997
99586	Dpyd	dihydropyrimidine dehydrogenase	-1.02096	3.94581	-5.32122	0.000170022	0.00128027
101706	Numa1	nuclear mitotic apparatus protein 1	-0.371009	7.87455	-5.32146	0.000169954	0.00128027
240055	Neurl1b	neuralized E3 ubiquitin protein ligase 1B	-1.28868	2.17019	-5.32079	0.000170145	0.00128046
319701	Fbxo48	F-box protein 48	-1.70793	0.642104	-5.32029	0.000170285	0.00128079
210711	Mcmbp	minichromosome maintenance complex binding protein	-0.352631	6.21074	-5.31859	0.000170763	0.00128365
56488	Nxt1	NTF2-related export protein 1	-0.748542	4.03701	-5.31663	0.000171316	0.00128511
72201	Otud6b	OTU domain containing 6B	0.429449	6.43124	5.31625	0.000171426	0.00128511
102866	Pls3	plastin 3 (T-isoform)	0.899707	8.54464	5.35641	0.000171259	0.00128511
80752	Fam20c	FAM20C, golgi associated secretory pathway kinase	0.961044	4.70396	5.33495	0.000171428	0.00128511
65112	Pmepa1	prostate transmembrane protein, androgen induced 1	2.19436	5.66324	5.35857	0.000171445	0.00128511
17133	Maff	v-maf musculoaponeurotic fibrosarcoma oncogene family, protein F (avian)	2.64079	4.05279	5.35673	0.000171959	0.00128822
77134	Hnrnpa0	heterogeneous nuclear ribonucleoprotein A0	-0.512466	8.76097	-5.31211	0.000172603	0.00129232
17872	Ppp1r15a	protein phosphatase 1, regulatory subunit 15A	0.813037	5.39861	5.32956	0.000172844	0.00129232
72007	Fndc3b	fibronectin type III domain containing 3B	1.09811	7.33688	5.35359	0.000172839	0.00129232
20650	Sntb2	syntrophin, basic 2	1.39098	5.29601	5.35338	0.000172898	0.00129232
108030	Lin7a	lin-7 homolog A, crumbs cell polarity complex component	2.22885	2.47827	5.35139	0.000173458	0.00129576
72016	Tedc2	tubulin epsilon and delta complex 2	-0.737561	3.3943	-5.30713	0.000174031	0.00129931
381644	Cep135	centrosomal protein 135	-0.653288	4.14309	-5.30404	0.000174923	0.00130227
73469	Rnf38	ring finger protein 38	-0.437093	6.63465	-5.3045	0.00017479	0.00130227
83965	Enpp5	ectonucleotide pyrophosphatase/phosphodiesterase 5	0.543345	6.77014	5.30407	0.000174915	0.00130227
18142	Npas1	neuronal PAS domain protein 1	1.50153	2.84039	5.30492	0.000174668	0.00130227
72607	Usp13	ubiquitin specific peptidase 13 (isopeptidase T-3)	1.53019	3.87252	5.34676	0.000174768	0.00130227
22213	Ube2g2	ubiquitin-conjugating enzyme E2G 2	0.540959	5.64249	5.30361	0.000175047	0.00130246
67892	Coa6	cytochrome c oxidase assembly factor 6	0.685743	4.58976	5.30236	0.000175411	0.00130295
213573	Cracr2b	calcium release activated channel regulator 2B	1.09928	1.91846	5.30278	0.000175287	0.00130295
21809	Tgfb3	transforming growth factor, beta 3	1.31911	7.70518	5.34462	0.000175378	0.00130295
20667	Sox12	SRY (sex determining region Y)-box 12	-0.524105	6.57614	-5.30122	0.000175743	0.00130468
83797	Smarcd1	SWI/SNF related, matrix associated, actin dependent regulator of chromatin, subfamily d, member 1	-0.5118	6.44093	-5.30067	0.000175901	0.00130512
22178	Tyrp1	tyrosinase-related protein 1	-2.42702	-0.530079	-5.28683	0.000179981	0.00133464
78893	Cnot10	CCR4-NOT transcription complex, subunit 10	-0.38729	5.79077	-5.2848	0.000180588	0.00133839
20269	Scn3a	sodium channel, voltage-gated, type III, alpha	-2.87973	1.77641	-5.32559	0.000180892	0.00133989
230738	Zc3h12a	zinc finger CCCH type containing 12A	0.886289	1.78491	5.28232	0.000181332	0.00134238
104184	Blmh	bleomycin hydrolase	-0.363882	6.54979	-5.28057	0.000181858	0.00134553
240034	Zfp760	zinc finger protein 760	-0.742295	5.10748	-5.2789	0.000182365	0.00134851
432572	Specc1	sperm antigen with calponin homology and coiled-coil domains 1	-0.768138	6.40131	-5.31523	0.000182547	0.0013491
54563	Nup210	nucleoporin 210	-1.00977	4.48612	-5.29407	0.00018323	0.00135263
20932	Surf4	surfeit gene 4	0.414164	7.74109	5.27617	0.00018319	0.00135263
215090	Maneal	mannosidase, endo-alpha-like	-0.917682	3.87391	-5.27511	0.000183515	0.00135398
53422	Ybx2	Y box protein 2	-1.57036	1.80588	-5.27338	0.000184041	0.00135704
12864	Cox6c	cytochrome c oxidase subunit 6C	0.853494	7.57145	5.31468	0.000184137	0.00135704
22401	Zmat3	zinc finger matrin type 3	0.587816	7.4387	5.27136	0.000184659	0.00135937
54216	Pcdh7	protocadherin 7	1.09306	7.0212	5.31308	0.000184618	0.00135937
28105	Trim36	tripartite motif-containing 36	-1.15259	1.05544	-5.27075	0.000184845	0.00135997
29812	Ndrg3	N-myc downstream regulated gene 3	0.648586	7.37421	5.27018	0.000185022	0.00136052
12745	Clgn	calmegin	-1.89009	-1.17579	-5.26897	0.000185393	0.00136248
55994	Smad9	SMAD family member 9	-0.692965	5.37261	-5.26773	0.000185774	0.00136452
19042	Ppm1a	protein phosphatase 1A, magnesium dependent, alpha isoform	0.416859	6.67098	5.26593	0.000186332	0.00136786
268752	Wdfy2	WD repeat and FYVE domain containing 2	-0.693316	3.89146	-5.26218	0.000187497	0.00137564
327799	Usp44	ubiquitin specific peptidase 44	-1.88982	0.0404432	-5.26128	0.000187774	0.00137691
14230	Fkbp10	FK506 binding protein 10	2.16453	4.83255	5.29823	0.000189145	0.00138618
69227	Selenot	selenoprotein T	0.398003	8.07611	5.25439	0.000189939	0.00139123
26417	Mapk3	mitogen-activated protein kinase 3	0.586738	6.38916	5.25332	0.000190275	0.00139291
100040591	Kcnj13	potassium inwardly-rectifying channel, subfamily J, member 13	-1.80494	-0.264769	-5.25185	0.000190741	0.00139433
74342	Lrrtm1	leucine rich repeat transmembrane neuronal 1	-2.39902	1.79758	-5.28848	0.000190692	0.00139433
68219	Nudt21	nudix hydrolase 21	-0.621538	4.38842	-5.25143	0.000190875	0.00139433
320940	Atp11c	ATPase, class VI, type 11C	-0.584036	4.45396	-5.25138	0.000190892	0.00139433
110862	Kcnq3	potassium voltage-gated channel, subfamily Q, member 3	-1.31547	1.93085	-5.25002	0.000191323	0.00139579
21672	Prdx2	peroxiredoxin 2	-0.466207	8.58629	-5.24975	0.00019141	0.00139579
98682	Mfsd6	major facilitator superfamily domain containing 6	0.687862	5.27869	5.24999	0.000191334	0.00139579
664968	Tmem238	transmembrane protein 238	1.63274	1.45985	5.24845	0.000191822	0.00139802
69456	Commd10	COMM domain containing 10	-0.429242	4.94212	-5.24782	0.000192025	0.00139872
50795	Sh3bgr	SH3-binding domain glutamic acid-rich protein	1.55132	1.31012	5.2419	0.000193923	0.00141176
11520	Plin2	perilipin 2	0.745342	5.00307	5.24068	0.000194317	0.00141385
11566	Adss2	adenylosuccinate synthase 2	0.360634	6.34822	5.23852	0.000195018	0.00141816
56542	Cilk1	ciliogenesis associated kinase 1	-0.410739	5.8776	-5.23721	0.000195443	0.00142047
330554	Fan1	FANCD2/FANCI-associated nuclease 1	-0.734047	4.89603	-5.23495	0.000196182	0.0014227
19334	Rab22a	RAB22A, member RAS oncogene family	0.330026	5.89	5.23562	0.000195963	0.0014227
240514	Ccdc85b	coiled-coil domain containing 85B	0.558212	5.2462	5.23512	0.000196125	0.0014227
50523	Lats2	large tumor suppressor 2	1.04633	8.12372	5.27632	0.000196039	0.0014227
18231	Nxph1	neurexophilin 1	-1.58453	3.41819	-5.27479	0.000196531	0.00142444
67484	Eepd1	endonuclease/exonuclease/phosphatase family domain containing 1	-1.35427	4.10301	-5.27207	0.000197407	0.00142686
217480	Dgkb	diacylglycerol kinase, beta	-1.09346	5.89413	-5.2724	0.000197301	0.00142686
22654	Zfp13	zinc finger protein 13	-0.691063	3.91752	-5.23144	0.000197329	0.00142686
18708	Pik3r1	phosphoinositide-3-kinase regulatory subunit 1	0.454516	7.3067	5.23237	0.000197026	0.00142686
214791	Sertad4	SERTA domain containing 4	2.24513	4.2383	5.27237	0.000197309	0.00142686
211548	Nomo1	nodal modulator 1	1.01933	7.13517	5.27159	0.000197563	0.00142721
18479	Pak1	p21 (RAC1) activated kinase 1	-1.28582	5.59008	-5.27006	0.000198058	0.00143
18761	Prkcq	protein kinase C, theta	-1.31137	4.48248	-5.2681	0.000198693	0.00143251
17268	Meis1	Meis homeobox 1	-0.993356	5.05321	-5.2681	0.000198694	0.00143251
228136	Zdhhc5	zinc finger, DHHC domain containing 5	0.601368	6.19668	5.22719	0.000198733	0.00143251
67695	Ost4	oligosaccharyltransferase complex subunit 4 (non-catalytic)	0.344939	5.95455	5.22626	0.000199041	0.00143395
73032	Ttc9b	tetratricopeptide repeat domain 9B	-2.02315	0.666182	-5.22186	0.000200504	0.00144323
14701	Gng12	guanine nucleotide binding protein (G protein), gamma 12	0.599176	7.67261	5.22173	0.00020055	0.00144323
329003	Zfp516	zinc finger protein 516	-0.35708	6.13929	-5.21975	0.000201213	0.00144721
228356	Cstpp1	centriolar satellite-associated tubulin polyglutamylase complex regulator 1	-0.499577	5.71817	-5.21726	0.00020205	0.00144896
73274	Gpbp1	GC-rich promoter binding protein 1	-0.317469	6.57393	-5.21737	0.000202012	0.00144896
57783	Tnip1	TNFAIP3 interacting protein 1	0.561112	4.83426	5.21673	0.000202226	0.00144896
14733	Gpc1	glypican 1	0.581268	7.57559	5.21744	0.000201989	0.00144896
244895	Peak1	pseudopodium-enriched atypical kinase 1	0.769728	7.50347	5.25133	0.000201731	0.00144896
17295	Met	met proto-oncogene	1.4429	4.65281	5.25741	0.000202204	0.00144896
108096	Slco1a5	solute carrier organic anion transporter family, member 1a5	1.68735	2.86631	5.2366	0.000202154	0.00144896
170760	Acbd3	acyl-Coenzyme A binding domain containing 3	0.395435	6.18726	5.21585	0.000202523	0.0014503
232313	Gxylt2	glucoside xylosyltransferase 2	1.55239	5.6274	5.25602	0.000202662	0.0014505
17913	Myo1c	myosin IC	1.13283	6.08538	5.25513	0.000202958	0.00145183
67068	Dynlrb1	dynein light chain roadblock-type 1	0.421364	7.31378	5.21379	0.000203221	0.00145292
58180	Hic2	hypermethylated in cancer 2	-0.621126	3.38001	-5.20933	0.000204739	0.00146298
16889	Lipa	lysosomal acid lipase A	0.930642	5.34056	5.24896	0.000205023	0.00146421
14775	Gpx1	glutathione peroxidase 1	0.721404	7.2462	5.22645	0.000205574	0.00146735
94091	Trim11	tripartite motif-containing 11	0.810351	4.74305	5.2051	0.000206189	0.00147094
224019	Tmem191	transmembrane protein 191	-1.07495	2.80568	-5.20398	0.000206575	0.00147289
80986	Ckap2	cytoskeleton associated protein 2	-0.963264	5.63918	-5.24382	0.000206757	0.0014734
17929	Myom1	myomesin 1	2.35263	1.0982	5.20292	0.000207067	0.0014748
14426	Galnt4	polypeptide N-acetylgalactosaminyltransferase 4	0.361522	5.36659	5.2022	0.00020719	0.00147488
234595	Slc38a7	solute carrier family 38, member 7	0.484757	5.1572	5.19894	0.000208319	0.00147972
109082	Fbxw17	F-box and WD-40 domain protein 17	0.643706	3.47422	5.19897	0.000208309	0.00147972
67457	Frmd8	FERM domain containing 8	0.653472	7.59438	5.19991	0.000207983	0.00147972
12797	Cnn1	calponin 1	2.9603	4.01093	5.23983	0.000208113	0.00147972
338349	Cntln	centlein, centrosomal protein	-0.68249	4.57481	-5.19853	0.000208461	0.00147993
230971	Megf6	multiple EGF-like-domains 6	2.56609	6.69688	5.23744	0.000208932	0.00148247
22697	Zscan21	zinc finger and SCAN domain containing 21	-0.637528	5.45751	-5.19555	0.000209504	0.00148464
12321	Calu	calumenin	0.91456	8.81822	5.23312	0.000209576	0.00148464
66175	Mustn1	musculoskeletal, embryonic nuclear protein 1	4.36464	0.996005	5.23588	0.000209467	0.00148464
75786	Ckap5	cytoskeleton associated protein 5	-0.732533	8.42811	-5.19656	0.000209924	0.0014863
170826	Ppargc1b	peroxisome proliferative activated receptor, gamma, coactivator 1 beta	-1.21861	1.97149	-5.19273	0.000210491	0.00148872
12593	Cdyl	chromodomain protein, Y chromosome-like	-0.532649	5.47369	-5.19303	0.000210387	0.00148872
227697	Dolk	dolichol kinase	0.356359	5.10262	5.19048	0.000211286	0.00149326
18793	Plaur	plasminogen activator, urokinase receptor	4.49227	-0.0596928	5.2304	0.000211361	0.00149326
17120	Mad1l1	MAD1 mitotic arrest deficient 1-like 1	-0.46022	4.85319	-5.18859	0.000211954	0.00149584
338370	Nalcn	sodium leak channel, non-selective	1.29356	5.32729	5.22876	0.000211932	0.00149584
56715	Rabgef1	RAB guanine nucleotide exchange factor (GEF) 1	0.636223	4.78813	5.188	0.000212162	0.00149651
66274	Lyrm9	LYR motif containing 9	-0.907773	3.72913	-5.18668	0.000212631	0.00149901
66264	Ccdc28b	coiled coil domain containing 28B	-0.643158	4.26944	-5.18608	0.000212844	0.00149971
23885	Gmcl1	germ cell-less, spermatogenesis associated 1	-0.443754	4.83125	-5.18533	0.000213112	0.0015008
319742	Mpzl3	myelin protein zero-like 3	1.32686	1.91869	5.18452	0.000213401	0.00150203
56068	Ammecr1	AMMECR nuclear protein 1	-0.58912	3.3928	-5.18371	0.000213688	0.00150244
20778	Scarb1	scavenger receptor class B, member 1	1.373	5.96714	5.22386	0.000213642	0.00150244
74022	Glyr1	glyoxylate reductase 1 homolog (Arabidopsis)	-0.288472	7.69552	-5.18125	0.000214569	0.00150732
171170	Mbnl3	muscleblind like splicing factor 3	2.11154	-0.221334	5.18114	0.000214611	0.00150732
108664	Atp6v1h	ATPase, H+ transporting, lysosomal V1 subunit H	0.309903	6.72966	5.18039	0.000214881	0.00150841
70235	Poc1a	POC1 centriolar protein A	-0.94798	2.91286	-5.17965	0.000215145	0.00150946
54325	Elovl1	ELOVL fatty acid elongase 1	0.672851	5.56591	5.17903	0.000215367	0.00151021
16401	Itga4	integrin alpha 4	1.84786	1.41231	5.17834	0.000215618	0.00151116
56386	B4galt6	UDP-Gal:betaGlcNAc beta 1,4-galactosyltransferase, polypeptide 6	0.467846	6.09145	5.17661	0.000216243	0.00151474
11803	Aplp1	amyloid beta precursor like protein 1	1.01373	6.38067	5.216	0.000216421	0.00151518
71752	Gtf3c2	general transcription factor IIIC, polypeptide 2, beta	-0.48937	6.86086	-5.17399	0.000217191	0.00151976
212898	Dse	dermatan sulfate epimerase	1.09545	4.48379	5.21005	0.000217678	0.00152155
12814	Col11a1	collagen, type XI, alpha 1	1.5841	7.20187	5.21271	0.000217596	0.00152155
108911	Rcc2	regulator of chromosome condensation 2	-0.630617	7.71714	-5.17049	0.000218467	0.00152544
11419	Asic1	acid-sensing ion channel 1	0.740195	3.7077	5.17073	0.000218378	0.00152544
59287	Ncstn	nicastrin	0.552763	7.70731	5.16903	0.000219001	0.00152755
14778	Gpx3	glutathione peroxidase 3	3.89155	3.84316	5.20881	0.000218993	0.00152755
18530	Pcdh8	protocadherin 8	-2.10167	2.98237	-5.20598	0.000220016	0.00153324
20937	Suv39h1	suppressor of variegation 3-9 1	-0.419113	5.17152	-5.16618	0.000220051	0.00153324
70571	Tcerg1l	transcription elongation regulator 1-like	-3.70822	0.216411	-5.20534	0.000220248	0.00153354
14528	Gch1	GTP cyclohydrolase 1	2.01802	0.511876	5.16543	0.000220326	0.00153354
19301	Pxmp2	peroxisomal membrane protein 2	-1.09742	3.06554	-5.16359	0.000221007	0.00153665
69981	Tmem30a	transmembrane protein 30A	0.490919	8.00255	5.16378	0.000220936	0.00153665
234686	Fhod1	formin homology 2 domain containing 1	0.711492	5.19896	5.1618	0.000221669	0.00154044
57314	Nelfcd	negative elongation factor complex member C/D, Th1l	-0.418588	5.95582	-5.16074	0.000222062	0.00154236
245595	Zfp711	zinc finger protein 711	-1.77363	2.33615	-5.16194	0.000222485	0.00154448
69617	Pitrm1	pitrilysin metallepetidase 1	-0.322828	6.76555	-5.15774	0.000223184	0.00154605
98732	Rab3gap2	RAB3 GTPase activating protein subunit 2	0.40625	5.9951	5.15833	0.000222963	0.00154605
68119	Cmtm3	CKLF-like MARVEL transmembrane domain containing 3	0.642629	5.69244	5.1574	0.000223311	0.00154605
15586	Hyal1	hyaluronoglucosaminidase 1	0.798946	4.43901	5.15847	0.000222909	0.00154605
68303	Fam114a1	family with sequence similarity 114, member A1	1.09692	5.12473	5.19672	0.000223396	0.00154605
21354	Tap1	transporter 1, ATP-binding cassette, sub-family B (MDR/TAP)	1.30658	4.09892	5.19635	0.000223534	0.00154605
16878	Lif	leukemia inhibitory factor	3.27944	1.32396	5.19658	0.000223449	0.00154605
66180	P3h4	prolyl 3-hydroxylase family member 4 (non-enzymatic)	0.935189	5.23035	5.19472	0.000224132	0.00154938
73723	Sh3bgrl3	SH3 domain binding glutamic acid-rich protein-like 3	0.503212	5.46121	5.15415	0.000224531	0.00155131
666794	Rbm24	RNA binding motif protein 24	0.746072	4.93517	5.15342	0.000224805	0.00155132
67533	Ppfibp1	PTPRF interacting protein, binding protein 1 (liprin beta 1)	1.10221	6.2503	5.19269	0.000224885	0.00155132
239845	Gpr156	G protein-coupled receptor 156	1.31587	1.95146	5.15331	0.000224845	0.00155132
72323	Asb6	ankyrin repeat and SOCS box-containing 6	0.442511	5.25794	5.15209	0.000225305	0.00155301
14827	Pdia3	protein disulfide isomerase associated 3	0.708873	8.77865	5.15193	0.000225366	0.00155301
382571	Kcnf1	potassium voltage-gated channel, subfamily F, member 1	2.83133	2.86875	5.19106	0.000225489	0.00155304
74356	Matcap1	microtubule associated tyrosine carboxypeptidase 1	-1.07571	3.1562	-5.15016	0.000226037	0.001556
18536	Pcm1	pericentriolar material 1	-0.337023	7.6451	-5.14956	0.000226262	0.00155674
237868	Sarm1	sterile alpha and HEAT/Armadillo motif containing 1	-0.920266	4.51131	-5.15369	0.000226494	0.00155752
20440	St6gal1	beta galactoside alpha 2,6 sialyltransferase 1	0.734451	5.31452	5.14895	0.000226651	0.00155778
11489	Adam12	ADAM metallopeptidase domain 12	1.59592	4.60639	5.18572	0.000227482	0.00156268
271849	Shc4	SHC (Src homology 2 domain containing) family, member 4	1.17248	3.25532	5.14547	0.00022782	0.00156418
278672	Duxbl1	double homeobox B-like 1	-1.36167	2.95025	-5.14402	0.000228375	0.00156718
18763	Pkd1	polycystin 1, transient receptor potential channel interacting	0.820927	8.22486	5.1754	0.000229245	0.00157232
16430	Stt3a	STT3, subunit of the oligosaccharyltransferase complex, homolog A (S. cerevisiae)	0.495351	7.18279	5.14034	0.00022979	0.00157524
53867	Col5a3	collagen, type V, alpha 3	0.948952	5.58456	5.1788	0.00023009	0.00157647
216869	Arrb2	arrestin, beta 2	-0.859064	3.87875	-5.13823	0.000230606	0.00157919
67296	Socs4	suppressor of cytokine signaling 4	-0.352248	5.95449	-5.13634	0.000231336	0.00158336
19280	Ptprs	protein tyrosine phosphatase receptor type S	-0.55405	9.55844	-5.13503	0.000231848	0.00158604
19262	Ptpra	protein tyrosine phosphatase receptor type A	-0.576253	8.34874	-5.13444	0.000232077	0.00158678
11306	Abcb7	ATP-binding cassette, sub-family B member 7	-0.468192	5.1762	-5.13081	0.000233494	0.00159565
76788	Klhdc10	kelch domain containing 10	-0.342908	6.87733	-5.12596	0.000235404	0.00160786
23888	Gpc6	glypican 6	1.04272	7.32154	5.16304	0.000236153	0.00161214
238692	Zfp874a	zinc finger protein 874a	0.828539	3.76276	5.12178	0.000237066	0.00161726
56233	Hdac7	histone deacetylase 7	1.12718	6.22762	5.1605	0.000237149	0.00161726
70823	Hmgxb4	HMG box domain containing 4	-0.446449	5.08718	-5.12123	0.000237285	0.00161735
16658	Mafb	MAF bZIP transcription factor B	-1.42827	1.78797	-5.11894	0.0002382	0.00162274
240843	Brinp2	bone morphogenic protein/retinoic acid inducible neural-specific 2	-1.2118	4.86456	-5.15638	0.000238766	0.00162412
28036	Larp7	La ribonucleoprotein 7, transcriptional regulator	-0.497941	5.31675	-5.11751	0.000238773	0.00162412
78618	Acap2	ArfGAP with coiled-coil, ankyrin repeat and PH domains 2	0.360067	6.73473	5.11778	0.000238664	0.00162412
67866	Wfdc1	WAP four-disulfide core domain 1	2.87765	-0.0450924	5.11666	0.000239115	0.00162561
78303	H2bc27	H2B clustered histone 27	-0.830945	2.28974	-5.11427	0.000240075	0.0016313
106840	Unc119b	unc-119 lipid binding chaperone B	-0.360253	7.10808	-5.11272	0.000240702	0.00163471
235441	Usp3	ubiquitin specific peptidase 3	-0.437326	5.5994	-5.11046	0.00024162	0.0016401
20174	Ruvbl2	RuvB-like AAA ATPase 2	-0.48549	5.65594	-5.11	0.000241807	0.00164052
67864	Yipf4	Yip1 domain family, member 4	0.533038	6.17161	5.10968	0.000241939	0.00164057
234407	Colgalt1	collagen beta(1-O)galactosyltransferase 1	0.651187	6.37621	5.11379	0.000242423	0.00164301
19349	Rab7	RAB7, member RAS oncogene family	0.298487	8.36506	5.10757	0.000242798	0.0016447
56296	Dmrtb1	DMRT-like family B with proline-rich C-terminal, 1	-0.683995	5.10687	-5.1051	0.000243808	0.00165069
237436	Gas2l3	growth arrest-specific 2 like 3	-1.60895	4.04576	-5.14331	0.000243981	0.00165102
107581	Col16a1	collagen, type XVI, alpha 1	1.69578	4.12232	5.14123	0.000244824	0.00165586
26448	Mok	MOK protein kinase	-0.802378	4.34322	-5.10211	0.000245037	0.00165643
16009	Igfbp3	insulin-like growth factor binding protein 3	1.59683	10.8923	5.1404	0.000245159	0.00165643
71306	Mfap3l	microfibrillar-associated protein 3-like	1.09871	6.56877	5.13975	0.000245424	0.00165737
319322	Sf3b2	splicing factor 3b, subunit 2	-0.357833	8.13382	-5.09998	0.00024592	0.00165975
216613	Ccdc85a	coiled-coil domain containing 85A	0.790357	5.5281	5.11979	0.000246029	0.00165975
71943	Tom1l1	target of myb1-like 1 (chicken)	-1.60065	5.70565	-5.13772	0.000246248	0.00166037
66578	Mis18a	MIS18 kinetochore protein A	-0.875519	3.30907	-5.09701	0.000247151	0.00166458
56371	Fzr1	fizzy and cell division cycle 20 related 1	-0.45365	6.25911	-5.09713	0.0002471	0.00166458
21415	Tcf7l1	transcription factor 7 like 1 (T cell specific, HMG box)	-0.445461	6.27868	-5.09657	0.000247333	0.00166458
214597	Sidt2	SID1 transmembrane family, member 2	0.471773	7.52195	5.09647	0.000247378	0.00166458
107702	Rnh1	ribonuclease/angiogenin inhibitor 1	0.459136	5.81531	5.09497	0.000248003	0.00166794
21677	Tead2	TEA domain family member 2	-0.713752	6.77269	-5.11676	0.000248542	0.00166937
73061	Cldn34c1	claudin 34C1	-0.691117	3.35501	-5.09396	0.000248423	0.00166937
56218	Patz1	POZ (BTB) and AT hook containing zinc finger 1	-0.509995	6.28736	-5.09326	0.000248715	0.00166937
104303	Arl1	ADP-ribosylation factor-like 1	0.521012	5.74978	5.09324	0.000248725	0.00166937
11984	Atp6v0c	ATPase, H+ transporting, lysosomal V0 subunit C	0.389414	7.09177	5.09215	0.000249182	0.00167074
228432	Ano3	anoctamin 3	0.791594	4.89693	5.09217	0.000249173	0.00167074
217351	Tnrc6c	trinucleotide repeat containing 6C	-0.331204	6.63162	-5.08966	0.00025023	0.00167691
192191	Med9	mediator complex subunit 9	-0.369811	5.53394	-5.08825	0.000250824	0.00167918
218138	Gmds	GDP-mannose 4, 6-dehydratase	1.06893	3.70261	5.08855	0.000250698	0.00167918
19143	St14	suppression of tumorigenicity 14 (colon carcinoma)	4.10057	-0.796846	5.11865	0.000251187	0.00168075
67605	Akt1s1	AKT1 substrate 1	0.444395	6.67675	5.08624	0.000251675	0.00168317
18983	Cnot7	CCR4-NOT transcription complex, subunit 7	-0.282443	6.19774	-5.08485	0.000252266	0.00168626
56501	Elf4	E74 like ETS transcription factor 4	2.12134	0.226908	5.08404	0.000252612	0.00168772
70788	Klhl30	kelch-like 30	2.64467	2.19433	5.12182	0.00025282	0.00168824
286942	Kif19a	kinesin family member 19A	-1.46955	1.32721	-5.08111	0.000253863	0.00169349
74253	Klrg2	killer cell lectin-like receptor subfamily G, member 2	1.84778	1.25468	5.08135	0.000253761	0.00169349
19765	Ralbp1	ralA binding protein 1	0.343676	6.39221	5.08044	0.000254147	0.00169453
216795	Wnt9a	wingless-type MMTV integration site family, member 9A	1.0676	3.66837	5.08005	0.000254316	0.0016948
209815	Tbc1d25	TBC1 domain family, member 25	0.721558	3.28344	5.07864	0.00025492	0.00169796
101861	Ints4	integrator complex subunit 4	-0.471813	6.22679	-5.07818	0.000255119	0.00169843
59095	Fxyd6	FXYD domain-containing ion transport regulator 6	-1.58527	5.61078	-5.11553	0.000255467	0.001699
72308	Brf1	BRF1, RNA polymerase III transcription initiation factor 90 kDa subunit	-0.386442	6.03703	-5.07661	0.000255798	0.001699
434233	Ppp1ccb	protein phosphatase 1 catalytic subunit gamma B	-0.362289	6.93474	-5.07705	0.000255605	0.001699
19245	Ptp4a3	protein tyrosine phosphatase 4a3	0.849834	5.59624	5.11542	0.000255515	0.001699
50490	Nox4	NADPH oxidase 4	1.68627	1.39628	5.07648	0.000255851	0.001699
11479	Acvr1b	activin A receptor, type 1B	-0.454787	5.58353	-5.07493	0.000256524	0.00170261
14313	Fst	follistatin	2.09092	3.62136	5.11094	0.000257419	0.00170769
65103	Arl6ip6	ADP-ribosylation factor-like 6 interacting protein 6	-0.465241	5.09351	-5.07252	0.000257566	0.0017078
64050	Yeats4	YEATS domain containing 4	-0.353607	5.45425	-5.07018	0.000258587	0.00171371
230784	Sesn2	sestrin 2	0.734469	6.40941	5.10344	0.000258752	0.00171394
73139	Cenpv	centromere protein V	-0.711066	4.22542	-5.06897	0.000259113	0.00171438
78935	Saal1	serum amyloid A-like 1	-0.649755	4.00267	-5.06894	0.000259129	0.00171438
56707	Zfp111	zinc finger protein 111	-0.367625	4.39806	-5.06875	0.00025921	0.00171438
11769	Ap1s1	adaptor protein complex AP-1, sigma 1	0.539981	6.60031	5.06699	0.000259981	0.00171862
76252	Atp6v0e2	ATPase, H+ transporting, lysosomal V0 subunit E2	0.283146	7.61462	5.06603	0.000260402	0.00171968
17246	Mdm2	transformed mouse 3T3 cell double minute 2	0.932363	6.43543	5.10401	0.000260399	0.00171968
14221	Fjx1	four jointed box 1	0.725669	6.45168	5.09653	0.0002606	0.00172012
71131	Zfp689	zinc finger protein 689	-0.745117	3.03522	-5.06525	0.000260749	0.00172024
21376	Tbrg1	transforming growth factor beta regulated gene 1	0.383343	6.10654	5.06444	0.000261105	0.00172172
98878	Ehd4	EH-domain containing 4	2.14173	5.33611	5.10165	0.000261419	0.00172293
237730	Fbll1	fibrillarin-like 1	-2.56415	-0.723675	-5.0625	0.00026196	0.0017239
66356	Knop1	lysine rich nucleolar protein 1	-0.439461	6.78163	-5.06297	0.000261753	0.0017239
[truncated: 11,157 more rows]

## Sheet: Tab B GO terms
Tab B: Gene ontology term annotation of genes differentially expressed in differentiating Kat6a–/– vs. Kat6a+/+ NSPCs
Number	Term	Ont	N	Up	Down	P.Up	P.Down
GO:0071944	cell periphery	CC	3537	1161	600	1.49785e-79	1
GO:0005694	chromosome	CC	1158	119	524	1	1.8972e-77
GO:0005634	nucleus	CC	5834	993	1702	1	2.59071e-72
GO:0090304	nucleic acid metabolic process	BP	3832	557	1231	1	1.61397e-70
GO:0003677	DNA binding	MF	1731	210	679	1	9.2556e-70
GO:0003676	nucleic acid binding	MF	2673	289	931	1	6.5352e-68
GO:0016020	membrane	CC	5782	1628	900	2.03922e-63	1
GO:0022402	cell cycle process	BP	1100	182	478	0.999988	3.35137e-63
GO:0005576	extracellular region	CC	1080	458	112	4.73589e-60	1
GO:0007049	cell cycle	BP	1529	280	597	0.999245	1.89281e-59
GO:0005654	nucleoplasm	CC	3128	486	1022	1	6.03067e-59
GO:0006139	nucleobase-containing compound metabolic process	BP	4284	643	1294	1	7.08682e-56
GO:0031981	nuclear lumen	CC	3489	551	1099	1	7.0796e-55
GO:0005886	plasma membrane	CC	3189	1004	562	1.29549e-54	1
GO:0006725	cellular aromatic compound metabolic process	BP	4434	676	1322	1	1.0643e-53
GO:0046483	heterocycle metabolic process	BP	4410	676	1313	1	1.00317e-52
GO:0051276	chromosome organization	BP	504	41	263	1	3.12321e-52
GO:0006259	DNA metabolic process	BP	887	102	384	1	1.30447e-49
GO:0019219	regulation of nucleobase-containing compound metabolic process	BP	2917	505	938	1	4.09556e-49
GO:0012505	endomembrane system	CC	3234	997	468	4.54094e-49	1
GO:0007059	chromosome segregation	BP	370	35	209	1	9.64829e-49
GO:1901360	organic cyclic compound metabolic process	BP	4585	729	1337	1	5.76675e-48
GO:0005615	extracellular space	CC	744	329	76	3.39419e-47	1
GO:1903047	mitotic cell cycle process	BP	680	121	311	0.992249	7.03381e-46
GO:0140513	nuclear protein-containing complex	CC	1160	110	456	1	3.08952e-45
GO:0016070	RNA metabolic process	BP	3359	498	1034	1	4.51416e-45
GO:0006281	DNA repair	BP	550	43	266	1	1.09785e-44
GO:0034641	cellular nitrogen compound metabolic process	BP	4782	734	1368	1	4.63891e-44
GO:0070013	intracellular organelle lumen	CC	3900	638	1158	1	3.19061e-43
GO:0031974	membrane-enclosed lumen	CC	3900	638	1158	1	3.19061e-43
GO:0043233	organelle lumen	CC	3900	638	1158	1	3.19061e-43
GO:0051252	regulation of RNA metabolic process	BP	2652	465	851	1	4.52351e-43
GO:0032993	protein-DNA complex	CC	724	83	318	1	2.15408e-42
GO:0098687	chromosomal region	CC	336	28	187	1	2.2357e-42
GO:0000278	mitotic cell cycle	BP	792	145	339	0.987404	2.68994e-42
GO:0006366	transcription by RNA polymerase II	BP	1915	326	652	1	1.38007e-40
GO:0006357	regulation of transcription by RNA polymerase II	BP	1839	321	631	0.999997	2.47095e-40
GO:0023052	signaling	BP	4116	1173	887	3.20438e-40	0.750973
GO:0071824	protein-DNA complex organization	BP	654	61	291	1	4.91144e-40
GO:0007165	signal transduction	BP	3739	1084	803	7.97519e-40	0.77748
GO:0097159	organic cyclic compound binding	MF	4310	690	1238	1	6.93864e-39
GO:0007154	cell communication	BP	4188	1184	899	8.23355e-39	0.801043
GO:0006974	DNA damage response	BP	801	110	334	1	8.6557e-39
GO:0016477	cell migration	BP	1172	435	227	1.22793e-38	0.988
GO:0032774	RNA biosynthetic process	BP	2516	447	799	1	5.37465e-38
GO:0098813	nuclear chromosome segregation	BP	272	27	156	1	1.33818e-37
GO:0006351	DNA-templated transcription	BP	2495	447	792	0.999999	1.60053e-37
GO:0000280	nuclear division	BP	357	46	187	0.99999	1.89786e-37
GO:0043232	intracellular non-membrane-bounded organelle	CC	3891	694	1131	1	7.75914e-37
GO:0043228	non-membrane-bounded organelle	CC	3891	694	1131	1	7.75914e-37
GO:0050896	response to stimulus	BP	5714	1516	1264	9.15553e-37	0.303124
GO:0006355	regulation of DNA-templated transcription	BP	2385	439	761	0.999964	1.16421e-36
GO:2001141	regulation of RNA biosynthetic process	BP	2393	439	763	0.999976	1.19256e-36
GO:0043565	sequence-specific DNA binding	MF	1113	145	420	1	1.9155e-36
GO:0010564	regulation of cell cycle process	BP	642	107	279	0.999043	4.1554e-36
GO:0042221	response to chemical	BP	2413	748	428	3.32672e-35	1
GO:0030312	external encapsulating structure	CC	358	181	28	3.94092e-35	1
GO:0031012	extracellular matrix	CC	358	181	28	3.94092e-35	1
GO:0000785	chromatin	CC	649	76	279	1	4.29708e-35
GO:0000793	condensed chromosome	CC	250	23	144	1	4.63639e-35
GO:0003690	double-stranded DNA binding	MF	1095	144	411	1	5.25679e-35
GO:0051726	regulation of cell cycle	BP	925	176	361	0.968199	1.23662e-34
GO:0006325	chromatin organization	BP	570	58	253	1	1.47174e-34
GO:0000775	chromosome, centromeric region	CC	239	22	139	1	1.66559e-34
GO:0003682	chromatin binding	MF	577	71	255	1	1.88689e-34
GO:0034654	nucleobase-containing compound biosynthetic process	BP	2854	499	870	1	2.50377e-34
GO:0000819	sister chromatid segregation	BP	210	19	127	1	5.24887e-34
GO:0040011	locomotion	BP	932	355	169	6.85231e-34	0.998564
GO:0044770	cell cycle phase transition	BP	489	78	225	0.99911	1.30155e-33
GO:0019438	aromatic compound biosynthetic process	BP	2918	510	882	1	2.32887e-33
GO:0062023	collagen-containing extracellular matrix	CC	277	149	16	5.98923e-33	1
GO:0018130	heterocycle biosynthetic process	BP	2917	515	880	1	6.44755e-33
GO:0007155	cell adhesion	BP	1048	385	169	7.02847e-33	1
GO:0051716	cellular response to stimulus	BP	4920	1320	1123	6.72657e-32	0.0251271
GO:0006260	DNA replication	BP	255	25	141	1	1.00634e-31
GO:2000145	regulation of cell motility	BP	805	313	146	1.06829e-31	0.997105
GO:0006261	DNA-templated DNA replication	BP	142	10	96	0.999999	1.23436e-31
GO:0048870	cell motility	BP	1315	454	249	1.52121e-31	0.997551
GO:0040012	regulation of locomotion	BP	838	322	153	1.70565e-31	0.996795
GO:0000228	nuclear chromosome	CC	196	10	118	1	2.07692e-31
GO:0009653	anatomical structure morphogenesis	BP	2107	658	457	2.14083e-31	0.610522
GO:0030334	regulation of cell migration	BP	774	303	144	2.73105e-31	0.991006
GO:0051171	regulation of nitrogen compound metabolic process	BP	4085	816	1153	0.99579	2.98005e-31
GO:0009605	response to external stimulus	BP	1646	540	271	3.36908e-31	1
GO:0048285	organelle fission	BP	410	57	194	0.999966	4.94858e-31
GO:1990837	sequence-specific double-stranded DNA binding	MF	1023	140	379	1	8.20361e-31
GO:0009888	tissue development	BP	1475	494	326	9.03927e-31	0.432635
GO:0007166	cell surface receptor signaling pathway	BP	1941	613	403	1.69813e-30	0.910836
GO:1901362	organic cyclic compound biosynthetic process	BP	3013	539	893	1	2.42304e-30
GO:0001568	blood vessel development	BP	577	242	108	3.15162e-30	0.975505
GO:0030335	positive regulation of cell migration	BP	454	203	77	7.59735e-30	0.996706
GO:0141124	intracellular signaling cassette	BP	1354	459	240	8.2884e-30	0.999973
GO:2000147	positive regulation of cell motility	BP	465	206	78	1.31484e-29	0.997847
GO:0010468	regulation of gene expression	BP	3459	675	997	0.999127	1.73067e-29
GO:0001944	vasculature development	BP	606	249	115	1.91917e-29	0.968118
GO:0040017	positive regulation of locomotion	BP	478	209	81	4.4257e-29	0.997415
GO:0140014	mitotic nuclear division	BP	239	30	131	0.999861	4.88212e-29
GO:0044772	mitotic cell cycle phase transition	BP	401	69	187	0.984869	6.19828e-29
GO:0051239	regulation of multicellular organismal process	BP	2249	683	491	1.15905e-28	0.54413
GO:0045935	positive regulation of nucleobase-containing compound metabolic process	BP	1557	300	518	0.986021	1.30136e-28
GO:0060255	regulation of macromolecule metabolic process	BP	4432	908	1221	0.96144	1.72716e-28
GO:0031589	cell-substrate adhesion	BP	295	148	36	2.08373e-28	0.999995
GO:0072359	circulatory system development	BP	917	336	188	2.40555e-28	0.865386
GO:0051983	regulation of chromosome segregation	BP	119	6	82	1	4.27131e-28
GO:0048646	anatomical structure formation involved in morphogenesis	BP	921	336	180	6.04377e-28	0.967928
GO:0006302	double-strand break repair	BP	280	21	144	1	6.2927e-28
GO:0006310	DNA recombination	BP	275	26	142	1	8.67468e-28
GO:0005783	endoplasmic reticulum	CC	1421	470	158	9.09887e-28	1
GO:0000779	condensed chromosome, centromeric region	CC	173	18	104	0.999957	9.61259e-28
GO:0010556	regulation of macromolecule biosynthetic process	BP	3568	697	1015	0.999213	1.02264e-27
GO:0000070	mitotic sister chromatid segregation	BP	171	16	103	0.999992	1.37687e-27
GO:0080090	regulation of primary metabolic process	BP	4209	840	1165	0.996807	1.38462e-27
GO:1901987	regulation of cell cycle phase transition	BP	397	65	183	0.995244	1.45768e-27
GO:0033044	regulation of chromosome organization	BP	232	18	126	1	1.82803e-27
GO:0048513	animal organ development	BP	2200	666	506	2.07825e-27	0.0908365
GO:0070887	cellular response to chemical stimulus	BP	1858	579	334	6.24293e-27	0.999997
GO:0035239	tube morphogenesis	BP	719	276	150	6.90869e-27	0.768853
GO:0048583	regulation of response to stimulus	BP	2989	854	641	8.19595e-27	0.76061
GO:0009986	cell surface	CC	563	230	75	8.43593e-27	1
GO:0048514	blood vessel morphogenesis	BP	497	210	90	8.46544e-27	0.985255
GO:0001525	angiogenesis	BP	418	185	71	1.35683e-26	0.995258
GO:0005102	signaling receptor binding	MF	990	351	153	1.54238e-26	1
GO:0001067	transcription regulatory region nucleic acid binding	MF	988	139	356	1	2.89387e-26
GO:0000776	kinetochore	CC	163	17	98	0.999929	3.21938e-26
GO:0010033	response to organic substance	BP	1834	570	319	3.80967e-26	1
GO:0031982	vesicle	CC	1649	523	220	4.24364e-26	1
GO:0000976	transcription cis-regulatory region binding	MF	983	138	354	1	4.6025e-26
GO:0045229	external encapsulating structure organization	BP	246	127	20	5.19721e-26	1
GO:0030198	extracellular matrix organization	BP	246	127	20	5.19721e-26	1
GO:0043062	extracellular structure organization	BP	246	127	20	5.19721e-26	1
GO:0140097	catalytic activity, acting on DNA	MF	220	21	119	0.999999	8.58722e-26
GO:0006338	chromatin remodeling	BP	427	41	189	1	9.41242e-26
GO:0023051	regulation of signaling	BP	2715	784	573	9.97099e-26	0.875335
GO:0031323	regulation of cellular metabolic process	BP	4419	906	1204	0.958521	1.26608e-25
GO:0010646	regulation of cell communication	BP	2712	782	571	1.9541e-25	0.889322
GO:0032501	multicellular organismal process	BP	5128	1335	1165	1.99639e-25	0.0367527
GO:0031326	regulation of cellular biosynthetic process	BP	3677	719	1030	0.999294	1.99805e-25
GO:0002376	immune system process	BP	1570	500	289	2.53918e-25	0.999873
GO:0005794	Golgi apparatus	CC	1235	413	166	2.54411e-25	1
GO:0009889	regulation of biosynthetic process	BP	3710	723	1037	0.999564	2.89297e-25
GO:0009966	regulation of signal transduction	BP	2352	694	476	3.73808e-25	0.985795
GO:0140110	transcription regulator activity	MF	1291	206	435	1	4.60364e-25
GO:0030155	regulation of cell adhesion	BP	591	234	104	5.40202e-25	0.996502
GO:0048856	anatomical structure development	BP	4416	1174	1012	6.11524e-25	0.024006
GO:0009611	response to wounding	BP	356	161	53	1.75925e-24	0.999716
GO:0000725	recombinational repair	BP	164	12	96	1	1.78904e-24
GO:0051321	meiotic cell cycle	BP	215	24	115	0.999973	2.06364e-24
GO:0005515	protein binding	MF	7061	1744	1621	3.2362e-24	0.000855364
GO:0097435	supramolecular fiber organization	BP	668	254	121	4.56801e-24	0.994177
GO:0048731	system development	BP	3075	860	719	1.08479e-23	0.0127072
GO:0051301	cell division	BP	562	98	226	0.992218	1.08597e-23
GO:0035556	intracellular signal transduction	BP	2047	613	442	1.24954e-23	0.652615
GO:0010948	negative regulation of cell cycle process	BP	274	40	134	0.998411	2.16742e-23
GO:0032502	developmental process	BP	4712	1232	1090	2.39837e-23	0.00579297
GO:1901990	regulation of mitotic cell cycle phase transition	BP	311	56	146	0.93939	3.7951e-23
GO:0000724	double-strand break repair via homologous recombination	BP	159	12	92	0.999999	5.26179e-23
GO:0000977	RNA polymerase II transcription regulatory region sequence-specific DNA binding	MF	891	130	319	1	5.46594e-23
GO:0008094	ATP-dependent activity, acting on DNA	MF	112	7	73	0.999998	6.9845e-23
GO:0035295	tube development	BP	896	314	195	8.90246e-23	0.554849
GO:0048584	positive regulation of response to stimulus	BP	1679	518	351	9.01608e-23	0.861712
GO:0006810	transport	BP	3270	901	560	9.50444e-23	1
GO:0044271	cellular nitrogen compound biosynthetic process	BP	3516	599	978	1	1.31997e-22
GO:0097708	intracellular vesicle	CC	1568	489	211	1.61913e-22	1
GO:0051254	positive regulation of RNA metabolic process	BP	1363	276	445	0.86286	1.75584e-22
GO:0042060	wound healing	BP	252	123	33	1.87698e-22	0.999887
GO:0030029	actin filament-based process	BP	659	247	122	2.07337e-22	0.987461
GO:0031410	cytoplasmic vesicle	CC	1563	487	211	2.50852e-22	1
GO:0009719	response to endogenous stimulus	BP	1185	389	240	4.01866e-22	0.930718
GO:0065008	regulation of biological quality	BP	2201	644	436	4.50704e-22	0.995974
GO:0030036	actin cytoskeleton organization	BP	596	228	108	4.72647e-22	0.991262
GO:0051052	regulation of DNA metabolic process	BP	460	62	191	0.999996	5.11718e-22
GO:0033045	regulation of sister chromatid segregation	BP	98	6	66	0.999993	5.29777e-22
GO:0051179	localization	BP	4087	1084	776	6.73361e-22	1
GO:0032101	regulation of response to external stimulus	BP	739	268	119	7.3209e-22	0.999979
GO:0005819	spindle	CC	335	48	151	0.999651	1.03537e-21
GO:0051241	negative regulation of multicellular organismal process	BP	851	298	184	1.45357e-21	0.594675
GO:1903046	meiotic cell cycle process	BP	168	20	93	0.999525	2.27491e-21
GO:0007346	regulation of mitotic cell cycle	BP	449	88	186	0.837718	2.49749e-21
GO:0008283	cell population proliferation	BP	1501	467	367	3.20294e-21	0.00655114
GO:0016192	vesicle-mediated transport	BP	1259	405	175	3.31203e-21	1
GO:0051234	establishment of localization	BP	3518	950	643	4.19629e-21	1
GO:0015630	microtubule cytoskeleton	CC	1176	207	390	0.999661	5.52564e-21
GO:0043170	macromolecule metabolic process	BP	6876	1343	1726	1	7.04743e-21
GO:0045934	negative regulation of nucleobase-containing compound metabolic process	BP	1168	228	387	0.95108	9.63364e-21
GO:0007160	cell-matrix adhesion	BP	188	98	22	9.63795e-21	0.999907
GO:0007275	multicellular organism development	BP	3737	998	885	1.0809e-20	0.00105675
GO:0042127	regulation of cell population proliferation	BP	1236	397	305	1.2036e-20	0.0078157
GO:0019222	regulation of metabolic process	BP	4829	1003	1271	0.899899	1.27277e-20
GO:0010467	gene expression	BP	4589	812	1215	1	2.19801e-20
GO:0000075	cell cycle checkpoint signaling	BP	181	17	96	0.999995	3.05377e-20
GO:0051240	positive regulation of multicellular organismal process	BP	1269	403	277	5.70367e-20	0.538152
GO:1902680	positive regulation of RNA biosynthetic process	BP	1228	265	400	0.434195	5.98666e-20
GO:0000987	cis-regulatory region sequence-specific DNA binding	MF	785	120	280	0.999996	6.07055e-20
GO:0012501	programmed cell death	BP	1617	491	328	6.21874e-20	0.957185
GO:0045893	positive regulation of DNA-templated transcription	BP	1225	265	399	0.415782	6.80384e-20
GO:0008219	cell death	BP	1618	491	329	7.14309e-20	0.952294
GO:0006915	apoptotic process	BP	1563	477	317	8.14405e-20	0.954494
GO:0044784	metaphase/anaphase transition of cell cycle	BP	90	5	60	0.999994	8.76655e-20
GO:0007167	enzyme-linked receptor protein signaling pathway	BP	758	267	158	9.33856e-20	0.778275
GO:0005657	replication fork	CC	72	4	52	0.999958	9.40769e-20
GO:0050900	leukocyte migration	BP	216	106	24	9.63739e-20	0.999989
GO:0007091	metaphase/anaphase transition of mitotic cell cycle	BP	88	5	59	0.999991	1.1603e-19
GO:0000226	microtubule cytoskeleton organization	BP	575	94	219	0.999147	1.55349e-19
GO:0050793	regulation of developmental process	BP	2008	584	493	3.62933e-19	0.00110346
GO:0001667	ameboidal-type cell migration	BP	367	153	67	4.25465e-19	0.964323
GO:0003700	DNA-binding transcription factor activity	MF	864	132	299	0.999999	4.73314e-19
GO:0023056	positive regulation of signaling	BP	1401	433	285	4.98665e-19	0.937327
GO:0006954	inflammatory response	BP	472	184	69	5.82364e-19	0.999982
GO:0010810	regulation of cell-substrate adhesion	BP	188	95	24	6.22228e-19	0.999557
GO:0032879	regulation of localization	BP	1687	504	328	6.83828e-19	0.996249
GO:0043226	organelle	CC	10119	2075	2388	0.999993	7.4089e-19
GO:1901988	negative regulation of cell cycle phase transition	BP	237	36	113	0.993859	7.89699e-19
GO:0006952	defense response	BP	1012	332	161	8.17638e-19	1
GO:0050794	regulation of cellular process	BP	7637	1776	1877	2.11225e-10	8.50422e-19
GO:0043067	regulation of programmed cell death	BP	1268	398	262	9.89045e-19	0.876763
GO:0071310	cellular response to organic substance	BP	1386	428	253	9.93421e-19	0.99982
GO:0010647	positive regulation of cell communication	BP	1398	431	285	1.01327e-18	0.931694
GO:2001251	negative regulation of chromosome organization	BP	93	3	60	1	1.02084e-18
GO:0007015	actin filament organization	BP	390	159	66	1.11055e-18	0.994442
GO:0006897	endocytosis	BP	537	202	72	1.16606e-18	1
GO:0051049	regulation of transport	BP	1332	414	251	1.18615e-18	0.998257
GO:0045786	negative regulation of cell cycle	BP	340	59	146	0.97314	1.21449e-18
GO:0071495	cellular response to endogenous stimulus	BP	1046	340	224	1.4679e-18	0.666283
GO:0034097	response to cytokine	BP	623	226	94	1.51332e-18	0.999995
GO:0051304	chromosome separation	BP	75	3	52	0.999997	1.75719e-18
GO:0042981	regulation of apoptotic process	BP	1229	386	254	3.27459e-18	0.871978
GO:1902099	regulation of metaphase/anaphase transition of cell cycle	BP	85	5	56	0.999983	3.43467e-18
GO:0000978	RNA polymerase II cis-regulatory region sequence-specific DNA binding	MF	762	119	268	0.999985	3.55956e-18
GO:1902531	regulation of intracellular signal transduction	BP	1360	419	268	3.94041e-18	0.982991
GO:0005813	centrosome	CC	603	95	223	0.999843	4.26574e-18
GO:0030071	regulation of mitotic metaphase/anaphase transition	BP	83	5	55	0.999975	4.59728e-18
GO:0140013	meiotic nuclear division	BP	144	19	79	0.995787	4.86599e-18
GO:0048518	positive regulation of biological process	BP	4763	1213	1154	5.45386e-18	7.214e-07
GO:0005509	calcium ion binding	MF	416	165	58	5.8875e-18	0.999989
GO:0015629	actin cytoskeleton	CC	413	164	73	6.53349e-18	0.986586
GO:0009967	positive regulation of signal transduction	BP	1220	382	242	8.88902e-18	0.970036
GO:0006955	immune response	BP	931	307	154	8.94701e-18	0.99999
GO:0005815	microtubule organizing center	CC	711	114	252	0.999901	1.31618e-17
GO:1905818	regulation of chromosome separation	BP	66	2	47	0.999998	1.41061e-17
GO:2000026	regulation of multicellular organismal development	BP	1170	368	292	1.80049e-17	0.00492852
GO:0045785	positive regulation of cell adhesion	BP	363	148	64	1.81308e-17	0.982156
GO:0042393	histone binding	MF	227	20	107	1	1.91102e-17
GO:0045944	positive regulation of transcription by RNA polymerase II	BP	940	212	314	0.187823	2.03521e-17
GO:0065009	regulation of molecular function	BP	1681	496	354	2.03976e-17	0.822317
GO:0009100	glycoprotein metabolic process	BP	286	124	23	2.67196e-17	1
GO:0090068	positive regulation of cell cycle process	BP	219	37	104	0.959328	2.81292e-17
GO:0043229	intracellular organelle	CC	9930	2032	2342	0.999994	3.33308e-17
GO:2000779	regulation of double-strand break repair	BP	126	12	71	0.999879	3.39838e-17
GO:0051253	negative regulation of RNA metabolic process	BP	1060	217	345	0.780258	3.81436e-17
GO:0033047	regulation of mitotic sister chromatid segregation	BP	52	2	40	0.999945	4.01619e-17
GO:0051054	positive regulation of DNA metabolic process	BP	288	39	126	0.99978	4.98336e-17
GO:0000981	DNA-binding transcription factor activity, RNA polymerase II-specific	MF	820	125	280	0.999998	5.47193e-17
GO:0051173	positive regulation of nitrogen compound metabolic process	BP	2331	530	664	0.0398363	8.21745e-17
GO:0051784	negative regulation of nuclear division	BP	57	2	42	0.999982	9.85963e-17
GO:0007093	mitotic cell cycle checkpoint signaling	BP	139	14	75	0.99987	1.1803e-16
GO:0048522	positive regulation of cellular process	BP	4404	1125	1095	1.18232e-16	4.03184e-09
GO:0050878	regulation of body fluid levels	BP	197	94	20	1.21583e-16	0.999996
GO:0002685	regulation of leukocyte migration	BP	142	75	16	1.33044e-16	0.999681
GO:0003013	circulatory system process	BP	387	153	51	1.39332e-16	0.999997
GO:0006807	nitrogen compound metabolic process	BP	7260	1419	1782	1	1.72691e-16
GO:0140640	catalytic activity, acting on a nucleic acid	MF	526	39	196	1	2.07357e-16
GO:0098609	cell-cell adhesion	BP	604	214	114	2.70088e-16	0.972284
GO:0006282	regulation of DNA repair	BP	204	17	97	1	3.00275e-16
GO:0030154	cell differentiation	BP	3236	858	769	3.40131e-16	0.00180363
GO:0048869	cellular developmental process	BP	3236	858	769	3.40131e-16	0.00180363
GO:0045839	negative regulation of mitotic nuclear division	BP	54	1	40	0.999998	3.93077e-16
GO:0050789	regulation of biological process	BP	7977	1850	1932	8.95163e-11	5.01927e-16
GO:0051985	negative regulation of chromosome segregation	BP	48	1	37	0.99999	5.49501e-16
GO:0065004	protein-DNA complex assembly	BP	156	6	80	1	5.59742e-16
GO:0000165	MAPK cascade	BP	586	208	111	5.83948e-16	0.967455
GO:0045765	regulation of angiogenesis	BP	223	101	37	7.45954e-16	0.980654
GO:0070161	anchoring junction	CC	580	206	109	7.54528e-16	0.973015
GO:0097529	myeloid leukocyte migration	BP	129	69	20	9.33307e-16	0.973316
GO:0006935	chemotaxis	BP	268	115	51	9.73882e-16	0.890672
GO:1901342	regulation of vasculature development	BP	227	102	38	1.03347e-15	0.97865
GO:0045787	positive regulation of cell cycle	BP	288	59	123	0.66566	1.11422e-15
GO:2000781	positive regulation of double-strand break repair	BP	83	6	52	0.999884	1.31101e-15
GO:0002682	regulation of immune system process	BP	1001	317	185	1.53959e-15	0.997496
GO:0009059	macromolecule biosynthetic process	BP	4977	915	1273	1	1.60018e-15
GO:0044419	biological process involved in interspecies interaction between organisms	BP	963	307	164	1.70559e-15	0.999959
GO:0003008	system process	BP	1269	385	235	1.74923e-15	0.999186
GO:0042330	taxis	BP	270	115	51	1.86641e-15	0.901994
GO:0051094	positive regulation of developmental process	BP	1120	347	286	2.06405e-15	0.00137995
GO:0071174	mitotic spindle checkpoint signaling	BP	45	1	35	0.99998	2.09575e-15
GO:0045841	negative regulation of mitotic metaphase/anaphase transition	BP	45	1	35	0.99998	2.09575e-15
GO:0033048	negative regulation of mitotic sister chromatid segregation	BP	45	1	35	0.99998	2.09575e-15
GO:2000816	negative regulation of mitotic sister chromatid separation	BP	45	1	35	0.99998	2.09575e-15
GO:0033046	negative regulation of sister chromatid segregation	BP	45	1	35	0.99998	2.09575e-15
GO:0098857	membrane microdomain	CC	229	102	40	2.12325e-15	0.959888
GO:0010631	epithelial cell migration	BP	261	112	49	2.31264e-15	0.906594
GO:0090132	epithelium migration	BP	261	112	49	2.31264e-15	0.906594
GO:0090130	tissue migration	BP	261	112	49	2.31264e-15	0.906594
GO:0005178	integrin binding	MF	117	64	11	2.43753e-15	0.999898
GO:0043408	regulation of MAPK cascade	BP	521	188	103	2.54934e-15	0.896132
GO:0043068	positive regulation of programmed cell death	BP	514	186	101	2.63293e-15	0.906642
GO:0043065	positive regulation of apoptotic process	BP	500	182	98	2.78692e-15	0.908405
GO:0001816	cytokine production	BP	554	197	91	2.93438e-15	0.999572
GO:0045892	negative regulation of DNA-templated transcription	BP	959	206	311	0.476113	2.95519e-15
GO:0010604	positive regulation of macromolecule metabolic process	BP	2590	606	718	0.00275464	3.00964e-15
GO:0032991	protein-containing complex	CC	4774	866	1225	1	3.37566e-15
GO:0070603	SWI/SNF superfamily-type complex	CC	92	5	55	0.999996	3.77396e-15
GO:0003678	DNA helicase activity	MF	54	4	39	0.998592	3.8229e-15
GO:0007596	blood coagulation	BP	107	60	10	3.92253e-15	0.999827
GO:0019953	sexual reproduction	BP	719	122	246	0.998944	3.98879e-15
GO:1902679	negative regulation of RNA biosynthetic process	BP	965	207	312	0.485334	4.18144e-15
GO:0022603	regulation of anatomical structure morphogenesis	BP	744	248	155	4.35996e-15	0.778487
GO:0045121	membrane raft	CC	228	101	40	4.53464e-15	0.956914
GO:0050817	coagulation	BP	110	61	11	4.67903e-15	0.999685
GO:0007599	hemostasis	BP	110	61	11	4.67903e-15	0.999685
GO:0003697	single-stranded DNA binding	MF	116	6	64	1	4.92898e-15
GO:0005768	endosome	CC	832	271	102	5.22227e-15	1
GO:0048585	negative regulation of response to stimulus	BP	1351	403	262	6.54492e-15	0.992092
GO:0051303	establishment of chromosome localization	BP	98	10	57	0.998889	6.61022e-15
GO:0008608	attachment of spindle microtubules to kinetochore	BP	46	3	35	0.998597	6.91846e-15
GO:1905819	negative regulation of chromosome separation	BP	46	1	35	0.999985	6.91846e-15
GO:1902100	negative regulation of metaphase/anaphase transition of cell cycle	BP	46	1	35	0.999985	6.91846e-15
GO:0007051	spindle organization	BP	182	30	87	0.959533	6.9511e-15
GO:0007017	microtubule-based process	BP	811	136	270	0.999689	7.41023e-15
GO:0016071	mRNA metabolic process	BP	672	58	232	1	8.4043e-15
GO:0010558	negative regulation of macromolecule biosynthetic process	BP	1654	335	487	0.886635	8.65897e-15
GO:0010632	regulation of epithelial cell migration	BP	208	94	38	8.95066e-15	0.915548
GO:0006397	mRNA processing	BP	456	25	171	1	9.60608e-15
GO:0000018	regulation of DNA recombination	BP	112	12	62	0.999017	1.06625e-14
GO:0009607	response to biotic stimulus	BP	883	283	148	1.19146e-14	0.999965
GO:0050790	regulation of catalytic activity	BP	1165	355	240	1.35061e-14	0.87751
GO:0061982	meiosis I cell cycle process	BP	94	8	55	0.99977	1.38358e-14
GO:0045930	negative regulation of mitotic cell cycle	BP	214	34	97	0.982661	1.39581e-14
GO:0051128	regulation of cellular component organization	BP	2145	594	518	1.47136e-14	0.00344333
GO:0031577	spindle checkpoint signaling	BP	49	1	36	0.999992	1.83751e-14
GO:0002684	positive regulation of immune system process	BP	670	226	120	1.90664e-14	0.996132
GO:0061448	connective tissue development	BP	229	100	42	1.91718e-14	0.920754
GO:0098772	molecular function regulator activity	MF	1380	408	263	1.99835e-14	0.997184
GO:0048771	tissue remodeling	BP	144	72	17	2.26375e-14	0.999428
GO:0032103	positive regulation of response to external stimulus	BP	414	155	63	2.322e-14	0.999796
GO:0003018	vascular process in circulatory system	BP	174	82	17	2.61822e-14	0.999993
GO:0007094	mitotic spindle assembly checkpoint signaling	BP	43	1	33	0.999968	2.68355e-14
GO:0071173	spindle assembly checkpoint signaling	BP	43	1	33	0.999968	2.68355e-14
GO:0008015	blood circulation	BP	363	140	51	2.94101e-14	0.999955
GO:0031327	negative regulation of cellular biosynthetic process	BP	1694	342	494	0.902446	3.385e-14
GO:0044839	cell cycle G2/M phase transition	BP	142	20	72	0.989955	3.43261e-14
GO:0001817	regulation of cytokine production	BP	501	179	82	3.53244e-14	0.999322
GO:0060429	epithelium development	BP	894	284	214	3.62207e-14	0.069997
GO:0065007	biological regulation	BP	8206	1906	1968	7.10513e-12	3.79163e-14
GO:0098657	import into cell	BP	689	230	99	3.94249e-14	1
GO:1902850	microtubule cytoskeleton organization involved in mitosis	BP	151	25	75	0.942845	4.09059e-14
GO:0009897	external side of plasma membrane	CC	206	92	25	4.16808e-14	0.999904
GO:0008285	negative regulation of cell population proliferation	BP	538	189	108	4.21862e-14	0.864571
GO:1901991	negative regulation of mitotic cell cycle phase transition	BP	163	30	79	0.847084	4.73866e-14
GO:0050000	chromosome localization	BP	104	12	58	0.996975	4.96322e-14
GO:0010634	positive regulation of epithelial cell migration	BP	140	70	22	5.19398e-14	0.973786
GO:0043207	response to external biotic stimulus	BP	855	273	139	6.11676e-14	0.999991
GO:0051707	response to other organism	BP	855	273	139	6.11676e-14	0.999991
GO:0005604	basement membrane	CC	93	53	6	6.3849e-14	0.999989
GO:0051306	mitotic sister chromatid separation	BP	57	3	39	0.999852	6.73583e-14
GO:0072686	mitotic spindle	CC	164	23	79	0.993928	7.20531e-14
GO:0008380	RNA splicing	BP	413	24	156	1	7.38971e-14
GO:0090066	regulation of anatomical structure size	BP	458	166	81	7.55333e-14	0.989951
GO:0001775	cell activation	BP	727	239	152	8.04371e-14	0.760551
GO:0009890	negative regulation of biosynthetic process	BP	1714	347	497	0.89298	8.1688e-14
GO:0032432	actin filament bundle	CC	91	52	3	9.48348e-14	1
GO:0070848	response to growth factor	BP	535	187	109	9.94842e-14	0.822203
GO:0071345	cellular response to cytokine stimulus	BP	557	193	87	1.01249e-13	0.999941
GO:0043596	nuclear replication fork	CC	38	2	30	0.998788	1.07711e-13
GO:0030054	cell junction	CC	1838	516	390	1.08686e-13	0.78546
GO:0097517	contractile actin filament bundle	CC	81	48	3	1.26852e-13	0.999999
GO:0001725	stress fiber	CC	81	48	3	1.26852e-13	0.999999
GO:0007169	transmembrane receptor protein tyrosine kinase signaling pathway	BP	493	175	95	1.35039e-13	0.934215
GO:0051310	metaphase chromosome alignment	BP	90	9	52	0.998645	1.4702e-13
GO:0010557	positive regulation of macromolecule biosynthetic process	BP	1874	429	535	0.0437595	1.51902e-13
GO:0043542	endothelial cell migration	BP	185	84	32	1.73185e-13	0.949943
GO:0007229	integrin-mediated signaling pathway	BP	74	45	6	1.99212e-13	0.999594
GO:0043933	protein-containing complex organization	BP	1889	348	538	0.999714	2.02433e-13
GO:0031324	negative regulation of cellular metabolic process	BP	2053	433	578	0.636972	2.04292e-13
GO:1902533	positive regulation of intracellular signal transduction	BP	790	254	143	2.12128e-13	0.997098
GO:0050840	extracellular matrix binding	MF	57	38	6	2.20419e-13	0.992126
GO:0071363	cellular response to growth factor stimulus	BP	521	182	107	2.3005e-13	0.793497
GO:0042641	actomyosin	CC	90	51	3	2.5782e-13	1
GO:1901700	response to oxygen-containing compound	BP	1128	340	220	2.73609e-13	0.981866
GO:0010965	regulation of mitotic sister chromatid separation	BP	54	2	37	0.999965	2.77218e-13
GO:0071674	mononuclear cell migration	BP	101	55	8	2.86688e-13	0.999957
GO:0000398	mRNA splicing, via spliceosome	BP	271	12	112	1	3.12898e-13
GO:0000375	RNA splicing, via transesterification reactions	BP	271	12	112	1	3.12898e-13
GO:0000377	RNA splicing, via transesterification reactions with bulged adenosine as nucleophile	BP	271	12	112	1	3.12898e-13
GO:0005814	centriole	CC	127	10	65	0.99999	3.43503e-13
GO:0045005	DNA-templated DNA replication maintenance of fidelity	BP	52	4	36	0.99795	3.5674e-13
GO:0006811	monoatomic ion transport	BP	778	250	119	3.58381e-13	0.999999
GO:0042325	regulation of phosphorylation	BP	840	266	186	3.84884e-13	0.44457
GO:0051225	spindle assembly	BP	119	16	62	0.990219	4.27133e-13
GO:0048519	negative regulation of biological process	BP	4205	1057	1022	4.34387e-13	3.09901e-06
GO:0051050	positive regulation of transport	BP	726	236	134	4.50215e-13	0.991626
GO:0004386	helicase activity	MF	142	10	70	0.999999	4.61867e-13
GO:0000781	chromosome, telomeric region	CC	111	6	59	0.999999	5.07634e-13
GO:0045739	positive regulation of DNA repair	BP	125	9	64	0.999996	5.10322e-13
GO:0006468	protein phosphorylation	BP	1145	343	266	5.24778e-13	0.135403
GO:0006950	response to stress	BP	2727	721	626	5.86356e-13	0.0711493
GO:0051174	regulation of phosphorus metabolic process	BP	980	301	213	6.41123e-13	0.565252
GO:0060089	molecular transducer activity	MF	490	172	76	6.72435e-13	0.99988
GO:0038023	signaling receptor activity	MF	490	172	76	6.72435e-13	0.99988
GO:0005856	cytoskeleton	CC	1909	437	540	0.0420867	6.76661e-13
GO:0005667	transcription regulator complex	CC	427	81	157	0.902046	8.1614e-13
GO:0051336	regulation of hydrolase activity	BP	587	198	102	8.84682e-13	0.997654
GO:0005622	intracellular anatomical structure	CC	10939	2261	2518	0.99999	9.07839e-13
GO:0031325	positive regulation of cellular metabolic process	BP	2543	601	692	0.00110219	9.11251e-13
GO:0060326	cell chemotaxis	BP	174	79	33	9.14228e-13	0.84997
GO:0031984	organelle subcompartment	CC	784	250	80	9.1438e-13	1
GO:0019220	regulation of phosphate metabolic process	BP	979	300	213	9.60065e-13	0.558335
GO:0032963	collagen metabolic process	BP	95	52	11	9.7142e-13	0.996938
GO:0030246	carbohydrate binding	MF	159	74	5	1.04745e-12	1
GO:0007098	centrosome cycle	BP	127	18	64	0.985382	1.299e-12
GO:0044786	cell cycle DNA replication	BP	38	3	29	0.993219	1.30854e-12
GO:0006270	DNA replication initiation	BP	30	1	25	0.999267	1.31991e-12
GO:0010959	regulation of metal ion transport	BP	296	116	43	1.42676e-12	0.999541
GO:0098552	side of membrane	CC	415	150	58	1.60765e-12	0.999988
GO:0045814	negative regulation of gene expression, epigenetic	BP	119	11	61	0.999877	1.67287e-12
GO:0007127	meiosis I	BP	89	8	50	0.999471	1.88489e-12
GO:0044238	primary metabolic process	BP	7598	1484	1826	1	2.12657e-12
GO:0050673	epithelial cell proliferation	BP	360	134	87	2.28282e-12	0.161077
GO:0002687	positive regulation of leukocyte migration	BP	94	51	13	2.53047e-12	0.982802
GO:0009891	positive regulation of biosynthetic process	BP	1968	455	551	0.0215328	2.64268e-12
GO:0010648	negative regulation of cell communication	BP	1174	347	229	2.65381e-12	0.98369
GO:0001932	regulation of protein phosphorylation	BP	768	244	172	2.71058e-12	0.380604
GO:0043410	positive regulation of MAPK cascade	BP	361	134	68	2.88116e-12	0.934124
GO:0000086	G2/M transition of mitotic cell cycle	BP	126	20	63	0.951444	3.04375e-12
GO:0031023	microtubule organizing center organization	BP	138	19	67	0.991712	3.58299e-12
GO:0019899	enzyme binding	MF	1957	536	415	3.60217e-12	0.797748
GO:0007062	sister chromatid cohesion	BP	50	4	34	0.997027	3.61995e-12
GO:0010594	regulation of endothelial cell migration	BP	147	69	26	3.70117e-12	0.913018
GO:0005539	glycosaminoglycan binding	MF	138	66	19	3.75184e-12	0.994501
GO:0034502	protein localization to chromosome	BP	107	7	56	0.999994	4.55353e-12
GO:0031328	positive regulation of cellular biosynthetic process	BP	1945	451	544	0.0184642	4.62752e-12
GO:0023057	negative regulation of signaling	BP	1175	346	229	4.88139e-12	0.984321
GO:0005737	cytoplasm	CC	8957	2061	1797	5.3186e-12	1
GO:0048471	perinuclear region of cytoplasm	CC	605	200	111	5.61512e-12	0.987797
GO:0010569	regulation of double-strand break repair via homologous recombination	BP	70	6	42	0.998829	5.73373e-12
GO:0000122	negative regulation of transcription by RNA polymerase II	BP	729	158	237	0.431245	6.13212e-12
GO:0016310	phosphorylation	BP	1327	383	301	6.14755e-12	0.243708
GO:0140677	molecular function activator activity	MF	693	223	129	6.41558e-12	0.987092
GO:0005201	extracellular matrix structural constituent	MF	110	56	10	6.80274e-12	0.999895
GO:0022612	gland morphogenesis	BP	113	57	19	7.19863e-12	0.926914
GO:0051247	positive regulation of protein metabolic process	BP	1026	308	214	7.29743e-12	0.810292
GO:0010595	positive regulation of endothelial cell migration	BP	96	51	13	7.34658e-12	0.986556
GO:0050839	cell adhesion molecule binding	MF	225	93	30	7.43137e-12	0.99965
GO:0050727	regulation of inflammatory response	BP	225	93	31	7.43137e-12	0.999327
GO:0007088	regulation of mitotic nuclear division	BP	97	13	52	0.98378	7.89073e-12
GO:1903034	regulation of response to wounding	BP	122	60	15	8.0964e-12	0.997841
GO:0000940	outer kinetochore	CC	22	1	20	0.994965	8.87872e-12
GO:0017116	single-stranded DNA helicase activity	MF	22	1	20	0.994965	8.87872e-12
GO:0001501	skeletal system development	BP	391	141	72	9.26881e-12	0.962404
GO:0051783	regulation of nuclear division	BP	117	19	59	0.933248	9.41763e-12
GO:1901698	response to nitrogen compound	BP	796	249	138	9.82674e-12	0.999573
GO:0001952	regulation of cell-matrix adhesion	BP	108	55	14	1.02963e-11	0.993819
GO:0040029	epigenetic regulation of gene expression	BP	177	18	79	0.999976	1.03803e-11
GO:0003779	actin binding	MF	349	129	66	1.03886e-11	0.926148
GO:0042592	homeostatic process	BP	1295	374	230	1.04325e-11	0.999954
GO:0009968	negative regulation of signal transduction	BP	1085	322	213	1.07219e-11	0.973948
GO:0061061	muscle structure development	BP	561	187	126	1.27366e-11	0.388388
GO:1901701	cellular response to oxygen-containing compound	BP	857	264	169	1.39445e-11	0.950684
GO:0009887	animal organ morphogenesis	BP	779	244	171	1.39554e-11	0.50077
GO:0031297	replication fork processing	BP	47	4	32	0.99485	1.49356e-11
GO:0051298	centrosome duplication	BP	69	8	41	0.988301	1.59336e-11
GO:0043269	regulation of monoatomic ion transport	BP	351	129	53	1.63804e-11	0.999543
GO:0045595	regulation of cell differentiation	BP	1288	371	331	1.87607e-11	0.000359861
GO:0051984	positive regulation of chromosome segregation	BP	28	1	23	0.998813	1.92979e-11
GO:1902749	regulation of cell cycle G2/M phase transition	BP	110	15	56	0.985974	1.94221e-11
GO:0097746	blood vessel diameter maintenance	BP	130	62	13	1.95552e-11	0.999892
GO:0035296	regulation of tube diameter	BP	130	62	13	1.95552e-11	0.999892
GO:0035150	regulation of tube size	BP	130	62	13	1.95552e-11	0.999892
GO:0098588	bounding membrane of organelle	CC	1094	323	119	1.97096e-11	1
GO:0030199	collagen fibril organization	BP	58	36	3	2.19681e-11	0.999915
GO:0050920	regulation of chemotaxis	BP	158	71	32	2.34895e-11	0.722012
GO:0005925	focal adhesion	CC	149	68	24	2.62401e-11	0.969207
GO:0007162	negative regulation of cell adhesion	BP	226	92	34	2.64146e-11	0.996498
GO:0000922	spindle pole	CC	140	14	66	0.999888	2.73688e-11
GO:0044237	cellular metabolic process	BP	7364	1450	1767	1	2.78757e-11
GO:0019838	growth factor binding	MF	116	57	18	2.80692e-11	0.966923
GO:0071675	regulation of mononuclear cell migration	BP	74	42	8	3.06301e-11	0.995848
GO:0098534	centriole assembly	BP	41	3	29	0.996216	3.1318e-11
GO:0010605	negative regulation of macromolecule metabolic process	BP	2103	448	577	0.538176	3.31787e-11
GO:0098542	defense response to other organism	BP	677	216	102	3.45017e-11	0.999998
GO:0048523	negative regulation of cellular process	BP	3949	986	979	3.46633e-11	1.07356e-07
GO:0007052	mitotic spindle organization	BP	120	18	59	0.969864	3.60156e-11
GO:0044093	positive regulation of molecular function	BP	992	296	214	4.20071e-11	0.615527
GO:0010811	positive regulation of cell-substrate adhesion	BP	117	57	16	4.3448e-11	0.991409
GO:0031252	cell leading edge	CC	367	132	65	5.30889e-11	0.980865
GO:0016604	nuclear body	CC	687	101	222	0.999998	5.69856e-11
GO:0030261	chromosome condensation	BP	33	1	25	0.999644	6.37104e-11
GO:0033260	nuclear DNA replication	BP	33	3	25	0.982498	6.37104e-11
GO:0002020	protease binding	MF	118	57	16	6.67167e-11	0.992383
GO:0051130	positive regulation of cellular component organization	BP	1048	309	237	6.79464e-11	0.291843
GO:0016043	cellular component organization	BP	5156	1194	1279	3.12897e-05	6.91224e-11
GO:0032970	regulation of actin filament-based process	BP	337	123	64	8.22372e-11	0.917221
GO:0045132	meiotic chromosome segregation	BP	69	9	40	0.972831	8.23564e-11
GO:0030003	intracellular monoatomic cation homeostasis	BP	380	135	49	8.51079e-11	0.999998
GO:0061041	regulation of wound healing	BP	84	45	10	8.63729e-11	0.993887
GO:0010389	regulation of G2/M transition of mitotic cell cycle	BP	99	15	51	0.953882	8.73542e-11
GO:0110053	regulation of actin filament organization	BP	237	94	40	8.88628e-11	0.977958
GO:0042327	positive regulation of phosphorylation	BP	520	173	118	9.18005e-11	0.344847
GO:0009101	glycoprotein biosynthetic process	BP	234	93	21	9.81699e-11	1
GO:0051641	cellular localization	BP	2918	750	605	9.93913e-11	0.960713
GO:1904018	positive regulation of vasculature development	BP	122	58	19	1.01781e-10	0.968774
GO:0019725	cellular homeostasis	BP	619	199	95	1.03209e-10	0.999989
GO:0001503	ossification	BP	317	117	62	1.07071e-10	0.862593
GO:0098727	maintenance of cell number	BP	181	20	78	0.999914	1.14833e-10
GO:0007099	centriole replication	BP	38	3	27	0.993219	1.28538e-10
GO:0045911	positive regulation of DNA recombination	BP	62	7	37	0.987221	1.30819e-10
GO:0010243	response to organonitrogen compound	BP	725	226	128	1.38556e-10	0.998425
GO:0006873	intracellular monoatomic ion homeostasis	BP	386	136	49	1.38893e-10	0.999999
GO:0043235	receptor complex	CC	266	102	46	1.41543e-10	0.974476
GO:0005911	cell-cell junction	CC	397	139	79	1.42668e-10	0.851234
GO:0030055	cell-substrate junction	CC	160	70	24	1.43636e-10	0.98938
GO:0009617	response to bacterium	BP	361	129	46	1.4482e-10	0.999998
GO:0030001	metal ion transport	BP	591	191	96	1.52932e-10	0.999817
GO:0045766	positive regulation of angiogenesis	BP	120	57	18	1.53702e-10	0.97815
GO:0043227	membrane-bounded organelle	CC	9428	1915	2198	0.999998	1.59321e-10
GO:0032956	regulation of actin cytoskeleton organization	BP	298	111	56	1.71545e-10	0.918663
GO:0045937	positive regulation of phosphate metabolic process	BP	592	191	128	1.79258e-10	0.583314
GO:0010562	positive regulation of phosphorus metabolic process	BP	592	191	128	1.79258e-10	0.583314
GO:0140993	histone modifying activity	MF	192	17	81	0.999999	1.80824e-10
GO:0052547	regulation of peptidase activity	BP	233	92	28	1.86815e-10	0.99997
GO:0060627	regulation of vesicle-mediated transport	BP	472	159	73	1.91531e-10	0.999858
GO:0000792	heterochromatin	CC	95	12	49	0.990072	1.92654e-10
GO:0031507	heterochromatin formation	BP	95	10	49	0.998259	1.92654e-10
GO:0002237	response to molecule of bacterial origin	BP	190	79	24	1.99115e-10	0.999654
GO:0000902	cell morphogenesis	BP	905	271	208	2.05043e-10	0.218462
GO:0002521	leukocyte differentiation	BP	443	151	104	2.13506e-10	0.223101
GO:0050730	regulation of peptidyl-tyrosine phosphorylation	BP	174	74	29	2.14546e-10	0.965227
GO:0006812	monoatomic cation transport	BP	659	208	99	2.37482e-10	0.999998
GO:0048729	tissue morphogenesis	BP	492	164	109	2.44387e-10	0.463
GO:0045597	positive regulation of cell differentiation	BP	741	229	199	2.54501e-10	0.000589766
GO:0018212	peptidyl-tyrosine modification	BP	214	86	35	2.56109e-10	0.982926
GO:0043231	intracellular membrane-bounded organelle	CC	9119	1872	2132	0.999772	2.61684e-10
GO:0046903	secretion	BP	746	230	127	2.96076e-10	0.999719
GO:0098636	protein complex involved in cell adhesion	CC	42	28	3	3.28744e-10	0.997534
GO:0061134	peptidase regulator activity	MF	113	54	6	3.50703e-10	1
GO:0033036	macromolecule localization	BP	2573	667	502	3.58974e-10	0.999561
GO:0018108	peptidyl-tyrosine phosphorylation	BP	212	85	35	3.72984e-10	0.979819
GO:0070828	heterochromatin organization	BP	117	16	56	0.987706	4.18614e-10
GO:0051216	cartilage development	BP	160	69	31	4.18746e-10	0.807634
GO:0045087	innate immune response	BP	545	177	84	4.82971e-10	0.999959
GO:0019827	stem cell population maintenance	BP	176	19	75	0.999929	4.88199e-10
GO:0009893	positive regulation of metabolic process	BP	2851	676	746	0.000330212	5.10633e-10
GO:1902903	regulation of supramolecular fiber organization	BP	342	122	63	5.20184e-10	0.952029
GO:0048663	neuron fate commitment	BP	54	8	33	0.915453	5.4421e-10
GO:0031399	regulation of protein modification process	BP	1054	306	240	5.61772e-10	0.249347
GO:0097190	apoptotic signaling pathway	BP	527	172	98	5.618e-10	0.974616
GO:0044843	cell cycle G1/S phase transition	BP	222	52	89	0.247635	5.62827e-10
GO:0006793	phosphorus metabolic process	BP	2134	564	425	5.70478e-10	0.99324
GO:0030100	regulation of endocytosis	BP	251	96	34	5.79133e-10	0.999751
GO:0022414	reproductive process	BP	986	212	295	0.468955	5.92676e-10
GO:1905517	macrophage migration	BP	38	26	4	5.954e-10	0.979064
GO:0006898	receptor-mediated endocytosis	BP	207	83	28	5.977e-10	0.99926
GO:0019221	cytokine-mediated signaling pathway	BP	272	102	35	6.12548e-10	0.999958
GO:0006796	phosphate-containing compound metabolic process	BP	2114	559	425	6.41246e-10	0.986907
GO:0051172	negative regulation of nitrogen compound metabolic process	BP	1751	392	484	0.137087	6.5261e-10
GO:0071702	organic substance transport	BP	1884	505	315	6.73971e-10	1
GO:0071704	organic substance metabolic process	BP	8019	1595	1896	1	6.98103e-10
GO:0004866	endopeptidase inhibitor activity	MF	66	37	2	7.38701e-10	0.999998
GO:0003729	mRNA binding	MF	308	23	114	1	7.40181e-10
GO:0048468	cell development	BP	2310	604	546	7.7035e-10	0.0145586
GO:0030595	leukocyte chemotaxis	BP	118	55	21	7.80752e-10	0.885919
GO:0098590	plasma membrane region	CC	956	281	197	7.84156e-10	0.852145
GO:0022407	regulation of cell-cell adhesion	BP	330	118	66	8.49182e-10	0.818829
GO:0000003	reproduction	BP	993	215	296	0.421293	8.50773e-10
GO:0002009	morphogenesis of an epithelium	BP	421	143	95	8.5154e-10	0.387806
GO:0005721	pericentric heterochromatin	CC	29	0	22	1	8.85664e-10
GO:0000139	Golgi membrane	CC	239	92	23	8.95888e-10	1
GO:0031570	DNA integrity checkpoint signaling	BP	119	15	56	0.995212	9.35965e-10
GO:0051315	attachment of mitotic spindle microtubules to kinetochore	BP	23	1	19	0.996042	9.84322e-10
GO:1901976	regulation of cell cycle checkpoint	BP	45	3	29	0.998286	1.00212e-09
GO:0032496	response to lipopolysaccharide	BP	179	74	22	1.01194e-09	0.999693
GO:0060348	bone development	BP	176	73	22	1.10037e-09	0.999549
GO:0043069	negative regulation of programmed cell death	BP	772	234	152	1.17724e-09	0.943836
GO:0050678	regulation of epithelial cell proliferation	BP	303	110	79	1.17783e-09	0.0460226
GO:0061572	actin filament bundle organization	BP	160	68	31	1.19035e-09	0.807634
GO:0140352	export from cell	BP	725	222	129	1.21204e-09	0.997852
GO:0036211	protein modification process	BP	2459	637	517	1.22115e-09	0.883515
GO:0033554	cellular response to stress	BP	1577	353	440	0.152868	1.24422e-09
GO:0051246	regulation of protein metabolic process	BP	1781	479	375	1.26651e-09	0.83087
GO:2001252	positive regulation of chromosome organization	BP	102	10	50	0.999397	1.27003e-09
GO:0070372	regulation of ERK1 and ERK2 cascade	BP	220	86	40	1.30861e-09	0.925714
GO:0090734	site of DNA damage	CC	111	10	53	0.999855	1.36608e-09
GO:0071840	cellular component organization or biogenesis	BP	5358	1209	1313	0.00283766	1.37711e-09
GO:0044249	cellular biosynthetic process	BP	5624	1054	1372	1	1.40652e-09
GO:0030900	forebrain development	BP	339	63	122	0.910078	1.40717e-09
GO:0030193	regulation of blood coagulation	BP	39	26	2	1.42285e-09	0.999233
GO:1900046	regulation of hemostasis	BP	39	26	2	1.42285e-09	0.999233
GO:0000082	G1/S transition of mitotic cell cycle	BP	199	48	81	0.191026	1.42793e-09
GO:0030545	signaling receptor regulator activity	MF	217	85	36	1.45147e-09	0.979411
GO:0001819	positive regulation of cytokine production	BP	297	108	42	1.49718e-09	0.999768
GO:0030414	peptidase inhibitor activity	MF	70	38	2	1.51988e-09	0.999999
GO:0055080	monoatomic cation homeostasis	BP	428	144	56	1.54516e-09	0.999999
GO:0031401	positive regulation of protein modification process	BP	653	203	149	1.64386e-09	0.295044
GO:0048878	chemical homeostasis	BP	759	230	124	1.69274e-09	0.999966
GO:0003723	RNA binding	MF	1003	84	297	1	1.71505e-09
GO:1903311	regulation of mRNA metabolic process	BP	267	28	101	0.999999	1.78824e-09
GO:0008201	heparin binding	MF	102	49	13	1.82172e-09	0.993761
GO:0032940	secretion by cell	BP	678	209	120	2.05913e-09	0.997621
GO:0007420	brain development	BP	568	110	184	0.893116	2.20425e-09
GO:0005518	collagen binding	MF	52	31	5	2.26789e-09	0.994104
GO:0007417	central nervous system development	BP	782	175	240	0.249769	2.27041e-09
GO:0050818	regulation of coagulation	BP	42	27	3	2.31499e-09	0.997534
GO:0080134	regulation of response to stress	BP	1018	294	219	2.32073e-09	0.635059
GO:0034728	nucleosome organization	BP	75	3	40	0.999997	2.47366e-09
GO:0031347	regulation of defense response	BP	506	164	74	2.52916e-09	0.99999
GO:0051017	actin filament bundle assembly	BP	156	66	31	2.60488e-09	0.759515
GO:0006271	DNA strand elongation involved in DNA replication	BP	13	0	13	1	2.61025e-09
GO:0002062	chondrocyte differentiation	BP	97	47	15	2.72759e-09	0.956445
GO:0150115	cell-substrate junction organization	BP	100	48	14	2.75409e-09	0.983359
GO:0050921	positive regulation of chemotaxis	BP	100	48	19	2.75409e-09	0.79336
GO:0030855	epithelial cell differentiation	BP	454	150	105	2.89245e-09	0.276814
GO:0044877	protein-containing complex binding	MF	1706	406	469	0.00497914	2.91856e-09
GO:0030139	endocytic vesicle	CC	176	72	20	2.92909e-09	0.999911
GO:0002757	immune response-activating signaling pathway	BP	286	104	39	3.01021e-09	0.999879
GO:0009892	negative regulation of metabolic process	BP	2288	491	608	0.459126	3.02971e-09
GO:0045321	leukocyte activation	BP	638	198	140	3.07377e-09	0.505481
GO:0052548	regulation of endopeptidase activity	BP	203	80	28	3.16003e-09	0.998835
GO:0071711	basement membrane organization	BP	33	23	2	3.39767e-09	0.997085
GO:0061135	endopeptidase regulator activity	MF	80	41	3	3.41469e-09	0.999999
GO:0030546	signaling receptor activator activity	MF	200	79	33	3.49599e-09	0.977143
GO:0007064	mitotic sister chromatid cohesion	BP	26	3	20	0.938187	3.49852e-09
GO:0051924	regulation of calcium ion transport	BP	190	76	26	3.57533e-09	0.998607
GO:0008017	microtubule binding	MF	246	46	94	0.86661	3.58602e-09
GO:0055082	intracellular chemical homeostasis	BP	535	171	86	3.64933e-09	0.99976
GO:0044092	negative regulation of molecular function	BP	624	194	118	3.82428e-09	0.972817
GO:0042383	sarcolemma	CC	138	60	23	3.91491e-09	0.948735
GO:0034446	substrate adhesion-dependent cell spreading	BP	89	44	7	3.94912e-09	0.9999
GO:1901576	organic substance biosynthetic process	BP	5683	1070	1381	1	3.97244e-09
GO:0050684	regulation of mRNA processing	BP	126	12	57	0.999879	4.18959e-09
GO:0008134	transcription factor binding	MF	595	121	190	0.748681	4.25309e-09
GO:1905168	positive regulation of double-strand break repair via homologous recombination	BP	35	3	24	0.987975	4.3823e-09
GO:0050801	monoatomic ion homeostasis	BP	434	144	57	4.40848e-09	0.999999
GO:0030234	enzyme regulator activity	MF	951	276	180	4.5037e-09	0.991199
GO:0043066	negative regulation of apoptotic process	BP	747	225	149	4.60214e-09	0.916565
GO:0097530	granulocyte migration	BP	75	39	12	4.79599e-09	0.920448
GO:0004857	enzyme inhibitor activity	MF	232	88	35	4.82363e-09	0.996674
GO:0001934	positive regulation of protein phosphorylation	BP	480	156	114	5.06202e-09	0.172796
GO:0042175	nuclear outer membrane-endoplasmic reticulum membrane network	CC	541	172	50	5.079e-09	1
GO:0030168	platelet activation	BP	64	35	7	5.17774e-09	0.992737
GO:0006816	calcium ion transport	BP	303	108	46	5.40372e-09	0.998839
GO:0071559	response to transforming growth factor beta	BP	212	82	47	5.63302e-09	0.489182
GO:0140546	defense response to symbiont	BP	619	192	98	5.64931e-09	0.999956
GO:0006665	sphingolipid metabolic process	BP	114	52	14	5.73588e-09	0.997191
GO:1901564	organonitrogen compound metabolic process	BP	4670	1127	853	6.06161e-09	1
GO:0019538	protein metabolic process	BP	3896	956	732	6.2821e-09	1
GO:0002764	immune response-regulating signaling pathway	BP	293	105	41	6.31508e-09	0.999805
GO:0050865	regulation of cell activation	BP	410	137	86	6.37348e-09	0.69595
GO:0006396	RNA processing	BP	857	46	257	1	6.68221e-09
GO:0043236	laminin binding	MF	27	20	3	6.78721e-09	0.95446
GO:1905521	regulation of macrophage migration	BP	27	20	2	6.78721e-09	0.989228
GO:0009058	biosynthetic process	BP	5730	1079	1389	1	7.2281e-09
GO:0002688	regulation of leukocyte chemotaxis	BP	73	38	13	7.25802e-09	0.838903
GO:0031214	biomineral tissue development	BP	124	55	14	7.28833e-09	0.999302
GO:0005681	spliceosomal complex	CC	195	6	78	1	7.29188e-09
GO:0007010	cytoskeleton organization	BP	1210	338	326	7.81202e-09	7.75014e-06
GO:0015631	tubulin binding	MF	344	65	121	0.885514	7.83378e-09
GO:0034330	cell junction organization	BP	688	209	156	7.87964e-09	0.321631
GO:0070371	ERK1 and ERK2 cascade	BP	241	90	45	7.8904e-09	0.90536
GO:0050866	negative regulation of cell activation	BP	134	58	19	8.66344e-09	0.9913
GO:0042802	identical protein binding	MF	1847	489	396	8.807e-09	0.706539
GO:0005789	endoplasmic reticulum membrane	CC	514	164	46	8.83245e-09	1
GO:0005764	lysosome	CC	427	141	35	9.06107e-09	1
GO:0000323	lytic vacuole	CC	427	141	35	9.06107e-09	1
GO:0043534	blood vessel endothelial cell migration	BP	106	49	20	9.11956e-09	0.808102
GO:0016525	negative regulation of angiogenesis	BP	88	43	17	9.29502e-09	0.759581
GO:0007267	cell-cell signaling	BP	1258	349	301	9.86688e-09	0.0375185
GO:0002573	myeloid leukocyte differentiation	BP	177	71	27	1.00954e-08	0.989972
GO:0007276	gamete generation	BP	533	89	172	0.997483	1.02296e-08
GO:1901699	cellular response to nitrogen compound	BP	515	164	104	1.02838e-08	0.843705
GO:0048732	gland development	BP	317	111	73	1.03288e-08	0.332585
GO:0090329	regulation of DNA-templated DNA replication	BP	36	4	24	0.965117	1.04128e-08
GO:0001726	ruffle	CC	141	60	22	1.04998e-08	0.976206
GO:0048018	receptor ligand activity	MF	194	76	33	1.05712e-08	0.962816
GO:0034508	centromere complex assembly	BP	27	0	20	1	1.07044e-08
GO:0034976	response to endoplasmic reticulum stress	BP	236	88	21	1.25517e-08	1
GO:0032880	regulation of protein localization	BP	819	241	159	1.26432e-08	0.96698
GO:0000794	condensed nuclear chromosome	CC	59	3	33	0.999903	1.27705e-08
GO:0098827	endoplasmic reticulum subcompartment	CC	528	167	47	1.28564e-08	1
GO:0071459	protein localization to chromosome, centromeric region	BP	23	1	18	0.996042	1.36662e-08
GO:2000181	negative regulation of blood vessel morphogenesis	BP	89	43	17	1.42923e-08	0.77617
GO:1901343	negative regulation of vasculature development	BP	89	43	17	1.42923e-08	0.77617
GO:0070851	growth factor receptor binding	MF	95	45	9	1.4367e-08	0.999591
GO:0008154	actin polymerization or depolymerization	BP	165	67	24	1.46725e-08	0.993691
GO:0002429	immune response-activating cell surface receptor signaling pathway	BP	165	67	22	1.46725e-08	0.998249
GO:1902905	positive regulation of supramolecular fiber organization	BP	152	63	32	1.55e-08	0.631826
GO:0070085	glycosylation	BP	182	72	15	1.58708e-08	1
GO:0044087	regulation of cellular component biogenesis	BP	874	254	197	1.72283e-08	0.331254
GO:1902532	negative regulation of intracellular signal transduction	BP	481	154	86	1.9652e-08	0.988447
GO:0008284	positive regulation of cell population proliferation	BP	707	212	200	1.96825e-08	2.41878e-05
GO:0007264	small GTPase-mediated signal transduction	BP	383	128	66	1.9893e-08	0.990828
GO:0060341	regulation of cellular localization	BP	908	262	180	2.06515e-08	0.947498
GO:0043535	regulation of blood vessel endothelial cell migration	BP	84	41	15	2.13107e-08	0.84939
GO:0007044	cell-substrate junction assembly	BP	93	44	13	2.16998e-08	0.980585
GO:0043085	positive regulation of catalytic activity	BP	708	212	156	2.23027e-08	0.480312
GO:0050731	positive regulation of peptidyl-tyrosine phosphorylation	BP	121	53	24	2.29975e-08	0.742358
GO:0045165	cell fate commitment	BP	186	45	74	0.193847	2.3046e-08
GO:0033043	regulation of organelle organization	BP	1051	263	303	0.00166347	2.3522e-08
GO:0005938	cell cortex	CC	253	92	54	2.43773e-08	0.61029
GO:0042770	signal transduction in response to DNA damage	BP	160	29	66	0.86575	2.50929e-08
GO:0070192	chromosome organization involved in meiotic cell cycle	BP	42	3	26	0.996892	2.55005e-08
GO:0060322	head development	BP	623	129	194	0.674187	2.55807e-08
GO:0051493	regulation of cytoskeleton organization	BP	460	148	104	2.62631e-08	0.372417
GO:0010812	negative regulation of cell-substrate adhesion	BP	48	28	5	2.65386e-08	0.988245
GO:0008289	lipid binding	MF	607	186	80	2.70472e-08	1
GO:0010876	lipid localization	BP	344	117	36	2.71983e-08	1
GO:0071560	cellular response to transforming growth factor beta stimulus	BP	208	79	47	2.73459e-08	0.43056
GO:0099080	supramolecular complex	CC	1085	246	311	0.144224	2.83971e-08
GO:0008305	integrin complex	CC	24	18	2	2.87538e-08	0.979581
GO:0007159	leukocyte cell-cell adhesion	BP	254	92	48	3.03264e-08	0.895012
GO:0007178	transmembrane receptor protein serine/threonine kinase signaling pathway	BP	290	102	69	3.14217e-08	0.234992
GO:0019955	cytokine binding	MF	79	39	8	3.15045e-08	0.998126
GO:1901989	positive regulation of cell cycle phase transition	BP	104	16	48	0.951237	3.16454e-08
GO:0042110	T cell activation	BP	371	124	83	3.29589e-08	0.432487
GO:0140657	ATP-dependent activity	MF	492	84	159	0.993341	3.35464e-08
GO:1901135	carbohydrate derivative metabolic process	BP	864	250	106	3.43206e-08	1
GO:0043086	negative regulation of catalytic activity	BP	379	126	59	3.62184e-08	0.999314
GO:0008104	protein localization	BP	2228	573	436	3.63758e-08	0.99854
GO:0034113	heterotypic cell-cell adhesion	BP	31	21	3	3.64652e-08	0.978369
GO:0005884	actin filament	CC	113	50	17	3.82491e-08	0.974417
GO:0002683	negative regulation of immune system process	BP	335	114	48	3.96438e-08	0.999854
GO:1903036	positive regulation of response to wounding	BP	54	30	6	3.96756e-08	0.987187
GO:0002253	activation of immune response	BP	324	111	49	3.98527e-08	0.999252
GO:0005773	vacuole	CC	505	159	43	4.05497e-08	1
GO:0050778	positive regulation of immune response	BP	440	142	75	4.08419e-08	0.995708
GO:0043413	macromolecule glycosylation	BP	162	65	14	4.14533e-08	0.999998
GO:0006486	protein glycosylation	BP	162	65	14	4.14533e-08	0.999998
GO:0001216	DNA-binding transcription activator activity	MF	335	77	116	0.250145	4.30521e-08
GO:0000077	DNA damage checkpoint signaling	BP	111	15	50	0.987501	4.38608e-08
GO:0071222	cellular response to lipopolysaccharide	BP	123	53	14	4.50724e-08	0.999194
GO:0004888	transmembrane signaling receptor activity	MF	373	124	61	4.66143e-08	0.997218
GO:0071013	catalytic step 2 spliceosome	CC	90	1	43	1	4.69422e-08
GO:0030282	bone mineralization	BP	95	44	11	4.79978e-08	0.996938
GO:0035825	homologous recombination	BP	43	0	26	1	5.10692e-08
GO:0000939	inner kinetochore	CC	18	0	15	1	5.10927e-08
GO:0071219	cellular response to molecule of bacterial origin	BP	130	55	15	5.41403e-08	0.999279
GO:0031099	regeneration	BP	130	55	21	5.41403e-08	0.959314
GO:0060623	regulation of chromosome condensation	BP	11	0	11	1	5.47636e-08
GO:0071216	cellular response to biotic stimulus	BP	153	62	24	5.49155e-08	0.978808
GO:0090287	regulation of cellular response to growth factor stimulus	BP	264	94	51	5.56969e-08	0.865055
GO:1903510	mucopolysaccharide metabolic process	BP	63	33	4	5.76921e-08	0.999824
GO:0002768	immune response-regulating cell surface receptor signaling pathway	BP	170	67	24	5.88998e-08	0.996331
GO:0004518	nuclease activity	MF	163	16	66	0.999973	5.91256e-08
GO:0043484	regulation of RNA splicing	BP	173	18	69	0.999957	6.06207e-08
GO:0070727	cellular macromolecule localization	BP	2240	574	445	6.1882e-08	0.995401
GO:0030864	cortical actin cytoskeleton	CC	66	34	9	6.25322e-08	0.968174
GO:0071417	cellular response to organonitrogen compound	BP	458	146	94	6.2549e-08	0.781881
GO:0006986	response to unfolded protein	BP	105	47	6	6.29853e-08	0.999999
GO:0050776	regulation of immune response	BP	543	168	90	6.34797e-08	0.999334
GO:0032200	telomere organization	BP	147	12	61	0.999996	6.48311e-08
GO:0033993	response to lipid	BP	516	161	100	6.50335e-08	0.930349
GO:0031032	actomyosin structure organization	BP	184	71	36	6.547e-08	0.804252
GO:0048024	regulation of mRNA splicing, via spliceosome	BP	103	9	47	0.999831	6.78968e-08
GO:0005488	binding	MF	9814	2158	2257	0.00131371	7.39362e-08
GO:0006672	ceramide metabolic process	BP	78	38	10	7.40417e-08	0.985895
GO:0141091	transforming growth factor beta receptor superfamily signaling pathway	BP	269	95	65	7.43341e-08	0.201433
GO:0002252	immune effector process	BP	372	123	56	7.43873e-08	0.999705
GO:0007292	female gamete generation	BP	122	16	53	0.993113	7.74299e-08
GO:0045177	apical part of cell	CC	335	113	65	7.74777e-08	0.883357
GO:0098771	inorganic ion homeostasis	BP	376	124	54	7.76263e-08	0.999933
GO:0001968	fibronectin binding	MF	25	18	2	8.2099e-08	0.983481
GO:0030195	negative regulation of blood coagulation	BP	25	18	1	8.2099e-08	0.997942
GO:1900047	negative regulation of hemostasis	BP	25	18	1	8.2099e-08	0.997942
GO:0030832	regulation of actin filament length	BP	138	57	22	8.54865e-08	0.968281
GO:0032392	DNA geometric change	BP	49	2	28	0.999892	8.67717e-08
GO:0006275	regulation of DNA replication	BP	110	15	49	0.985974	9.18825e-08
GO:0030038	contractile actin filament bundle assembly	BP	103	46	19	9.43439e-08	0.833906
GO:0043149	stress fiber assembly	BP	103	46	19	9.43439e-08	0.833906
GO:0033627	cell adhesion mediated by integrin	BP	64	33	9	9.4793e-08	0.958775
GO:1905820	positive regulation of chromosome separation	BP	27	1	19	0.99849	9.79477e-08
GO:0016363	nuclear matrix	CC	101	17	46	0.894606	1.00179e-07
GO:0006869	lipid transport	BP	296	102	30	1.01595e-07	1
GO:0051668	localization within membrane	BP	641	192	96	1.03377e-07	0.999998
GO:0043536	positive regulation of blood vessel endothelial cell migration	BP	53	29	7	1.04728e-07	0.962293
GO:0044057	regulation of system process	BP	454	144	85	1.08594e-07	0.959577
GO:0007080	mitotic metaphase chromosome alignment	BP	55	5	30	0.995497	1.25224e-07
GO:0045906	negative regulation of vasoconstriction	BP	15	13	0	1.27519e-07	1
GO:1905523	positive regulation of macrophage migration	BP	15	13	1	1.27519e-07	0.975523
GO:2001233	regulation of apoptotic signaling pathway	BP	349	116	65	1.27732e-07	0.9434
GO:0046636	negative regulation of alpha-beta T cell activation	BP	35	22	2	1.30305e-07	0.998127
GO:0010543	regulation of platelet activation	BP	35	22	4	1.30305e-07	0.964866
GO:0071621	granulocyte chemotaxis	BP	59	31	12	1.32313e-07	0.664179
GO:0019229	regulation of vasoconstriction	BP	59	31	4	1.32313e-07	0.999606
GO:0043073	germ cell nucleus	CC	72	6	36	0.999173	1.36136e-07
GO:0035064	methylated histone binding	MF	72	4	36	0.999958	1.36136e-07
GO:0006996	organelle organization	BP	3009	648	763	0.403859	1.41021e-07
GO:0140297	DNA-binding transcription factor binding	MF	453	99	146	0.415884	1.47993e-07
GO:0035861	site of double-strand break	CC	81	9	39	0.994782	1.51292e-07
GO:0007507	heart development	BP	507	157	122	1.62482e-07	0.126437
GO:0007179	transforming growth factor beta receptor signaling pathway	BP	174	67	38	1.67219e-07	0.537919
GO:0008064	regulation of actin polymerization or depolymerization	BP	137	56	22	1.68608e-07	0.965165
GO:0006029	proteoglycan metabolic process	BP	74	36	7	1.69968e-07	0.998591
GO:0042995	cell projection	CC	2029	522	442	1.72093e-07	0.564827
GO:0001933	negative regulation of protein phosphorylation	BP	266	93	51	1.73567e-07	0.878371
GO:0060541	respiratory system development	BP	202	75	46	1.79817e-07	0.408665
GO:0051604	protein maturation	BP	404	130	48	1.84396e-07	1
GO:0040007	growth	BP	835	239	203	1.86765e-07	0.0459984
GO:0060485	mesenchyme development	BP	234	84	55	1.87424e-07	0.298323
GO:0010035	response to inorganic substance	BP	359	118	62	1.95305e-07	0.988284
GO:0002690	positive regulation of leukocyte chemotaxis	BP	57	30	9	2.00423e-07	0.903662
GO:0140375	immune receptor activity	MF	46	26	1	2.00485e-07	0.999989
GO:0030041	actin filament polymerization	BP	141	57	22	2.05521e-07	0.976206
GO:0030016	myofibril	CC	168	65	23	2.07108e-07	0.99758
GO:0051345	positive regulation of hydrolase activity	BP	352	116	71	2.1254e-07	0.804515
GO:0002548	monocyte chemotaxis	BP	26	18	3	2.13354e-07	0.945418
GO:0050819	negative regulation of coagulation	BP	26	18	2	2.13354e-07	0.986653
GO:0048609	multicellular organismal reproductive process	BP	605	119	185	0.862541	2.26605e-07
GO:0051053	negative regulation of DNA metabolic process	BP	119	12	51	0.999649	2.28102e-07
GO:0008360	regulation of cell shape	BP	125	52	20	2.37365e-07	0.960591
GO:0030097	hemopoiesis	BP	728	212	167	2.39412e-07	0.255977
GO:0001228	DNA-binding transcription activator activity, RNA polymerase II-specific	MF	330	77	112	0.205647	2.4022e-07
GO:0016514	SWI/SNF complex	CC	28	2	19	0.98976	2.41975e-07
GO:2001235	positive regulation of apoptotic signaling pathway	BP	135	55	20	2.46801e-07	0.985613
GO:0065010	extracellular membrane-bounded organelle	CC	87	40	10	2.47107e-07	0.996041
GO:0043230	extracellular organelle	CC	87	40	10	2.47107e-07	0.996041
GO:0043270	positive regulation of monoatomic ion transport	BP	162	63	28	2.55848e-07	0.93967
GO:0006401	RNA catabolic process	BP	255	22	91	1	2.65905e-07
GO:0034329	cell junction assembly	BP	376	122	87	2.67183e-07	0.296805
GO:0060537	muscle tissue development	BP	361	118	86	2.71671e-07	0.201986
GO:0034399	nuclear periphery	CC	126	18	53	0.983739	2.76068e-07
GO:1902750	negative regulation of cell cycle G2/M phase transition	BP	65	7	33	0.991866	2.8432e-07
GO:0008217	regulation of blood pressure	BP	129	53	17	2.94615e-07	0.995961
GO:0046649	lymphocyte activation	BP	531	162	127	2.98092e-07	0.137434
GO:0071677	positive regulation of mononuclear cell migration	BP	44	25	6	3.00019e-07	0.941657
GO:0090307	mitotic spindle assembly	BP	68	10	34	0.937501	3.01882e-07
GO:0070588	calcium ion transmembrane transport	BP	222	80	31	3.03483e-07	0.999062
GO:0140678	molecular function inhibitor activity	MF	328	109	58	3.0809e-07	0.975881
GO:0045936	negative regulation of phosphate metabolic process	BP	343	113	71	3.09926e-07	0.726913
GO:0010563	negative regulation of phosphorus metabolic process	BP	343	113	71	3.09926e-07	0.726913
GO:0051015	actin filament binding	MF	180	68	31	3.15002e-07	0.950508
GO:0140694	non-membrane-bounded organelle assembly	BP	361	56	120	0.99819	3.18033e-07
GO:0097191	extrinsic apoptotic signaling pathway	BP	187	70	32	3.19175e-07	0.9571
GO:0140034	methylation-dependent protein binding	MF	74	4	36	0.999972	3.26768e-07
GO:0030863	cortical cytoskeleton	CC	94	42	19	3.32054e-07	0.693139
GO:0000118	histone deacetylase complex	CC	77	7	37	0.998801	3.34172e-07
GO:0002250	adaptive immune response	BP	244	86	43	3.3648e-07	0.959037
GO:0030162	regulation of proteolysis	BP	493	152	70	3.44524e-07	0.999996
GO:0032602	chemokine production	BP	61	31	8	3.52941e-07	0.971709
GO:0012506	vesicle membrane	CC	552	167	56	3.55704e-07	1
GO:0046639	negative regulation of alpha-beta T cell differentiation	BP	22	16	1	3.5602e-07	0.995674
GO:0005775	vacuolar lumen	CC	22	16	2	3.5602e-07	0.968928
GO:0006874	intracellular calcium ion homeostasis	BP	223	80	35	3.7561e-07	0.992244
GO:0090575	RNA polymerase II transcription regulator complex	CC	218	40	80	0.881864	3.76664e-07
GO:0035966	response to topologically incorrect protein	BP	120	50	7	3.79283e-07	1
GO:0042692	muscle cell differentiation	BP	348	114	71	3.81028e-07	0.771986
GO:0048660	regulation of smooth muscle cell proliferation	BP	150	59	29	3.8697e-07	0.804915
GO:0043549	regulation of kinase activity	BP	471	146	98	4.14277e-07	0.73738
GO:0009628	response to abiotic stimulus	BP	798	228	174	4.2337e-07	0.541633
GO:0010972	negative regulation of G2/M transition of mitotic cell cycle	BP	63	7	32	0.988993	4.23559e-07
GO:0022616	DNA strand elongation	BP	36	2	22	0.998132	4.23929e-07
GO:0043202	lysosomal lumen	CC	20	15	2	4.36448e-07	0.953012
GO:0045807	positive regulation of endocytosis	BP	137	55	16	4.3684e-07	0.999357
GO:0008152	metabolic process	BP	8323	1667	1935	0.999999	4.47191e-07
GO:0061045	negative regulation of wound healing	BP	42	24	4	4.48515e-07	0.98975
GO:0034708	methyltransferase complex	CC	96	5	43	0.999998	4.59769e-07
GO:0034220	monoatomic ion transmembrane transport	BP	582	174	98	4.77721e-07	0.9992
GO:0022409	positive regulation of cell-cell adhesion	BP	203	74	41	4.99812e-07	0.748037
GO:0001954	positive regulation of cell-matrix adhesion	BP	56	29	9	5.01742e-07	0.892095
GO:0030659	cytoplasmic vesicle membrane	CC	539	163	55	5.06477e-07	1
GO:0022408	negative regulation of cell-cell adhesion	BP	141	56	23	5.22935e-07	0.960694
GO:0031261	DNA replication preinitiation complex	CC	12	0	11	1	5.25629e-07
GO:0061351	neural precursor cell proliferation	BP	185	38	70	0.636691	5.35108e-07
GO:0140534	endoplasmic reticulum protein-containing complex	CC	118	49	6	5.58506e-07	1
GO:0006334	nucleosome assembly	BP	58	2	30	0.999986	5.84321e-07
GO:0031491	nucleosome binding	MF	58	5	30	0.997328	5.84321e-07
GO:0030203	glycosaminoglycan metabolic process	BP	77	36	4	5.87555e-07	0.99999
GO:0061138	morphogenesis of a branching epithelium	BP	155	60	33	5.88994e-07	0.604763
GO:0051248	negative regulation of protein metabolic process	BP	716	207	131	5.93989e-07	0.99356
GO:0006268	DNA unwinding involved in DNA replication	BP	20	0	15	1	6.15422e-07
GO:0051988	regulation of attachment of spindle microtubules to kinetochore	BP	20	2	15	0.947502	6.15422e-07
GO:0051235	maintenance of location	BP	269	92	42	6.22145e-07	0.996369
GO:2000514	regulation of CD4-positive, alpha-beta T cell activation	BP	48	26	6	6.22279e-07	0.967482
GO:0010952	positive regulation of peptidase activity	BP	125	51	21	6.32788e-07	0.936145
GO:0045859	regulation of protein kinase activity	BP	420	132	87	6.48328e-07	0.742568
GO:0000723	telomere maintenance	BP	142	12	57	0.999991	6.50297e-07
GO:0007517	muscle organ development	BP	262	90	58	6.61879e-07	0.487302
GO:0007399	nervous system development	BP	2046	511	533	1.07046e-05	6.76467e-07
GO:0031349	positive regulation of defense response	BP	314	104	46	6.84998e-07	0.9996
GO:0070374	positive regulation of ERK1 and ERK2 cascade	BP	142	56	24	6.85885e-07	0.943063
GO:0035097	histone methyltransferase complex	CC	67	4	33	0.999887	7.00901e-07
GO:0043588	skin development	BP	201	73	50	7.01402e-07	0.172616
GO:0042575	DNA polymerase complex	CC	18	1	14	0.986813	7.02287e-07
GO:0045335	phagocytic vesicle	CC	93	41	7	7.07595e-07	0.999952
GO:1901992	positive regulation of mitotic cell cycle phase transition	BP	88	16	40	0.803502	7.16899e-07
GO:0032508	DNA duplex unwinding	BP	42	2	24	0.999494	7.28266e-07
GO:1902969	mitotic DNA replication	BP	16	2	13	0.88579	7.4172e-07
GO:0071565	nBAF complex	CC	16	2	13	0.88579	7.4172e-07
GO:0002695	negative regulation of leukocyte activation	BP	119	49	18	7.54549e-07	0.975721
GO:1902105	regulation of leukocyte differentiation	BP	230	81	58	7.60693e-07	0.126567
GO:0010628	positive regulation of gene expression	BP	861	242	199	7.62639e-07	0.197928
GO:0042326	negative regulation of phosphorylation	BP	285	96	55	7.82307e-07	0.875121
GO:0044818	mitotic G2/M transition checkpoint	BP	53	6	28	0.981266	7.88809e-07
GO:1902806	regulation of cell cycle G1/S phase transition	BP	173	45	66	0.0816393	7.95103e-07
GO:0043292	contractile fiber	CC	177	66	25	8.07401e-07	0.996839
GO:0030323	respiratory tube development	BP	184	68	40	8.07844e-07	0.550474
GO:0006022	aminoglycan metabolic process	BP	84	38	4	8.13953e-07	0.999998
GO:0051233	spindle midzone	CC	37	7	22	0.703934	8.29468e-07
GO:0071103	DNA conformation change	BP	56	4	29	0.999037	8.70507e-07
GO:0005788	endoplasmic reticulum lumen	CC	69	33	7	9.03332e-07	0.996754
GO:0030324	lung development	BP	181	67	40	9.07383e-07	0.503486
GO:0030574	collagen catabolic process	BP	23	16	0	9.3686e-07	1
GO:0006949	syncytium formation	BP	46	25	5	9.40576e-07	0.983547
GO:0097193	intrinsic apoptotic signaling pathway	BP	275	93	51	9.51899e-07	0.9263
GO:0006643	membrane lipid metabolic process	BP	157	60	17	9.77166e-07	0.999909
GO:0048659	smooth muscle cell proliferation	BP	157	60	30	9.77166e-07	0.828072
GO:1904949	ATPase complex	CC	137	15	55	0.999555	1.01082e-06
GO:1903522	regulation of blood circulation	BP	185	68	22	1.01419e-06	0.99986
GO:0010817	regulation of hormone levels	BP	377	120	73	1.01952e-06	0.899601
GO:0071897	DNA biosynthetic process	BP	164	25	63	0.981462	1.06444e-06
GO:0045178	basal part of cell	CC	221	78	31	1.09894e-06	0.998954
GO:0004527	exonuclease activity	MF	74	6	35	0.999417	1.10801e-06
GO:1903169	regulation of calcium ion transmembrane transport	BP	127	51	17	1.12173e-06	0.994838
GO:0001889	liver development	BP	104	44	18	1.13082e-06	0.898184
GO:0030278	regulation of ossification	BP	104	44	18	1.13082e-06	0.898184
GO:0008194	UDP-glycosyltransferase activity	MF	104	44	10	1.13082e-06	0.999717
GO:0050729	positive regulation of inflammatory response	BP	85	38	8	1.17119e-06	0.999303
GO:0007143	female meiotic nuclear division	BP	35	2	21	0.997684	1.19903e-06
GO:0070316	regulation of G0 to G1 transition	BP	35	6	21	0.788804	1.19903e-06
GO:0051223	regulation of protein transport	BP	405	127	79	1.2028e-06	0.894513
GO:0043491	phosphatidylinositol 3-kinase/protein kinase B signal transduction	BP	236	82	39	1.21889e-06	0.984246
GO:1903037	regulation of leukocyte cell-cell adhesion	BP	236	82	48	1.21889e-06	0.744255
GO:0070201	regulation of establishment of protein localization	BP	479	146	98	1.22296e-06	0.796788
GO:0061035	regulation of cartilage development	BP	55	28	10	1.23645e-06	0.794457
GO:1903829	positive regulation of protein localization	BP	444	137	85	1.24746e-06	0.933251
GO:1903561	extracellular vesicle	CC	79	36	10	1.26965e-06	0.98769
GO:0030148	sphingolipid biosynthetic process	BP	79	36	9	1.26965e-06	0.994886
GO:0005126	cytokine receptor binding	MF	141	55	22	1.29267e-06	0.976206
GO:0051093	negative regulation of developmental process	BP	764	217	203	1.30255e-06	0.000935133
GO:0014812	muscle cell migration	BP	111	46	13	1.31478e-06	0.998168
GO:0055085	transmembrane transport	BP	995	273	158	1.32074e-06	1
GO:0070167	regulation of biomineral tissue development	BP	73	34	10	1.34038e-06	0.97273
GO:0042310	vasoconstriction	BP	73	34	8	1.34038e-06	0.995148
GO:0070062	extracellular exosome	CC	67	32	5	1.36852e-06	0.999625
GO:0008544	epidermis development	BP	233	81	56	1.37951e-06	0.235219
GO:0140253	cell-cell fusion	BP	44	24	5	1.42163e-06	0.977121
GO:0000768	syncytium formation by plasma membrane fusion	BP	44	24	5	1.42163e-06	0.977121
GO:0055074	calcium ion homeostasis	BP	237	82	38	1.47924e-06	0.990712
GO:0010950	positive regulation of endopeptidase activity	BP	118	48	21	1.48385e-06	0.885919
GO:1902494	catalytic complex	CC	1555	211	414	1	1.48949e-06
GO:0006909	phagocytosis	BP	145	56	12	1.50679e-06	0.999997
GO:0006936	muscle contraction	BP	219	77	44	1.52065e-06	0.766756
GO:0045862	positive regulation of proteolysis	BP	274	92	45	1.54268e-06	0.990725
GO:0051250	negative regulation of lymphocyte activation	BP	105	44	16	1.54772e-06	0.966641
GO:2000045	regulation of G1/S transition of mitotic cell cycle	BP	152	41	59	0.0577762	1.55733e-06
GO:0005975	carbohydrate metabolic process	BP	438	135	49	1.59226e-06	1
GO:0001974	blood vessel remodeling	BP	47	25	7	1.60291e-06	0.915375
GO:0046637	regulation of alpha-beta T cell differentiation	BP	47	25	7	1.60291e-06	0.915375
GO:0001708	cell fate specification	BP	66	10	32	0.921811	1.60375e-06
GO:0046631	alpha-beta T cell activation	BP	125	50	23	1.63342e-06	0.856053
GO:0044853	plasma membrane raft	CC	102	43	22	1.67314e-06	0.571364
GO:0008047	enzyme activator activity	MF	458	140	87	1.70007e-06	0.945656
GO:0030017	sarcomere	CC	149	57	21	1.74136e-06	0.994252
GO:0000245	spliceosomal complex assembly	BP	49	3	26	0.999234	1.74695e-06
GO:0002460	adaptive immune response based on somatic recombination of immune receptors built from immunoglobulin superfamily domains	BP	191	69	32	1.74777e-06	0.968817
GO:0048041	focal adhesion assembly	BP	83	37	13	1.75613e-06	0.939505
GO:0099081	supramolecular polymer	CC	763	216	175	1.78367e-06	0.250949
GO:0003924	GTPase activity	MF	249	85	32	1.79472e-06	0.999919
GO:0032675	regulation of interleukin-6 production	BP	99	42	12	1.80383e-06	0.995848
GO:0014909	smooth muscle cell migration	BP	99	42	12	1.80383e-06	0.995848
GO:0001763	morphogenesis of a branching structure	BP	170	63	39	1.81685e-06	0.400174
GO:0090303	positive regulation of wound healing	BP	39	22	5	1.82946e-06	0.949479
GO:0045664	regulation of neuron differentiation	BP	180	38	67	0.562434	1.8322e-06
GO:0045444	fat cell differentiation	BP	220	77	54	1.85709e-06	0.18995
GO:0005796	Golgi lumen	CC	17	13	1	1.86366e-06	0.98508
GO:0090025	regulation of monocyte chemotaxis	BP	17	13	2	1.86366e-06	0.913844
GO:0019901	protein kinase binding	MF	674	194	152	1.87521e-06	0.352364
GO:0034765	regulation of monoatomic ion transmembrane transport	BP	253	86	42	1.90472e-06	0.985806
GO:0060349	bone morphogenesis	BP	77	35	7	1.91088e-06	0.999157
GO:0035710	CD4-positive, alpha-beta T cell activation	BP	77	35	16	1.91088e-06	0.638348
GO:0045216	cell-cell junction organization	BP	146	56	21	1.94193e-06	0.991983
GO:0072657	protein localization to membrane	BP	566	167	88	1.99298e-06	0.999957
GO:0061008	hepaticobiliary system development	BP	106	44	19	2.10412e-06	0.868248
GO:0045120	pronucleus	CC	19	2	14	0.936041	2.12771e-06
GO:0004896	cytokine receptor activity	MF	42	23	1	2.14857e-06	0.99997
GO:0071162	CMG complex	CC	11	0	10	1	2.21048e-06
GO:0000727	double-strand break repair via break-induced replication	BP	11	0	10	1	2.21048e-06
GO:0042555	MCM complex	CC	11	0	10	1	2.21048e-06
GO:0000217	DNA secondary structure binding	MF	36	2	21	0.998132	2.28416e-06
GO:0045023	G0 to G1 transition	BP	36	6	21	0.811633	2.28416e-06
GO:0140527	reciprocal homologous recombination	BP	36	0	21	1	2.28416e-06
GO:0007131	reciprocal meiotic recombination	BP	36	0	21	1	2.28416e-06
GO:0030018	Z disc	CC	103	43	15	2.28418e-06	0.977359
GO:0098655	monoatomic cation transmembrane transport	BP	492	148	78	2.36827e-06	0.999747
GO:0071706	tumor necrosis factor superfamily cytokine production	BP	123	49	15	2.37575e-06	0.998111
GO:0045665	negative regulation of neuron differentiation	BP	76	12	35	0.912131	2.4084e-06
GO:1990778	protein localization to cell periphery	BP	356	113	59	2.43292e-06	0.995347
GO:0034451	centriolar satellite	CC	101	23	43	0.40237	2.44467e-06
GO:0009925	basal plasma membrane	CC	207	73	27	2.48443e-06	0.999626
GO:0030099	myeloid cell differentiation	BP	341	109	60	2.53948e-06	0.98004
GO:0022607	cellular component assembly	BP	2444	532	621	0.301893	2.54061e-06
GO:0031674	I band	CC	110	45	16	2.60226e-06	0.980651
GO:0046634	regulation of alpha-beta T cell activation	BP	81	36	11	2.63238e-06	0.979402
GO:0045202	synapse	CC	1379	362	294	2.66207e-06	0.719736
GO:0048871	multicellular organismal-level homeostasis	BP	633	183	121	2.73095e-06	0.964509
GO:0007076	mitotic chromosome condensation	BP	15	0	12	1	2.77306e-06
GO:1903083	protein localization to condensed chromosome	BP	15	0	12	1	2.77306e-06
GO:0034501	protein localization to kinetochore	BP	15	0	12	1	2.77306e-06
GO:0016586	RSC-type complex	CC	15	1	12	0.972857	2.77306e-06
GO:0016757	glycosyltransferase activity	MF	204	72	24	2.80835e-06	0.999944
GO:1901652	response to peptide	BP	357	113	67	2.82426e-06	0.937293
GO:0006284	base-excision repair	BP	39	2	22	0.999025	2.84497e-06
GO:2000116	regulation of cysteine-type endopeptidase activity	BP	151	57	26	2.84755e-06	0.93629
GO:0010629	negative regulation of gene expression	BP	862	173	244	0.841298	2.86116e-06
GO:0019001	guanyl nucleotide binding	MF	319	103	41	2.88173e-06	0.99999
GO:0032561	guanyl ribonucleotide binding	MF	319	103	41	2.88173e-06	0.99999
GO:0048762	mesenchymal cell differentiation	BP	197	70	47	2.9209e-06	0.276644
GO:0005769	early endosome	CC	304	99	37	2.94134e-06	0.999997
GO:0032612	interleukin-1 production	BP	72	33	10	2.97657e-06	0.969025
GO:0046513	ceramide biosynthetic process	BP	54	27	7	2.99709e-06	0.96727
GO:0032964	collagen biosynthetic process	BP	54	27	8	2.99709e-06	0.928877
GO:0150076	neuroinflammatory response	BP	54	27	5	2.99709e-06	0.995858
GO:0032652	regulation of interleukin-1 production	BP	69	32	10	3.05813e-06	0.955038
GO:0003073	regulation of systemic arterial blood pressure	BP	69	32	10	3.05813e-06	0.955038
GO:0072575	epithelial cell proliferation involved in liver morphogenesis	BP	22	15	4	3.08524e-06	0.742433
GO:0072574	hepatocyte proliferation	BP	22	15	4	3.08524e-06	0.742433
GO:0051928	positive regulation of calcium ion transport	BP	91	39	15	3.08847e-06	0.920267
GO:0032635	interleukin-6 production	BP	104	43	14	3.0972e-06	0.989764
GO:0051046	regulation of secretion	BP	510	152	96	3.09961e-06	0.963288
GO:0070661	leukocyte proliferation	BP	219	76	35	3.1125e-06	0.988905
GO:2001057	reactive nitrogen species metabolic process	BP	66	31	6	3.1153e-06	0.998296
GO:1903035	negative regulation of response to wounding	BP	60	29	7	3.1357e-06	0.986492
GO:0003012	muscle system process	BP	312	101	68	3.15746e-06	0.540868
GO:0140658	ATP-dependent chromatin remodeler activity	MF	34	3	20	0.985482	3.3317e-06
GO:0010038	response to metal ion	BP	223	77	36	3.3342e-06	0.987558
GO:1990234	transferase complex	CC	767	103	220	1	3.34113e-06
GO:0002697	regulation of immune effector process	BP	234	80	30	3.3488e-06	0.99988
GO:0045143	homologous chromosome segregation	BP	42	5	23	0.962337	3.38167e-06
GO:0032640	tumor necrosis factor production	BP	121	48	15	3.4512e-06	0.997534
GO:0001673	male germ cell nucleus	CC	59	4	29	0.999458	3.45947e-06
GO:0051651	maintenance of location in cell	BP	180	65	33	3.50438e-06	0.897403
GO:0051146	striated muscle cell differentiation	BP	249	84	50	3.51568e-06	0.780214
GO:0098660	inorganic ion transmembrane transport	BP	523	155	84	3.53156e-06	0.99973
GO:2000819	regulation of nucleotide-excision repair	BP	29	2	18	0.991697	3.53789e-06
GO:0003730	mRNA 3'-UTR binding	MF	99	10	42	0.999045	3.55778e-06
GO:2001056	positive regulation of cysteine-type endopeptidase activity	BP	98	41	20	3.65399e-06	0.678363
GO:0001818	negative regulation of cytokine production	BP	191	68	31	3.72626e-06	0.97997
GO:0050852	T cell receptor signaling pathway	BP	82	36	11	3.73534e-06	0.981874
GO:0006403	RNA localization	BP	159	11	60	1	3.74192e-06
GO:0030833	regulation of actin filament polymerization	BP	118	47	20	3.81028e-06	0.925466
GO:1903555	regulation of tumor necrosis factor superfamily cytokine production	BP	118	47	14	3.81028e-06	0.998373
GO:0043254	regulation of protein-containing complex assembly	BP	363	114	69	3.87577e-06	0.923362
GO:0032535	regulation of cellular component size	BP	340	108	68	3.8941e-06	0.822072
GO:1903706	regulation of hemopoiesis	BP	302	98	74	3.91593e-06	0.15022
GO:0002698	negative regulation of immune effector process	BP	79	35	4	3.94451e-06	0.999994
GO:0033002	muscle cell proliferation	BP	213	74	50	3.98732e-06	0.31279
GO:0001935	endothelial cell proliferation	BP	125	49	26	4.08212e-06	0.651902
GO:0050851	antigen receptor-mediated signaling pathway	BP	105	43	15	4.17184e-06	0.98198
GO:0016485	protein processing	BP	188	67	22	4.20812e-06	0.999907
GO:0030894	replisome	CC	22	2	15	0.964816	4.29631e-06
GO:1904062	regulation of monoatomic cation transmembrane transport	BP	228	78	36	4.29734e-06	0.991985
GO:0072659	protein localization to plasma membrane	BP	280	92	37	4.31959e-06	0.999935
GO:0016667	oxidoreductase activity, acting on a sulfur group of donors	MF	49	25	4	4.34767e-06	0.997217
GO:2001238	positive regulation of extrinsic apoptotic signaling pathway	BP	49	25	4	4.34767e-06	0.997217
GO:0008083	growth factor activity	MF	70	32	9	4.48748e-06	0.981395
GO:0009725	response to hormone	BP	553	162	116	4.49203e-06	0.720161
GO:0051098	regulation of binding	BP	284	93	69	4.49697e-06	0.179697
GO:0021543	pallium development	BP	153	24	58	0.96945	4.57169e-06
GO:0060538	skeletal muscle organ development	BP	153	57	29	4.58351e-06	0.837563
GO:0015031	protein transport	BP	1250	330	209	4.59634e-06	0.999999
GO:0031253	cell projection membrane	CC	247	83	40	4.76331e-06	0.990216
GO:0030500	regulation of bone mineralization	BP	61	29	8	4.76455e-06	0.971709
GO:0009790	embryo development	BP	1006	250	278	0.00315998	4.77089e-06
GO:0098797	plasma membrane protein complex	CC	380	118	67	4.83064e-06	0.984126
GO:0044774	mitotic DNA integrity checkpoint signaling	BP	81	12	36	0.947972	4.83679e-06
GO:0001953	negative regulation of cell-matrix adhesion	BP	30	18	3	4.83827e-06	0.973872
GO:0050856	regulation of T cell receptor signaling pathway	BP	30	18	1	4.83827e-06	0.999404
GO:0032102	negative regulation of response to external stimulus	BP	277	91	44	4.8961e-06	0.995384
GO:0050854	regulation of antigen receptor-mediated signaling pathway	BP	38	21	2	4.90607e-06	0.99904
GO:0051492	regulation of stress fiber assembly	BP	86	37	17	4.91806e-06	0.72403
GO:0098662	inorganic cation transmembrane transport	BP	490	146	75	4.92595e-06	0.999926
GO:0099512	supramolecular fiber	CC	757	212	175	4.99526e-06	0.21428
GO:0072576	liver morphogenesis	BP	25	16	4	5.0112e-06	0.829763
GO:0048246	macrophage chemotaxis	BP	25	16	4	5.0112e-06	0.829763
GO:0071168	protein localization to chromatin	BP	40	1	22	0.999934	5.0173e-06
GO:0019900	kinase binding	MF	749	210	168	5.10001e-06	0.373695
GO:0051495	positive regulation of cytoskeleton organization	BP	164	60	41	5.10314e-06	0.190737
GO:0043393	regulation of protein binding	BP	164	60	31	5.10314e-06	0.848663
GO:0000786	nucleosome	CC	75	7	34	0.998332	5.15992e-06
GO:1901681	sulfur compound binding	MF	189	67	28	5.17717e-06	0.994773
GO:0000796	condensin complex	CC	8	0	8	1	5.25193e-06
GO:0030532	small nuclear ribonucleoprotein complex	CC	69	2	32	0.999999	5.35902e-06
GO:0032504	multicellular organism reproduction	BP	640	129	187	0.79067	5.37764e-06
GO:0060445	branching involved in salivary gland morphogenesis	BP	18	13	0	5.38989e-06	1
GO:0034341	response to type II interferon	BP	96	40	11	5.39292e-06	0.997351
GO:0031123	RNA 3'-end processing	BP	94	4	40	1	5.50654e-06
GO:0032680	regulation of tumor necrosis factor production	BP	116	46	14	5.53612e-06	0.997858
GO:0002040	sprouting angiogenesis	BP	106	43	23	5.58315e-06	0.558437
GO:0032330	regulation of chondrocyte differentiation	BP	41	22	7	5.59668e-06	0.824864
GO:0051051	negative regulation of transport	BP	354	111	51	5.60917e-06	0.999884
GO:0045184	establishment of protein localization	BP	1488	385	253	5.63099e-06	1
GO:0051383	kinetochore organization	BP	20	0	14	1	5.65637e-06
GO:0014070	response to organic cyclic compound	BP	535	157	116	5.66394e-06	0.567101
GO:0007519	skeletal muscle tissue development	BP	147	55	28	5.76519e-06	0.826263
GO:0140718	facultative heterochromatin formation	BP	43	4	23	0.989462	5.76803e-06
GO:0045910	negative regulation of DNA recombination	BP	43	3	23	0.997449	5.76803e-06
GO:0003014	renal system process	BP	77	34	7	5.90857e-06	0.999157
GO:0040013	negative regulation of locomotion	BP	282	92	60	6.00371e-06	0.624392
GO:0097553	calcium ion transmembrane import into cytosol	BP	130	50	25	6.17048e-06	0.799735
GO:0045058	T cell selection	BP	33	19	6	6.1726e-06	0.760479
GO:0007020	microtubule nucleation	BP	35	4	20	0.958896	6.17526e-06
GO:0005525	GTP binding	MF	305	98	39	6.28919e-06	0.999987
GO:0014910	regulation of smooth muscle cell migration	BP	90	38	12	6.32048e-06	0.98625
GO:0031175	neuron projection development	BP	1005	271	230	6.44418e-06	0.226969
GO:0051656	establishment of organelle localization	BP	419	99	130	0.138217	6.49877e-06
GO:2000345	regulation of hepatocyte proliferation	BP	16	12	2	6.73348e-06	0.895023
GO:0044409	symbiont entry into host	BP	68	31	8	6.76487e-06	0.989633
GO:0050868	negative regulation of T cell activation	BP	87	37	12	6.81184e-06	0.979955
GO:0046718	symbiont entry into host cell	BP	65	30	8	6.97821e-06	0.983914
GO:0016180	snRNA processing	BP	25	0	16	1	7.06466e-06
GO:0007266	Rho protein signal transduction	BP	117	46	17	7.25462e-06	0.983447
GO:0060284	regulation of cell development	BP	728	204	195	7.26151e-06	0.000767708
GO:0006289	nucleotide-excision repair	BP	76	5	34	0.999902	7.38735e-06
GO:0051293	establishment of spindle localization	BP	52	11	26	0.569172	7.39128e-06
GO:0031638	zymogen activation	BP	36	20	0	7.41154e-06	1
GO:0016233	telomere capping	BP	38	3	21	0.993219	7.44297e-06
GO:0003712	transcription coregulator activity	MF	451	87	138	0.875699	7.60313e-06
GO:0042445	hormone metabolic process	BP	124	48	17	7.65095e-06	0.992598
GO:0045931	positive regulation of mitotic cell cycle	BP	118	27	47	0.377817	7.76709e-06
GO:1903039	positive regulation of leukocyte cell-cell adhesion	BP	166	60	34	7.926e-06	0.700766
GO:2001236	regulation of extrinsic apoptotic signaling pathway	BP	131	50	20	7.9332e-06	0.978189
GO:0034620	cellular response to unfolded protein	BP	78	34	5	8.34198e-06	0.999956
GO:0032943	mononuclear cell proliferation	BP	195	68	30	8.37621e-06	0.991479
GO:0010759	positive regulation of macrophage chemotaxis	BP	12	10	1	8.38449e-06	0.948575
GO:0071705	nitrogen compound transport	BP	1589	407	276	8.50899e-06	0.999999
GO:0044089	positive regulation of cellular component biogenesis	BP	463	138	113	8.76178e-06	0.103044
GO:0051592	response to calcium ion	BP	111	44	15	8.8846e-06	0.99117
GO:1903530	regulation of secretion by cell	BP	483	143	93	8.90963e-06	0.933373
GO:0014902	myotube differentiation	BP	101	41	14	8.96161e-06	0.985237
GO:0032231	regulation of actin filament bundle assembly	BP	101	41	22	8.96161e-06	0.550721
GO:0010508	positive regulation of autophagy	BP	142	53	14	9.18085e-06	0.999954
GO:0085029	extracellular matrix assembly	BP	42	22	7	9.3896e-06	0.843868
GO:0007186	G protein-coupled receptor signaling pathway	BP	428	129	72	9.40706e-06	0.996667
GO:0098858	actin-based cell projection	CC	174	62	34	9.52444e-06	0.801066
GO:0010639	negative regulation of organelle organization	BP	346	78	110	0.313247	1.00517e-05
GO:0002294	CD4-positive, alpha-beta T cell differentiation involved in immune response	BP	45	23	9	1.00798e-05	0.678035
GO:0042093	T-helper cell differentiation	BP	45	23	9	1.00798e-05	0.678035
GO:1903708	positive regulation of hemopoiesis	BP	132	50	38	1.01525e-05	0.0376081
GO:1902107	positive regulation of leukocyte differentiation	BP	132	50	38	1.01525e-05	0.0376081
GO:0070555	response to interleukin-1	BP	66	30	9	1.01973e-05	0.968174
GO:0006469	negative regulation of protein kinase activity	BP	153	56	28	1.02408e-05	0.882907
GO:0051056	regulation of small GTPase mediated signal transduction	BP	207	71	35	1.02835e-05	0.969763
GO:0044773	mitotic DNA damage checkpoint signaling	BP	77	12	34	0.920622	1.04672e-05
GO:0044771	meiotic cell cycle phase transition	BP	12	1	10	0.944142	1.06347e-05
GO:0051231	spindle elongation	BP	12	1	10	0.944142	1.06347e-05
GO:0022008	neurogenesis	BP	1576	403	405	1.12709e-05	7.40385e-05
GO:0048705	skeletal system morphogenesis	BP	175	62	29	1.17179e-05	0.968029
GO:0060562	epithelial tube morphogenesis	BP	290	93	65	1.17227e-05	0.438595
GO:0016324	apical plasma membrane	CC	256	84	43	1.17664e-05	0.983094
GO:0004536	DNA nuclease activity	MF	56	6	27	0.988204	1.17879e-05
GO:0051653	spindle localization	BP	56	12	27	0.547749	1.17879e-05
GO:0051649	establishment of localization in cell	BP	1729	438	369	1.2114e-05	0.736054
GO:0043412	macromolecule modification	BP	2632	643	565	1.21801e-05	0.734436
GO:1905897	regulation of response to endoplasmic reticulum stress	BP	76	33	6	1.24571e-05	0.999719
GO:0098802	plasma membrane signaling receptor complex	CC	126	48	24	1.26852e-05	0.811141
GO:1903131	mononuclear cell differentiation	BP	325	102	88	1.27247e-05	0.0148206
GO:0043280	positive regulation of cysteine-type endopeptidase activity involved in apoptotic process	BP	89	37	19	1.27499e-05	0.591807
GO:0097431	mitotic spindle pole	CC	39	1	21	0.999916	1.28073e-05
GO:0070527	platelet aggregation	BP	37	20	5	1.28996e-05	0.931642
GO:1901136	carbohydrate derivative catabolic process	BP	212	72	32	1.31594e-05	0.995278
GO:0005902	microvillus	CC	73	32	13	1.32419e-05	0.838903
GO:0002694	regulation of leukocyte activation	BP	368	113	83	1.34087e-05	0.399628
GO:0043601	nuclear replisome	CC	21	2	14	0.956986	1.35377e-05
GO:2000001	regulation of DNA damage checkpoint	BP	21	2	14	0.956986	1.35377e-05
GO:0006027	glycosaminoglycan catabolic process	BP	19	13	1	1.37163e-05	0.990906
GO:0002828	regulation of type 2 immune response	BP	19	13	2	1.37163e-05	0.942371
GO:0002102	podosome	CC	29	17	0	1.37908e-05	1
GO:0046632	alpha-beta T cell differentiation	BP	86	36	19	1.38402e-05	0.525173
GO:0120114	Sm-like protein family complex	CC	81	2	35	1	1.39443e-05
GO:0019210	kinase inhibitor activity	MF	70	31	12	1.40027e-05	0.86825
GO:0051028	mRNA transport	BP	107	6	43	0.999999	1.43469e-05
GO:1901653	cellular response to peptide	BP	280	90	56	1.45821e-05	0.801406
GO:0034612	response to tumor necrosis factor	BP	137	51	23	1.4618e-05	0.944111
GO:0043189	H4/H2A histone acetyltransferase complex	CC	26	3	16	0.938187	1.46299e-05
GO:0035267	NuA4 histone acetyltransferase complex	CC	26	3	16	0.938187	1.46299e-05
GO:2000516	positive regulation of CD4-positive, alpha-beta T cell activation	BP	24	15	5	1.52167e-05	0.629523
GO:0045622	regulation of T-helper cell differentiation	BP	24	15	2	1.52167e-05	0.979581
GO:0097367	carbohydrate derivative binding	MF	1772	447	400	1.52944e-05	0.239604
GO:0046209	nitric oxide metabolic process	BP	64	29	6	1.53701e-05	0.997586
GO:0002286	T cell activation involved in immune response	BP	64	29	11	1.53701e-05	0.857882
GO:0050863	regulation of T cell activation	BP	239	79	53	1.5745e-05	0.484364
GO:0051701	biological process involved in interaction with host	BP	103	41	13	1.5763e-05	0.994533
GO:0050728	negative regulation of inflammatory response	BP	93	38	12	1.57683e-05	0.990677
GO:0032611	interleukin-1 beta production	BP	61	28	9	1.59261e-05	0.940014
GO:0002287	alpha-beta T cell activation involved in immune response	BP	46	23	10	1.61025e-05	0.568342
GO:0002293	alpha-beta T cell differentiation involved in immune response	BP	46	23	10	1.61025e-05	0.568342
GO:0034109	homotypic cell-cell adhesion	BP	58	27	7	1.63567e-05	0.98174
GO:1990266	neutrophil migration	BP	58	27	11	1.63567e-05	0.753299
GO:0032651	regulation of interleukin-1 beta production	BP	58	27	9	1.63567e-05	0.914168
GO:0032642	regulation of chemokine production	BP	55	26	8	1.66272e-05	0.9373
GO:0060350	endochondral bone morphogenesis	BP	52	25	6	1.67003e-05	0.982406
GO:0042246	tissue regeneration	BP	52	25	7	1.67003e-05	0.95664
GO:0043370	regulation of CD4-positive, alpha-beta T cell differentiation	BP	32	18	5	1.68985e-05	0.860566
GO:0021537	telencephalon development	BP	234	35	79	0.995123	1.71168e-05
GO:0016796	exonuclease activity, active with either ribo- or deoxyribonucleic acids and producing 5'-phosphomonoesters	MF	51	4	25	0.99753	1.71825e-05
GO:0003777	microtubule motor activity	MF	57	6	27	0.989919	1.77521e-05
GO:0005874	microtubule	CC	423	81	129	0.883639	1.78758e-05
GO:0031344	regulation of cell projection organization	BP	684	191	162	1.79815e-05	0.133632
GO:0045598	regulation of fat cell differentiation	BP	124	47	32	1.81433e-05	0.171031
GO:0090266	regulation of mitotic cell cycle spindle assembly checkpoint	BP	19	0	13	1	1.82897e-05
GO:1903504	regulation of mitotic spindle checkpoint	BP	19	0	13	1	1.82897e-05
GO:0010758	regulation of macrophage chemotaxis	BP	17	12	2	1.8421e-05	0.913844
GO:0043281	regulation of cysteine-type endopeptidase activity involved in apoptotic process	BP	138	51	25	1.84345e-05	0.883598
GO:0021772	olfactory bulb development	BP	37	4	20	0.970452	1.90929e-05
GO:0000803	sex chromosome	CC	37	4	20	0.970452	1.90929e-05
GO:0051346	negative regulation of hydrolase activity	BP	163	58	16	1.91012e-05	0.999986
GO:0003727	single-stranded RNA binding	MF	82	6	35	0.999861	1.92501e-05
GO:0031248	protein acetyltransferase complex	CC	95	5	39	0.999998	1.97918e-05
GO:0006508	proteolysis	BP	1236	322	201	2.00635e-05	1
GO:0001765	membrane raft assembly	BP	7	7	0	2.01722e-05	1
GO:0045625	regulation of T-helper 1 cell differentiation	BP	7	7	0	2.01722e-05	1
GO:0002246	wound healing involved in inflammatory response	BP	7	7	0	2.01722e-05	1
GO:0003713	transcription coactivator activity	MF	246	41	82	0.973478	2.02851e-05
GO:2000515	negative regulation of CD4-positive, alpha-beta T cell activation	BP	27	16	1	2.05477e-05	0.998746
GO:1903844	regulation of cellular response to transforming growth factor beta stimulus	BP	128	48	26	2.06335e-05	0.701801
GO:0048665	neuron fate specification	BP	24	3	15	0.912962	2.0928e-05
GO:0002221	pattern recognition receptor signaling pathway	BP	178	62	24	2.14257e-05	0.998522
GO:0046651	lymphocyte proliferation	BP	189	65	30	2.17202e-05	0.985091
GO:0035272	exocrine system development	BP	38	20	4	2.17812e-05	0.979064
GO:0006026	aminoglycan catabolic process	BP	22	14	1	2.2006e-05	0.995674
GO:0050431	transforming growth factor beta binding	MF	22	14	2	2.2006e-05	0.968928
GO:0150116	regulation of cell-substrate junction organization	BP	65	29	10	2.21303e-05	0.927836
GO:1903707	negative regulation of hemopoiesis	BP	81	34	12	2.21854e-05	0.958956
GO:0034762	regulation of transmembrane transport	BP	368	112	70	2.25418e-05	0.92376
GO:0010466	negative regulation of peptidase activity	BP	101	40	5	2.29208e-05	1
GO:0009636	response to toxic substance	BP	101	40	15	2.29208e-05	0.971694
GO:1904951	positive regulation of establishment of protein localization	BP	283	90	57	2.31062e-05	0.785585
GO:0050679	positive regulation of epithelial cell proliferation	BP	164	58	47	2.34854e-05	0.0246803
GO:0000380	alternative mRNA splicing, via spliceosome	BP	70	10	31	0.950379	2.36364e-05
GO:0018193	peptidyl-amino acid modification	BP	720	199	153	2.38596e-05	0.682383
GO:0005520	insulin-like growth factor binding	MF	15	11	0	2.38783e-05	1
GO:0045623	negative regulation of T-helper cell differentiation	BP	15	11	0	2.38783e-05	1
GO:0030216	keratinocyte differentiation	BP	78	33	19	2.39879e-05	0.340703
GO:0031390	Ctf18 RFC-like complex	CC	7	0	7	1	2.40266e-05
GO:0048256	flap endonuclease activity	MF	7	0	7	1	2.40266e-05
GO:0008092	cytoskeletal protein binding	MF	849	230	216	2.4063e-05	0.00618138
GO:0000076	DNA replication checkpoint signaling	BP	17	0	12	1	2.41098e-05
GO:0007063	regulation of sister chromatid cohesion	BP	17	1	12	0.983225	2.41098e-05
GO:0043487	regulation of RNA stability	BP	157	16	57	0.999935	2.45421e-05
GO:0000123	histone acetyltransferase complex	CC	86	5	36	0.999986	2.46266e-05
GO:0031090	organelle membrane	CC	2136	528	263	2.5114e-05	1
GO:0006304	DNA modification	BP	64	6	29	0.996762	2.53364e-05
GO:0031334	positive regulation of protein-containing complex assembly	BP	168	59	38	2.54438e-05	0.440541
GO:0005096	GTPase activator activity	MF	212	71	46	2.55733e-05	0.555892
GO:0097525	spliceosomal snRNP complex	CC	61	1	28	1	2.59427e-05
GO:0002758	innate immune response-activating signaling pathway	BP	179	62	25	2.60444e-05	0.997467
GO:1905475	regulation of protein localization to membrane	BP	190	65	32	2.62274e-05	0.966185
GO:0005770	late endosome	CC	216	72	24	2.68742e-05	0.999989
GO:0031490	chromatin DNA binding	MF	106	19	42	0.837841	2.68946e-05
GO:0048640	negative regulation of developmental growth	BP	106	26	42	0.244512	2.68946e-05
GO:0006066	alcohol metabolic process	BP	246	80	31	2.69372e-05	0.999943
GO:0030336	negative regulation of cell migration	BP	246	80	50	2.69372e-05	0.749588
GO:0061013	regulation of mRNA catabolic process	BP	161	17	58	0.999906	2.71899e-05
GO:0030316	osteoclast differentiation	BP	85	35	12	2.76961e-05	0.9744
GO:0031109	microtubule polymerization or depolymerization	BP	123	24	47	0.725659	2.79589e-05
GO:0048598	embryonic morphogenesis	BP	481	140	126	2.82781e-05	0.012946
GO:0010971	positive regulation of G2/M transition of mitotic cell cycle	BP	27	5	16	0.713615	2.86092e-05
GO:0030098	lymphocyte differentiation	BP	296	93	83	2.88407e-05	0.00707514
GO:2000146	negative regulation of cell motility	BP	254	82	51	2.8887e-05	0.782346
GO:0090092	regulation of transmembrane receptor protein serine/threonine kinase signaling pathway	BP	209	70	48	2.89909e-05	0.380092
GO:0018158	protein oxidation	BP	13	10	0	2.93248e-05	1
GO:0017015	regulation of transforming growth factor beta receptor signaling pathway	BP	126	47	25	2.93362e-05	0.744893
GO:0090231	regulation of spindle checkpoint	BP	22	1	14	0.994965	2.971e-05
GO:0046638	positive regulation of alpha-beta T cell differentiation	BP	33	18	6	2.97697e-05	0.760479
GO:0120035	regulation of plasma membrane bounded cell projection organization	BP	673	187	157	3.01638e-05	0.191148
GO:0006402	mRNA catabolic process	BP	219	20	74	1	3.01822e-05
GO:0006516	glycoprotein catabolic process	BP	25	15	3	3.0525e-05	0.934728
GO:0003688	DNA replication origin binding	MF	15	0	11	1	3.06739e-05
GO:0035967	cellular response to topologically incorrect protein	BP	92	37	6	3.08121e-05	0.999987
GO:0030205	dermatan sulfate metabolic process	BP	9	8	0	3.13719e-05	1
GO:0030968	endoplasmic reticulum unfolded protein response	BP	66	29	3	3.14832e-05	0.999985
GO:0003158	endothelium development	BP	109	42	22	3.15024e-05	0.704053
GO:0060249	anatomical structure homeostasis	BP	191	65	27	3.15849e-05	0.997652
GO:0001894	tissue homeostasis	BP	191	65	27	3.15849e-05	0.997652
GO:0040001	establishment of mitotic spindle localization	BP	38	8	20	0.582252	3.20372e-05
GO:0140030	modification-dependent protein binding	MF	176	18	62	0.999972	3.21041e-05
GO:0005524	ATP binding	MF	1217	255	323	0.653953	3.24375e-05
GO:0022412	cellular process involved in reproduction in multicellular organism	BP	343	56	107	0.992575	3.24688e-05
GO:0050655	dermatan sulfate proteoglycan metabolic process	BP	11	9	0	3.29488e-05	1
GO:0090026	positive regulation of monocyte chemotaxis	BP	11	9	1	3.29488e-05	0.934139
GO:0045581	negative regulation of T cell differentiation	BP	36	19	4	3.32079e-05	0.970379
GO:0004867	serine-type endopeptidase inhibitor activity	MF	36	19	0	3.32079e-05	1
GO:0071396	cellular response to lipid	BP	371	112	79	3.32199e-05	0.633172
GO:0009792	embryo development ending in birth or egg hatching	BP	662	165	188	0.0133462	3.32433e-05
GO:1903038	negative regulation of leukocyte cell-cell adhesion	BP	99	39	15	3.32805e-05	0.964794
GO:0032271	regulation of protein polymerization	BP	173	60	35	3.33926e-05	0.731187
GO:0036064	ciliary basal body	CC	162	21	58	0.997929	3.34377e-05
GO:0006352	DNA-templated transcription initiation	BP	155	10	56	1	3.37874e-05
GO:0051209	release of sequestered calcium ion into cytosol	BP	89	36	18	3.38914e-05	0.689321
GO:0031400	negative regulation of protein modification process	BP	383	115	78	3.39843e-05	0.786929
GO:2000036	regulation of stem cell population maintenance	BP	68	8	30	0.986508	3.48082e-05
GO:0051896	regulation of phosphatidylinositol 3-kinase/protein kinase B signal transduction	BP	199	67	33	3.53614e-05	0.975161
GO:1902106	negative regulation of leukocyte differentiation	BP	76	32	12	3.55802e-05	0.928463
GO:0032722	positive regulation of chemokine production	BP	39	20	5	3.57663e-05	0.949479
GO:1902751	positive regulation of cell cycle G2/M phase transition	BP	30	5	17	0.799193	3.59382e-05
GO:0006629	lipid metabolic process	BP	989	262	144	3.69621e-05	1
GO:0042063	gliogenesis	BP	321	99	81	3.71508e-05	0.0832984
GO:0140313	molecular sequestering activity	MF	42	21	0	3.74727e-05	1
GO:0004175	endopeptidase activity	MF	218	72	24	3.78802e-05	0.999992
GO:0043139	5'-3' DNA helicase activity	MF	9	0	8	1	3.80858e-05
GO:0034080	CENP-A containing chromatin assembly	BP	9	0	8	1	3.80858e-05
GO:0031055	chromatin remodeling at centromere	BP	9	0	8	1	3.80858e-05
GO:0000022	mitotic spindle elongation	BP	9	0	8	1	3.80858e-05
GO:0003925	G protein activity	MF	51	24	4	3.83182e-05	0.998103
GO:0042311	vasodilation	BP	51	24	6	3.83182e-05	0.979433
GO:0006575	cellular modified amino acid metabolic process	BP	152	54	18	3.83383e-05	0.999557
GO:0051960	regulation of nervous system development	BP	492	129	145	0.00505725	3.83442e-05
GO:0030225	macrophage differentiation	BP	45	22	3	3.84003e-05	0.998668
GO:0001772	immunological synapse	CC	28	16	4	3.84458e-05	0.890921
GO:0001774	microglial cell activation	BP	28	16	3	3.84458e-05	0.962085
GO:0005581	collagen trimer	CC	48	23	6	3.86466e-05	0.967482
GO:0051258	protein polymerization	BP	237	77	55	3.9205e-05	0.336067
GO:0098791	Golgi apparatus subcompartment	CC	279	88	35	3.98814e-05	0.999982
GO:0140719	constitutive heterochromatin formation	BP	11	0	9	1	4.07648e-05
GO:0044085	cellular component biogenesis	BP	2709	555	670	0.898476	4.17858e-05
GO:0036297	interstrand cross-link repair	BP	33	0	18	1	4.24728e-05
GO:0051338	regulation of transferase activity	BP	566	160	138	4.33067e-05	0.0809066
GO:0043371	negative regulation of CD4-positive, alpha-beta T cell differentiation	BP	18	12	1	4.44833e-05	0.988352
GO:0050820	positive regulation of coagulation	BP	18	12	1	4.44833e-05	0.988352
GO:0042803	protein homodimerization activity	MF	599	168	126	4.45454e-05	0.715289
GO:0051283	negative regulation of sequestering of calcium ion	BP	90	36	18	4.49934e-05	0.708358
GO:0030204	chondroitin sulfate metabolic process	BP	23	14	1	4.51722e-05	0.996623
GO:0061036	positive regulation of cartilage development	BP	23	14	4	4.51722e-05	0.774783
GO:0002269	leukocyte activation involved in inflammatory response	BP	31	17	3	4.52464e-05	0.978369
GO:0045777	positive regulation of blood pressure	BP	31	17	3	4.52464e-05	0.978369
GO:0033673	negative regulation of kinase activity	BP	164	57	29	4.84774e-05	0.923485
GO:0050767	regulation of neurogenesis	BP	408	104	123	0.0240768	4.93665e-05
GO:0006367	transcription initiation at RNA polymerase II promoter	BP	122	6	46	1	4.98838e-05
GO:0016529	sarcoplasmic reticulum	CC	61	27	7	4.99853e-05	0.988409
GO:0035456	response to interferon-beta	BP	34	18	1	5.06679e-05	0.999779
GO:0051294	establishment of spindle orientation	BP	39	10	20	0.313352	5.22792e-05
GO:0005912	adherens junction	CC	125	46	26	5.24052e-05	0.651902
GO:0043367	CD4-positive, alpha-beta T cell differentiation	BP	58	26	14	5.26041e-05	0.389252
GO:0048699	generation of neurons	BP	1376	342	359	0.000558985	5.45252e-05
GO:0048029	monosaccharide binding	MF	55	25	1	5.49329e-05	0.999999
GO:0043409	negative regulation of MAPK cascade	BP	143	51	27	5.53248e-05	0.836237
GO:0042562	hormone binding	MF	52	24	6	5.68477e-05	0.982406
GO:0042116	macrophage activation	BP	71	30	8	5.7094e-05	0.993401
GO:0043488	regulation of mRNA stability	BP	147	16	53	0.999729	5.77423e-05
GO:0034311	diol metabolic process	BP	26	15	4	5.79105e-05	0.852771
GO:0007435	salivary gland morphogenesis	BP	26	15	2	5.79105e-05	0.986653
GO:0002292	T cell differentiation involved in immune response	BP	49	23	10	5.82044e-05	0.65482
GO:0021987	cerebral cortex development	BP	109	18	42	0.916107	5.82572e-05
GO:0043009	chordate embryonic development	BP	648	160	183	0.0203437	5.93989e-05
GO:0120025	plasma membrane bounded cell projection	CC	1826	454	408	5.94207e-05	0.320419
GO:1902493	acetyltransferase complex	CC	99	5	39	0.999999	5.97971e-05
GO:0031579	membrane raft organization	BP	16	11	1	6.15969e-05	0.98089
GO:0045063	T-helper 1 cell differentiation	BP	16	11	3	6.15969e-05	0.71425
GO:0030141	secretory granule	CC	240	77	23	6.30501e-05	1
GO:1903313	positive regulation of mRNA metabolic process	BP	130	11	48	0.999979	6.41279e-05
GO:0022604	regulation of cell morphogenesis	BP	244	78	48	6.49719e-05	0.822735
GO:0005684	U2-type spliceosomal complex	CC	96	1	38	1	6.54426e-05
GO:0044706	multi-multicellular organism process	BP	112	42	17	6.61359e-05	0.971559
GO:0046716	muscle cell cellular homeostasis	BP	21	13	1	6.65046e-05	0.994458
GO:2001242	regulation of intrinsic apoptotic signaling pathway	BP	162	56	30	6.66904e-05	0.874762
GO:0003684	damaged DNA binding	MF	70	4	30	0.999938	6.7659e-05
GO:0051047	positive regulation of secretion	BP	275	86	43	6.82442e-05	0.996568
GO:1900744	regulation of p38MAPK cascade	BP	29	16	0	6.87903e-05	1
GO:0007431	salivary gland development	BP	29	16	2	6.87903e-05	0.993007
GO:0021953	central nervous system neuron differentiation	BP	155	25	55	0.958885	6.98199e-05
GO:0005903	brush border	CC	95	37	11	6.98339e-05	0.996938
GO:0040008	regulation of growth	BP	530	150	132	7.00631e-05	0.0505858
GO:0016049	cell growth	BP	449	130	106	7.02985e-05	0.201771
GO:0019003	GDP binding	MF	75	31	4	7.16691e-05	0.999985
GO:0006305	DNA alkylation	BP	34	4	18	0.95166	7.18406e-05
GO:0006306	DNA methylation	BP	34	4	18	0.95166	7.18406e-05
GO:0000731	DNA synthesis involved in DNA repair	BP	34	5	18	0.88033	7.18406e-05
GO:0000132	establishment of mitotic spindle orientation	BP	34	8	18	0.444648	7.18406e-05
GO:0051236	establishment of RNA localization	BP	134	10	49	0.999997	7.18732e-05
GO:0005901	caveola	CC	85	34	18	7.24662e-05	0.606659
GO:0048754	branching morphogenesis of an epithelial tube	BP	130	47	31	7.26187e-05	0.326998
GO:0071248	cellular response to metal ion	BP	130	47	22	7.26187e-05	0.934916
GO:0038127	ERBB signaling pathway	BP	102	39	17	7.26434e-05	0.923507
GO:0071900	regulation of protein serine/threonine kinase activity	BP	241	77	53	7.35831e-05	0.511885
GO:0032233	positive regulation of actin filament bundle assembly	BP	59	26	11	7.5092e-05	0.773723
GO:0016758	hexosyltransferase activity	MF	141	50	15	7.70351e-05	0.999853
GO:0051282	regulation of sequestering of calcium ion	BP	92	36	18	7.76186e-05	0.744283
GO:0050867	positive regulation of cell activation	BP	249	79	58	7.77614e-05	0.319167
GO:0035023	regulation of Rho protein signal transduction	BP	72	30	9	7.80665e-05	0.985903
GO:1905508	protein localization to microtubule organizing center	BP	37	5	19	0.921101	7.84233e-05
GO:0010369	chromocenter	CC	16	1	11	0.978662	7.86489e-05
GO:0006337	nucleosome disassembly	BP	16	1	11	0.978662	7.86489e-05
GO:1901978	positive regulation of cell cycle checkpoint	BP	16	1	11	0.978662	7.86489e-05
GO:0099503	secretory vesicle	CC	426	124	52	7.95655e-05	1
GO:0019751	polyol metabolic process	BP	82	33	14	7.98989e-05	0.886346
GO:0016528	sarcoplasm	CC	82	33	11	7.98989e-05	0.981874
GO:0008202	steroid metabolic process	BP	200	66	29	8.04668e-05	0.997025
GO:0002825	regulation of T-helper 1 type immune response	BP	14	10	1	8.2881e-05	0.96865
GO:2000630	positive regulation of miRNA metabolic process	BP	53	24	7	8.30087e-05	0.962293
GO:0080164	regulation of nitric oxide metabolic process	BP	53	24	5	8.30087e-05	0.995056
GO:0021988	olfactory lobe development	BP	40	5	20	0.949058	8.3141e-05
GO:0071356	cellular response to tumor necrosis factor	BP	120	44	22	8.33269e-05	0.856208
GO:0030020	extracellular matrix structural constituent conferring tensile strength	MF	35	18	5	8.35707e-05	0.908372
GO:0009612	response to mechanical stimulus	BP	113	42	18	8.37901e-05	0.95542
GO:0003006	developmental process involved in reproduction	BP	672	154	188	0.167856	8.38338e-05
GO:0005876	spindle microtubule	CC	74	12	31	0.892863	8.67719e-05
GO:0008327	methyl-CpG binding	MF	21	1	13	0.993595	8.7599e-05
GO:0046599	regulation of centriole replication	BP	21	3	13	0.857399	8.7599e-05
GO:0034212	peptide N-acetyltransferase activity	MF	49	4	23	0.996425	8.76491e-05
GO:1902459	positive regulation of stem cell population maintenance	BP	49	4	23	0.996425	8.76491e-05
GO:0071346	cellular response to type II interferon	BP	79	32	10	8.79193e-05	0.98769
GO:0071774	response to fibroblast growth factor	BP	79	32	13	8.79193e-05	0.908636
GO:0009987	cellular process	BP	11377	2455	2552	0.0645885	8.80999e-05
GO:0005543	phospholipid binding	MF	371	110	46	8.83499e-05	0.999999
GO:0032637	interleukin-8 production	BP	44	21	6	8.96424e-05	0.941657
GO:0032677	regulation of interleukin-8 production	BP	44	21	6	8.96424e-05	0.941657
GO:0032989	cellular anatomical entity morphogenesis	BP	731	198	173	9.03666e-05	0.127206
GO:0004860	protein kinase inhibitor activity	MF	66	28	12	9.16731e-05	0.809336
GO:0044854	plasma membrane raft assembly	BP	6	6	0	9.4595e-05	1
GO:0072126	positive regulation of glomerular mesangial cell proliferation	BP	6	6	0	9.4595e-05	1
GO:0006301	postreplication repair	BP	29	3	16	0.963608	9.46008e-05
GO:0044344	cellular response to fibroblast growth factor stimulus	BP	76	31	13	9.65304e-05	0.877702
GO:0090594	inflammatory response to wounding	BP	19	12	3	9.72269e-05	0.819719
GO:0090330	regulation of platelet aggregation	BP	19	12	3	9.72269e-05	0.819719
GO:0080135	regulation of cellular response to stress	BP	481	117	140	0.0610794	9.88511e-05
GO:0035060	brahma complex	CC	14	2	10	0.834016	0.000103865
GO:0043240	Fanconi anaemia nuclear complex	CC	14	0	10	1	0.000103865
GO:0034086	maintenance of sister chromatid cohesion	BP	14	2	10	0.834016	0.000103865
GO:0072687	meiotic spindle	CC	14	1	10	0.965475	0.000103865
GO:1990023	mitotic spindle midzone	CC	14	1	10	0.965475	0.000103865
GO:0071564	npBAF complex	CC	14	2	10	0.834016	0.000103865
GO:0090235	regulation of metaphase plate congression	BP	14	1	10	0.965475	0.000103865
GO:0006937	regulation of muscle contraction	BP	121	44	21	0.000104218	0.910369
GO:0034110	regulation of homotypic cell-cell adhesion	BP	27	15	4	0.000104614	0.87308
GO:0042088	T-helper 1 type immune response	BP	27	15	5	0.000104614	0.735993
GO:0042092	type 2 immune response	BP	27	15	5	0.000104614	0.735993
GO:0032559	adenyl ribonucleotide binding	MF	1268	266	331	0.64845	0.000104932
GO:0010717	regulation of epithelial to mesenchymal transition	BP	83	33	15	0.000105735	0.836146
GO:0006809	nitric oxide biosynthetic process	BP	60	26	5	0.000105819	0.998604
GO:0090109	regulation of cell-substrate junction assembly	BP	60	26	10	0.000105819	0.874991
GO:0051893	regulation of focal adhesion assembly	BP	60	26	10	0.000105819	0.874991
GO:0017166	vinculin binding	MF	12	9	0	0.000106642	1
GO:0042277	peptide binding	MF	213	69	29	0.000106716	0.999282
GO:0051222	positive regulation of protein transport	BP	232	74	47	0.000106888	0.752513
GO:0043015	gamma-tubulin binding	MF	32	5	17	0.844076	0.000107711
GO:0017108	5'-flap endonuclease activity	MF	6	0	6	1	0.000109887
GO:0006335	DNA replication-dependent chromatin assembly	BP	6	0	6	1	0.000109887
GO:0008315	G2/MI transition of meiotic cell cycle	BP	6	0	6	1	0.000109887
GO:0010032	meiotic chromosome condensation	BP	6	0	6	1	0.000109887
GO:0006279	premeiotic DNA replication	BP	6	0	6	1	0.000109887
GO:0120099	procentriole replication complex	CC	6	0	6	1	0.000109887
GO:0009913	epidermal cell differentiation	BP	132	47	32	0.000111337	0.28722
GO:0097485	neuron projection guidance	BP	202	66	53	0.000112353	0.0803822
GO:0002761	regulation of myeloid leukocyte differentiation	BP	90	35	16	0.000112365	0.860346
GO:0072676	lymphocyte migration	BP	57	25	3	0.000112774	0.999894
GO:0098796	membrane protein complex	CC	932	245	112	0.000114123	1
GO:0000242	pericentriolar material	CC	24	0	14	1	0.00011617
GO:0006888	endoplasmic reticulum to Golgi vesicle-mediated transport	BP	118	43	7	0.00011751	1
GO:0001958	endochondral ossification	BP	30	16	2	0.000118267	0.994374
GO:0036075	replacement ossification	BP	30	16	2	0.000118267	0.994374
GO:0043005	neuron projection	CC	1172	301	270	0.000118505	0.171097
GO:0019904	protein domain specific binding	MF	705	191	172	0.000118575	0.05598
GO:0051249	regulation of lymphocyte activation	BP	322	97	76	0.000118981	0.246361
GO:0071347	cellular response to interleukin-1	BP	54	24	7	0.000119399	0.96727
GO:1903053	regulation of extracellular matrix organization	BP	54	24	7	0.000119399	0.96727
GO:0004519	endonuclease activity	MF	95	9	37	0.999381	0.000121011
GO:0003015	heart process	BP	180	60	31	0.000121387	0.950508
GO:0044403	biological process involved in symbiotic interaction	BP	169	57	28	0.000124172	0.965931
GO:0004520	DNA endonuclease activity	MF	38	2	19	0.998788	0.000124809
GO:0007095	mitotic G2 DNA damage checkpoint signaling	BP	38	5	19	0.931657	0.000124809
GO:0061980	regulatory RNA binding	MF	38	3	19	0.993219	0.000124809
GO:0048589	developmental growth	BP	639	175	169	0.000124892	0.00298802
GO:0007173	epidermal growth factor receptor signaling pathway	BP	87	34	12	0.000124986	0.979955
GO:0005793	endoplasmic reticulum-Golgi intermediate compartment	CC	67	28	1	0.000125702	1
GO:0032039	integrator complex	CC	19	0	12	1	0.000125712
GO:0021983	pituitary gland development	BP	19	2	12	0.936041	0.000125712
GO:0001890	placenta development	BP	129	46	31	0.000125863	0.309976
GO:0034663	endoplasmic reticulum chaperone complex	CC	10	8	0	0.000127228	1
GO:0042730	fibrinolysis	BP	10	8	0	0.000127228	1
GO:0150117	positive regulation of cell-substrate junction organization	BP	33	17	5	0.000127953	0.878439
GO:0071622	regulation of granulocyte chemotaxis	BP	33	17	8	0.000127953	0.438793
GO:0051208	sequestering of calcium ion	BP	94	36	18	0.000130309	0.777244
GO:0006940	regulation of smooth muscle contraction	BP	48	22	8	0.000130592	0.855151
GO:0010824	regulation of centrosome duplication	BP	44	7	21	0.85893	0.000130972
GO:0051987	positive regulation of attachment of spindle microtubules to kinetochore	BP	12	1	9	0.944142	0.000131155
GO:0098634	cell-matrix adhesion mediator activity	MF	8	7	1	0.000131274	0.861666
GO:0043256	laminin complex	CC	8	7	0	0.000131274	1
GO:0016266	O-glycan processing	BP	8	7	0	0.000131274	1
GO:0075294	positive regulation by symbiont of entry into host	BP	8	7	1	0.000131274	0.861666
GO:0046598	positive regulation of viral entry into host cell	BP	8	7	1	0.000131274	0.861666
GO:0030167	proteoglycan catabolic process	BP	8	7	0	0.000131274	1
GO:0003007	heart morphogenesis	BP	203	66	46	0.000132292	0.423396
GO:0048608	reproductive structure development	BP	222	71	57	0.000133211	0.100062
GO:0050870	positive regulation of T cell activation	BP	151	52	33	0.000133245	0.537713
GO:0006457	protein folding	BP	151	52	16	0.000133245	0.999914
GO:0015036	disulfide oxidoreductase activity	MF	36	18	3	0.000133933	0.991783
GO:0061900	glial cell activation	BP	36	18	4	0.000133933	0.970379
GO:0090049	regulation of cell migration involved in sprouting angiogenesis	BP	36	18	8	0.000133933	0.546583
GO:0031952	regulation of protein autophosphorylation	BP	36	18	5	0.000133933	0.92076
GO:0008543	fibroblast growth factor receptor signaling pathway	BP	64	27	11	0.000136354	0.857882
GO:0048666	neuron development	BP	1114	287	265	0.000136829	0.0609808
GO:0001837	epithelial to mesenchymal transition	BP	133	47	31	0.000137012	0.379505
GO:0030182	neuron differentiation	BP	1306	323	339	0.00113138	0.000137103
GO:0003084	positive regulation of systemic arterial blood pressure	BP	17	11	2	0.000140753	0.913844
GO:0018279	protein N-linked glycosylation via asparagine	BP	17	11	1	0.000140753	0.98508
GO:0043087	regulation of GTPase activity	BP	261	81	54	0.000145206	0.706674
GO:0051384	response to glucocorticoid	BP	61	26	8	0.000147296	0.971709
GO:0007369	gastrulation	BP	137	48	30	0.000148313	0.534084
GO:0110020	regulation of actomyosin structure organization	BP	98	37	21	0.000149229	0.584775
GO:0016323	basolateral plasma membrane	CC	185	61	26	0.000150923	0.99756
GO:0002274	myeloid leukocyte activation	BP	148	51	22	0.000151023	0.988259
GO:0030983	mismatched DNA binding	MF	10	0	8	1	0.000153548
GO:0045876	positive regulation of sister chromatid cohesion	BP	10	1	8	0.909637	0.000153548
GO:0034091	regulation of maintenance of sister chromatid cohesion	BP	10	1	8	0.909637	0.000153548
GO:0010997	anaphase-promoting complex binding	MF	8	0	7	1	0.000155449
GO:0003689	DNA clamp loader activity	MF	8	0	7	1	0.000155449
GO:0098892	extrinsic component of postsynaptic specialization membrane	CC	8	0	7	1	0.000155449
GO:0051256	mitotic spindle midzone assembly	BP	8	0	7	1	0.000155449
GO:1900264	positive regulation of DNA-directed DNA polymerase activity	BP	8	0	7	1	0.000155449
GO:1905832	positive regulation of spindle assembly	BP	8	0	7	1	0.000155449
GO:1900262	regulation of DNA-directed DNA polymerase activity	BP	8	0	7	1	0.000155449
GO:0031509	subtelomeric heterochromatin formation	BP	8	0	7	1	0.000155449
GO:0006919	activation of cysteine-type endopeptidase activity involved in apoptotic process	BP	58	25	12	0.000158358	0.639169
GO:0070059	intrinsic apoptotic signaling pathway in response to endoplasmic reticulum stress	BP	58	25	4	0.000158358	0.999519
GO:0051058	negative regulation of small GTPase mediated signal transduction	BP	58	25	5	0.000158358	0.997985
GO:0008233	peptidase activity	MF	372	109	54	0.000158716	0.999899
GO:0010976	positive regulation of neuron projection development	BP	208	67	43	0.000160717	0.693019
GO:1903532	positive regulation of secretion by cell	BP	262	81	43	0.00016693	0.989527
GO:0097696	receptor signaling pathway via STAT	BP	109	40	21	0.000168213	0.781022
GO:1901137	carbohydrate derivative biosynthetic process	BP	539	150	67	0.000168557	1
GO:0050657	nucleic acid transport	BP	131	10	47	0.999995	0.000168932
GO:0050658	RNA transport	BP	131	10	47	0.999995	0.000168932
GO:0048662	negative regulation of smooth muscle cell proliferation	BP	55	24	8	0.000169308	0.9373
GO:0033674	positive regulation of kinase activity	BP	266	82	56	0.000169634	0.655898
GO:0071229	cellular response to acid chemical	BP	78	31	12	0.000170612	0.942441
GO:0006939	smooth muscle contraction	BP	78	31	16	0.000170612	0.660231
GO:0072698	protein localization to microtubule cytoskeleton	BP	57	13	25	0.446116	0.000171763
GO:0010720	positive regulation of cell development	BP	417	120	118	0.000173647	0.00107882
GO:0007411	axon guidance	BP	201	65	53	0.000176164	0.0746597
GO:0090545	CHD-type complex	CC	17	0	11	1	0.000178637
GO:0000729	DNA double-strand break processing	BP	17	0	11	1	0.000178637
GO:0016581	NuRD complex	CC	17	0	11	1	0.000178637
GO:0007549	sex-chromosome dosage compensation	BP	17	1	11	0.983225	0.000178637
GO:0046635	positive regulation of alpha-beta T cell activation	BP	52	23	9	0.000179843	0.833843
GO:0030212	hyaluronan metabolic process	BP	28	15	2	0.000180962	0.991316
GO:0071241	cellular response to inorganic substance	BP	149	51	28	0.000182662	0.847009
GO:0006493	protein O-linked glycosylation	BP	65	27	5	0.000186244	0.999452
GO:0000381	regulation of alternative mRNA splicing, via spliceosome	BP	51	9	23	0.790599	0.000186554
GO:0002367	cytokine production involved in immune response	BP	92	35	14	0.000187227	0.958606
GO:0071539	protein localization to centrosome	BP	36	5	18	0.909125	0.000187564
GO:0016239	positive regulation of macroautophagy	BP	75	30	6	0.000188642	0.999662
GO:0098862	cluster of actin-based cell projections	CC	131	46	18	0.000190152	0.993621
GO:0035270	endocrine system development	BP	80	19	32	0.341689	0.000190913
GO:0023061	signal release	BP	426	122	94	0.000191464	0.486137
GO:0061024	membrane organization	BP	644	175	89	0.000192659	1
GO:0036094	small molecule binding	MF	4398	1019	986	0.000193119	0.159279
GO:1902562	H4 histone acetyltransferase complex	CC	39	3	19	0.994411	0.000193713
GO:0061733	peptide-lysine-N-acetyltransferase activity	MF	45	3	21	0.998286	0.000195264
GO:0006684	sphingomyelin metabolic process	BP	20	12	2	0.000195811	0.953012
GO:0021510	spinal cord development	BP	67	10	28	0.930034	0.00019715
GO:0032204	regulation of telomere maintenance	BP	97	10	37	0.998708	0.000199472
GO:0007249	canonical NF-kappaB signal transduction	BP	198	64	27	0.0001997	0.998925
GO:0032886	regulation of microtubule-based process	BP	227	48	73	0.558324	0.000200763
GO:0034185	apolipoprotein binding	MF	15	10	2	0.000200886	0.872426
GO:0060602	branch elongation of an epithelium	BP	15	10	4	0.000200886	0.423619
GO:0030194	positive regulation of blood coagulation	BP	15	10	1	0.000200886	0.975523
GO:1900048	positive regulation of hemostasis	BP	15	10	1	0.000200886	0.975523
GO:0045061	thymic T cell selection	BP	15	10	2	0.000200886	0.872426
GO:0030030	cell projection organization	BP	1480	370	353	0.000201653	0.0299792
GO:0030496	midbody	CC	157	31	54	0.719948	0.000204363
GO:0030217	T cell differentiation	BP	221	70	63	0.000204502	0.0120027
GO:0030593	neutrophil chemotaxis	BP	43	20	11	0.00020457	0.334203
GO:0048863	stem cell differentiation	BP	201	49	66	0.166887	0.000204816
GO:0032731	positive regulation of interleukin-1 beta production	BP	34	17	5	0.000205239	0.894319
GO:0030291	protein serine/threonine kinase inhibitor activity	MF	34	17	9	0.000205239	0.319787
GO:0004222	metalloendopeptidase activity	MF	72	29	5	0.000208166	0.999857
GO:0032760	positive regulation of tumor necrosis factor production	BP	72	29	7	0.000208166	0.998027
GO:0006826	iron ion transport	BP	40	19	6	0.000208523	0.898862
GO:0045620	negative regulation of lymphocyte differentiation	BP	40	19	6	0.000208523	0.898862
GO:0032732	positive regulation of interleukin-1 production	BP	40	19	5	0.000208523	0.95671
GO:0051129	negative regulation of cellular component organization	BP	670	181	165	0.000208889	0.0455771
GO:0005774	vacuolar membrane	CC	229	72	17	0.000214651	1
GO:0007389	pattern specification process	BP	327	67	99	0.672817	0.000218638
GO:0032649	regulation of type II interferon production	BP	59	25	11	0.000219583	0.773723
GO:1904375	regulation of protein localization to cell periphery	BP	139	48	23	0.000219959	0.953028
GO:0030554	adenyl nucleotide binding	MF	1361	286	350	0.640552	0.000228039
GO:1903312	negative regulation of mRNA metabolic process	BP	84	10	33	0.991645	0.000228111
GO:0046467	membrane lipid biosynthetic process	BP	114	41	11	0.000232075	0.999834
GO:0031256	leading edge membrane	CC	132	46	27	0.000232308	0.689579
GO:0090257	regulation of muscle system process	BP	199	64	41	0.00023398	0.698739
GO:0001936	regulation of endothelial cell proliferation	BP	107	39	25	0.000237521	0.393407
GO:0046885	regulation of hormone biosynthetic process	BP	23	13	1	0.000242071	0.996623
GO:0061458	reproductive system development	BP	226	71	57	0.000242906	0.128636
GO:0008237	metallopeptidase activity	MF	125	44	14	0.000243794	0.999395
GO:0110165	cellular anatomical entity	CC	12351	2677	2728	0.000246524	0.0222097
GO:0055001	muscle cell development	BP	173	57	34	0.000249863	0.789928
GO:0021781	glial cell fate commitment	BP	15	1	10	0.972857	0.000250246
GO:0106222	lncRNA binding	MF	20	0	12	1	0.000251653
GO:0071277	cellular response to calcium ion	BP	66	27	11	0.000251716	0.883713
GO:0032609	type II interferon production	BP	66	27	12	0.000251716	0.809336
GO:0002752	cell surface pattern recognition receptor signaling pathway	BP	53	23	6	0.000254082	0.984974
GO:0140895	cell surface toll-like receptor signaling pathway	BP	53	23	6	0.000254082	0.984974
GO:0048232	male gamete generation	BP	399	62	117	0.99883	0.000260103
GO:0048534	hematopoietic or lymphoid organ development	BP	83	32	18	0.000261556	0.561996
GO:0001650	fibrillar center	CC	144	19	50	0.995787	0.000266804
GO:0010975	regulation of neuron projection development	BP	511	142	118	0.000267386	0.269067
GO:0001101	response to acid chemical	BP	97	36	13	0.00027026	0.988136
GO:0045428	regulation of nitric oxide biosynthetic process	BP	50	22	4	0.000270836	0.997701
GO:0048306	calcium-dependent protein binding	MF	63	26	6	0.000275644	0.997132
GO:1903557	positive regulation of tumor necrosis factor superfamily cytokine production	BP	73	29	7	0.000275687	0.998332
GO:0002823	negative regulation of adaptive immune response based on somatic recombination of immune receptors built from immunoglobulin superfamily domains	BP	26	14	2	0.000277213	0.986653
GO:0043167	ion binding	MF	4252	985	963	0.000278306	0.0793978
GO:0050860	negative regulation of T cell receptor signaling pathway	BP	13	9	0	0.000280605	1
GO:0044548	S100 protein binding	MF	13	9	0	0.000280605	1
GO:1902895	positive regulation of miRNA transcription	BP	47	21	7	0.000286512	0.915375
GO:0006303	double-strand break repair via nonhomologous end joining	BP	65	4	27	0.999832	0.000286866
GO:0015030	Cajal body	CC	37	1	18	0.999864	0.00029096
GO:0043372	positive regulation of CD4-positive, alpha-beta T cell differentiation	BP	18	11	4	0.000292033	0.578571
GO:0046519	sphingoid metabolic process	BP	18	11	3	0.000292033	0.788919
GO:0032944	regulation of mononuclear cell proliferation	BP	148	50	24	0.000300127	0.966276
GO:0005507	copper ion binding	MF	44	20	2	0.000300343	0.999752
GO:0006687	glycosphingolipid metabolic process	BP	44	20	4	0.000300343	0.992892
GO:0038066	p38MAPK cascade	BP	44	20	5	0.000300343	0.977121
GO:0030838	positive regulation of actin filament polymerization	BP	44	20	10	0.000300343	0.506051
GO:0070169	positive regulation of biomineral tissue development	BP	44	20	7	0.000300343	0.876889
GO:0007259	receptor signaling pathway via JAK-STAT	BP	101	37	21	0.00030208	0.644941
GO:0098978	glutamatergic synapse	CC	591	161	154	0.000302927	0.00797452
GO:0071887	leukocyte apoptotic process	BP	94	35	17	0.000303986	0.847251
GO:0048661	positive regulation of smooth muscle cell proliferation	BP	94	35	19	0.000303986	0.693139
GO:0050764	regulation of phagocytosis	BP	70	28	6	0.000305022	0.999162
GO:0051348	negative regulation of transferase activity	BP	197	63	40	0.000309946	0.733292
GO:0002763	positive regulation of myeloid leukocyte differentiation	BP	41	19	7	0.000311375	0.824864
GO:0090279	regulation of calcium ion import	BP	32	16	7	0.000314938	0.570514
GO:0006312	mitotic recombination	BP	23	0	13	1	0.000315002
GO:0002443	leukocyte mediated immunity	BP	224	70	35	0.000317725	0.992921
GO:0010934	macrophage cytokine production	BP	35	17	3	0.000320148	0.989999
GO:0032350	regulation of hormone metabolic process	BP	35	17	4	0.000320148	0.964866
GO:0061695	transferase complex, transferring phosphorus-containing groups	CC	253	38	79	0.996055	0.0003216
GO:0050768	negative regulation of neurogenesis	BP	145	33	50	0.371402	0.000321915
GO:0001701	in utero embryonic development	BP	433	101	125	0.16956	0.000330451
GO:0046165	alcohol biosynthetic process	BP	105	38	16	0.000334565	0.966641
GO:0048638	regulation of developmental growth	BP	315	81	95	0.0350233	0.000336258
GO:0032587	ruffle membrane	CC	67	27	12	0.000336775	0.825644
GO:0140535	intracellular protein-containing complex	CC	833	103	223	1	0.000338956
GO:0045621	positive regulation of lymphocyte differentiation	BP	91	34	30	0.000341765	0.00958592
GO:0051299	centrosome separation	BP	13	1	9	0.956085	0.00034307
GO:0031010	ISWI-type complex	CC	13	0	9	1	0.00034307
GO:0034088	maintenance of mitotic sister chromatid cohesion	BP	13	2	9	0.800832	0.00034307
GO:0090232	positive regulation of spindle checkpoint	BP	13	0	9	1	0.00034307
GO:0000812	Swr1 complex	CC	13	0	9	1	0.00034307
GO:0016407	acetyltransferase activity	MF	89	10	34	0.995838	0.000343859
GO:0003774	cytoskeletal motor activity	MF	89	17	34	0.737942	0.000343859
GO:1901615	organic hydroxy compound metabolic process	BP	363	105	59	0.000350646	0.997331
GO:0071496	cellular response to external stimulus	BP	248	76	34	0.000351711	0.999652
GO:0006886	intracellular protein transport	BP	597	162	101	0.000354421	0.999172
GO:0021766	hippocampus development	BP	69	8	28	0.988301	0.000355002
GO:0002218	activation of innate immune response	BP	198	63	32	0.000361395	0.982726
GO:0001704	formation of primary germ layer	BP	74	29	15	0.000361936	0.677262
GO:0050680	negative regulation of epithelial cell proliferation	BP	127	44	28	0.000363408	0.519025
GO:2000278	regulation of DNA biosynthetic process	BP	110	17	40	0.953419	0.000363782
GO:0010458	exit from mitosis	BP	26	3	14	0.938187	0.000365217
GO:1904353	regulation of telomere capping	BP	26	3	14	0.938187	0.000365217
GO:0035455	response to interferon-alpha	BP	21	12	0	0.000368219	1
GO:0008409	5'-3' exonuclease activity	MF	18	1	11	0.986813	0.00036842
GO:0005847	mRNA cleavage and polyadenylation specificity factor complex	CC	18	1	11	0.986813	0.00036842
GO:0072527	pyrimidine-containing compound metabolic process	BP	53	8	23	0.904892	0.000373198
GO:0046605	regulation of centrosome cycle	BP	53	7	23	0.95426	0.000373198
GO:0048858	cell projection morphogenesis	BP	652	175	160	0.000374121	0.0536433
GO:0044322	endoplasmic reticulum quality control compartment	CC	11	8	0	0.000378638	1
GO:0031994	insulin-like growth factor I binding	MF	11	8	0	0.000378638	1
GO:0010572	positive regulation of platelet activation	BP	11	8	1	0.000378638	0.934139
GO:0016500	protein-hormone receptor activity	MF	11	8	1	0.000378638	0.934139
GO:0038024	cargo receptor activity	MF	51	22	4	0.000381136	0.998103
GO:0010712	regulation of collagen metabolic process	BP	51	22	9	0.000381136	0.815973
GO:1904035	regulation of epithelial cell apoptotic process	BP	88	33	22	0.000384045	0.276985
GO:0007254	JNK cascade	BP	142	48	30	0.000386486	0.621368
GO:0061564	axon development	BP	478	133	113	0.000389991	0.18867
GO:0002831	regulation of response to biotic stimulus	BP	352	102	51	0.000394455	0.999858
GO:0008625	extrinsic apoptotic signaling pathway via death domain receptors	BP	71	28	13	0.000402213	0.808222
GO:0002042	cell migration involved in sprouting angiogenesis	BP	48	21	11	0.000407782	0.488551
GO:0042886	amide transport	BP	257	78	55	0.000411489	0.602143
GO:0008610	lipid biosynthetic process	BP	524	144	72	0.00041319	1
GO:1903076	regulation of protein localization to plasma membrane	BP	106	38	13	0.000415644	0.996344
GO:0048259	regulation of receptor-mediated endocytosis	BP	106	38	16	0.000415644	0.97001
GO:0045661	regulation of myoblast differentiation	BP	63	17	26	0.1731	0.00041696
GO:0010951	negative regulation of endopeptidase activity	BP	78	30	5	0.000421829	0.999956
GO:0140112	extracellular vesicle biogenesis	BP	24	13	1	0.000425207	0.997364
GO:0034405	response to fluid shear stress	BP	24	13	1	0.000425207	0.997364
GO:0035198	miRNA binding	MF	32	3	16	0.978932	0.00042521
GO:0051445	regulation of meiotic cell cycle	BP	44	9	20	0.617347	0.000425597
GO:0072001	renal system development	BP	273	82	62	0.000426385	0.39531
GO:0007204	positive regulation of cytosolic calcium ion concentration	BP	99	36	15	0.000426629	0.964794
GO:0038061	non-canonical NF-kappaB signal transduction	BP	92	34	7	0.000432357	0.999943
GO:0032965	regulation of collagen biosynthetic process	BP	45	20	8	0.000433035	0.79979
GO:0098644	complex of collagen trimers	CC	16	10	0	0.000433036	1
GO:0032689	negative regulation of type II interferon production	BP	16	10	1	0.000433036	0.98089
GO:0006670	sphingosine metabolic process	BP	16	10	2	0.000433036	0.895023
GO:0046907	intracellular transport	BP	1206	304	218	0.000437383	0.999741
GO:0120036	plasma membrane bounded cell projection organization	BP	1446	359	343	0.000439889	0.0417527
GO:0042162	telomeric DNA binding	MF	38	1	18	0.999893	0.000440496
GO:0007409	axonogenesis	BP	426	120	102	0.000440508	0.164112
GO:0045580	regulation of T cell differentiation	BP	128	44	38	0.000440984	0.0237813
GO:0030207	chondroitin sulfate catabolic process	BP	5	5	0	0.000443467	1
GO:0051674	localization of cell	BP	5	5	0	0.000443467	1
GO:1902747	negative regulation of lens fiber cell differentiation	BP	5	5	0	0.000443467	1
GO:1903753	negative regulation of p38MAPK cascade	BP	5	5	0	0.000443467	1
GO:0070492	oligosaccharide binding	MF	5	5	0	0.000443467	1
GO:0018057	peptidyl-lysine oxidation	BP	5	5	0	0.000443467	1
GO:0045627	positive regulation of T-helper 1 cell differentiation	BP	5	5	0	0.000443467	1
GO:0004720	protein-lysine 6-oxidase activity	MF	5	5	0	0.000443467	1
GO:0034756	regulation of iron ion transport	BP	5	5	0	0.000443467	1
GO:0060612	adipose tissue development	BP	58	24	9	0.000446176	0.914168
GO:0070925	organelle assembly	BP	866	158	230	0.991641	0.000447295
GO:0000791	euchromatin	CC	60	5	25	0.998124	0.000449715
GO:0007144	female meiosis I	BP	11	0	8	1	0.000454302
GO:0051307	meiotic chromosome separation	BP	11	1	8	0.928954	0.000454302
GO:0044666	MLL3/4 complex	CC	11	0	8	1	0.000454302
GO:0099569	presynaptic cytoskeleton	CC	11	2	8	0.716467	0.000454302
GO:0010718	positive regulation of epithelial to mesenchymal transition	BP	42	19	8	0.000455698	0.729844
GO:0003401	axis elongation	BP	27	14	7	0.000463089	0.37702
GO:0090504	epiboly	BP	27	14	5	0.000463089	0.735993
GO:0002820	negative regulation of adaptive immune response	BP	27	14	3	0.000463089	0.95446
GO:0034472	snRNA 3'-end processing	BP	21	0	12	1	0.000470391
GO:0000041	transition metal ion transport	BP	75	29	10	0.000471186	0.97896
GO:0030501	positive regulation of bone mineralization	BP	39	18	6	0.000474245	0.884646
GO:0097709	connective tissue replacement	BP	9	7	0	0.000480933	1
GO:0060056	mammary gland involution	BP	9	7	0	0.000480933	1
GO:0005537	mannose binding	MF	9	7	0	0.000480933	1
GO:0002829	negative regulation of type 2 immune response	BP	9	7	0	0.000480933	1
GO:0070863	positive regulation of protein exit from endoplasmic reticulum	BP	9	7	0	0.000480933	1
GO:1901722	regulation of cell proliferation involved in kidney development	BP	9	7	0	0.000480933	1
GO:0002064	epithelial cell development	BP	177	57	37	0.000481006	0.65546
GO:0007043	cell-cell junction assembly	BP	96	35	16	0.000481628	0.918102
GO:0042805	actinin binding	MF	30	15	4	0.000484025	0.920111
GO:0032967	positive regulation of collagen biosynthetic process	BP	30	15	7	0.000484025	0.495524
GO:0001892	embryonic placenta development	BP	82	31	21	0.000484088	0.243859
GO:0043114	regulation of vascular permeability	BP	36	17	4	0.000486761	0.970379
GO:0032835	glomerulus development	BP	55	23	7	0.000486762	0.971641
GO:0002220	innate immune response activating cell surface receptor signaling pathway	BP	55	23	7	0.000486762	0.971641
GO:0045619	regulation of lymphocyte differentiation	BP	147	49	44	0.000487077	0.0137762
GO:0070663	regulation of leukocyte proliferation	BP	162	53	28	0.000489742	0.93967
GO:0007520	myoblast fusion	BP	33	16	4	0.000490924	0.950869
GO:0046983	protein dimerization activity	MF	812	212	195	0.000492212	0.07318
GO:0051961	negative regulation of nervous system development	BP	151	35	51	0.321648	0.000493729
GO:0043434	response to peptide hormone	BP	306	90	61	0.000498138	0.818381
GO:0031047	regulatory ncRNA-mediated gene silencing	BP	94	9	35	0.999275	0.00049856
GO:0007281	germ cell development	BP	264	38	81	0.998594	0.000500433
GO:1902292	cell cycle DNA replication initiation	BP	5	0	5	1	0.00050244
GO:0032133	chromosome passenger complex	CC	5	0	5	1	0.00050244
GO:0005663	DNA replication factor C complex	CC	5	0	5	1	0.00050244
GO:0006269	DNA replication, synthesis of RNA primer	BP	5	0	5	1	0.00050244
GO:0030892	mitotic cohesin complex	CC	5	0	5	1	0.00050244
GO:1902975	mitotic DNA replication initiation	BP	5	0	5	1	0.00050244
GO:1902315	nuclear cell cycle DNA replication initiation	BP	5	0	5	1	0.00050244
GO:1905821	positive regulation of chromosome condensation	BP	5	0	5	1	0.00050244
GO:0009211	pyrimidine deoxyribonucleoside triphosphate metabolic process	BP	5	0	5	1	0.00050244
GO:0021529	spinal cord oligodendrocyte cell differentiation	BP	5	0	5	1	0.00050244
GO:0007057	spindle assembly involved in female meiosis I	BP	5	0	5	1	0.00050244
GO:1901888	regulation of cell junction assembly	BP	208	65	50	0.000510007	0.249688
GO:0033157	regulation of intracellular protein transport	BP	151	50	35	0.000510562	0.382239
GO:0010256	endomembrane system organization	BP	481	133	68	0.000515805	0.999996
GO:0071011	precatalytic spliceosome	CC	54	0	23	1	0.000516762
GO:0030010	establishment of cell polarity	BP	144	34	49	0.283248	0.00052
GO:0033619	membrane protein proteolysis	BP	52	22	7	0.000528752	0.95664
GO:0045778	positive regulation of ossification	BP	52	22	9	0.000528752	0.833843
GO:0048667	cell morphogenesis involved in neuron differentiation	BP	581	157	146	0.000533093	0.031934
GO:0043138	3'-5' DNA helicase activity	MF	16	2	10	0.88579	0.000536241
GO:0051382	kinetochore assembly	BP	16	0	10	1	0.000536241
GO:0071407	cellular response to organic cyclic compound	BP	367	105	86	0.000539727	0.253818
GO:0010506	regulation of autophagy	BP	267	80	37	0.000540658	0.999719
GO:0071350	cellular response to interleukin-15	BP	7	6	0	0.000541132	1
GO:0071971	extracellular exosome assembly	BP	7	6	0	0.000541132	1
GO:0030200	heparan sulfate proteoglycan catabolic process	BP	7	6	0	0.000541132	1
GO:0035723	interleukin-15-mediated signaling pathway	BP	7	6	0	0.000541132	1
GO:1901724	positive regulation of cell proliferation involved in kidney development	BP	7	6	0	0.000541132	1
GO:0019065	receptor-mediated endocytosis of virus by host cell	BP	7	6	0	0.000541132	1
GO:0072124	regulation of glomerular mesangial cell proliferation	BP	7	6	0	0.000541132	1
GO:0001993	regulation of systemic arterial blood pressure by norepinephrine-epinephrine	BP	7	6	0	0.000541132	1
GO:0050886	endocrine process	BP	62	25	7	0.000545875	0.990067
GO:1902893	regulation of miRNA transcription	BP	62	25	12	0.000545875	0.73301
GO:0033218	amide binding	MF	275	82	37	0.000547115	0.999885
GO:0006298	mismatch repair	BP	24	0	13	1	0.000549984
GO:0034312	diol biosynthetic process	BP	19	11	2	0.000559892	0.942371
GO:0061298	retina vasculature development in camera-type eye	BP	19	11	2	0.000559892	0.942371
GO:0021780	glial cell fate specification	BP	9	0	7	1	0.000566221
GO:0042382	paraspeckles	CC	9	1	7	0.88507	0.000566221
GO:1902423	regulation of attachment of mitotic spindle microtubules to kinetochore	BP	9	1	7	0.88507	0.000566221
GO:0034182	regulation of maintenance of mitotic sister chromatid cohesion	BP	9	1	7	0.88507	0.000566221
GO:1901993	regulation of meiotic cell cycle phase transition	BP	9	1	7	0.88507	0.000566221
GO:0090101	negative regulation of transmembrane receptor protein serine/threonine kinase signaling pathway	BP	122	42	25	0.000567689	0.681556
GO:0061082	myeloid leukocyte cytokine production	BP	49	21	7	0.000571438	0.934831
GO:0070918	regulatory ncRNA processing	BP	48	4	21	0.995707	0.00058122
GO:1905477	positive regulation of protein localization to membrane	BP	104	37	16	0.000581675	0.962941
GO:0019882	antigen processing and presentation	BP	69	27	5	0.000585732	0.999745
GO:0032091	negative regulation of protein binding	BP	69	27	13	0.000585732	0.773474
GO:1904427	positive regulation of calcium ion transmembrane transport	BP	69	27	10	0.000585732	0.955038
GO:0046785	microtubule polymerization	BP	81	16	31	0.680757	0.000594091
GO:0030135	coated vesicle	CC	186	59	19	0.000595602	0.999992
GO:0044380	protein localization to cytoskeleton	BP	61	14	25	0.430097	0.000605344
GO:0043425	bHLH transcription factor binding	MF	27	6	14	0.531842	0.00060642
GO:0006376	mRNA splice site recognition	BP	27	2	14	0.987384	0.00060642
GO:0046966	nuclear thyroid hormone receptor binding	MF	27	4	14	0.85899	0.00060642
GO:0045861	negative regulation of proteolysis	BP	190	60	19	0.000610979	0.999996
GO:0048193	Golgi vesicle transport	BP	268	80	24	0.000612319	1
GO:0045185	maintenance of protein location	BP	90	33	12	0.000613393	0.98625
GO:0097681	double-strand break repair via alternative nonhomologous end joining	BP	7	0	6	1	0.000625051
GO:0099147	extrinsic component of postsynaptic density membrane	CC	7	0	6	1	0.000625051
GO:0002151	G-quadruplex RNA binding	MF	7	0	6	1	0.000625051
GO:0046533	negative regulation of photoreceptor cell differentiation	BP	7	0	6	1	0.000625051
GO:0000182	rDNA binding	MF	7	0	6	1	0.000625051
GO:1990414	replication-born double-strand break repair via sister chromatid exchange	BP	7	0	6	1	0.000625051
GO:0071692	protein localization to extracellular region	BP	312	91	57	0.000627801	0.951752
GO:0004402	histone acetyltransferase activity	MF	42	3	19	0.996892	0.00063412
GO:0072111	cell proliferation involved in kidney development	BP	14	9	1	0.000636508	0.96865
GO:0014004	microglia differentiation	BP	14	9	1	0.000636508	0.96865
GO:0005161	platelet-derived growth factor receptor binding	MF	14	9	1	0.000636508	0.96865
GO:0045651	positive regulation of macrophage differentiation	BP	14	9	1	0.000636508	0.96865
GO:0045624	positive regulation of T-helper cell differentiation	BP	14	9	2	0.000636508	0.845419
GO:0021515	cell differentiation in spinal cord	BP	30	6	15	0.643193	0.000641658
GO:1904019	epithelial cell apoptotic process	BP	119	41	26	0.000644197	0.541657
GO:0002822	regulation of adaptive immune response based on somatic recombination of immune receptors built from immunoglobulin superfamily domains	BP	119	41	21	0.000644197	0.894598
GO:0070373	negative regulation of ERK1 and ERK2 cascade	BP	66	26	12	0.000651624	0.809336
GO:0032755	positive regulation of interleukin-6 production	BP	66	26	9	0.000651624	0.968174
GO:0035196	miRNA processing	BP	39	4	18	0.978912	0.000652023
GO:0003179	heart valve morphogenesis	BP	43	19	10	0.000654508	0.473949
GO:0006406	mRNA export from nucleus	BP	58	1	24	0.999999	0.000655031
GO:0007140	male meiotic nuclear division	BP	33	5	16	0.86321	0.000658793
GO:1902275	regulation of chromatin organization	BP	33	2	16	0.996444	0.000658793
GO:0031098	stress-activated protein kinase signaling cascade	BP	56	23	11	0.000660946	0.708798
GO:0032205	negative regulation of telomere maintenance	BP	36	1	17	0.999827	0.000661186
GO:0048568	embryonic organ development	BP	361	103	98	0.000673171	0.00984635
GO:0002263	cell activation involved in immune response	BP	183	58	38	0.000674897	0.673946
GO:0032388	positive regulation of intracellular transport	BP	134	45	36	0.000677732	0.10011
GO:0043407	negative regulation of MAP kinase activity	BP	40	18	6	0.000691653	0.898862
GO:0070570	regulation of neuron projection regeneration	BP	40	18	6	0.000691653	0.898862
GO:0071901	negative regulation of protein serine/threonine kinase activity	BP	80	30	19	0.000693609	0.386378
GO:0051640	organelle localization	BP	554	133	153	0.0682168	0.000699878
GO:0030027	lamellipodium	CC	168	54	31	0.000701698	0.88286
GO:0032986	protein-DNA complex disassembly	BP	19	1	11	0.989634	0.000702143
GO:0051123	RNA polymerase II preinitiation complex assembly	BP	55	3	23	0.999776	0.000706175
GO:0035458	cellular response to interferon-beta	BP	25	13	1	0.00071346	0.997942
GO:0044090	positive regulation of vacuole organization	BP	25	13	1	0.00071346	0.997942
GO:0097205	renal filtration	BP	25	13	1	0.00071346	0.997942
GO:0042446	hormone biosynthetic process	BP	37	17	6	0.000722815	0.85112
GO:0004553	hydrolase activity, hydrolyzing O-glycosyl compounds	MF	63	25	4	0.000723659	0.999824
GO:0098754	detoxification	BP	53	22	6	0.000723679	0.984974
GO:1900024	regulation of substrate adhesion-dependent cell spreading	BP	53	22	5	0.000723679	0.995056
GO:0036477	somatodendritic compartment	CC	882	227	203	0.000736329	0.21484
GO:0120039	plasma membrane bounded cell projection morphogenesis	BP	648	172	160	0.000736819	0.0447289
GO:0034764	positive regulation of transmembrane transport	BP	176	56	30	0.000744652	0.954836
GO:0032757	positive regulation of interleukin-8 production	BP	34	16	5	0.000744866	0.894319
GO:0045907	positive regulation of vasoconstriction	BP	34	16	3	0.000744866	0.987845
GO:0044060	regulation of endocrine process	BP	34	16	3	0.000744866	0.987845
GO:1904645	response to amyloid-beta	BP	34	16	6	0.000744866	0.786333
GO:0043028	cysteine-type endopeptidase regulator activity involved in apoptotic process	MF	28	14	2	0.000745216	0.991316
GO:0007565	female pregnancy	BP	98	35	15	0.000745623	0.960815
GO:0040036	regulation of fibroblast growth factor receptor signaling pathway	BP	31	15	7	0.000753901	0.53362
GO:0010935	regulation of macrophage cytokine production	BP	31	15	3	0.000753901	0.978369
GO:0071005	U2-type precatalytic spliceosome	CC	52	0	22	1	0.000758014
GO:1901222	regulation of non-canonical NF-kappaB signal transduction	BP	70	27	6	0.000761991	0.999162
GO:0032386	regulation of intracellular transport	BP	254	76	55	0.000766726	0.563229
GO:0010457	centriole-centriole cohesion	BP	14	1	9	0.965475	0.000773641
GO:0140713	histone chaperone activity	MF	14	1	9	0.965475	0.000773641
GO:0021889	olfactory bulb interneuron differentiation	BP	14	1	9	0.965475	0.000773641
GO:2000105	positive regulation of DNA-templated DNA replication	BP	14	2	9	0.834016	0.000773641
GO:0016241	regulation of macroautophagy	BP	120	41	12	0.00077975	0.999816
GO:0003170	heart valve development	BP	50	21	13	0.000789116	0.289995
GO:0006879	intracellular iron ion homeostasis	BP	50	21	6	0.000789116	0.975998
GO:0048286	lung alveolus development	BP	50	21	10	0.000789116	0.681357
GO:0051496	positive regulation of stress fiber assembly	BP	50	21	10	0.000789116	0.681357
GO:0002449	lymphocyte mediated immunity	BP	165	53	27	0.00079594	0.969452
GO:0003002	regionalization	BP	295	62	88	0.581187	0.000799865
GO:0031102	neuron projection regeneration	BP	60	24	9	0.00080203	0.932274
GO:0021915	neural tube development	BP	165	40	54	0.206277	0.000807994
GO:0008408	3'-5' exonuclease activity	MF	49	3	21	0.999234	0.000809494
GO:0060047	heart contraction	BP	169	54	31	0.000820565	0.890399
GO:0002700	regulation of production of molecular mediator of immune response	BP	124	42	24	0.000827503	0.785334
GO:0021895	cerebral cortex neuron differentiation	BP	22	2	12	0.964816	0.000829401
GO:0070182	DNA polymerase binding	MF	22	1	12	0.994965	0.000829401
GO:2000042	negative regulation of double-strand break repair via homologous recombination	BP	22	1	12	0.994965	0.000829401
GO:0019985	translesion synthesis	BP	22	2	12	0.964816	0.000829401
GO:0044703	multi-organism reproductive process	BP	113	39	16	0.000829807	0.986244
GO:0045596	negative regulation of cell differentiation	BP	553	149	151	0.00083547	0.00126691
GO:0099003	vesicle-mediated transport in synapse	BP	239	72	53	0.000845103	0.484364
GO:0048812	neuron projection morphogenesis	BP	633	168	158	0.000850032	0.0328973
GO:0061621	canonical glycolysis	BP	17	10	2	0.000850583	0.913844
GO:0031527	filopodium membrane	CC	17	10	3	0.000850583	0.753861
GO:0061718	glucose catabolic process to pyruvate	BP	17	10	2	0.000850583	0.913844
GO:0006735	NADH regeneration	BP	17	10	2	0.000850583	0.913844
GO:0043116	negative regulation of vascular permeability	BP	17	10	1	0.000850583	0.98508
GO:0050857	positive regulation of antigen receptor-mediated signaling pathway	BP	17	10	0	0.000850583	1
GO:0032332	positive regulation of chondrocyte differentiation	BP	17	10	3	0.000850583	0.753861
GO:2001026	regulation of endothelial cell chemotaxis	BP	17	10	3	0.000850583	0.753861
GO:0008373	sialyltransferase activity	MF	17	10	1	0.000850583	0.98508
GO:0046849	bone remodeling	BP	67	26	9	0.000851285	0.972105
GO:0031960	response to corticosteroid	BP	67	26	10	0.000851285	0.942837
GO:0007040	lysosome organization	BP	88	32	7	0.000867907	0.99988
GO:0080171	lytic vacuole organization	BP	88	32	7	0.000867907	0.99988
GO:0046620	regulation of organ growth	BP	93	19	34	0.627431	0.000870221
GO:0002833	positive regulation of response to biotic stimulus	BP	259	77	40	0.000872192	0.996619
GO:1902904	negative regulation of supramolecular fiber organization	BP	158	51	27	0.000874057	0.944994
GO:0002819	regulation of adaptive immune response	BP	128	43	23	0.000874194	0.884523
GO:0061180	mammary gland epithelium development	BP	57	23	16	0.000886798	0.165715
GO:0051279	regulation of release of sequestered calcium ion into cytosol	BP	57	23	10	0.000886798	0.830404
GO:0000152	nuclear ubiquitin ligase complex	CC	43	2	19	0.999593	0.000905222
GO:0001091	RNA polymerase II general transcription initiation factor binding	MF	25	3	13	0.926563	0.000917302
GO:0016787	hydrolase activity	MF	1765	428	391	0.000921084	0.401772
GO:0051014	actin filament severing	BP	12	8	0	0.00092263	1
GO:0036336	dendritic cell migration	BP	12	8	2	0.00092263	0.775345
GO:0010544	negative regulation of platelet activation	BP	12	8	1	0.00092263	0.948575
GO:0031091	platelet alpha granule	CC	12	8	0	0.00092263	1
GO:1905664	regulation of calcium ion import across plasma membrane	BP	12	8	3	0.00092263	0.508006
GO:0010755	regulation of plasminogen activation	BP	12	8	0	0.00092263	1
GO:0006686	sphingomyelin biosynthetic process	BP	12	8	0	0.00092263	1
GO:0045123	cellular extravasation	BP	44	19	4	0.000923674	0.992892
GO:0060443	mammary gland morphogenesis	BP	44	19	9	0.000923674	0.649942
GO:0050766	positive regulation of phagocytosis	BP	44	19	3	0.000923674	0.998363
GO:0045663	positive regulation of myoblast differentiation	BP	40	9	18	0.491936	0.000945153
GO:0048511	rhythmic process	BP	242	58	74	0.178333	0.000948551
GO:0061614	miRNA transcription	BP	64	25	13	0.000949755	0.668663
GO:0014032	neural crest cell development	BP	64	25	15	0.000949755	0.430915
GO:0051897	positive regulation of phosphatidylinositol 3-kinase/protein kinase B signal transduction	BP	136	45	22	0.000963863	0.961784
GO:0006346	DNA methylation-dependent heterochromatin formation	BP	28	3	14	0.956492	0.000970009
GO:0035925	mRNA 3'-UTR AU-rich region binding	MF	28	5	14	0.744687	0.000970009
GO:0021761	limbic system development	BP	90	14	33	0.934803	0.000970546
GO:0032608	interferon-beta production	BP	54	22	8	0.000977827	0.928877
GO:0032648	regulation of interferon-beta production	BP	54	22	8	0.000977827	0.928877
GO:0030512	negative regulation of transforming growth factor beta receptor signaling pathway	BP	85	31	15	0.00098071	0.861798
GO:0009914	hormone transport	BP	268	79	57	0.000990242	0.62367
GO:0010008	endosome membrane	CC	272	80	27	0.000992093	1
GO:0045686	negative regulation of glial cell differentiation	BP	31	4	15	0.922378	0.000993405
GO:0032467	positive regulation of cytokinesis	BP	31	5	15	0.822781	0.000993405
GO:1901223	negative regulation of non-canonical NF-kappaB signal transduction	BP	20	11	0	0.00100488	1
GO:0090050	positive regulation of cell migration involved in sprouting angiogenesis	BP	20	11	3	0.00100488	0.8466
GO:0045745	positive regulation of G protein-coupled receptor signaling pathway	BP	20	11	4	0.00100488	0.667391
GO:1902547	regulation of cellular response to vascular endothelial growth factor stimulus	BP	20	11	3	0.00100488	0.8466
GO:2000177	regulation of neural precursor cell proliferation	BP	108	29	38	0.102325	0.00104007
GO:0030879	mammary gland development	BP	96	34	23	0.00104294	0.350102
GO:0009265	2'-deoxyribonucleotide biosynthetic process	BP	17	3	10	0.736877	0.0010471
GO:0009263	deoxyribonucleotide biosynthetic process	BP	17	3	10	0.736877	0.0010471
GO:0046385	deoxyribose phosphate biosynthetic process	BP	17	3	10	0.736877	0.0010471
GO:0042772	DNA damage response, signal transduction resulting in transcription	BP	17	2	10	0.905645	0.0010471
GO:0000400	four-way junction DNA binding	MF	17	0	10	1	0.0010471
GO:1904889	regulation of excitatory synapse assembly	BP	17	4	10	0.507517	0.0010471
GO:0050670	regulation of lymphocyte proliferation	BP	144	47	24	0.00104791	0.951981
GO:0008347	glial cell migration	BP	61	24	14	0.00105796	0.471052
GO:0098773	skin epidermis development	BP	107	37	28	0.00106941	0.169304
GO:0045860	positive regulation of protein kinase activity	BP	233	70	49	0.00107338	0.652375
GO:0030042	actin filament depolymerization	BP	51	21	5	0.0010747	0.99298
GO:0035924	cellular response to vascular endothelial growth factor stimulus	BP	51	21	9	0.0010747	0.815973
GO:0042098	T cell proliferation	BP	148	48	22	0.00108763	0.988259
GO:0098685	Schaffer collateral - CA1 synapse	CC	133	44	34	0.00109493	0.17757
GO:0140664	ATP-dependent DNA damage sensor activity	MF	12	0	8	1	0.00110059
GO:0007100	mitotic centrosome separation	BP	12	1	8	0.944142	0.00110059
GO:0090267	positive regulation of mitotic cell cycle spindle assembly checkpoint	BP	12	0	8	1	0.00110059
GO:0035767	endothelial cell chemotaxis	BP	23	12	4	0.00110159	0.774783
GO:0008238	exopeptidase activity	MF	68	26	11	0.00110204	0.905587
GO:0060395	SMAD protein signal transduction	BP	68	26	15	0.00110204	0.535036
GO:0072678	T cell migration	BP	35	16	2	0.00110252	0.998127
GO:1904738	vascular associated smooth muscle cell migration	BP	35	16	4	0.00110252	0.964866
GO:0005795	Golgi stack	CC	82	30	9	0.00110794	0.99675
GO:2000628	regulation of miRNA metabolic process	BP	75	28	16	0.00111658	0.592597
GO:0002456	T cell mediated immunity	BP	75	28	8	0.00111658	0.996451
GO:0003206	cardiac chamber morphogenesis	BP	100	35	23	0.0011293	0.433527
GO:0032206	positive regulation of telomere maintenance	BP	70	9	27	0.976144	0.00113778
GO:0010638	positive regulation of organelle organization	BP	465	127	125	0.00113871	0.00559496
GO:0002440	production of molecular mediator of immune response	BP	175	55	36	0.00113985	0.694068
GO:0043277	apoptotic cell clearance	BP	32	15	3	0.00114122	0.982122
GO:0010714	positive regulation of collagen metabolic process	BP	32	15	7	0.00114122	0.570514
GO:0030856	regulation of epithelial cell differentiation	BP	111	38	29	0.0011421	0.166571
GO:0090505	epiboly involved in wound healing	BP	26	13	5	0.00114971	0.703222
GO:0035335	peptidyl-tyrosine dephosphorylation	BP	26	13	3	0.00114971	0.945418
GO:0009268	response to pH	BP	26	13	1	0.00114971	0.998394
GO:0044319	wound healing, spreading of cells	BP	26	13	5	0.00114971	0.703222
GO:0050654	chondroitin sulfate proteoglycan metabolic process	BP	29	14	2	0.00115968	0.993007
GO:0033028	myeloid cell apoptotic process	BP	29	14	4	0.00115968	0.906523
GO:0015035	protein-disulfide reductase activity	MF	29	14	2	0.00115968	0.993007
GO:0051494	negative regulation of cytoskeleton organization	BP	156	50	33	0.00116223	0.620935
GO:0001824	blastocyst development	BP	123	21	42	0.901756	0.00116224
GO:0061629	RNA polymerase II-specific DNA-binding transcription factor binding	MF	322	75	94	0.214177	0.00116997
GO:2000134	negative regulation of G1/S transition of mitotic cell cycle	BP	58	23	14	0.00117635	0.389252
GO:1901184	regulation of ERBB signaling pathway	BP	58	23	9	0.00117635	0.914168
GO:0045453	bone resorption	BP	48	20	3	0.00117661	0.999286
GO:0030834	regulation of actin filament depolymerization	BP	48	20	5	0.00117661	0.988245
GO:0031529	ruffle organization	BP	48	20	9	0.00117661	0.753677
GO:0034142	toll-like receptor 4 signaling pathway	BP	48	20	6	0.00117661	0.967482
GO:0042742	defense response to bacterium	BP	126	42	10	0.0011871	0.999993
GO:0003205	cardiac chamber development	BP	141	46	33	0.00119004	0.363818
GO:0120111	neuron projection cytoplasm	CC	47	6	20	0.954749	0.00119126
GO:0009991	response to extracellular stimulus	BP	330	94	45	0.00119492	0.999959
GO:0002696	positive regulation of leukocyte activation	BP	230	69	56	0.0012095	0.203356
GO:0017124	SH3 domain binding	MF	115	39	16	0.00121309	0.989105
GO:0035091	phosphatidylinositol binding	MF	234	70	30	0.00121758	0.99988
GO:0010721	negative regulation of cell development	BP	238	71	62	0.00122473	0.071072
GO:0051402	neuron apoptotic process	BP	310	89	56	0.00122545	0.959888
GO:0006790	sulfur compound metabolic process	BP	246	73	26	0.0012363	0.999999
GO:0045582	positive regulation of T cell differentiation	BP	79	29	26	0.00125138	0.0155148
GO:0002718	regulation of cytokine production involved in immune response	BP	79	29	13	0.00125138	0.908636
GO:0016895	DNA exonuclease activity, producing 5'-phosphomonoesters	MF	20	3	11	0.832899	0.00125274
GO:0021675	nerve development	BP	72	27	14	0.001257	0.736332
GO:0001938	positive regulation of endothelial cell proliferation	BP	72	27	19	0.001257	0.214474
GO:0017171	serine hydrolase activity	MF	72	27	7	0.001257	0.998027
GO:0016358	dendrite development	BP	299	71	88	0.171544	0.00126118
GO:0090316	positive regulation of intracellular protein transport	BP	97	34	26	0.00128148	0.147404
GO:0034767	positive regulation of monoatomic ion transmembrane transport	BP	119	40	21	0.00128213	0.894598
GO:0031623	receptor internalization	BP	119	40	18	0.00128213	0.975721
GO:0046173	polyol biosynthetic process	BP	45	19	9	0.00128222	0.678035
GO:0060229	lipase activator activity	MF	15	9	1	0.00128994	0.975523
GO:0038187	pattern recognition receptor activity	MF	15	9	1	0.00128994	0.975523
GO:0016209	antioxidant activity	MF	55	22	4	0.0013052	0.999129
GO:0070050	neuron cellular homeostasis	BP	55	22	6	0.0013052	0.989091
[truncated: 19,032 more rows]
