# Supplementary material for: KAT6A is essential for developmental control gene expression in neural stem and progenitor cells
Source: PLoS Genet. 2026 May 4;22(5):e1012133. doi: 10.1371/journal.pgen.1012133 (PMC13160438; doi:10.1371/journal.pgen.1012133)
Supplement: S3 Table — (XLSX) [file pgen.1012133.s009.xlsx]

## Sheet: Pro_HETvsWT_DEres
Table S3: RNA sequencing results of proliferating Kat6a+/– vs. Kat6a+/+ NSPCs
GeneID	Symbol_from_nomenclature_authority	Full_name_from_nomenclature_authority	logFC	AveExpr	t	P.Value	adj.P.Val
18616	Peg3	paternally expressed 3	-0.571432	6.35806	-6.30914	2.03334e-05	0.0709288
234515	Inpp4b	inositol polyphosphate-4-phosphatase, type II	0.648432	5.37316	6.37353	1.82755e-05	0.0709288
20452	St8sia4	ST8 alpha-N-acetyl-neuraminide alpha-2,8-sialyltransferase 4	0.779195	4.00906	6.65461	1.15464e-05	0.0709288
207393	Elfn2	leucine rich repeat and fibronectin type III, extracellular 2	-1.15965	3.45082	-6.25224	2.3405e-05	0.0709288
11601	Angpt2	angiopoietin 2	0.7328	7.00743	5.59936	7.80234e-05	0.135114
17311	Kitl	kit ligand	0.611492	7.12327	5.53196	7.71412e-05	0.135114
16172	Il17ra	interleukin 17 receptor A	-0.517896	4.44993	-5.53646	7.65297e-05	0.135114
13388	Dll1	delta like canonical Notch ligand 1	-0.448903	5.92053	-5.35343	0.000106027	0.141438
12661	Chl1	cell adhesion molecule L1-like	1.55866	7.2573	5.54916	0.000129389	0.141438
54353	Skap2	src family associated phosphoprotein 2	0.938447	5.76912	5.33484	0.0001316	0.141438
16010	Igfbp4	insulin-like growth factor binding protein 4	0.609686	8.76168	5.21306	0.000140015	0.141438
72709	C1qtnf6	C1q and tumor necrosis factor related protein 6	0.682177	5.3757	4.91446	0.000236203	0.18763
66141	Ifitm3	interferon induced transmembrane protein 3	1.12654	3.62676	4.99438	0.000214519	0.185743
75744	Svip	small VCP/p97-interacting protein	0.875496	2.75612	5.24131	0.000129755	0.141438
73121	Rflna	refilin A	0.994079	4.00163	4.70026	0.000361412	0.243391
12293	Cacna2d1	calcium channel, voltage-dependent, alpha2/delta subunit 1	0.343642	6.1252	4.4779	0.000535682	0.29782
207181	Rbms3	RNA binding motif, single stranded interacting protein	0.432311	6.00235	4.43756	0.000578474	0.29782
13612	Edil3	EGF-like repeats and discoidin I-like domains 3	1.11269	3.78547	4.60794	0.000450391	0.28735
328949	Mcc	mutated in colorectal cancers	0.538088	5.91099	4.412	0.00060739	0.29782
17132	Maf	MAF bZIP transcription factor	0.892235	4.50567	4.45064	0.00061568	0.29782
12014	Bach2	BTB and CNC homology, basic leucine zipper transcription factor 2	-0.38256	5.62392	-4.36592	0.000663351	0.29782
226251	Ablim1	actin-binding LIM protein 1	0.68733	4.23925	4.4366	0.000579528	0.29782
20377	Sfrp1	secreted frizzled-related protein 1	-1.25701	1.42191	-4.82572	0.000278274	0.198425
242050	Igsf10	immunoglobulin superfamily, member 10	0.563052	5.82843	4.25028	0.000829755	0.347391
272031	Plppr1	phospholipid phosphatase related 1	0.69508	3.35193	4.37918	0.000646721	0.29782
97484	Cog8	component of oligomeric golgi complex 8	-0.299638	4.87549	-4.18597	0.000937753	0.378915
21968	Tom1	target of myb1 trafficking protein	0.546989	2.71968	4.41559	0.000603242	0.29782
54598	Calcrl	calcitonin receptor-like	0.385607	7.43853	4.12771	0.00104968	0.391288
68197	Ndufc2	NADH:ubiquinone oxidoreductase subunit C2	0.273843	7.81708	4.1139	0.00107814	0.391288
15551	Htr1b	5-hydroxytryptamine (serotonin) receptor 1B	-0.791366	1.84202	-4.24856	0.000831079	0.347391
70155	Ogfrl1	opioid growth factor receptor-like 1	0.354352	4.44803	4.05939	0.0011985	0.391288
240041	Zfp945	zinc finger protein 945	0.40848	4.95312	4.0344	0.00125818	0.391288
12395	Runx1t1	RUNX1 translocation partner 1	1.22087	1.77911	5.08911	0.000171137	0.159579
52028	Bbs1	Bardet-Biedl syndrome 1	-0.363403	4.21239	-3.99329	0.00136305	0.391288
93960	Nkd1	naked cuticle 1	-0.445296	4.9538	-3.98398	0.001388	0.391288
170790	Mlc1	megalencephalic leukoencephalopathy with subcortical cysts 1 homolog (human)	0.458944	7.6709	4.00963	0.00132825	0.391288
13032	Ctsc	cathepsin C	0.486656	7.60328	4.00407	0.00138537	0.391288
16600	Klf4	Kruppel-like transcription factor 4 (gut)	-0.757729	4.63221	-3.97913	0.00154804	0.398798
70686	Dusp16	dual specificity phosphatase 16	-0.327557	6.74939	-3.96222	0.0014482	0.398798
319765	Igf2bp2	insulin-like growth factor 2 mRNA binding protein 2	-0.663918	5.4679	-3.97928	0.00157155	0.398798
194126	Mtmr11	myotubularin related protein 11	0.45358	5.44193	3.8992	0.00163792	0.405202
18761	Prkcq	protein kinase C, theta	-0.626836	4.35025	-3.88874	0.00168114	0.407576
207592	Tbc1d16	TBC1 domain family, member 16	-0.324828	6.60421	-3.9179	0.00157914	0.398798
76787	Ppfia3	protein tyrosine phosphatase, receptor type, f polypeptide (PTPRF), interacting protein (liprin), alpha 3	-0.535046	2.98272	-3.94526	0.00149694	0.398798
18824	Plp2	proteolipid protein 2	0.639623	2.43837	4.03291	0.00126183	0.391288
17069	Ly6e	lymphocyte antigen 6 family member E	-1.06549	2.13732	-4.03668	0.00125262	0.391288
66226	Trappc2	trafficking protein particle complex 2	0.353702	4.13451	3.81237	0.00194162	0.416611
14472	Gbx2	gastrulation brain homeobox 2	0.453945	4.51015	3.80381	0.00197451	0.416611
12364	Casp12	caspase 12	1.37964	3.20138	4.05651	0.00130436	0.391288
66646	Rpe	ribulose-5-phosphate-3-epimerase	0.358046	5.80768	3.79745	0.0019993	0.416611
211401	Mtss1	MTSS I-BAR domain containing 1	0.327937	7.20122	3.81443	0.00193379	0.416611
212398	Frat2	frequently rearranged in advanced T cell lymphomas 2	-0.45943	2.88231	-3.84448	0.00182317	0.416611
230751	Oscp1	organic solute carrier partner 1	-0.366344	3.71939	-3.76875	0.00211521	0.416611
74104	Abcb6	ATP-binding cassette, sub-family B member 6	-0.219111	5.86644	-3.76501	0.00213083	0.416611
18933	Prrx1	paired related homeobox 1	0.448297	6.81591	3.78612	0.00207316	0.416611
328232	Gfod1	glucose-fructose oxidoreductase domain containing 1	-0.516155	3.14825	-3.76886	0.00211478	0.416611
78688	Nol3	nucleolar protein 3 (apoptosis repressor with CARD domain)	0.716436	3.01321	3.82349	0.00189973	0.416611
212898	Dse	dermatan sulfate epimerase	0.380712	3.29779	3.69408	0.00244979	0.451196
27355	Pald1	phosphatase domain containing, paladin 1	-0.278366	6.77407	-3.70309	0.0024067	0.451196
20404	Sh3gl2	SH3-domain GRB2-like 2	0.81997	4.46866	3.66454	0.00276428	0.451196
68027	Tmem178	transmembrane protein 178	-0.646788	2.4092	-3.75041	0.00219283	0.421928
114301	Palmd	palmdelphin	0.731983	3.59213	3.62994	0.00277976	0.451196
70598	Filip1	filamin A interacting protein 1	-0.850698	2.39283	-3.64798	0.00268264	0.451196
214944	Mob3b	MOB kinase activator 3B	0.386057	4.07163	3.55861	0.00319976	0.451196
73229	Zfp983	zinc finger protein 983	0.755505	2.79986	3.66881	0.00257478	0.451196
69981	Tmem30a	transmembrane protein 30A	0.208948	7.82503	3.61279	0.00287532	0.451196
12142	Prdm1	PR domain containing 1, with ZNF domain	-0.600886	3.5711	-3.5504	0.0032521	0.451196
22685	Zfp239	zinc finger protein 239	-0.39062	3.55834	-3.55448	0.00322601	0.451196
16842	Lef1	lymphoid enhancer binding factor 1	-1.52648	1.17503	-4.01355	0.00132931	0.391288
72512	Sting1	stimulator of interferon response cGAMP interactor 1	0.44619	5.85211	3.56113	0.00318838	0.451196
26380	Esrrb	estrogen related receptor, beta	-0.630145	3.40491	-3.52466	0.00342165	0.451196
14555	Gpd1	glycerol-3-phosphate dehydrogenase 1 (soluble)	0.909987	4.48606	3.55488	0.0034993	0.451196
13731	Emp2	epithelial membrane protein 2	0.402514	5.54162	3.551	0.0032482	0.451196
106633	Ift140	intraflagellar transport 140	-0.227008	6.00508	-3.54702	0.00327385	0.451196
67117	Dynlt3	dynein light chain Tctex-type 3	0.391768	6.01446	3.54	0.00331958	0.451196
20273	Scn8a	sodium channel, voltage-gated, type VIII, alpha	-0.46158	4.03199	-3.48824	0.00367701	0.451196
110595	Timp4	tissue inhibitor of metalloproteinase 4	0.43541	6.10651	3.52033	0.00345105	0.451196
66058	Tmem176a	transmembrane protein 176A	0.403157	5.54294	3.50404	0.00356399	0.451196
75712	Tmem14a	transmembrane protein 14A	0.518671	2.4841	3.62546	0.00280437	0.451196
14763	Gpr37	G protein-coupled receptor 37	-0.826886	2.80702	-3.56613	0.00315265	0.451196
19242	Ptn	pleiotrophin	0.279312	10.5128	3.51868	0.00346238	0.451196
20090	Rps29	ribosomal protein S29	-1.02146	4.0635	-3.50662	0.00398069	0.451196
107869	Cth	cystathionine gamma lyase	-0.626045	2.07664	-3.60925	0.0028955	0.451196
240322	Adamts19	ADAM metallopeptidase with thrombospondin type 1 motif 19	-1.90783	-0.513839	-4.88844	0.000247655	0.18763
66684	Tceal8	transcription elongation factor A (SII)-like 8	0.262589	6.65722	3.51069	0.00351744	0.451196
215999	Mcu	mitochondrial calcium uniporter	0.341613	5.04726	3.46266	0.00386771	0.451196
22350	Ezr	ezrin	0.55218	4.74639	3.45101	0.00399809	0.451196
67892	Coa6	cytochrome c oxidase assembly factor 6	0.433512	3.31602	3.46124	0.00387863	0.451196
270151	Nlrx1	NLR family member X1	0.564699	3.33568	3.46882	0.00382093	0.451196
16826	Ldb2	LIM domain binding 2	1.38982	3.09157	3.61021	0.00314696	0.451196
72136	Chst14	carbohydrate sulfotransferase 14	0.442905	3.51191	3.43673	0.0040712	0.451196
11958	Atp5me	ATP synthase membrane subunit e	0.466809	4.62612	3.42834	0.00413935	0.451196
66799	Ube2w	ubiquitin-conjugating enzyme E2W (putative)	0.292229	5.27004	3.4441	0.00401233	0.451196
76380	Cep112	centrosomal protein 112	0.419135	2.61793	3.48853	0.00367487	0.451196
17536	Meis2	Meis homeobox 2	-0.322833	5.84047	-3.44986	0.00396684	0.451196
13007	Csrp1	cysteine and glycine-rich protein 1	-0.273192	6.19108	-3.45596	0.00391931	0.451196
65963	Tmem176b	transmembrane protein 176B	0.304859	7.19339	3.45919	0.00389437	0.451196
263803	Pkn3	protein kinase N3	-0.379636	3.48883	-3.37911	0.00456273	0.465899
52837	Tmx4	thioredoxin-related transmembrane protein 4	0.293989	6.23849	3.42923	0.00413202	0.451196
58521	Eid1	EP300 interacting inhibitor of differentiation 1	0.239684	7.70473	3.44614	0.00399611	0.451196
320078	Olfml2b	olfactomedin-like 2B	0.383584	5.02815	3.38257	0.00453158	0.465899
69227	Selenot	selenoprotein T	0.265954	7.89077	3.43876	0.00405487	0.451196
76089	Rapgef2	Rap guanine nucleotide exchange factor (GEF) 2	-0.261225	6.98412	-3.43563	0.00408004	0.451196
16950	Loxl3	lysyl oxidase-like 3	0.66248	3.75639	3.36406	0.00470072	0.467066
108829	Jmjd1c	jumonji domain containing 1C	-0.301479	8.07844	-3.43122	0.0041158	0.451196
235072	Septin7	septin 7	0.233083	8.8393	3.42476	0.00416878	0.451196
78795	Armc9	armadillo repeat containing 9	-0.28319	4.10491	-3.34644	0.00486747	0.469503
53901	Rcan2	regulator of calcineurin 2	-0.740448	4.19069	-3.39622	0.00484409	0.469503
218989	Tmem260	transmembrane protein 260	0.314299	4.7905	3.35253	0.00480914	0.469503
12212	Chic1	cysteine-rich hydrophobic domain 1	0.323353	4.15586	3.32373	0.0050912	0.475474
216848	Chd3	chromodomain helicase DNA binding protein 3	-0.604607	3.50419	-3.28581	0.00548802	0.476126
103551	Epop	elongin BC and polycomb repressive complex 2 associated protein	-0.684319	2.58509	-3.33717	0.00495763	0.469503
77532	Jrkl	Jrk-like	0.36808	3.97276	3.28318	0.00551668	0.476126
19206	Ptch1	patched 1	-0.269046	7.39961	-3.37164	0.00463068	0.465899
232223	Txnrd3	thioredoxin reductase 3	0.400419	3.64876	3.2821	0.0055285	0.476126
57775	Usp29	ubiquitin specific peptidase 29	-0.944791	0.998671	-3.81395	0.00193564	0.416611
268902	Robo2	roundabout guidance receptor 2	0.465597	4.91301	3.28856	0.00545827	0.476126
56874	Rnf32	ring finger protein 32	0.450018	2.74218	3.32295	0.00509913	0.475474
98402	Sh3bp4	SH3-domain binding protein 4	-0.371855	4.92982	-3.29482	0.00539108	0.476126
66167	Tma7	translational machinery associated 7	0.361406	4.27232	3.27298	0.00562918	0.476126
12859	Cox5b	cytochrome c oxidase subunit 5B	0.344699	5.10718	3.29822	0.00535488	0.476126
75209	Sv2c	synaptic vesicle glycoprotein 2c	-0.962028	2.98384	-3.30118	0.00570191	0.476126
56353	Rybp	RING1 and YY1 binding protein	0.270655	4.83995	3.27387	0.00561927	0.476126
11682	Alk	anaplastic lymphoma kinase	-0.661299	3.18935	-3.2508	0.00588187	0.476126
20563	Slit2	slit guidance ligand 2	-0.914159	0.544424	-3.80656	0.00196389	0.416611
114249	Npnt	nephronectin	0.863124	5.06825	3.30353	0.00604539	0.476126
50878	Stag3	STAG3 cohesin complex component	-0.762054	3.34296	-3.25006	0.00601256	0.476126
269637	Cnpy1	canopy FGF signaling regulator 1	0.56376	6.01698	3.30713	0.00562355	0.476126
76132	Faxc	failed axon connections homolog	-0.23956	6.10661	-3.29586	0.00537993	0.476126
66214	Rgcc	regulator of cell cycle	-0.676072	2.82472	-3.23154	0.00611033	0.476126
329828	Myorg	myogenesis regulating glycosidase (putative)	0.467368	4.97719	3.22801	0.00615322	0.476126
319263	Pcmtd1	protein-L-isoaspartate (D-aspartate) O-methyltransferase domain containing 1	0.354747	6.1331	3.26352	0.00573562	0.476126
18574	Pde1b	phosphodiesterase 1B, Ca2+-calmodulin dependent	-0.602743	4.38655	-3.22664	0.00644156	0.476126
14160	Lgr5	leucine rich repeat containing G protein coupled receptor 5	0.446132	4.58105	3.1957	0.00655942	0.476323
71435	Arhgap21	Rho GTPase activating protein 21	-0.17911	8.40618	-3.27877	0.0055651	0.476126
56726	Sh3bgrl	SH3-binding domain glutamic acid-rich protein like	0.309357	8.32573	3.27246	0.00563504	0.476126
18783	Pla2g4a	phospholipase A2, group IVA (cytosolic, calcium-dependent)	0.579263	2.98934	3.23711	0.00604338	0.476126
59046	Arpp19	cAMP-regulated phosphoprotein 19	0.199022	6.7137	3.25666	0.00581397	0.476126
235315	Rnf214	ring finger protein 214	-0.245908	5.50181	-3.21615	0.00629931	0.476126
18755	Prkch	protein kinase C, eta	-1.08515	0.40137	-4.04104	0.00124203	0.391288
103554	Psme4	proteasome (prosome, macropain) activator subunit 4	-0.214882	7.71541	-3.25601	0.00582151	0.476126
56533	Rgs17	regulator of G-protein signaling 17	0.629547	2.79193	3.20829	0.00639801	0.476126
56367	Scoc	short coiled-coil protein	0.272586	5.95635	3.21782	0.00627852	0.476126
71375	Foxn3	forkhead box N3	-0.343914	4.54541	-3.16511	0.00696871	0.478626
14169	Fgf14	fibroblast growth factor 14	0.531844	3.61809	3.14424	0.00726226	0.478626
50781	Dkk3	dickkopf WNT signaling pathway inhibitor 3	1.33818	1.58734	3.59632	0.0029703	0.451196
13448	Dok1	docking protein 1	0.408662	3.17557	3.15221	0.00714872	0.478626
232333	Slc6a1	solute carrier family 6 (neurotransmitter transporter, GABA), member 1	0.403824	9.07425	3.23954	0.00618057	0.476126
211961	Asxl3	ASXL transcriptional regulator 3	-0.613142	2.29661	-3.20051	0.00649725	0.476323
67657	Rabl3	RAB, member RAS oncogene family-like 3	0.313533	3.91373	3.12753	0.00750628	0.478626
74464	Zswim5	zinc finger SWIM-type containing 5	0.306743	5.73954	3.18401	0.0067129	0.476323
236573	Gbp9	guanylate-binding protein 9	0.987237	3.1312	3.20361	0.00667812	0.476323
72565	Uaca	uveal autoantigen with coiled-coil domains and ankyrin repeats	-0.25636	6.20303	-3.2199	0.00625276	0.476126
12589	Ift81	intraflagellar transport 81	-0.247851	4.50128	-3.14363	0.00727115	0.478626
56878	Rbms1	RNA binding motif, single stranded interacting protein 1	0.349297	4.16568	3.13285	0.00742773	0.478626
77569	Limch1	LIM and calponin homology domains 1	0.529618	5.41304	3.18113	0.00702714	0.478626
72514	Fgfbp3	fibroblast growth factor binding protein 3	0.615059	2.48485	3.17466	0.00683821	0.478626
320840	Negr1	neuronal growth regulator 1	0.543826	4.26352	3.12659	0.00752805	0.478626
384009	Glipr2	GLI pathogenesis-related 2	-0.711501	3.60483	-3.14727	0.00764233	0.480002
53618	Fut8	fucosyltransferase 8	0.300176	6.61275	3.20993	0.00637728	0.476126
12314	Calm2	calmodulin 2	0.201496	9.06591	3.21482	0.0063159	0.476126
67171	Dram2	DNA-damage regulated autophagy modulator 2	0.325092	4.56403	3.13569	0.00738612	0.478626
15284	Hlx	H2.0-like homeobox	0.40835	4.73037	3.1459	0.00723848	0.478626
53885	Nphp1	nephronophthisis 1 (juvenile) homolog (human)	-0.249356	4.75331	-3.13655	0.00737354	0.478626
66290	Atp6v1g1	ATPase, H+ transporting, lysosomal V1 subunit G1	0.240218	6.27928	3.19078	0.00662362	0.476323
67789	Dalrd3	DALR anticodon binding domain containing 3	-0.248788	5.3831	-3.15868	0.00705785	0.478626
99382	Abtb2	ankyrin repeat and BTB domain containing 2	-0.35891	6.68811	-3.19516	0.00656645	0.476323
208820	Triqk	triple QxxK/R motif containing	0.64447	1.65246	3.3722	0.00462553	0.465899
74103	Nebl	nebulette	0.965367	3.25835	3.11263	0.00812851	0.49406
11994	Pcdh15	protocadherin 15	1.37225	3.68446	3.11873	0.00872096	0.49406
69136	Tusc1	tumor suppressor candidate 1	-0.578154	1.51663	-3.18353	0.0067193	0.476323
269788	Lhfpl4	lipoma HMGIC fusion partner-like protein 4	-0.289658	5.51998	-3.12253	0.00758095	0.478626
14687	Gnaz	guanine nucleotide binding protein, alpha z subunit	-0.354071	3.66198	-3.05091	0.00873344	0.49406
269642	Nat8l	N-acetyltransferase 8-like	-0.212927	5.66538	-3.12323	0.00757032	0.478626
97863	Fam8a1	family with sequence similarity 8, member A1	0.216515	6.98036	3.15916	0.0070512	0.478626
68002	Sdhaf4	succinate dehydrogenase complex assembly factor 4	0.435128	3.10037	3.05693	0.00863023	0.49406
14168	Fgf13	fibroblast growth factor 13	-0.651698	0.532045	-3.3825	0.00453225	0.465899
18423	Otx1	orthodenticle homeobox 1	-0.431259	4.22193	-3.07158	0.00838394	0.49406
227632	Kcnt1	potassium channel, subfamily T, member 1	-0.630574	2.9259	-3.05335	0.00869141	0.49406
56873	Lmbr1	limb region 1	0.234235	4.38251	3.05592	0.00864746	0.49406
12827	Col4a2	collagen, type IV, alpha 2	0.364491	3.51287	3.04138	0.00889927	0.49406
24067	Srp54a	signal recognition particle 54A	0.22644	5.10555	3.08668	0.00813749	0.49406
93840	Vangl2	VANGL planar cell polarity 2	-0.218575	6.88237	-3.14238	0.0072891	0.478626
72007	Fndc3b	fibronectin type III domain containing 3B	0.248841	6.54711	3.12915	0.0074823	0.478626
20716	Serpina3n	serine (or cysteine) peptidase inhibitor, clade A, member 3N	-1.03468	0.908239	-3.29017	0.00544094	0.476126
333182	Cox6b2	cytochrome c oxidase subunit 6B2	0.764005	3.42362	3.04022	0.00924409	0.49406
69806	Slc39a11	solute carrier family 39 (metal ion transporter), member 11	0.339275	4.26335	3.03774	0.00896341	0.49406
233865	Katnip	katanin interacting protein	-0.313034	4.90197	-3.06165	0.00855003	0.49406
58207	Slc43a3	solute carrier family 43, member 3	1.04092	1.67311	3.3382	0.00494753	0.469503
140709	Col26a1	collagen, type XXVI, alpha 1	0.867545	3.87417	3.03467	0.00959308	0.49406
50794	Klf13	Kruppel-like transcription factor 13	-0.339919	6.87385	-3.1244	0.00755297	0.478626
319638	Nt5dc1	5'-nucleotidase domain containing 1	0.450456	2.56062	3.05502	0.00866272	0.49406
67126	Atp5f1e	ATP synthase F1 subunit epsilon	0.234776	5.77051	3.08238	0.00820693	0.49406
76952	Nt5c2	5'-nucleotidase, cytosolic II	-0.330285	5.20786	-3.05174	0.00871911	0.49406
22433	Xbp1	X-box binding protein 1	0.352336	5.47059	3.07013	0.00840804	0.49406
71684	Rbm43	RNA binding motif protein 43	0.457485	3.33261	2.98986	0.00985166	0.49406
239667	Dip2b	disco interacting protein 2 homolog B	-0.177482	7.43257	-3.10904	0.00778576	0.48649
68195	Rnaset2b	ribonuclease T2B	0.513995	2.81323	3.00521	0.00955788	0.49406
15258	Hipk2	homeodomain interacting protein kinase 2	-0.241962	6.51526	-3.09377	0.00802431	0.49406
223666	Arhgap39	Rho GTPase activating protein 39	-0.263558	5.14656	-3.04309	0.00886936	0.49406
13426	Dync1i1	dynein cytoplasmic 1 intermediate chain 1	1.01172	0.877191	3.41479	0.00425179	0.456108
16956	Lpl	lipoprotein lipase	0.312621	4.46348	3.00849	0.00949627	0.49406
211945	Plekhh1	pleckstrin homology domain containing, family H (with MyTH4 domain) member 1	-0.238335	4.64265	-3.01685	0.00934078	0.49406
545091	Hnrnpa1l2-ps2	heterogeneous nuclear ribonucleoprotein A1-like 2, pseudogene 2	-0.293831	5.13443	-3.03324	0.00904342	0.49406
380614	Intu	inturned planar cell polarity protein	-0.308993	3.99706	-2.98637	0.0099197	0.49406
194237	Rimkla	ribosomal modification protein rimK-like family member A	-0.48065	2.1535	-3.07888	0.00826388	0.49406
75552	Paqr9	progestin and adipoQ receptor family member IX	-0.702458	1.71959	-3.1238	0.0075619	0.478626
212442	Lactb2	lactamase, beta 2	0.298032	5.17264	3.02642	0.00916605	0.49406
22381	Tceal9	transcription elongation factor A like 9	0.24599	6.83157	3.08232	0.0082079	0.49406
14370	Fzd8	frizzled class receptor 8	-0.48858	3.28699	-2.96239	0.0104	0.49406
14735	Gpc4	glypican 4	0.675105	4.19491	2.97682	0.0104701	0.49406
16878	Lif	leukemia inhibitory factor	0.498124	3.43288	2.96344	0.0103784	0.49406
195018	Zzef1	zinc finger, ZZ-type with EF hand domain 1	-0.258592	6.45508	-3.07038	0.00840389	0.49406
14051	Eya4	EYA transcriptional coactivator and phosphatase 4	-0.511817	3.14491	-2.95118	0.0106323	0.49406
214345	Lrrc1	leucine rich repeat containing 1	0.265058	4.4445	2.97241	0.0101965	0.49406
20964	Syn1	synapsin I	-0.356329	4.05263	-2.9589	0.0104717	0.49406
235431	Coro2b	coronin, actin binding protein, 2B	0.529103	7.10431	3.09395	0.00865337	0.49406
56032	Nprl2	NPR2 like, GATOR1 complex subunit	-0.270061	3.9393	-2.94898	0.0106784	0.49406
18218	Dusp8	dual specificity phosphatase 8	-0.455439	4.20986	-2.96862	0.010273	0.49406
67980	Gnpda2	glucosamine-6-phosphate deaminase 2	0.304591	4.04223	2.94991	0.0106588	0.49406
11777	Ap3s1	adaptor-related protein complex 3, sigma 1 subunit	0.318065	5.06006	2.99655	0.00972252	0.49406
223776	Selenoo	selenoprotein O	-0.216682	4.61369	-2.97781	0.0100885	0.49406
72097	Cracdl	capping protein inhibiting regulator of actin like	-0.81311	0.533027	-3.53597	0.00334611	0.451196
19188	Psme2	proteasome (prosome, macropain) activator subunit 2 (PA28 beta)	0.374955	3.02801	2.93191	0.0110436	0.506858
16543	Mdfic	MyoD family inhibitor domain containing	0.317135	4.98259	2.97736	0.0100975	0.49406
72098	Tmem68	transmembrane protein 68	0.316368	5.34848	2.9927	0.00979657	0.49406
67397	Erp29	endoplasmic reticulum protein 29	0.180045	6.63091	3.04058	0.00891341	0.49406
18600	Padi2	peptidyl arginine deiminase, type II	-1.09238	0.483358	-3.49798	0.00360689	0.451196
268510	Mgat5b	mannoside acetylglucosaminyltransferase 5, isoenzyme B	-0.540234	3.46969	-2.90979	0.0115351	0.510176
12416	Cbx2	chromobox 2	-0.309311	5.36617	-2.99105	0.00982857	0.49406
68519	Eml1	echinoderm microtubule associated protein like 1	-0.2589	4.77217	-2.96263	0.010395	0.49406
99982	Kdm1a	lysine (K)-specific demethylase 1A	-0.19542	7.66232	-3.0342	0.00902637	0.49406
67826	Snap47	synaptosomal-associated protein, 47	0.290223	5.15372	2.96124	0.0104236	0.49406
217588	Mbip	MAP3K12 binding inhibitory protein 1	0.260678	3.99863	2.91084	0.0115113	0.510176
107885	Mthfs	5, 10-methenyltetrahydrofolate synthetase	0.532569	1.7498	3.06078	0.00856477	0.49406
17118	Marcks	myristoylated alanine rich protein kinase C substrate	0.205252	9.94987	3.0091	0.00948472	0.49406
58182	Prokr1	prokineticin receptor 1	0.91386	2.8737	2.93914	0.0110805	0.506858
102141	Snx25	sorting nexin 25	-0.196094	6.68877	-3.01027	0.00946286	0.49406
76113	Lpo	lactoperoxidase	-0.710118	3.47087	-2.88964	0.0122019	0.516872
71738	Mamdc2	MAM domain containing 2	1.13497	4.2327	2.92352	0.0125667	0.523371
17387	Mmp14	matrix metallopeptidase 14 (membrane-inserted)	0.745916	5.99003	3.02305	0.0104312	0.49406
209966	Pgbd5	piggyBac transposable element derived 5	0.743759	2.08162	2.98068	0.0100317	0.49406
12571	Cdk6	cyclin dependent kinase 6	-0.778923	3.04647	-2.89804	0.0118368	0.510953
329795	Tmem67	transmembrane protein 67	-0.361069	3.45396	-2.87638	0.0123183	0.516872
665563	Mthfd2l	methylenetetrahydrofolate dehydrogenase (NADP+ dependent) 2-like	0.211494	4.81033	2.92756	0.0111385	0.507599
102657	Cd276	CD276 antigen	0.203749	7.01768	2.99528	0.00974693	0.49406
14594	Ggta1	glycoprotein galactosyltransferase alpha 1, 3	0.698339	2.66035	2.87631	0.0123201	0.516872
74356	Matcap1	microtubule associated tyrosine carboxypeptidase 1	-0.260136	4.74455	-2.91621	0.0113902	0.510176
381413	Gpr176	G protein-coupled receptor 176	0.847947	0.801222	3.342	0.00491048	0.469503
20324	Cavin2	caveolae associated 2	1.1059	0.943299	3.24824	0.00591174	0.476126
18669	Abcb1b	ATP-binding cassette, sub-family B member 1B	0.459179	2.91853	2.85974	0.0127279	0.523619
210094	Iglon5	IgLON family member 5	-0.378426	4.3558	-2.88601	0.0120873	0.516872
233332	Adamts17	ADAM metallopeptidase with thrombospondin type 1 motif 17	-0.766722	1.49458	-3.12544	0.00753732	0.478626
66153	Fbxo36	F-box protein 36	-0.65763	1.79301	-2.95227	0.0106095	0.49406
67252	Cap2	cyclase associated actin cytoskeleton regulatory protein 2	0.233109	6.18903	2.95476	0.0105575	0.49406
93882	Pcdhb11	protocadherin beta 11	0.55078	3.2001	2.8492	0.0129939	0.524357
635253	Usp51	ubiquitin specific protease 51	0.474383	3.45857	2.84325	0.0131466	0.524357
16553	Kif13a	kinesin family member 13A	-0.201306	6.87974	-2.97774	0.01009	0.49406
58801	Pmaip1	phorbol-12-myristate-13-acetate-induced protein 1	0.418079	3.93505	2.8461	0.0130733	0.524357
236193	Zfp709	zinc finger protein 709	0.896281	1.75998	2.9543	0.0105671	0.49406
268515	Bahcc1	BAH domain and coiled-coil containing 1	-0.227482	7.52774	-2.97658	0.010113	0.49406
23966	Tenm4	teneurin transmembrane protein 4	-0.613877	2.56419	-2.87995	0.0122322	0.516872
26938	St6galnac5	ST6 (alpha-N-acetyl-neuraminyl-2,3-beta-galactosyl-1,3)-N-acetylgalactosaminide alpha-2,6-sialyltransferase 5	0.989072	1.41046	3.20538	0.00643498	0.476126
56218	Patz1	POZ (BTB) and AT hook containing zinc finger 1	-0.194632	6.62656	-2.9533	0.010588	0.49406
11928	Atp1a1	ATPase, Na+/K+ transporting, alpha 1 polypeptide	0.199234	8.30302	2.96029	0.0104431	0.49406
20410	Sorbs3	sorbin and SH3 domain containing 3	0.695488	4.75817	2.88586	0.0129631	0.524357
12521	Cd82	CD82 antigen	-1.41974	0.279351	-3.37033	0.00464276	0.465899
70427	Mier2	MIER family member 2	-0.264075	5.47311	-2.90582	0.0116254	0.510176
226539	Dars2	aspartyl-tRNA synthetase 2 (mitochondrial)	-0.22454	5.09232	-2.88242	0.0121731	0.516872
27392	Pign	phosphatidylinositol glycan anchor biosynthesis, class N	0.282108	5.67739	2.90367	0.0116748	0.510176
54561	Nap1l3	nucleosome assembly protein 1-like 3	0.563714	3.0946	2.80589	0.0141462	0.528709
70771	Gpr173	G-protein coupled receptor 173	0.478751	3.5939	2.79389	0.0144829	0.528709
18018	Nfatc1	nuclear factor of activated T cells, cytoplasmic, calcineurin dependent 1	-0.250537	4.7722	-2.8557	0.0128291	0.523619
19645	Rb1	RB transcriptional corepressor 1	0.236728	6.14364	2.91688	0.0113751	0.510176
218734	Cep15	centrosomal protein 15	0.305439	3.68936	2.79514	0.0144475	0.528709
76829	Dok5	docking protein 5	0.938975	2.15081	2.90112	0.0117336	0.510176
18777	Lypla1	lysophospholipase 1	0.267778	6.12511	2.90651	0.0116097	0.510176
67383	Carnmt1	carnosine N-methyltransferase 1	0.368701	4.99151	2.84685	0.0130541	0.524357
233905	Zfp646	zinc finger protein 646	-0.223893	6.2041	-2.90165	0.0117212	0.510176
67885	Mtln	mitoregulin	0.406393	3.02121	2.77093	0.0151491	0.536951
11308	Abi1	abl interactor 1	0.164289	6.20452	2.89634	0.0118444	0.510953
330222	Sdk1	sidekick cell adhesion molecule 1	-0.469903	3.26578	-2.76414	0.0153516	0.538277
12577	Cdkn1c	cyclin dependent kinase inhibitor 1C	-0.592845	2.93943	-2.75359	0.0156717	0.538277
213056	Hycc2	hyccin PI4KA lipid kinase complex subunit 2	0.220948	4.38196	2.79075	0.0145724	0.528884
215090	Maneal	mannosidase, endo-alpha-like	-0.33184	3.81879	-2.76096	0.0154472	0.538277
69920	Polr2i	polymerase (RNA) II (DNA directed) polypeptide I	0.282931	4.08563	2.77892	0.0149138	0.533648
240034	Zfp760	zinc finger protein 760	0.190148	4.92074	2.82045	0.0137482	0.528709
242620	Dmrta2	doublesex and mab-3 related transcription factor like family A2	-0.321544	4.40704	-2.80256	0.014239	0.528709
75770	Brsk2	BR serine/threonine kinase 2	-0.546403	4.07105	-2.81311	0.0144653	0.528709
620592	Nalf2	NALCN channel auxiliary factor 2	-0.975905	0.273727	-2.99809	0.00969297	0.49406
17314	Mgmt	O-6-methylguanine-DNA methyltransferase	0.9616	2.18543	2.81908	0.0138885	0.528709
70511	Eef2kmt	eukaryotic elongation factor 2 lysine methyltransferase	-0.292418	3.64501	-2.75477	0.0156354	0.538277
20284	Scrg1	scrapie responsive gene 1	1.35519	2.35756	2.88075	0.0127891	0.523619
72016	Tedc2	tubulin epsilon and delta complex 2	-0.261614	4.51055	-2.78586	0.0147124	0.530786
11746	Anxa4	annexin A4	0.62069	1.76579	2.81002	0.0140323	0.528709
240726	Slco5a1	solute carrier organic anion transporter family, member 5A1	-0.662541	2.27462	-2.73112	0.0163754	0.546838
70676	Gulp1	GULP, engulfment adaptor PTB domain containing 1	0.518674	2.91608	2.72818	0.0164696	0.546971
56554	Raet1d	retinoic acid early transcript delta	0.406471	3.12164	2.72211	0.0166658	0.548975
24069	Sufu	SUFU negative regulator of hedgehog signaling	-0.161192	6.26683	-2.85841	0.012761	0.523619
72947	Phykpl	5-phosphohydroxy-L-lysine phospholyase	-0.251925	3.97303	-2.73577	0.0162271	0.544889
93842	Igsf9	immunoglobulin superfamily, member 9	-0.43482	2.41772	-2.71356	0.0169463	0.5537
58802	Kcnmb4	potassium large conductance calcium-activated channel, subfamily M, beta member 4	0.354948	5.28953	2.79245	0.014524	0.528709
53334	Gosr1	golgi SNAP receptor complex member 1	0.176911	6.05129	2.83994	0.0132324	0.524357
212712	Satb2	special AT-rich sequence binding protein 2	-0.379066	3.63868	-2.71791	0.0168033	0.550511
19291	Purb	purine rich element binding protein B	0.200234	8.80795	2.86459	0.0126072	0.523371
93879	Pcdhb8	protocadherin beta 8	0.786442	1.26567	2.97039	0.0102372	0.49406
22141	Tub	TUB bipartite transcription factor	-0.816347	5.00189	-2.83515	0.0149238	0.533648
11747	Anxa5	annexin A5	0.721565	4.76572	2.78514	0.0159639	0.542026
12583	Cdo1	cysteine dioxygenase 1, cytosolic	0.925758	1.1011	3.01161	0.00943795	0.49406
72018	Fundc1	FUN14 domain containing 1	0.200582	4.81299	2.7582	0.0155309	0.538277
76983	Scfd1	Sec1 family domain containing 1	0.179957	5.62443	2.80201	0.0142542	0.528709
224170	Dzip3	DAZ interacting protein 3, zinc finger	0.213286	6.92123	2.84415	0.0131235	0.524357
75467	Stpg4	sperm tail PG rich repeat containing 4	1.24104	-0.47514	3.61462	0.00286496	0.451196
16939	Loricrin	loricrin cornified envelope precursor protein	-0.474147	3.31166	-2.67771	0.0181734	0.558993
12304	Pdia4	protein disulfide isomerase associated 4	0.204911	7.65169	2.84279	0.0131586	0.524357
66155	Ufc1	ubiquitin-fold modifier conjugating enzyme 1	0.176691	5.83138	2.80059	0.0142941	0.528709
69601	Dab2ip	disabled 2 interacting protein	-0.186334	7.26335	-2.83978	0.0132365	0.524357
16981	Lrrn3	leucine rich repeat protein 3, neuronal	0.389525	5.82474	2.80621	0.0144491	0.528709
244349	Kat6a	K(lysine) acetyltransferase 6A	-0.157869	8.53502	-2.83444	0.013376	0.528157
234267	Gpm6a	glycoprotein m6a	0.281451	8.76384	2.83174	0.0134471	0.528709
217082	Hlf	hepatic leukemia factor	0.470146	5.25254	2.76838	0.015675	0.538277
319162	H2ac25	H2A clustered histone 25	-0.302431	3.67126	-2.6746	0.0182838	0.558993
239833	Lmln	leishmanolysin-like (metallopeptidase M8 family)	-0.374011	2.98437	-2.66327	0.0186913	0.56083
22757	Zkscan5	zinc finger with KRAB and SCAN domains 5	-0.28381	4.59756	-2.72418	0.0165987	0.548256
67530	Uqcrb	ubiquinol-cytochrome c reductase binding protein	0.250434	5.10264	2.75163	0.0157318	0.538704
81000	Rad54l2	RAD54 like 2 (S. cerevisiae)	-0.20886	6.93388	-2.82759	0.013557	0.528709
52428	Rhpn2	rhophilin, Rho GTPase binding protein 2	-1.26703	-0.517307	-3.54445	0.00329054	0.451196
215378	Brinp3	bone morphogenetic protein/retinoic acid inducible neural specific 3	0.809663	3.00942	2.68735	0.0178748	0.558993
14658	Glrb	glycine receptor, beta subunit	0.313237	4.7759	2.7248	0.0165785	0.548256
12330	Canx	calnexin	0.174048	9.60925	2.81363	0.0139334	0.528709
54371	Chst2	carbohydrate sulfotransferase 2	0.384337	7.7935	2.83662	0.0137391	0.528709
18791	Plat	plasminogen activator, tissue	-0.251546	8.68856	-2.82003	0.0137597	0.528709
245174	Zfp937	zinc finger protein 937	0.378784	3.81779	2.67174	0.0183858	0.558993
329872	Frem1	Fras1 related extracellular matrix protein 1	1.54869	2.35584	2.82529	0.0143507	0.528709
243866	Meiosin	meiosis initiator	-0.706028	0.753223	-2.87377	0.0123818	0.517559
407786	Taf9b	TATA-box binding protein associated factor 9B	0.395944	4.01471	2.66962	0.0184618	0.558993
110920	Hspa13	heat shock protein 70 family, member 13	0.246627	6.43312	2.79962	0.0143214	0.528709
320706	Mtcl2	microtubule crosslinking factor 2	-0.168189	8.53705	-2.81425	0.0139165	0.528709
434008	Tmem178b	transmembrane protein 178B	-0.834631	1.86337	-2.68779	0.0178199	0.558993
13008	Csrp2	cysteine and glycine-rich protein 2	-0.269652	3.80076	-2.67271	0.0183511	0.558993
78610	Uvrag	UV radiation resistance associated gene	-0.279252	4.99521	-2.73702	0.0161874	0.544889
26386	Hsf4	heat shock transcription factor 4	0.803056	0.632456	3.0249	0.00919353	0.49406
15490	Hsd17b7	hydroxysteroid (17-beta) dehydrogenase 7	0.207599	6.23866	2.78832	0.014642	0.52982
69179	Stimate	STIM activating enhancer	-0.254461	4.26126	-2.67888	0.018132	0.558993
244281	Myo16	myosin XVI	0.192466	6.49969	2.7935	0.014494	0.528709
224997	Dlgap1	DLG associated protein 1	1.3714	2.3591	2.75608	0.0162875	0.545405
239857	Cadm2	cell adhesion molecule 2	0.972128	4.10228	2.66417	0.02014	0.567584
15216	Hfe	homeostatic iron regulator	0.524444	2.77333	2.63063	0.0199161	0.567584
67378	Bbs2	Bardet-Biedl syndrome 2	-0.279279	3.98151	-2.65623	0.018949	0.561424
217866	Cdc42bpb	CDC42 binding protein kinase beta	-0.174478	7.7433	-2.80068	0.0142917	0.528709
107732	Mrpl10	mitochondrial ribosomal protein L10	0.174749	5.72706	2.75397	0.0156601	0.538277
100226	Stx12	syntaxin 12	0.149712	7.52763	2.79644	0.0144109	0.528709
50768	Dlc1	deleted in liver cancer 1	-0.350117	4.25148	-2.68017	0.0180863	0.558993
75613	Med25	mediator complex subunit 25	-0.149938	7.14783	-2.79338	0.0144975	0.528709
15213	Hey1	hairy/enhancer-of-split related with YRPW motif 1	-0.442349	4.147	-2.65642	0.0189422	0.561424
20955	Vamp7	vesicle-associated membrane protein 7	0.350761	4.94213	2.69871	0.0174444	0.557705
58520	Erg28	ergosterol biosynthesis 28	0.294662	6.05683	2.7553	0.0156193	0.538277
216395	Rxylt1	ribitol xylosyltransferase 1	0.291025	5.03424	2.70249	0.0173163	0.557403
240756	Klhl12	kelch-like 12	-0.169426	5.05496	-2.70499	0.0172322	0.557403
102693	Phldb1	pleckstrin homology like domain, family B, member 1	-0.180299	6.98457	-2.77864	0.0149221	0.533648
71934	Car13	carbonic anhydrase 13	0.60706	3.05764	2.60209	0.02105	0.578755
381337	Fam178b	family with sequence similarity 178, member B	-0.695941	1.81822	-2.65958	0.018826	0.561424
50492	Thop1	thimet oligopeptidase 1	-0.220711	6.23665	-2.75672	0.015576	0.538277
66191	Ier3ip1	immediate early response 3 interacting protein 1	0.223092	5.93664	2.74274	0.0160077	0.542026
69938	Scrn1	secernin 1	0.664424	4.60415	2.6465	0.0201691	0.567584
26878	B3galt2	UDP-Gal:betaGlcNAc beta 1,3-galactosyltransferase, polypeptide 2	0.555477	2.12782	2.62383	0.0201806	0.567584
67554	Slc25a30	solute carrier family 25, member 30	-0.272033	4.41724	-2.64902	0.0192166	0.561424
110351	Rap1gap	Rap1 GTPase-activating protein	-0.352567	3.69878	-2.59293	0.0214273	0.578755
67622	Mxra7	matrix-remodelling associated 7	0.418631	5.29638	2.70731	0.0175871	0.558993
17181	Matn2	matrilin 2	-0.266058	4.84942	-2.69121	0.0177015	0.558993
69354	Slc38a4	solute carrier family 38, member 4	-0.952773	1.74989	-2.59976	0.0220551	0.583739
66268	Pigyl	phosphatidylinositol glycan anchor biosynthesis, class Y-like	0.257341	3.64223	2.60577	0.0209005	0.578439
94346	Tmem40	transmembrane protein 40	1.02773	1.31752	2.8762	0.0123227	0.516872
15478	Hs3st3a1	heparan sulfate (glucosamine) 3-O-sulfotransferase 3A1	0.482058	2.51354	2.60042	0.0211186	0.578755
78749	Filip1l	filamin A interacting protein 1-like	-0.791488	0.925044	-2.75866	0.015517	0.538277
104885	Tmem179	transmembrane protein 179	2.13712	0.513466	3.40442	0.00434538	0.462059
435684	Shf	Src homology 2 domain containing F	-0.311542	3.74194	-2.59409	0.021379	0.578755
71137	Rfx4	regulatory factor X, 4 (influences HLA class II expression)	-0.405018	8.41113	-2.7648	0.0159411	0.542026
12450	Ccng1	cyclin G1	0.400965	8.33416	2.76776	0.0158508	0.541248
72147	Zbtb46	zinc finger and BTB domain containing 46	-0.351445	3.00484	-2.56756	0.0225058	0.585596
73067	Tmem192	transmembrane protein 192	0.355766	2.89842	2.56255	0.0227251	0.585596
14260	Fmn1	formin 1	0.713385	2.83659	2.55545	0.0233815	0.585596
217463	Snx13	sorting nexin 13	0.166994	6.25031	2.7106	0.0170447	0.555418
51789	Tnk2	tyrosine kinase, non-receptor, 2	-0.167872	6.88229	-2.72819	0.0164693	0.546971
20977	Syp	synaptophysin	-0.351317	3.43528	-2.56393	0.0226644	0.585596
13593	Ebf3	early B cell factor 3	-0.311907	5.5774	-2.69758	0.0174829	0.557705
269881	Map3k10	mitogen-activated protein kinase kinase kinase 10	-0.169623	5.49175	-2.67731	0.0181873	0.558993
20720	Serpine2	serine (or cysteine) peptidase inhibitor, clade E, member 2	0.202442	11.0827	2.69947	0.0174186	0.557705
75422	Mettl5	methyltransferase 5, N6-adenosine	-0.312729	3.13364	-2.54376	0.0235654	0.585596
54613	St3gal6	ST3 beta-galactoside alpha-2,3-sialyltransferase 6	0.661442	3.72063	2.56539	0.0232558	0.585596
231287	Atp10d	ATPase, class V, type 10D	-0.41977	2.71144	-2.53841	0.02381	0.586786
68352	Aspdh	aspartate dehydrogenase domain containing	-0.362398	3.38429	-2.54707	0.0234152	0.585596
244556	Zfp791	zinc finger protein 791	1.08929	0.241226	3.04899	0.00876653	0.49406
66277	Klf15	Kruppel-like transcription factor 15	-0.355697	4.02055	-2.5876	0.0216494	0.58074
74596	Cds1	CDP-diacylglycerol synthase 1	-0.976678	0.999728	-2.73884	0.0161302	0.544654
104360	Isl2	insulin related protein 2 (islet 2)	-1.07296	0.0600468	-2.92256	0.0112486	0.510176
14571	Gpd2	glycerol phosphate dehydrogenase 2, mitochondrial	0.247011	7.84979	2.72049	0.0167188	0.549228
54352	Irx5	Iroquois homeobox 5	-1.22771	1.73534	-2.62125	0.0208566	0.578439
231470	Fras1	Fraser extracellular matrix complex subunit 1	-0.554272	2.65726	-2.51616	0.0248538	0.597369
407821	Znrf3	zinc and ring finger 3	0.191744	5.92655	2.66798	0.0185207	0.558993
67878	Tmem33	transmembrane protein 33	0.212203	6.98887	2.70368	0.0172761	0.557403
12417	Cbx3	chromobox 3	0.309566	7.42995	2.70843	0.017159	0.557403
234725	Zfp612	zinc finger protein 612	0.465494	2.5083	2.51933	0.0247027	0.597369
68709	Cilp2	cartilage intermediate layer protein 2	-0.799119	0.545051	-2.9081	0.0115735	0.510176
71481	Alpk1	alpha-kinase 1	0.812328	2.63387	2.52996	0.0243474	0.592213
19734	Rgs16	regulator of G-protein signaling 16	0.731836	4.55753	2.626	0.0217838	0.581637
104859	Tecpr2	tectonin beta-propeller repeat containing 2	-0.221364	5.44453	-2.64706	0.0192901	0.562104
67298	Gprasp1	G protein-coupled receptor associated sorting protein 1	0.251591	6.56419	2.68907	0.0177753	0.558993
21835	Thrsp	thyroid hormone responsive	1.0964	3.37645	2.53285	0.0258858	0.603967
66676	Tmed7	transmembrane p24 trafficking protein 7	0.170074	7.46027	2.70192	0.0173355	0.557403
114255	Dok4	docking protein 4	0.269776	3.24999	2.50945	0.0251772	0.600784
100043914	Zfp968	zinc finger protein 968	0.893099	0.108278	2.90074	0.0117422	0.510176
58994	Smpd3	sphingomyelin phosphodiesterase 3, neutral	-0.494756	3.04719	-2.50529	0.0253798	0.602564
268417	Zkscan17	zinc finger with KRAB and SCAN domains 17	-0.188579	6.42777	-2.68437	0.0179391	0.558993
21912	Tspan7	tetraspanin 7	0.458446	6.3316	2.67293	0.0191214	0.561424
20664	Sox1	SRY (sex determining region Y)-box 1	-0.370778	3.98339	-2.59696	0.0212607	0.578755
330908	Opcml	opioid binding protein/cell adhesion molecule-like	0.380315	5.25242	2.59047	0.0215297	0.579961
14586	Gfra2	glial cell line derived neurotrophic factor family receptor alpha 2	-0.561625	5.365	-2.6714	0.0197299	0.567584
70110	Ifi35	interferon-induced protein 35	0.815916	0.458629	2.79361	0.014491	0.528709
11927	Atox1	antioxidant 1 copper chaperone	0.241324	4.52433	2.57869	0.0220263	0.583739
192289	Tmlhe	trimethyllysine hydroxylase, epsilon	0.379649	3.78639	2.51548	0.0248863	0.597369
74840	Manf	mesencephalic astrocyte-derived neurotrophic factor	0.213835	6.60882	2.68335	0.0179745	0.558993
546325	Pwwp4d	PWWP domain containing 4D	-0.919055	0.0716359	-2.95404	0.0105725	0.49406
66163	Mrpl4	mitochondrial ribosomal protein L4	-0.169423	5.56704	-2.63873	0.0196052	0.567584
70316	Ndufab1	NADH:ubiquinone oxidoreductase subunit AB1	0.210791	4.62187	2.58234	0.0218712	0.582688
11444	Chrnb2	cholinergic receptor nicotinic beta 2 subunit	-0.915954	0.425556	-2.91951	0.0113165	0.510176
216344	Rab21	RAB21, member RAS oncogene family	0.204299	6.03361	2.65107	0.0191404	0.561424
11514	Adcy8	adenylate cyclase 8	-0.680078	1.74786	-2.53827	0.0238161	0.586786
219140	Spata13	spermatogenesis associated 13	-0.455051	5.93175	-2.67729	0.0190801	0.561424
67043	Syap1	synapse associated protein 1	0.201711	5.41453	2.61698	0.0204509	0.57253
109019	Nabp1	nucleic acid binding protein 1	0.490288	2.10243	2.49146	0.0260641	0.603967
11820	App	amyloid beta precursor protein	0.213843	8.86779	2.67731	0.0181873	0.558993
67412	Mtcl3	MTCL family member 3	-0.345213	4.97026	-2.59736	0.0212442	0.578755
17957	Napb	N-ethylmaleimide sensitive fusion protein attachment protein beta	0.323773	3.03689	2.48258	0.0265131	0.605139
320709	Tmem117	transmembrane protein 117	0.721519	1.65582	2.52618	0.0243784	0.592213
74187	Katnb1	katanin p80 (WD40-containing) subunit B 1	-0.213156	5.15698	-2.59817	0.0212107	0.578755
19084	Prkar1a	protein kinase, cAMP dependent regulatory, type I, alpha	0.128871	9.00818	2.66751	0.0185378	0.558993
77521	Mtus2	microtubule associated tumor suppressor candidate 2	2.09107	-0.74179	3.1153	0.00787105	0.489297
53599	Cd164	CD164 antigen	0.165449	7.84723	2.67352	0.0183223	0.558993
56291	Styx	serine/threonine/tyrosine interaction protein	0.369063	3.15249	2.47201	0.027057	0.605139
93679	Trim8	tripartite motif-containing 8	-0.172409	6.72846	-2.66392	0.0186679	0.56083
72701	Zfp618	zinc finger protein 618	-0.594047	2.43544	-2.46684	0.0273267	0.607203
12799	Cnp	2',3'-cyclic nucleotide 3' phosphodiesterase	-0.274761	6.34799	-2.64892	0.0192205	0.561424
260299	Cadm4	cell adhesion molecule 4	0.350148	6.8882	2.66225	0.0191804	0.561424
72183	Snx6	sorting nexin 6	0.15903	6.5956	2.65485	0.019	0.561424
67694	Ift74	intraflagellar transport 74	-0.255558	5.18748	-2.59269	0.0214371	0.578755
218294	Cdc14b	CDC14 cell division cycle 14B	-0.259921	4.46018	-2.54355	0.0235746	0.585596
223701	Mrtfa	myocardin related transcription factor A	-0.184119	5.5997	-2.61524	0.0205201	0.573145
99889	Arfip1	ADP-ribosylation factor interacting protein 1	0.166328	6.15827	2.63354	0.0198039	0.567584
29815	Bcar3	breast cancer anti-estrogen resistance 3	-0.266758	5.13089	-2.59334	0.0214103	0.578755
210853	Zfp947	zinc finger protein 947	0.937765	0.133891	2.88129	0.0122	0.516872
14802	Gria4	glutamate receptor, ionotropic, AMPA4 (alpha 4)	0.610819	7.26044	2.67889	0.019838	0.567584
13618	Ednrb	endothelin receptor type B	0.861174	8.32876	2.69986	0.01994	0.567584
215031	Vgll2	vestigial like family member 2	-0.920334	0.388438	-2.61282	0.0206167	0.574518
66071	Ethe1	ethylmalonic encephalopathy 1	-0.268605	3.60311	-2.48349	0.0264669	0.605139
15370	Nr4a1	nuclear receptor subfamily 4, group A, member 1	-0.431621	4.68945	-2.55734	0.0234043	0.585596
17174	Masp1	MBL associated serine protease 1	0.463972	6.09885	2.62241	0.0211114	0.578755
70237	Bhlhb9	basic helix-loop-helix domain containing, class B9	0.226513	6.70315	2.64467	0.0193799	0.563364
93875	Pcdhb4	protocadherin beta 4	0.632955	2.05698	2.47237	0.0270382	0.605139
56332	Amotl2	angiomotin-like 2	-0.377895	4.21628	-2.51582	0.0248701	0.597369
226412	R3hdm1	R3H domain containing 1	-0.202083	6.91091	-2.65047	0.0191625	0.561424
229541	Dennd4b	DENN domain containing 4B	-0.194407	5.09528	-2.57454	0.0222041	0.585596
75841	Rnf139	ring finger protein 139	-0.154515	5.40853	-2.58748	0.0216544	0.58074
67942	Atp5mc2	ATP synthase membrane subunit c locus 2	0.42214	2.87637	2.44561	0.0284627	0.616115
223669	Zfp7	zinc finger protein 7	-0.323955	3.43296	-2.46573	0.0273849	0.607203
14865	Gstm4	glutathione S-transferase, mu 4	1.08131	0.493724	2.77471	0.0150372	0.534547
18563	Pcx	pyruvate carboxylase	-0.274831	5.91908	-2.61979	0.0203397	0.570735
216148	Shc2	SHC (Src homology 2 domain containing) transforming protein 2	-0.554917	2.36449	-2.43835	0.0288609	0.619322
17000	Ltbr	lymphotoxin B receptor	0.233751	6.04922	2.6099	0.0207338	0.576457
66596	Gtf3a	general transcription factor III A	-0.206571	4.55698	-2.52034	0.0246543	0.597369
13506	Dsc2	desmocollin 2	1.45775	1.6946	2.596	0.0220438	0.583739
14489	Mtpn	myotrophin	0.159477	8.38455	2.63791	0.0196363	0.567584
14302	Frk	fyn-related kinase	0.786767	2.55281	2.44182	0.0287664	0.619322
213753	Zfp598	zinc finger protein 598	-0.192953	6.59108	-2.62884	0.0199855	0.567584
268445	Ankrd13b	ankyrin repeat domain 13b	-0.203949	6.5124	-2.62744	0.0200397	0.567584
64685	Nmi	N-myc (and STAT) interactor	0.403149	2.75598	2.42633	0.0295328	0.625
76373	Zfp773	zinc finger protein 773	-0.662099	1.16927	-2.52995	0.0242017	0.591478
93737	Pard6g	par-6 family cell polarity regulator gamma	-0.158466	5.29265	-2.5691	0.0224388	0.585596
74016	Phf19	PHD finger protein 19	0.252887	4.25907	2.501	0.0255902	0.602564
19056	Ppp3cb	protein phosphatase 3, catalytic subunit, beta isoform	0.178053	7.22558	2.63671	0.0196822	0.567584
67075	Magt1	magnesium transporter 1	0.198282	6.72231	2.62581	0.0201035	0.567584
20499	Slc12a7	solute carrier family 12, member 7	0.549903	5.26872	2.58149	0.0231069	0.585596
17207	Mcf2l	mcf.2 transforming sequence-like	0.727392	2.28408	2.45226	0.028102	0.613181
72301	Shisal1	shisa like 1	1.11903	0.62609	2.685	0.0179169	0.558993
16891	Lipg	lipase, endothelial	1.29672	-0.452696	3.26743	0.00569136	0.476126
20997	T	brachyury, T-box transcription factor T	-0.73279	1.28437	-2.4744	0.0269332	0.605139
22445	Xlr3a	X-linked lymphocyte-regulated 3A	1.59541	0.0987055	2.68382	0.018447	0.558993
14348	Fut9	fucosyltransferase 9	0.353153	6.60215	2.61533	0.0209912	0.578755
27204	Syn3	synapsin III	-0.516975	2.13201	-2.42019	0.0298814	0.625599
68567	Cgref1	cell growth regulator with EF hand domain 1	0.471382	2.54318	2.40596	0.0307052	0.634086
69269	Scnm1	sodium channel modifier 1	-0.217223	4.06735	-2.47259	0.0270267	0.605139
73692	Cplane1	ciliogenesis and planar polarity effector 1	-0.200517	5.44971	-2.5563	0.0230012	0.585596
170677	Cdhr1	cadherin-related family member 1	-0.745297	2.44059	-2.40674	0.031229	0.635017
328967	Arhgef37	Rho guanine nucleotide exchange factor 37	1.21265	-0.186419	2.85596	0.0128227	0.523619
218476	Gcnt4	glucosaminyl (N-acetyl) transferase 4, core 2 (beta-1,6-N-acetylglucosaminyltransferase)	0.439186	4.87265	2.52203	0.0251188	0.600572
29816	Hip1r	huntingtin interacting protein 1 related	-0.324273	4.16436	-2.47789	0.026753	0.605139
26874	Abcd2	ATP-binding cassette, sub-family D member 2	0.660146	1.52435	2.47465	0.0269204	0.605139
19088	Prkar2b	protein kinase, cAMP dependent regulatory, type II beta	0.241264	4.9419	2.52783	0.0243011	0.592213
381110	Rmdn2	regulator of microtubule dynamics 2	0.874933	1.83353	2.43502	0.0290612	0.621306
22022	Tpst2	protein-tyrosine sulfotransferase 2	0.236643	4.13509	2.4582	0.0277835	0.609902
69976	Galk2	galactokinase 2	0.267778	4.58676	2.48555	0.0263619	0.605139
83602	Gtf2a1	general transcription factor II A, 1	0.215621	5.57729	2.54699	0.0234187	0.585596
382867	Zfp488	zinc finger protein 488	-0.986433	0.9609	-2.56371	0.0226738	0.585596
218772	Rarb	retinoic acid receptor, beta	0.694831	2.11133	2.41148	0.030383	0.631738
54610	Tbc1d8	TBC1 domain family, member 8	-0.236142	5.23351	-2.53307	0.0240563	0.589213
399510	Map4k5	mitogen-activated protein kinase kinase kinase kinase 5	0.154954	6.15929	2.56546	0.0225973	0.585596
22276	Uros	uroporphyrinogen III synthase	0.342402	3.44016	2.38559	0.031922	0.635017
93834	Peli2	pellino 2	-0.220418	5.80465	-2.5486	0.023346	0.585596
75425	Tti1	TELO2 interacting protein 1	-0.17684	5.58507	-2.53575	0.0239324	0.588456
613262	Mmp24os1	matrix metallopeptidase 24 opposite strand transcript 1	0.272858	3.14903	2.37425	0.0326191	0.635017
216860	Neurl4	neuralized E3 ubiquitin protein ligase 4	-0.13388	6.88049	-2.58466	0.0217734	0.581637
629016	Zfp953	zinc finger protein 953	0.448266	1.94417	2.37558	0.0325364	0.635017
67623	Tm7sf3	transmembrane 7 superfamily member 3	0.23024	6.38467	2.56174	0.0227608	0.585596
67824	Nmral1	NmrA-like family domain containing 1	-0.259579	4.92845	-2.49464	0.0259054	0.603967
214359	Tmem51	transmembrane protein 51	0.798269	1.1573	2.5076	0.0252671	0.601744
240752	Pik3c2b	phosphatidylinositol-4-phosphate 3-kinase catalytic subunit type 2 beta	-0.280933	4.16713	-2.43784	0.0288891	0.619322
15945	Cxcl10	C-X-C motif chemokine ligand 10	0.677619	0.195448	2.56682	0.022538	0.585596
18126	Nos2	nitric oxide synthase 2, inducible	-1.49518	-1.32818	-2.82405	0.0136515	0.528709
319660	Agmo	alkylglycerol monooxygenase	0.559	1.78344	2.39664	0.0312564	0.635017
75547	Akap13	A kinase anchor protein 13	-0.233787	6.92271	-2.57118	0.0223487	0.585596
12579	Cdkn2b	cyclin dependent kinase inhibitor 2B	0.564549	2.85515	2.34291	0.0346212	0.635017
268859	Rbfox1	RNA binding protein, fox-1 homolog (C. elegans) 1	1.22605	0.220308	2.76743	0.0152531	0.538277
15118	Has3	hyaluronan synthase 3	-0.353236	2.0819	-2.35779	0.0336563	0.635017
56012	Pgam2	phosphoglycerate mutase 2	-0.75094	0.973736	-2.50187	0.0255475	0.602564
56743	Lat2	linker for activation of T cells family, member 2	-0.379316	2.12264	-2.34505	0.0344811	0.635017
329641	Sertm1	serine rich and transmembrane domain containing 1	0.569075	4.02901	2.40571	0.0315475	0.635017
11630	Crybg1	crystallin beta-gamma domain containing 1	-0.509981	0.733495	-2.47812	0.0267413	0.605139
70675	Vcpip1	valosin containing protein (p97)/p47 complex interacting protein 1	0.172664	6.37252	2.54595	0.0234659	0.585596
664968	Tmem238	transmembrane protein 238	0.503793	1.38817	2.38674	0.031852	0.635017
18993	Pou3f3	POU domain, class 3, transcription factor 3	-0.221843	7.92018	-2.56341	0.0226874	0.585596
11782	Ap4s1	adaptor-related protein complex AP-4, sigma 1	0.26416	4.36841	2.42502	0.0296069	0.625
12663	Chml	choroideremia-like	0.345366	5.44682	2.50183	0.0256992	0.602564
109815	Selenos	selenoprotein S	0.24616	5.08787	2.47618	0.026841	0.605139
81896	Ift122	intraflagellar transport 122	-0.202032	5.36363	-2.49376	0.025949	0.603967
208982	Hmgcll1	3-hydroxymethyl-3-methylglutaryl-Coenzyme A lyase-like 1	2.34639	-1.40246	3.36948	0.00465054	0.465899
14396	Gabra3	gamma-aminobutyric acid type A receptor subunit alpha 3	0.856093	0.935408	2.48028	0.0266307	0.605139
18286	Odf2	outer dense fiber of sperm tails 2	-0.181847	7.14301	-2.56064	0.0228092	0.585596
75985	Rab30	RAB30, member RAS oncogene family	-0.390297	2.35844	-2.3257	0.0357697	0.6424
56376	Pdlim5	PDZ and LIM domain 5	0.226673	7.62704	2.56035	0.022822	0.585596
331487	Uprt	uracil phosphoribosyltransferase	0.240857	5.623	2.5002	0.0256295	0.602564
319277	Washc4	WASH complex subunit 4	0.165284	6.7629	2.54925	0.0233167	0.585596
245020	Slc35g2	solute carrier family 35, member G2	0.772765	0.556312	2.50259	0.025512	0.602564
320405	Cadps2	Ca2+-dependent activator protein for secretion 2	-0.407587	2.3778	-2.31838	0.0362693	0.644549
56370	Tagln3	transgelin 3	0.91326	1.1663	2.4399	0.0287756	0.619322
11464	Actc1	actin, alpha, cardiac muscle 1	-0.572053	1.27797	-2.39573	0.0313105	0.635017
14528	Gch1	GTP cyclohydrolase 1	0.639987	0.77115	2.45754	0.0278188	0.609902
18191	Nrxn3	neurexin III	2.04996	0.944998	2.79106	0.0150036	0.534547
14748	Gpr3	G-protein coupled receptor 3	0.772769	0.458747	2.53299	0.0240604	0.589213
83921	Cemip2	cell migration inducing hyaluronidase 2	0.233209	7.04064	2.5455	0.0234862	0.585596
11886	Asah1	N-acylsphingosine amidohydrolase 1	0.16408	7.34125	2.55075	0.0232493	0.585596
223435	Trio	triple functional domain (PTPRF interacting)	-0.204935	7.92699	-2.54909	0.023324	0.585596
57266	Cxcl14	C-X-C motif chemokine ligand 14	1.8618	-1.53481	3.47666	0.00376212	0.451196
56724	Cript	cysteine-rich PDZ-binding protein	0.170984	5.15742	2.4645	0.0274499	0.607203
66225	Llph	LLP homolog, long-term synaptic facilitation (Aplysia)	0.244558	4.26982	2.39953	0.0310843	0.635017
382014	Ano8	anoctamin 8	-0.237372	7.35846	-2.54461	0.0235265	0.585596
170721	Papln	papilin, proteoglycan-like sulfated glycoprotein	0.447715	5.31298	2.46469	0.0282718	0.613181
244864	Layn	layilin	0.584205	2.19231	2.30756	0.0370196	0.647824
76816	Sdccag8	serologically defined colon cancer antigen 8	-0.278293	3.59532	-2.34267	0.0346369	0.635017
13602	Sparcl1	SPARC-like 1	0.406672	10.0271	2.52886	0.0251061	0.600572
64294	Itm2c	integral membrane protein 2C	0.215315	7.72614	2.54069	0.0237051	0.586786
53861	Zranb2	zinc finger, RAN-binding domain containing 2	0.177129	7.42296	2.53912	0.0237774	0.586786
13839	Epha5	Eph receptor A5	0.246205	5.73454	2.46909	0.0272089	0.606297
11481	Acvr2b	activin receptor IIB	-0.279049	5.59542	-2.48872	0.0262019	0.60499
170711	Otud7a	OTU domain containing 7A	-0.592527	0.747603	-2.34032	0.0347921	0.635017
12288	Cacna1c	calcium channel, voltage-dependent, L type, alpha 1C subunit	-0.344067	5.33281	-2.47581	0.0271122	0.605255
50780	Rgs3	regulator of G-protein signaling 3	0.16253	5.92138	2.4928	0.0259973	0.603967
11438	Chrna4	cholinergic receptor, nicotinic, alpha polypeptide 4	-0.490299	3.92774	-2.36691	0.0336621	0.635017
242125	Mab21l3	mab-21-like 3	1.24708	-0.516777	2.93546	0.0109666	0.505467
15468	Prmt2	protein arginine N-methyltransferase 2	0.353348	5.50392	2.45779	0.0280609	0.613181
667281	H60b	histocompatibility 60b	0.401825	2.87783	2.29373	0.0379994	0.656562
20300	Ccl25	C-C motif chemokine ligand 25	-0.325118	2.73991	-2.2833	0.0387551	0.658892
333088	Kcp	kielin/chordin-like protein	0.832468	0.942664	2.36709	0.0330666	0.635017
15901	Id1	inhibitor of DNA binding 1, HLH protein	0.705069	4.05463	2.34463	0.0359589	0.643094
116838	Rims2	regulating synaptic membrane exocytosis 2	-0.239212	3.98445	-2.37135	0.0327995	0.635017
76123	Gpsm2	G-protein signalling modulator 2 (AGS3-like, C. elegans)	-0.2462	6.01254	-2.48378	0.0264518	0.605139
435965	Lrp3	low density lipoprotein receptor-related protein 3	-0.214309	6.1728	-2.49059	0.0261078	0.603967
68944	Tmco1	transmembrane and coiled-coil domains 1	0.153335	5.85265	2.47443	0.0269313	0.605139
22319	Vamp3	vesicle-associated membrane protein 3	0.169958	7.38633	2.51853	0.0247407	0.597369
103841	Cuedc1	CUE domain containing 1	-0.141757	6.13614	-2.48176	0.0265549	0.605139
17772	Mtm1	X-linked myotubular myopathy gene 1	0.34238	3.71157	2.31478	0.0365171	0.644549
67889	Rbm18	RNA binding motif protein 18	0.143299	5.71298	2.45818	0.0277845	0.609902
68001	Cfap298	cilia and flagella associate protien 298	-0.235122	4.49245	-2.38983	0.0316648	0.635017
67111	Naaa	N-acylethanolamine acid amidase	0.797261	0.4018	2.45994	0.0276909	0.609902
22138	Ttn	titin	-0.77896	1.0904	-2.41226	0.0303379	0.631738
227120	Plcl1	phospholipase C-like 1	0.300778	4.02147	2.32411	0.0358775	0.643094
231630	Ficd	FIC domain containing	0.487846	2.09931	2.25794	0.0406516	0.662841
52915	Zmiz2	zinc finger, MIZ-type containing 2	-0.170639	7.0045	-2.50347	0.0254689	0.602564
574437	Xlr3b	X-linked lymphocyte-regulated 3B	1.32902	2.07412	2.28002	0.0417524	0.662841
625328	H3f3c	H3 histone, family 3C	0.35017	5.68837	2.45939	0.0282085	0.613181
235184	Msantd2	Myb/SANT-like DNA-binding domain containing 2	-0.203588	4.90429	-2.40142	0.0309724	0.635017
76789	Mzt1	mitotic spindle organizing protein 1	0.239703	6.02952	2.46508	0.0274194	0.607203
17256	Mea1	male enhanced antigen 1	0.171359	5.35597	2.42897	0.0293837	0.624169
21888	Tle4	transducin-like enhancer of split 4	0.174591	7.35779	2.49919	0.0256793	0.602564
67978	Tctn2	tectonic family member 2	-0.32563	3.56494	-2.30581	0.0371422	0.647824
16373	Irx3	Iroquois related homeobox 3	-0.829987	0.746476	-2.38373	0.0320352	0.635017
381373	Sp9	trans-acting transcription factor 9	-1.16019	-0.494738	-2.55632	0.0230001	0.585596
16922	Phyh	phytanoyl-CoA hydroxylase	0.940871	2.80669	2.25083	0.0425251	0.662841
68316	Apoo	apolipoprotein O	0.468953	1.60463	2.2752	0.0393515	0.660246
332359	Tigd3	tigger transposable element derived 3	-0.390285	2.08036	-2.23923	0.0421064	0.662841
216829	Mmgt2	membrane magnesium transporter 2	0.289921	3.28003	2.2668	0.039979	0.660246
231986	Jazf1	JAZF zinc finger 1	0.45932	2.54308	2.23856	0.0421592	0.662841
233210	Prr12	proline rich 12	-0.131666	7.18042	-2.49161	0.0260568	0.603967
11910	Atf3	activating transcription factor 3	-0.750507	0.893935	-2.26861	0.039843	0.660246
381983	Lmtk3	lemur tyrosine kinase 3	-0.197161	5.99964	-2.44903	0.0282765	0.613181
67062	Slc25a53	solute carrier family 25, member 53	-0.35572	2.66532	-2.23064	0.0427906	0.662841
20167	Rtn2	reticulon 2 (Z-band associated protein)	-0.268751	4.66944	-2.37638	0.032487	0.635017
66970	Ssbp2	single-stranded DNA binding protein 2	0.194009	5.77776	2.44011	0.0287642	0.619322
66242	Mrps16	mitochondrial ribosomal protein S16	0.246244	4.64366	2.36374	0.0332775	0.635017
12394	Runx1	runt related transcription factor 1	0.488787	2.62618	2.2297	0.042866	0.662841
17706	mt-Atp8	ATP synthase 8, mitochondrial	0.57197	9.05093	2.49634	0.0278235	0.609902
104923	Adi1	acireductone dioxygenase 1	0.258797	4.16022	2.31579	0.0364476	0.644549
16784	Lamp2	lysosomal-associated membrane protein 2	0.200382	7.84319	2.48246	0.0265194	0.605139
381353	Ajm1	apical junction component 1	-0.877062	0.312986	-2.42866	0.0294011	0.624169
107227	Macrod1	mono-ADP ribosylhydrolase 1	-0.48199	1.94214	-2.21904	0.0437308	0.662841
19303	Pxn	paxillin	-0.172715	6.85383	-2.47399	0.0269545	0.605139
76915	Mnd1	meiotic nuclear divisions 1	0.88501	0.215739	2.4075	0.0306148	0.633297
16534	Kcnn4	potassium intermediate/small conductance calcium-activated channel, subfamily N, member 4	0.837032	2.44197	2.21939	0.0444604	0.662841
68170	Iftap	intraflagellar transport associated protein	0.278812	5.15584	2.3855	0.0319273	0.635017
72033	Tsc22d2	TSC22 domain family, member 2	-0.187952	5.79186	-2.43089	0.029276	0.623697
217430	Slc66a3	solute carrier family 66 member 3	0.638024	2.50945	2.21237	0.0442797	0.662841
239606	Slc2a13	solute carrier family 2 (facilitated glucose transporter), member 13	0.41022	3.78357	2.26264	0.0402934	0.661344
245607	Gprasp2	G protein-coupled receptor associated sorting protein 2	0.218868	5.03119	2.37589	0.032517	0.635017
665155	Srp54b	signal recognition particle 54B	0.244864	4.61228	2.34545	0.0344548	0.635017
270624	Spin4	spindlin family, member 4	-0.360888	2.91212	-2.22303	0.0434052	0.662841
226182	Taf5	TATA-box binding protein associated factor 5	-0.265038	4.47085	-2.34171	0.0347	0.635017
53375	Mtx2	metaxin 2	0.18853	5.33519	2.39648	0.0312657	0.635017
320404	Itpkb	inositol 1,4,5-trisphosphate 3-kinase B	0.241037	6.61061	2.45107	0.0281661	0.613181
66047	Mrpl54	mitochondrial ribosomal protein L54	0.229602	4.6199	2.35139	0.0340679	0.635017
22209	Ube2a	ubiquitin-conjugating enzyme E2A	0.158799	5.97501	2.42493	0.0296118	0.625
105859	Csdc2	cold shock domain containing C2, RNA binding	0.521383	4.45095	2.34221	0.0357713	0.6424
65972	Ifi30	interferon gamma inducible protein 30	-0.358551	2.60171	-2.20703	0.0447246	0.662841
54624	Paf1	Paf1, RNA polymerase II complex component	-0.153744	6.09437	-2.43733	0.0289173	0.619322
13123	Cyp7b1	cytochrome P450, family 7, subfamily b, polypeptide 1	0.914297	0.937767	2.36373	0.0332781	0.635017
68961	Phkg2	phosphorylase kinase, gamma 2 (testis)	-0.246856	4.8121	-2.35139	0.0340681	0.635017
229731	Slc25a24	solute carrier family 25 (mitochondrial carrier, phosphate carrier), member 24	0.257928	4.74727	2.34629	0.0343998	0.635017
57316	C1d	C1D nuclear receptor co-repressor	0.239233	5.38513	2.39136	0.0315723	0.635017
338351	Akap17b	A kinase anchor protein 17B	0.252089	4.9108	2.34094	0.0347507	0.635017
209012	Ulk4	unc-51-like kinase 4	-0.490585	1.60032	-2.20024	0.0452958	0.662841
71982	Snx10	sorting nexin 10	0.265822	4.96237	2.35091	0.0340993	0.635017
16419	Itgb5	integrin beta 5	0.352906	5.19147	2.34833	0.0343868	0.635017
224598	Zfp758	zinc finger protein 758	0.289084	3.3102	2.21344	0.0441911	0.662841
78752	Csgalnact2	chondroitin sulfate N-acetylgalactosaminyltransferase 2	0.21078	4.33363	2.30647	0.037096	0.647824
108655	Foxp1	forkhead box P1	0.259393	3.83194	2.25338	0.0410019	0.662841
209692	Dhtkd1	dehydrogenase E1 and transketolase domain containing 1	0.514411	1.4246	2.21105	0.0443896	0.662841
13797	Emx2	empty spiracles homeobox 2	-0.391245	4.90772	-2.37881	0.0329722	0.635017
18038	Nfkbil1	nuclear factor of kappa light polypeptide gene enhancer in B cells inhibitor like 1	-0.276345	3.2996	-2.21701	0.0438971	0.662841
74682	Wdr35	WD repeat domain 35	-0.198233	5.88013	-2.40769	0.0306037	0.633297
27397	Mrpl17	mitochondrial ribosomal protein L17	0.135704	6.08103	2.41435	0.0302172	0.630453
27784	Commd8	COMM domain containing 8	0.165993	5.2583	2.36168	0.0334083	0.635017
14345	Fut4	fucosyltransferase 4	0.540733	1.31176	2.19473	0.0457641	0.6645
68682	Slc44a2	solute carrier family 44, member 2	-0.219252	6.25133	-2.4216	0.0298012	0.625
320091	Ano4	anoctamin 4	-0.803859	1.05228	-2.17947	0.0472946	0.66976
75305	Ankrd53	ankyrin repeat domain 53	-0.772873	0.217944	-2.36179	0.0334013	0.635017
105351	AW209491	expressed sequence AW209491	0.303128	3.33837	2.20562	0.0448429	0.662841
232539	Klhl42	kelch-like 42	0.183721	5.79279	2.39076	0.0316086	0.635017
27061	Bcap31	B cell receptor associated protein 31	0.150743	6.43145	2.42194	0.0297814	0.625
69694	Tatdn1	TatD DNase domain containing 1	0.244785	3.47692	2.22071	0.043594	0.662841
241727	Snph	syntaphilin	0.702512	2.03111	2.1724	0.0477104	0.66976
56513	Pard6a	par-6 family cell polarity regulator alpha	-0.285313	3.68622	-2.2353	0.0424178	0.662841
74202	Fblim1	filamin binding LIM protein 1	0.618943	3.06262	2.18488	0.047311	0.66976
20539	Slc7a5	solute carrier family 7 (cationic amino acid transporter, y+ system), member 5	-0.279184	8.12814	-2.43359	0.0291749	0.622639
57914	Crlf2	cytokine receptor-like factor 2	-0.233558	4.50193	-2.30705	0.0370549	0.647824
140703	Emid1	EMI domain containing 1	0.601844	2.83762	2.17254	0.0480676	0.66976
71101	Uvssa	UV stimulated scaffold protein A	-0.229448	4.45777	-2.28399	0.0387047	0.658892
20851	Stat5b	signal transducer and activator of transcription 5B	-0.354024	5.38507	-2.38033	0.0328218	0.635017
234915	Cep126	centrosomal protein 126	-0.375268	2.14436	-2.15686	0.0491098	0.672994
13139	Dgka	diacylglycerol kinase, alpha	-0.242676	3.69218	-2.23219	0.0426657	0.662841
15245	Hhip	Hedgehog-interacting protein	-0.423231	2.32461	-2.16143	0.0486946	0.672994
69479	Cfap96	cilia and flagella associated protein 96	0.608559	1.1194	2.20533	0.0448668	0.662841
52668	Ifi27	interferon, alpha-inducible protein 27	0.784638	2.35696	2.15805	0.0496761	0.672994
11305	Abca2	ATP-binding cassette, sub-family A member 2	-0.202998	6.85422	-2.42383	0.0296741	0.625
216011	Lrrc20	leucine rich repeat containing 20	-0.224971	4.72738	-2.31461	0.0365291	0.644549
243846	Ccdc9	coiled-coil domain containing 9	-0.14815	5.63895	-2.37353	0.0326636	0.635017
233806	Ldaf1	lipid droplet assembly factor 1	0.812563	-0.115164	2.34973	0.0341756	0.635017
68554	Cebpzos	CCAAT/enhancer binding protein zeta, opposite strand	0.265739	3.36213	2.19003	0.0461676	0.666243
217038	Mrm1	mitochondrial rRNA methyltransferase 1	-0.280406	2.97877	-2.16858	0.0480505	0.66976
30838	Fbxw4	F-box and WD-40 domain protein 4	0.203601	4.5692	2.28429	0.0386825	0.658892
93885	Pcdhb14	protocadherin beta 14	0.449139	3.06597	2.15774	0.0490296	0.672994
67207	Lsm1	LSM1 homolog, mRNA degradation associated	0.180812	4.40595	2.27977	0.039014	0.660246
20750	Spp1	secreted phosphoprotein 1	0.403211	5.29026	2.35671	0.0345485	0.635017
52245	Commd2	COMM domain containing 2	0.186787	5.05922	2.33292	0.0352838	0.639217
19280	Ptprs	protein tyrosine phosphatase receptor type S	-0.138523	9.33727	-2.40852	0.0305554	0.633297
72562	Pcbd2	pterin 4 alpha carbinolamine dehydratase/dimerization cofactor of hepatocyte nuclear factor 1 alpha (TCF1) 2	0.445782	1.76507	2.14741	0.0499792	0.672994
207911	Mchr1	melanin-concentrating hormone receptor 1	-0.740637	1.11974	-2.18697	0.0464321	0.666883
57340	Jph3	junctophilin 3	-0.657664	0.128154	-2.37125	0.0328056	0.635017
56386	B4galt6	UDP-Gal:betaGlcNAc beta 1,4-galactosyltransferase, polypeptide 6	0.14799	6.86972	2.41663	0.0300856	0.628788
12296	Cacnb2	calcium channel, voltage-dependent, beta 2 subunit	0.331688	2.85614	2.15019	0.049722	0.672994
12977	Csf1	colony stimulating factor 1 (macrophage)	0.383653	5.45395	2.35249	0.0346778	0.635017
227449	Zcchc2	zinc finger, CCHC domain containing 2	-0.173326	5.73681	-2.36664	0.0330946	0.635017
20196	S100a13	S100 calcium binding protein A13	0.562371	2.45668	2.13416	0.0512223	0.672994
93734	Mpv17l	Mpv17 transgene, kidney disease mutant-like	0.362549	2.72481	2.14576	0.0501325	0.672994
73340	Nptxr	neuronal pentraxin receptor	-0.62056	0.74418	-2.21551	0.0440208	0.662841
67288	Srek1ip1	splicing regulatory glutamine/lysine-rich protein 1interacting protein 1	0.227022	4.14285	2.24721	0.0414796	0.662841
66223	Mrpl35	mitochondrial ribosomal protein L35	0.19097	4.66424	2.29	0.0382684	0.658858
239591	Ttll8	tubulin tyrosine ligase-like family, member 8	0.860352	1.36097	2.23531	0.0424168	0.662841
106894	Hmgxb3	HMG box domain containing 3	-0.151386	5.98595	-2.37982	0.0322746	0.635017
212168	Zswim4	zinc finger SWIM-type containing 4	-0.222189	5.38274	-2.34722	0.0343391	0.635017
100534273	Fer1l5	fer-1 like family member 5	0.262123	2.99614	2.15158	0.0495933	0.672994
242377	Pm20d2	peptidase M20 domain containing 2	-0.371477	3.31857	-2.17182	0.0477616	0.66976
623279	Dok6	docking protein 6	0.392887	5.36452	2.32131	0.036731	0.64623
192157	Socs7	suppressor of cytokine signaling 7	-0.176278	5.94981	-2.37409	0.032629	0.635017
16520	Kcnj4	potassium inwardly-rectifying channel, subfamily J, member 4	-0.431271	1.14093	-2.14717	0.0500019	0.672994
17954	Nap1l2	nucleosome assembly protein 1-like 2	0.451484	2.50553	2.12705	0.0519012	0.672994
229900	Gbp7	guanylate binding protein 7	0.270821	4.5067	2.27696	0.0392215	0.660246
23972	Papss2	3'-phosphoadenosine 5'-phosphosulfate synthase 2	-0.737191	0.194519	-2.38329	0.0320622	0.635017
56296	Dmrtb1	DMRT-like family B with proline-rich C-terminal, 1	0.60054	3.4977	2.1607	0.0494964	0.672994
100072	Camta1	calmodulin binding transcription activator 1	-0.296306	4.83042	-2.3154	0.0364741	0.644549
66787	Gskip	GSK3B interacting protein	0.260692	3.69096	2.19271	0.0459372	0.6645
433466	Jmjd7	jumonji domain containing 7	-0.524012	0.521026	-2.24493	0.0416576	0.662841
574404	Pwwp4a	PWWP domain containing 4A	-1.09166	-0.182656	-2.35424	0.0338841	0.635017
233900	Rnf40	ring finger protein 40	-0.126185	6.63366	-2.39388	0.0314212	0.635017
320438	Alg6	ALG6 alpha-1,3-glucosyltransferase	0.263189	3.97475	2.21595	0.0439841	0.662841
26414	Mapk10	mitogen-activated protein kinase 10	1.02332	3.69409	2.18163	0.0495956	0.672994
18719	Pip5k1b	phosphatidylinositol-4-phosphate 5-kinase, type 1 beta	-0.378547	2.18409	-2.11552	0.0530207	0.672994
170752	Bco2	beta-carotene oxygenase 2	-0.89939	0.148771	-2.37936	0.0323027	0.635017
80898	Erap1	endoplasmic reticulum aminopeptidase 1	0.221045	4.25611	2.2387	0.0421478	0.662841
12349	Car2	carbonic anhydrase 2	0.349181	6.5649	2.38838	0.0324477	0.635017
269700	Hectd4	HECT domain E3 ubiquitin protein ligase 4	-0.198701	6.64857	-2.38808	0.0317709	0.635017
13639	Efna4	ephrin A4	-0.227519	3.64992	-2.1829	0.0467863	0.668014
102294	Cyp4v3	cytochrome P450, family 4, subfamily v, polypeptide 3	1.00008	-0.223732	2.42229	0.0297621	0.625
16330	Inpp5b	inositol polyphosphate-5-phosphatase B	-0.151471	5.71217	-2.3478	0.0343014	0.635017
72584	Cul4b	cullin 4B	0.193776	6.67622	2.38674	0.0318522	0.635017
77929	Yipf6	Yip1 domain family, member 6	0.165972	6.13369	2.36233	0.033367	0.635017
71785	Pdgfd	platelet-derived growth factor, D polypeptide	2.0823	-0.660027	2.67642	0.0183988	0.558993
19823	Rnf7	ring finger protein 7	0.164604	6.01656	2.36182	0.0333992	0.635017
66985	Rassf7	Ras association (RalGDS/AF-6) domain family (N-terminal) member 7	-0.706117	1.81999	-2.108	0.0539592	0.67311
227644	Snapc4	small nuclear RNA activating complex, polypeptide 4	-0.166111	5.58657	-2.33727	0.0349939	0.636619
19027	Sypl1	synaptophysin like 1	0.165045	6.30402	2.37335	0.0326745	0.635017
12946	Cr1l	complement C3b/C4b receptor 1 like	0.293105	4.64434	2.26184	0.0403545	0.661344
108672	Zdhhc15	zinc finger, DHHC domain containing 15	0.250885	4.11311	2.20168	0.045174	0.662841
319655	Podxl2	podocalyxin-like 2	-0.177725	5.255	-2.30833	0.0369658	0.647824
328035	Fads6	fatty acid desaturase domain family, member 6	-1.01258	0.329418	-2.27062	0.0396923	0.660246
12317	Calr	calreticulin	0.211722	9.30257	2.37915	0.0323161	0.635017
271813	Agbl2	ATP/GTP binding protein-like 2	0.709963	1.13568	2.14377	0.0503177	0.672994
269870	Zfp446	zinc finger protein 446	-0.302896	3.90412	-2.19575	0.0456775	0.6645
574405	Pwwp4b	PWWP domain containing 4B	-0.842021	-0.184393	-2.31683	0.0363761	0.644549
66401	Nudt2	nudix hydrolase 2	0.244857	4.25618	2.23004	0.042838	0.662841
20335	Sec61g	SEC61 translocon subunit gamma	0.560503	1.04595	2.14004	0.0506678	0.672994
74229	Paqr8	progestin and adipoQ receptor family member VIII	0.426784	6.37487	2.36214	0.0346278	0.635017
213438	P2ry10b	purinergic receptor P2Y, G-protein coupled 10B	0.695951	0.165279	2.31527	0.0364834	0.644549
56175	Bace2	beta-site APP-cleaving enzyme 2	1.04753	3.20033	2.11425	0.0555965	0.678288
11852	Rhob	ras homolog family member B	-0.183566	6.13164	-2.35343	0.0339363	0.635017
66118	Sarnp	SAP domain containing ribonucleoprotein	0.338511	2.72515	2.1079	0.0537726	0.67311
57778	Fmnl1	formin-like 1	0.418316	1.36496	2.11249	0.0533183	0.672994
70638	Entrep2	endosomal transmembrane epsin interactor 2	-0.484161	3.9051	-2.23877	0.0431471	0.662841
72482	Acbd6	acyl-Coenzyme A binding domain containing 6	-0.212938	5.18115	-2.30102	0.03748	0.65184
56050	Cyp39a1	cytochrome P450, family 39, subfamily a, polypeptide 1	0.335983	3.70162	2.16838	0.0480689	0.66976
69714	Tfpt	TCF3 (E2A) fusion partner	-0.192849	3.79239	-2.17443	0.0475304	0.66976
12062	Bdkrb2	bradykinin receptor, beta 2	-0.824284	0.882933	-2.09689	0.0552017	0.677969
12294	Cacna2d3	calcium channel, voltage-dependent, alpha2/delta subunit 3	-1.20636	-0.613598	-2.33673	0.0350293	0.636619
101544	Zfp575	zinc finger protein 575	0.595692	0.486273	2.16678	0.0482121	0.669924
56427	Tubd1	tubulin, delta 1	0.217019	4.03611	2.19816	0.0454726	0.66332
102323	Dcun1d2	defective in cullin neddylation 1 domain containing 2	0.221423	5.19596	2.28915	0.0383298	0.658858
19703	Renbp	renin binding protein	0.341877	4.27329	2.21023	0.0444576	0.662841
240057	Syngap1	synaptic Ras GTPase activating protein 1 homolog (rat)	-0.16248	6.23777	-2.35701	0.0337063	0.635017
21933	Tnfrsf10b	tumor necrosis factor receptor superfamily, member 10b	0.39478	4.33276	2.20642	0.0449083	0.662841
237500	Tmtc3	transmembrane and tetratricopeptide repeat containing 3	0.248778	6.36669	2.35739	0.0336822	0.635017
55936	Ctps2	cytidine 5'-triphosphate synthase 2	-0.172532	4.85022	-2.2678	0.0399037	0.660246
228432	Ano3	anoctamin 3	0.513445	4.61108	2.22839	0.0441615	0.662841
319845	Bbs9	Bardet-Biedl syndrome 9	-0.185576	3.95078	-2.19126	0.0460619	0.665509
333654	Ppp1r13l	protein phosphatase 1, regulatory subunit 13 like	-0.373664	3.62217	-2.15812	0.0489947	0.672994
193116	Slu7	SLU7 splicing factor homolog (S. cerevisiae)	-0.161859	5.55755	-2.31364	0.0365962	0.644795
14184	Fgfr3	fibroblast growth factor receptor 3	-0.588662	4.67861	-2.28626	0.040735	0.662841
237886	Slfn9	schlafen 9	0.209554	5.09831	2.28176	0.0388683	0.65989
225467	Pggt1b	protein geranylgeranyltransferase type I, beta subunit	0.149746	6.25516	2.34687	0.0343618	0.635017
66410	Mterf3	mitochondrial transcription termination factor 3	0.164298	4.90273	2.26536	0.0400875	0.660246
81003	Trim23	tripartite motif-containing 23	0.164068	5.31126	2.29358	0.0380103	0.656562
16597	Klf12	Kruppel-like transcription factor 12	-0.215831	8.05117	-2.37434	0.0326133	0.635017
93878	Pcdhb7	protocadherin beta 7	0.724612	1.52595	2.1031	0.0542508	0.67311
277414	Trp53i11	transformation related protein 53 inducible protein 11	0.3339	9.57693	2.36064	0.0341187	0.635017
93714	Pcdhga6	protocadherin gamma subfamily A, 6	0.407103	3.8006	2.158	0.0490053	0.672994
67851	Mtres1	mitochondrial transcription rescue factor 1	0.244243	4.1772	2.20533	0.0448671	0.662841
272009	Srsf12	serine and arginine-rich splicing factor 12	0.550333	1.70212	2.07285	0.0573588	0.680629
12759	Clu	clusterin	0.950877	1.96414	2.07918	0.0577338	0.680629
74318	Hopx	HOP homeobox	-0.489705	3.53673	-2.15415	0.0500266	0.672994
64143	Ralb	v-ral simian leukemia viral oncogene B	0.170194	6.53844	2.35477	0.0338502	0.635017
211378	Zfp1008	zinc finger protein 1008	0.307744	2.77423	2.0859	0.0559985	0.679493
50917	Galns	galactosamine (N-acetyl)-6-sulfatase	0.272102	3.32465	2.12613	0.0519898	0.672994
235330	Ttc12	tetratricopeptide repeat domain 12	0.743586	0.231601	2.21409	0.0441375	0.662841
20689	Sall3	spalt like transcription factor 3	-0.421029	8.36505	-2.37504	0.0339557	0.635017
232748	Tcaf2	TRPM8 channel-associated factor 2	-0.607374	1.06119	-2.12003	0.0525805	0.672994
103836	Zfp692	zinc finger protein 692	-0.203093	5.715	-2.31736	0.036339	0.644549
21824	Thbd	thrombomodulin	0.66967	0.575192	2.14607	0.0501036	0.672994
105446	Gmpr2	guanosine monophosphate reductase 2	-0.176689	4.44701	-2.22174	0.0435102	0.662841
380654	Cfap54	cilia and flagella associated protein 54	-0.556615	1.09319	-2.07922	0.056691	0.680629
244219	Zfp668	zinc finger protein 668	-0.189938	5.03065	-2.26634	0.0400141	0.660246
101706	Numa1	nuclear mitotic apparatus protein 1	-0.162074	8.24401	-2.36457	0.0332255	0.635017
232821	Ccdc106	coiled-coil domain containing 106	0.524749	2.15111	2.05987	0.0587421	0.680629
58909	Fam13a	family with sequence similarity 13, member A	0.361837	3.76259	2.14204	0.0504801	0.672994
14700	Gng10	guanine nucleotide binding protein (G protein), gamma 10	0.212765	4.64761	2.23382	0.042536	0.662841
56310	Gps2	G protein pathway suppressor 2	-0.182181	5.02669	-2.2616	0.0403724	0.661344
54712	Plxnc1	plexin C1	0.277502	5.06136	2.2328	0.0426171	0.662841
67420	Far1	fatty acyl CoA reductase 1	0.170588	6.6761	2.34813	0.0342795	0.635017
623474	Rad54b	RAD54 homolog B (S. cerevisiae)	0.210105	4.40373	2.21385	0.0441572	0.662841
14299	Ncs1	neuronal calcium sensor 1	0.274891	6.35561	2.34026	0.0348122	0.635017
69863	Ttc39b	tetratricopeptide repeat domain 39B	0.504148	4.35798	2.19686	0.0466733	0.667974
11951	Atp5mc1	ATP synthase membrane subunit c locus 1	0.236598	4.26444	2.19296	0.0459156	0.6645
70153	Qng1	Q-nucleotide N-glycosylase 1	0.520857	2.56221	2.05697	0.0590549	0.680629
16155	Il10rb	interleukin 10 receptor, beta	0.372789	3.05086	2.08337	0.056259	0.680629
268345	Kcnc2	potassium voltage gated channel, Shaw-related subfamily, member 2	-0.713473	-0.269209	-2.16756	0.0481425	0.669924
50500	Ttpa	tocopherol (alpha) transfer protein	0.363503	4.25003	2.18449	0.0466473	0.667974
432572	Specc1	sperm antigen with calponin homology and coiled-coil domains 1	-0.292299	8.38382	-2.35144	0.0344691	0.635017
93684	Selenof	selenoprotein F	0.149168	7.98066	2.35288	0.0339716	0.635017
60344	Fign	fidgetin	0.335297	4.02195	2.1565	0.0491428	0.672994
58911	Sumf1	sulfatase modifying factor 1	0.215775	5.59874	2.28503	0.0386292	0.658892
18983	Cnot7	CCR4-NOT transcription complex, subunit 7	0.156573	6.6196	2.33965	0.0348363	0.635017
56515	Rnf138	ring finger protein 138	0.198453	5.1059	2.24964	0.0412911	0.662841
270160	Rab39	RAB39, member RAS oncogene family	-0.620036	0.830997	-2.07719	0.0569022	0.680629
244867	Arhgap20	Rho GTPase activating protein 20	0.47756	2.56351	2.04426	0.0604456	0.680629
69276	Sec62	SEC62 homolog, preprotein translocation	0.132081	6.85357	2.34137	0.0347222	0.635017
20668	Sox13	SRY (sex determining region Y)-box 13	-0.230502	4.80818	-2.239	0.0421241	0.662841
626391	Zfp951	zinc finger protein 951	0.663534	1.9454	2.03673	0.0612844	0.680629
619301	Tmem253	transmembrane protein 253	-0.446726	0.956584	-2.08998	0.0555788	0.678288
73610	Zfp433	zinc finger protein 433	0.327324	2.53543	2.05405	0.0593717	0.680629
433752	Frg2f1	FSHD region gene 2 family member 1	0.561251	1.05078	2.08086	0.0565195	0.680629
212167	Gsap	gamma-secretase activating protein	0.397951	4.89278	2.22393	0.0440125	0.662841
100037283	Rnaset2a	ribonuclease T2A	0.385647	1.92526	2.02795	0.0622754	0.680629
14886	Gtf2i	general transcription factor II I	-0.121716	9.09299	-2.33233	0.0353229	0.639217
18214	Ddr2	discoidin domain receptor family, member 2	0.521125	2.88075	2.07189	0.0577908	0.680629
14827	Pdia3	protein disulfide isomerase associated 3	0.162068	9.02262	2.33222	0.0353304	0.639217
67844	Rab32	RAB32, member RAS oncogene family	0.538236	1.99422	2.02602	0.062495	0.680629
330409	Cecr2	CECR2, histone acetyl-lysine reader	-0.256816	4.99495	-2.24373	0.0417515	0.662841
231014	Elapor2	endosome-lysosome associated apoptosis and autophagy regulator family member 2	0.259695	5.45615	2.25799	0.0406474	0.662841
66943	Slc66a2	solute carrier family 66 member 2	-0.321742	3.9018	-2.13953	0.0507151	0.672994
74100	Arpp21	cyclic AMP-regulated phosphoprotein, 21	1.10374	2.05237	2.03162	0.0633851	0.68409
331374	Dgkk	diacylglycerol kinase kappa	-0.434409	5.61391	-2.29478	0.039235	0.660246
103135	Pan2	PAN2 poly(A) specific ribonuclease subunit	-0.197014	6.63956	-2.32619	0.0357366	0.6424
15248	Hic1	hypermethylated in cancer 1	0.602159	1.31999	2.02268	0.0628769	0.682396
66948	Acad8	acyl-Coenzyme A dehydrogenase family, member 8	0.171832	5.17875	2.24412	0.0417213	0.662841
225028	Map4k3	mitogen-activated protein kinase kinase kinase kinase 3	-0.216146	6.56519	-2.32657	0.035711	0.6424
12023	Barx2	BarH-like homeobox 2	-0.927064	0.0111643	-2.09654	0.0549112	0.677834
15944	Irgm1	immunity-related GTPase family M member 1	0.414704	3.75711	2.10429	0.0541313	0.67311
80743	Vps16	VSP16 CORVET/HOPS core subunit	-0.153749	6.72836	-2.32612	0.0357413	0.6424
235604	Camkv	CaM kinase-like vesicle-associated	-0.484038	3.63121	-2.13531	0.0518977	0.672994
380969	Nckap5l	NCK-associated protein 5-like	-0.22205	6.64382	-2.32267	0.035976	0.643094
56220	Zfp386	zinc finger protein 386 (Kruppel-like)	0.14408	5.17504	2.24544	0.0416182	0.662841
14063	F2rl1	F2R like trypsin receptor 1	1.24999	-0.360095	2.12167	0.053106	0.672994
227736	Cfap157	cilia and flagella associated protein 157	-0.768853	0.446511	-2.11558	0.0530151	0.672994
12291	Cacna1g	calcium channel, voltage-dependent, T type, alpha 1G subunit	-0.777185	0.748668	-2.06945	0.0577176	0.680629
213084	Cdkl3	cyclin dependent kinase like 3	0.322223	2.95093	2.038	0.0611419	0.680629
72504	Taf4b	TATA-box binding protein associated factor 4b	0.185579	3.71291	2.11347	0.0532214	0.672994
170460	Stard5	StAR related lipid transfer domain containing 5	0.261559	3.8233	2.12486	0.0521125	0.672994
23943	Esyt1	extended synaptotagmin-like protein 1	-0.253196	4.02832	-2.16578	0.0483018	0.669924
12491	Cd36	CD36 molecule	0.994994	1.67572	2.03415	0.0623208	0.680629
228071	Sestd1	SEC14 and spectrin domains 1	-0.14235	6.31444	-2.30123	0.0374652	0.65184
269513	Nkain3	Na+/K+ transporting ATPase interacting 3	0.270838	4.73015	2.18073	0.0469759	0.668359
27362	Dnajb9	DnaJ heat shock protein family (Hsp40) member B9	0.314936	3.88302	2.10649	0.0539123	0.67311
170706	Tmem37	transmembrane protein 37	0.858239	0.763688	2.07907	0.0567059	0.680629
22793	Zyx	zyxin	-0.280833	7.2635	-2.32698	0.0360222	0.643094
237052	Tceal1	transcription elongation factor A (SII)-like 1	0.984871	0.465886	2.21663	0.0439284	0.662841
320159	Togaram2	TOG array regulator of axonemal microtubules 2	-0.653216	0.336284	-2.13186	0.0514414	0.672994
271508	Brd8dc	BRD8 domain containing	0.48668	0.922766	2.0314	0.0618836	0.680629
20193	S100a1	S100 calcium binding protein A1	1.42952	0.894917	2.10823	0.0548104	0.67728
242553	Kank4	KN motif and ankyrin repeat domains 4	0.765764	3.35062	2.0623	0.0604369	0.680629
70839	P2ry12	purinergic receptor P2Y, G-protein coupled 12	0.573774	1.42548	2.04767	0.0600696	0.680629
98932	Myl9	myosin, light polypeptide 9, regulatory	1.02784	0.521192	2.12269	0.0523226	0.672994
328417	Parp4	poly (ADP-ribose) polymerase family, member 4	0.536856	3.68084	2.09775	0.0558268	0.678769
76184	Abca6	ATP-binding cassette, sub-family A member 6	0.863166	-0.0292557	2.20585	0.0448238	0.662841
30057	Timm8b	translocase of inner mitochondrial membrane 8B	0.193831	5.07251	2.22164	0.0435183	0.662841
14734	Gpc3	glypican 3	0.461695	1.59886	1.9939	0.0662588	0.690919
66273	Aamdc	adipogenesis associated Mth938 domain containing	0.307388	4.1661	2.11628	0.0529464	0.672994
73569	Vgll3	vestigial like family member 3	-0.666848	0.950004	-2.03819	0.0611213	0.680629
67888	Tmem100	transmembrane protein 100	0.583107	2.07788	1.98987	0.0667446	0.690919
101118	Tmem168	transmembrane protein 168	0.194771	5.99922	2.27707	0.0392134	0.660246
78373	Nudt17	nudix hydrolase 17	-0.435593	0.962809	-2.02031	0.0631489	0.68409
80883	Ntng1	netrin G1	-0.439706	2.26512	-2.01783	0.0634355	0.68409
56149	Tamalin	trafficking regulator and scaffold protein tamalin	-0.491427	2.87902	-2.04488	0.06057	0.680629
75216	Cep128	centrosomal protein 128	-0.200669	4.47488	-2.17857	0.0471646	0.66976
69228	Zfp746	zinc finger protein 746	-0.173759	5.58788	-2.25559	0.0408319	0.662841
209224	Enox2	ecto-NOX disulfide-thiol exchanger 2	0.213821	4.06671	2.13673	0.0509791	0.672994
26416	Mapk14	mitogen-activated protein kinase 14	-0.134649	6.20992	-2.28474	0.03865	0.658892
13486	Dr1	down-regulator of transcription 1	0.173048	5.85747	2.26587	0.0400492	0.660246
51875	Tmem141	transmembrane protein 141	0.644595	1.23405	1.99872	0.0656813	0.688101
278795	Lrrc10b	leucine rich repeat containing 10B	-0.530153	1.1186	-2.00051	0.065467	0.688101
217887	Clba1	clathrin binding box of aftiphilin containing 1	-0.250508	2.93183	-2.0289	0.0621672	0.680629
319748	Zfp865	zinc finger protein 865	-0.169127	5.24842	-2.22603	0.0431618	0.662841
15476	Hs3st1	heparan sulfate (glucosamine) 3-O-sulfotransferase 1	1.21854	0.414699	2.11732	0.0530493	0.672994
80515	Rnf227	ring finger protein 227	-0.254379	2.91179	-2.02753	0.0623227	0.680629
94112	Med15	mediator complex subunit 15	-0.131845	5.74952	-2.25872	0.0405921	0.662841
170719	Oxr1	oxidation resistance 1	0.166993	7.96153	2.31076	0.0367962	0.646439
54366	Ctnnal1	catenin alpha like 1	0.368092	4.37461	2.12729	0.0518974	0.672994
14357	Dtx1	deltex 1, E3 ubiquitin ligase	0.426489	3.79628	2.06471	0.0582424	0.680629
72748	Hdhd3	haloacid dehalogenase-like hydrolase domain containing 3	0.430849	1.77986	1.97565	0.0684883	0.693487
68034	Pabir1	PP2A A alpha (PPP2R1A) and B55A (PPP2R2A) interacting phosphatase regulator 1	0.215864	3.96021	2.1122	0.0533464	0.672994
66439	Borcs7	BLOC-1 related complex subunit 7	0.200826	3.75242	2.09027	0.0555493	0.678288
72736	Tmx1	thioredoxin-related transmembrane protein 1	0.236095	6.83422	2.29775	0.0377124	0.654005
64138	Ctsz	cathepsin Z	0.343378	5.40015	2.23729	0.0429346	0.662841
71310	Tbc1d9	TBC1 domain family, member 9	-0.159442	5.91612	-2.26928	0.0397933	0.660246
227659	Slc2a6	solute carrier family 2 (facilitated glucose transporter), member 6	0.537468	1.72986	1.97121	0.0690407	0.693487
66148	Dnajc15	DnaJ heat shock protein family (Hsp40) member C15	0.264563	3.33407	2.0563	0.0591271	0.680629
320802	Ifitm10	interferon induced transmembrane protein 10	0.789119	0.0315937	2.12607	0.0519958	0.672994
101497	Plekhg2	pleckstrin homology domain containing, family G (with RhoGef domain) member 2	-0.2437	7.19913	-2.29987	0.0375618	0.652326
239759	Liph	lipase, member H	-0.469807	1.69517	-1.96608	0.0696845	0.693487
330627	Trim66	tripartite motif-containing 66	-0.593101	2.012	-1.96612	0.0696797	0.693487
18088	Nkx2-2	NK2 homeobox 2	-0.527048	4.18564	-2.1257	0.0533882	0.672994
20360	Sema6c	sema domain, transmembrane domain (TM), and cytoplasmic domain, (semaphorin) 6C	-0.34649	3.50042	-2.07619	0.0570072	0.680629
76252	Atp6v0e2	ATPase, H+ transporting, lysosomal V0 subunit E2	0.186567	7.03741	2.29341	0.0380223	0.656562
228491	Zfp770	zinc finger protein 770	0.163725	6.78899	2.28856	0.0383727	0.658858
73720	Cst6	cystatin E/M	0.907194	0.273371	2.04321	0.0605623	0.680629
13019	Ctf1	cardiotrophin 1	-0.589946	0.154937	-2.04758	0.0600796	0.680629
70394	Kptn	kaptin	0.220101	3.87273	2.09146	0.0554273	0.678288
55980	Impa1	inositol (myo)-1(or 4)-monophosphatase 1	0.141114	5.9893	2.25585	0.0408116	0.662841
26428	Orc4	origin recognition complex, subunit 4	0.159592	5.7829	2.24239	0.0418569	0.662841
74080	Nmnat3	nicotinamide nucleotide adenylyltransferase 3	0.637415	0.76077	2.01559	0.0636951	0.68409
241447	Cers6	ceramide synthase 6	0.375221	4.46796	2.13618	0.0514149	0.672994
72843	Prdm4	PR domain containing 4	-0.154914	5.91962	-2.25402	0.0409524	0.662841
55935	Fnbp4	formin binding protein 4	-0.178554	7.16317	-2.29193	0.0381291	0.657469
268958	Capn11	calpain 11	3.0447	-0.966797	2.3723	0.0346313	0.635017
56369	Apip	APAF1 interacting protein	0.234133	3.58414	2.04697	0.0601472	0.680629
93883	Pcdhb12	protocadherin beta 12	0.458061	2.09753	1.94954	0.0717976	0.693487
16511	Kcnh2	potassium voltage-gated channel, subfamily H (eag-related), member 2	-0.256624	3.97088	-2.07352	0.0572875	0.680629
19659	Rbp1	retinol binding protein 1, cellular	0.60532	1.42033	1.9488	0.071893	0.693487
11548	Adra1b	adrenergic receptor, alpha 1b	0.405122	1.86639	1.94837	0.0719489	0.693487
18754	Prkce	protein kinase C, epsilon	-0.202559	4.95834	-2.18217	0.0468495	0.668047
63985	Gmfb	glia maturation factor, beta	0.178043	7.88408	2.28742	0.038455	0.658892
224481	Tfb1m	transcription factor B1, mitochondrial	0.330597	2.62653	1.97606	0.0684369	0.693487
54342	Gnpnat1	glucosamine-phosphate N-acetyltransferase 1	0.247003	3.52531	2.04237	0.0606551	0.680629
56044	Rala	v-ral simian leukemia viral oncogene A (ras related)	0.148192	6.59585	2.27068	0.0396882	0.660246
67475	Ero1b	endoplasmic reticulum oxidoreductase 1 beta	0.29496	2.66794	1.96679	0.0695953	0.693487
234912	Cfap300	cilia and flagella associated protein 300	-0.303626	2.88293	-1.99333	0.0663275	0.690919
117592	B3galt6	UDP-Gal:betaGal beta 1,3-galactosyltransferase, polypeptide 6	0.210215	4.47337	2.129	0.0517144	0.672994
207474	Kctd12b	potassium channel tetramerisation domain containing 12b	0.303418	4.93007	2.17022	0.0479047	0.66976
18541	Pcnt	pericentrin (kendrin)	-0.161423	6.45086	-2.26906	0.0398096	0.660246
54524	Syt6	synaptotagmin VI	-0.343574	3.4199	-2.05997	0.0587306	0.680629
100101807	Fam177a2	family with sequence similarity 177 member A2	0.379095	2.07883	1.94353	0.0725795	0.693855
66222	Serpinb1a	serine (or cysteine) peptidase inhibitor, clade B, member 1a	0.603705	1.19935	1.95772	0.0707453	0.693487
28088	Rtcb	RNA 2',3'-cyclic phosphate and 5'-OH ligase	-0.130711	7.46223	-2.28468	0.0386543	0.658892
75540	Fpgt	fucose-1-phosphate guanylyltransferase	0.203758	4.50232	2.13539	0.0511056	0.672994
207952	Klhl25	kelch-like 25	0.158385	5.30666	2.20356	0.0450157	0.662841
68149	Otub2	OTU domain, ubiquitin aldehyde binding 2	-0.271213	3.56867	-2.04561	0.0602968	0.680629
53881	Slc5a3	solute carrier family 5 (inositol transporters), member 3	0.325018	7.71222	2.28906	0.039172	0.660246
105440	Kctd9	potassium channel tetramerisation domain containing 9	0.175433	4.43385	2.13475	0.0511662	0.672994
20320	Nptn	neuroplastin	0.170699	7.19421	2.27767	0.0391686	0.660246
14806	Grik2	glutamate receptor, ionotropic, kainate 2 (beta 2)	-0.513284	3.80046	-2.03248	0.0625492	0.680629
67532	Mfap1a	microfibrillar-associated protein 1A	0.134065	5.91262	2.23084	0.0427741	0.662841
237403	Lingo3	leucine rich repeat and Ig domain containing 3	-0.528251	2.47149	-1.99134	0.0671653	0.690919
100201	Tmem64	transmembrane protein 64	0.208623	5.37045	2.19422	0.0458078	0.6645
22327	Vbp1	von Hippel-Lindau binding protein 1	0.203293	6.58267	2.26276	0.0402847	0.661344
67510	Tvp23b	trans-golgi network vesicle protein 23B	0.242768	4.61321	2.13049	0.0515724	0.672994
14867	Gstm6	glutathione S-transferase, mu 6	0.670674	1.02161	1.94954	0.071797	0.693487
20907	Stx1a	syntaxin 1A (brain)	-0.260765	3.08958	-1.98301	0.0675805	0.693487
16777	Lamb1	laminin B1	0.202198	7.07153	2.26859	0.0398447	0.660246
17888	Myh6	myosin, heavy polypeptide 6, cardiac muscle, alpha	-0.540839	1.39512	-1.93768	0.0733482	0.695937
67469	Abhd5	abhydrolase domain containing 5	0.247835	5.16902	2.17197	0.0477482	0.66976
67759	Plgrkt	plasminogen receptor, C-terminal lysine transmembrane protein	0.209352	4.06172	2.07267	0.0573773	0.680629
70561	Txndc16	thioredoxin domain containing 16	-0.182982	5.77952	-2.21618	0.0439656	0.662841
18803	Plcg1	phospholipase C, gamma 1	-0.161743	7.6207	-2.27298	0.0395163	0.660246
93711	Pcdhga3	protocadherin gamma subfamily A, 3	-0.396728	3.7226	-2.03429	0.061558	0.680629
19876	Robo1	roundabout guidance receptor 1	0.244267	7.13419	2.2659	0.0400469	0.660246
67763	Prpsap1	phosphoribosyl pyrophosphate synthetase-associated protein 1	-0.164163	6.03083	-2.23228	0.0426589	0.662841
22215	Ube3a	ubiquitin protein ligase E3A	0.171237	7.82014	2.27111	0.039656	0.660246
68059	Tm9sf2	transmembrane 9 superfamily member 2	0.120048	7.29136	2.27001	0.0397381	0.660246
70612	Tmem230	transmembrane protein 230	0.264497	3.90678	2.05582	0.0591792	0.680629
214804	Syde2	synapse defective 1, Rho GTPase, homolog 2 (C. elegans)	-0.359227	3.27223	-1.99828	0.0657335	0.688101
192656	Ripk2	receptor (TNFRSF)-interacting serine-threonine kinase 2	0.30458	2.74998	1.9581	0.0706967	0.693487
78653	Bola3	bolA family member 3	0.235351	3.83698	2.05484	0.0592862	0.680629
112422	Zfp979	zinc finger protein 979	0.780554	2.40373	1.92687	0.0759578	0.698472
80890	Trim2	tripartite motif-containing 2	0.452601	5.32192	2.18012	0.0484391	0.671062
72585	Lypd1	Ly6/Plaur domain containing 1	0.519207	2.42301	1.92013	0.0756977	0.698472
74354	Lrguk	leucine-rich repeats and guanylate kinase domain containing	-0.492432	1.15595	-1.91769	0.0760307	0.698472
66291	Smim8	small integral membrane protein 8	0.27386	3.38591	1.99222	0.0664611	0.690919
20852	Stat6	signal transducer and activator of transcription 6	0.452086	1.04594	1.9143	0.0764942	0.701409
13132	Dab2	disabled 2, mitogen-responsive phosphoprotein	0.498227	2.63902	1.93675	0.073471	0.695937
68493	Ndufaf4	NADH:ubiquinone oxidoreductase complex assembly factor 4	0.198163	5.91083	2.21187	0.0443216	0.662841
328801	Zfp414	zinc finger protein 414	-0.158583	4.88047	-2.14359	0.0503347	0.672994
72085	Osgepl1	O-sialoglycoprotein endopeptidase-like 1	-0.260271	3.65658	-2.02603	0.0624939	0.680629
19092	Prkg2	protein kinase, cGMP-dependent, type II	0.401584	3.05426	1.94908	0.071857	0.693487
170772	Glcci1	glucocorticoid induced transcript 1	-0.210159	6.12843	-2.229	0.0429221	0.662841
70560	Wars2	tryptophanyl tRNA synthetase 2 (mitochondrial)	-0.214938	4.29133	-2.08249	0.0563502	0.680629
18583	Pde7a	phosphodiesterase 7A	-0.148551	6.1903	-2.23082	0.0427756	0.662841
27973	Vkorc1	vitamin K epoxide reductase complex, subunit 1	0.25606	3.92356	2.04652	0.0601969	0.680629
114606	Tle6	transducin-like enhancer of split 6	-0.221982	6.20416	-2.23484	0.0424541	0.662841
192734	Lrrc75b	leucine rich repeat containing 75B	1.11891	0.801288	2.03012	0.0620292	0.680629
106618	Wdr90	WD repeat domain 90	-0.233102	6.57584	-2.2471	0.0414888	0.662841
378460	Pram1	PML-RAR alpha-regulated adaptor molecule 1	0.493619	1.16358	1.90539	0.0777248	0.701978
382252	Bclaf3	Bclaf1 and Thrap3 family member 3	0.223794	4.56062	2.10401	0.0541599	0.67311
58242	Nudt11	nudix hydrolase 11	0.238852	4.29961	2.07557	0.057072	0.680629
56525	Zfp235	zinc finger protein 235	-0.268804	3.33719	-1.97445	0.0686371	0.693487
67199	Pfdn1	prefoldin 1	0.17372	5.73812	2.19726	0.0455488	0.663633
79456	Recql4	RecQ protein-like 4	-0.219805	4.61051	-2.11863	0.0527168	0.672994
320736	Vstm4	V-set and transmembrane domain containing 4	0.9639	0.463114	1.99771	0.0658011	0.688215
338370	Nalcn	sodium leak channel, non-selective	0.411626	2.81868	1.92716	0.0747486	0.698472
13713	Elk3	ELK3, member of ETS oncogene family	0.180111	7.17886	2.24942	0.041308	0.662841
93717	Pcdhga9	protocadherin gamma subfamily A, 9	-0.381449	1.16013	-1.89973	0.0785163	0.701978
245683	Klhl34	kelch-like 34	-0.570087	0.613925	-1.89861	0.0786733	0.701978
77805	Esco1	establishment of sister chromatid cohesion N-acetyltransferase 1	0.16897	4.30964	2.07622	0.057004	0.680629
109593	Lmo3	LIM domain only 3	-0.369922	4.73697	-2.11074	0.0541762	0.67311
269610	Chd5	chromodomain helicase DNA binding protein 5	0.656691	0.944448	1.92098	0.0755831	0.698472
243328	Slc29a4	solute carrier family 29 (nucleoside transporters), member 4	-0.221838	4.51315	-2.11185	0.0533816	0.672994
56772	Mllt11	myeloid/lymphoid or mixed-lineage leukemia; translocated to, 11	0.154003	5.41479	2.1736	0.0476034	0.66976
216233	Socs2	suppressor of cytokine signaling 2	0.321243	3.8383	2.04862	0.0599657	0.680629
121022	Mrps6	mitochondrial ribosomal protein S6	0.216898	6.4676	2.22519	0.0432297	0.662841
237711	Eml6	echinoderm microtubule associated protein like 6	-0.311712	2.29988	-1.89028	0.079853	0.702527
66427	Cyb5b	cytochrome b5 type B	0.122006	8.55798	2.23889	0.0421329	0.662841
216613	Ccdc85a	coiled-coil domain containing 85A	0.622597	3.87036	1.9919	0.0680528	0.693487
64011	Nrgn	neurogranin	-0.431444	2.57415	-1.90244	0.0781358	0.701978
20743	Sptbn2	spectrin beta, non-erythrocytic 2	-0.405489	3.79635	-2.05725	0.0597288	0.680629
68480	Card19	caspase recruitment domain family, member 19	-0.330112	3.02167	-1.94766	0.0720408	0.693487
94282	Sfxn5	sideroflexin 5	0.301258	6.08472	2.19366	0.0463059	0.666651
57438	Marchf7	membrane associated ring-CH-type finger 7	0.155004	6.61735	2.22637	0.0431343	0.662841
72480	Tspyl4	TSPY-like 4	0.279156	4.77347	2.10636	0.0539255	0.67311
11835	Ar	androgen receptor	0.454326	2.0909	1.8767	0.0818105	0.706107
268451	Rab11fip4	RAB11 family interacting protein 4 (class II)	-0.724004	0.0951046	-1.96662	0.0696165	0.693487
75669	Pik3r4	phosphoinositide-3-kinase regulatory subunit 4	-0.162347	5.69355	-2.1832	0.0467596	0.668014
245450	Slitrk2	SLIT and NTRK-like family, member 2	0.258997	5.43159	2.14499	0.0502046	0.672994
72552	Hsdl1	hydroxysteroid dehydrogenase like 1	-0.160281	5.24085	-2.14817	0.0499089	0.672994
237222	Ofd1	OFD1, centriole and centriolar satellite protein	-0.223745	3.87733	-2.00936	0.0644224	0.685164
60596	Gucy1a1	guanylate cyclase 1, soluble, alpha 1	0.887223	3.67069	1.97609	0.0712801	0.693487
170935	Grid2ip	glutamate receptor, ionotropic, delta 2 (Grid2) interacting protein 1	0.719768	0.582008	1.91748	0.0760588	0.698472
29861	Dpf1	double PHD fingers 1	-0.221114	5.5901	-2.18161	0.0468989	0.668047
17974	Nck2	non-catalytic region of tyrosine kinase adaptor protein 2	0.238123	5.82679	2.17263	0.0476896	0.66976
214498	Cdc73	cell division cycle 73, Paf1/RNA polymerase II complex component	0.187964	6.10704	2.19983	0.0453304	0.662841
73254	Ccdc18	coiled-coil domain containing 18	0.225832	3.58638	1.99207	0.0664786	0.690919
237847	Rtn4rl1	reticulon 4 receptor-like 1	0.70455	3.55354	1.9752	0.0707169	0.693487
12362	Casp1	caspase 1	1.0323	-0.192111	2.01481	0.0637853	0.68409
68070	Pdzd2	PDZ domain containing 2	0.27228	4.4523	2.04415	0.0604579	0.680629
72925	Marchf1	membrane associated ring-CH-type finger 1	-1.03624	-0.0941117	-1.91476	0.0766608	0.701673
105348	Golm1	golgi membrane protein 1	0.225263	8.30061	2.22956	0.042877	0.662841
22195	Ube2l3	ubiquitin-conjugating enzyme E2L 3	0.157002	7.43386	2.23135	0.0427335	0.662841
98314	D2hgdh	D-2-hydroxyglutarate dehydrogenase	0.426672	2.52397	1.8818	0.0810703	0.706107
544717	Uqcc6	ubiquinol-cytochrome c reductase complex assembly factor 6	0.292102	2.35108	1.87983	0.081356	0.706107
83493	Sacm1l	SAC1 suppressor of actin mutations 1-like (yeast)	0.191088	6.46778	2.21138	0.0443624	0.662841
18709	Pik3r2	phosphoinositide-3-kinase regulatory subunit 2	-0.164813	7.15465	-2.22851	0.0429615	0.662841
494504	Apcdd1	adenomatosis polyposis coli down-regulated 1	-0.525843	1.34508	-1.85628	0.0848351	0.71258
227683	Coq4	coenzyme Q4	-0.193984	3.33479	-1.96328	0.0700386	0.693487
229905	Kyat3	kynurenine aminotransferase 3	-0.2838	3.03418	-1.94896	0.0718725	0.693487
233328	Lrrk1	leucine-rich repeat kinase 1	-0.240415	3.95725	-2.03391	0.0616005	0.680629
233057	Zfp940	zinc finger protein 940	-0.3437	3.10406	-1.94286	0.0726667	0.694142
14066	F3	coagulation factor III	0.472774	2.91809	1.90149	0.0782692	0.701978
56745	C1qtnf1	C1q and tumor necrosis factor related protein 1	-0.965003	-0.147454	-1.87122	0.083371	0.708989
50723	Icosl	icos ligand	0.457572	0.740073	1.86661	0.0832921	0.708989
76459	Car12	carbonic anhydrase 12	0.605145	1.95099	1.85015	0.0857619	0.712603
78772	Hhipl2	hedgehog interacting protein-like 2	-0.770152	0.163874	-1.92396	0.0751797	0.698472
94047	Tmem121b	transmembrane protein 121B	-0.249641	3.18459	-1.92585	0.0749247	0.698472
238692	Zfp874a	zinc finger protein 874a	0.307256	3.21889	1.93002	0.0743649	0.698472
239985	Arid1b	AT-rich interaction domain 1B	-0.154682	6.43895	-2.20486	0.0449062	0.662841
30806	Adamts8	ADAM metallopeptidase with thrombospondin type 1 motif 8	-0.653057	1.03522	-1.84549	0.0864741	0.713112
11816	Apoe	apolipoprotein E	0.749945	5.74443	2.13694	0.0540482	0.67311
54006	Deaf1	DEAF1, transcription factor	-0.168243	5.78448	-2.17271	0.0476823	0.66976
24000	Ptpn21	protein tyrosine phosphatase, non-receptor type 21	-0.17914	5.19489	-2.13528	0.0511166	0.672994
30928	Zbtb18	zinc finger and BTB domain containing 18	0.171559	7.09058	2.21673	0.0439204	0.662841
21937	Tnfrsf1a	tumor necrosis factor receptor superfamily, member 1a	0.220404	6.71904	2.20624	0.0447906	0.662841
20378	Frzb	frizzled-related protein	0.607967	1.30271	1.8473	0.0861961	0.713112
245527	Eda2r	ectodysplasin A2 receptor	0.254296	7.02056	2.21102	0.0444337	0.662841
211978	Zfyve26	zinc finger, FYVE domain containing 26	-0.169226	5.26079	-2.12721	0.0518858	0.672994
14580	Gfap	glial fibrillary acidic protein	1.67484	-0.25944	2.06616	0.0588131	0.680629
70363	Fam135b	family with sequence similarity 135, member B	-0.663955	1.20538	-1.84359	0.0871995	0.714694
67941	Rps27l	ribosomal protein S27-like	0.224029	6.61807	2.20261	0.0450956	0.662841
54156	Egfl6	EGF-like-domain, multiple 6	1.78155	-1.42807	2.23099	0.0427621	0.662841
386612	Thoc6	THO complex 6	0.218364	4.32982	2.03768	0.0611783	0.680629
11647	Alpl	alkaline phosphatase, liver/bone/kidney	0.321773	3.5844	1.93017	0.0743457	0.698472
234358	Zfp930	zinc finger protein 930	0.259631	3.81131	1.9993	0.0656112	0.688101
105014	Rdh14	retinol dehydrogenase 14 (all-trans and 9-cis)	0.259299	3.59467	1.95588	0.0709809	0.693487
14682	Gnaq	guanine nucleotide binding protein, alpha q polypeptide	0.128086	7.65786	2.21458	0.044097	0.662841
76877	Rab36	RAB36, member RAS oncogene family	0.393831	3.3322	1.91101	0.0769467	0.701978
56334	Tmed2	transmembrane p24 trafficking protein 2	0.160214	6.61466	2.19905	0.0453969	0.663014
327743	Ccn6	cellular communication network factor 6	0.658219	0.166523	1.90053	0.0784036	0.701978
217517	Stxbp6	syntaxin binding protein 6 (amisyn)	0.267917	3.21916	1.91891	0.0758639	0.698472
320024	Nceh1	neutral cholesterol ester hydrolase 1	0.338939	4.45788	2.04426	0.060515	0.680629
234740	Tmem231	transmembrane protein 231	-0.398035	3.1217	-1.93495	0.0737087	0.696412
67988	Tmx3	thioredoxin-related transmembrane protein 3	0.187909	7.15916	2.20709	0.0447199	0.662841
68876	Atp23	ATP23 metallopeptidase and ATP synthase assembly factor homolog	0.192957	3.41468	1.94883	0.0718894	0.693487
13400	Dmpk	dystrophia myotonica-protein kinase	-0.250065	4.61885	-2.05895	0.0588407	0.680629
77781	Epm2aip1	EPM2A interacting protein 1	0.139274	7.01576	2.20446	0.0449403	0.662841
142980	Tlr3	toll-like receptor 3	0.721436	4.13971	1.99303	0.0691177	0.693487
269629	Lhfpl3	lipoma HMGIC fusion partner-like 3	0.419364	6.98915	2.20753	0.0465983	0.667974
76217	Jakmip2	janus kinase and microtubule interacting protein 2	0.243157	5.36841	2.11604	0.0529694	0.672994
108811	Ccdc122	coiled-coil domain containing 122	0.839925	0.227889	1.88723	0.0802895	0.704449
17389	Mmp16	matrix metallopeptidase 16	0.590549	3.1192	1.86844	0.0838285	0.710111
328572	Ep300	E1A binding protein p300	-0.149689	7.31488	-2.20607	0.0448047	0.662841
74895	Ccdc181	coiled-coil domain containing 181	-0.268573	3.43795	-1.94358	0.0725729	0.693855
26611	Rcn2	reticulocalbin 2	0.165624	7.15394	2.2027	0.0450884	0.662841
17684	Cited2	Cbp/p300-interacting transactivator, with Glu/Asp-rich carboxy-terminal domain, 2	0.235312	4.42588	2.05689	0.0590632	0.680629
68039	Nmb	neuromedin B	0.396461	1.07052	1.8159	0.091114	0.722149
100270744	Btbd18	BTB domain containing 18	0.870979	-0.180427	1.90944	0.0771638	0.701978
105005	Lratd1	LRAT domain containing 1	0.461776	7.52014	2.21608	0.0462856	0.666651
72399	Brap	BRCA1 associated protein	-0.139956	5.76448	-2.15111	0.0496369	0.672994
22260	Nr1h2	nuclear receptor subfamily 1, group H, member 2	-0.196744	5.68555	-2.14521	0.0501842	0.672994
19428	Rasl2-9	RAS-like, family 2, locus 9	-0.468076	1.01444	-1.81882	0.0906462	0.722149
319888	Oacyl	O-acyltransferase like	-0.601327	1.07441	-1.81856	0.0906881	0.722149
109905	Rap1a	RAS-related protein 1a	0.168238	6.22508	2.173	0.0476567	0.66976
13656	Egr4	early growth response 4	-1.11105	-0.614753	-1.95	0.0717374	0.693487
192196	Luc7l2	LUC7-like 2 (S. cerevisiae)	0.133828	8.20203	2.19996	0.0453195	0.662841
269643	Ppp2r2c	protein phosphatase 2, regulatory subunit B, gamma	1.99745	-1.05949	2.13928	0.0514553	0.672994
22038	Plscr1	phospholipid scramblase 1	0.24726	3.21864	1.92517	0.0750163	0.698472
20719	Serpinb6a	serine (or cysteine) peptidase inhibitor, clade B, member 6a	0.400634	2.89477	1.88236	0.0809895	0.706107
245865	Spag4	sperm associated antigen 4	-0.32229	2.70308	-1.87255	0.0824167	0.707506
69310	Pacrg	PARK2 co-regulated	-0.564532	0.454276	-1.83649	0.0878625	0.717218
215449	Rap1b	RAS related protein 1b	0.192589	7.72973	2.20059	0.0452662	0.662841
12815	Col11a2	collagen, type XI, alpha 2	-0.429617	0.780978	-1.82792	0.0892022	0.720392
216739	Acsl6	acyl-CoA synthetase long-chain family member 6	-0.337073	3.72165	-1.97586	0.0684621	0.693487
104871	Spata7	spermatogenesis associated 7	-0.245945	2.88129	-1.88866	0.0800843	0.703851
57444	Isg20	interferon-stimulated protein	-0.757095	-0.124858	-1.92589	0.0749199	0.698472
214763	Cgas	cyclic GMP-AMP synthase	0.302256	4.32393	2.03598	0.0613678	0.680629
67890	Ufm1	ubiquitin-fold modifier 1	0.153915	5.83158	2.14692	0.0500243	0.672994
11855	Arhgap5	Rho GTPase activating protein 5	0.167934	7.05123	2.19291	0.0459206	0.6645
212706	N4bp3	NEDD4 binding protein 3	-0.275459	2.51813	-1.86517	0.0835067	0.708989
72555	Shisa9	shisa family member 9	-1.61738	-0.170864	-2.00192	0.0660677	0.689813
210027	Slc35f3	solute carrier family 35, member F3	0.601192	1.71529	1.80082	0.0935617	0.723782
214230	Pak6	p21 (RAC1) activated kinase 6	0.36133	3.80829	2.02238	0.0633183	0.68409
14081	Acsl1	acyl-CoA synthetase long-chain family member 1	0.283666	3.65947	1.95178	0.0715082	0.693487
228536	Bahd1	bromo adjacent homology domain containing 1	-0.187863	5.51983	-2.1269	0.0519163	0.672994
72745	Tmem161b	transmembrane protein 161B	0.202632	4.73217	2.05723	0.0590269	0.680629
235674	Acaa1b	acetyl-Coenzyme A acyltransferase 1B	0.518205	0.521716	1.82643	0.089438	0.721201
15547	Trmt2a	TRM2 tRNA methyltransferase 2A	-0.14453	5.8623	-2.14179	0.0505032	0.672994
110147	Ehmt2	euchromatic histone lysine N-methyltransferase 2	-0.121751	8.01189	-2.18762	0.0463756	0.666862
320452	P4ha3	procollagen-proline, 2-oxoglutarate 4-dioxygenase (proline 4-hydroxylase), alpha polypeptide III	1.02531	-0.700578	2.00057	0.0654605	0.688101
14415	Gad1	glutamate decarboxylase 1	0.625354	2.44778	1.81846	0.0914769	0.722167
399558	Flrt2	fibronectin leucine rich transmembrane protein 2	0.262731	3.95605	1.94162	0.0728295	0.694602
116837	Rims1	regulating synaptic membrane exocytosis 1	0.266737	2.25484	1.81421	0.0913856	0.722149
83984	Tssk6	testis-specific serine kinase 6	-0.844507	-0.361767	-1.87035	0.0827409	0.708323
241322	Zbtb6	zinc finger and BTB domain containing 6	0.176717	5.17787	2.08467	0.0561253	0.68035
26450	Rbbp9	retinoblastoma binding protein 9, serine hydrolase	0.192755	5.20281	2.09177	0.0553965	0.678288
51788	H2az1	H2A.Z variant histone 1	0.305841	6.81104	2.18019	0.0477994	0.66976
14811	Grin2a	glutamate receptor, ionotropic, NMDA2A (epsilon 1)	-2.33814	-0.895462	-1.89647	0.0818303	0.706107
18030	Nfil3	nuclear factor, interleukin 3, regulated	-0.294356	3.31211	-1.96079	0.0703537	0.693487
12183	Bpgm	2,3-bisphosphoglycerate mutase	-0.167403	4.88433	-2.06096	0.0586244	0.680629
12369	Casp7	caspase 7	0.165613	5.27442	2.08912	0.0556669	0.678288
113523645	Lrrc70	leucine rich repeat containing 70	0.42518	1.71846	1.7808	0.0969045	0.727499
246228	Vwa1	von Willebrand factor A domain containing 1	0.769447	2.21917	1.7912	0.0962143	0.727499
14725	Lrp2	low density lipoprotein receptor-related protein 2	-0.385948	2.29376	-1.80774	0.0924311	0.723782
320506	Lmbrd2	LMBR1 domain containing 2	0.175526	6.60276	2.162	0.0486426	0.672994
171170	Mbnl3	muscleblind like splicing factor 3	0.89662	-0.207844	1.95967	0.0704971	0.693487
226470	Zbtb41	zinc finger and BTB domain containing 41	0.15042	6.50355	2.15678	0.049117	0.672994
193043	Zfp3	zinc finger protein 3	0.297493	2.65317	1.8228	0.0900115	0.72164
19338	Rab33b	RAB33B, member RAS oncogene family	0.206276	4.39696	1.9994	0.0655998	0.688101
99681	Tchh	trichohyalin	-0.99795	-0.41105	-1.91088	0.076964	0.701978
216439	Agap2	ArfGAP with GTPase domain, ankyrin repeat and PH domain 2	-0.393933	5.90965	-2.13143	0.0529327	0.672994
71947	Tmem94	transmembrane protein 94	-0.152748	6.76496	-2.16946	0.0479724	0.66976
230972	Arhgef16	Rho guanine nucleotide exchange factor 16	-0.683256	-0.0920363	-1.82362	0.0898815	0.721479
16985	Lsp1	lymphocyte specific 1	-0.533511	-0.308848	-1.8126	0.0916451	0.722167
105180375	Tmem265	transmembrane protein 265	-0.280664	2.8103	-1.82866	0.0890856	0.720392
239319	Card6	caspase recruitment domain family, member 6	0.739304	-0.288274	1.85376	0.0852147	0.712603
243659	Styk1	serine/threonine/tyrosine kinase 1	1.02862	0.201305	1.85764	0.0846308	0.712337
242291	Bpnt2	3'(2'), 5'-bisphosphate nucleotidase 2	0.160409	8.52148	2.17281	0.0476736	0.66976
71520	Grap	GRB2-related adaptor protein	0.576538	0.337768	1.79845	0.0939521	0.723782
269955	Rccd1	RCC1 domain containing 1	-0.237401	3.72275	-1.9389	0.0731867	0.695556
58996	Arhgap23	Rho GTPase activating protein 23	-0.222166	3.97219	-1.9783	0.0681604	0.693487
544817	Arhgap27	Rho GTPase activating protein 27	0.419431	1.79286	1.78526	0.0961499	0.727499
66905	Plin3	perilipin 3	-0.596267	-0.381002	-1.79686	0.0942155	0.723782
70257	Atp5mj	ATP synthase membrane subunit j	0.182619	5.81905	2.12008	0.0525758	0.672994
13643	Efnb3	ephrin B3	0.281751	3.21224	1.86872	0.0829803	0.708989
66594	Uqcr11	ubiquinol-cytochrome c reductase, complex III subunit XI	0.189896	5.52543	2.09878	0.0546846	0.67728
54722	Gsdme	gasdermin E	0.396987	2.46724	1.7995	0.09378	0.723782
93681	Zkscan8	zinc finger with KRAB and SCAN domains 8	0.150232	5.87564	2.12057	0.0525279	0.672994
107971	Frs3	fibroblast growth factor receptor substrate 3	-0.315637	2.91954	-1.85732	0.0846789	0.712337
330450	Far2	fatty acyl CoA reductase 2	0.438344	1.97858	1.78001	0.0970376	0.727499
245350	AA414768	expressed sequence AA414768	0.327346	1.77286	1.7696	0.0988199	0.727499
17087	Ly96	lymphocyte antigen 96	0.529197	0.786239	1.77827	0.0973338	0.727499
23989	Med24	mediator complex subunit 24	-0.139379	6.50613	-2.15483	0.0492951	0.672994
14013	Mecom	MDS1 and EVI1 complex locus	-0.649515	0.526706	-1.76973	0.0987979	0.727499
19682	Rdh5	retinol dehydrogenase 5	-0.487476	1.59185	-1.76455	0.0996939	0.727499
70423	Tspan15	tetraspanin 15	-0.214212	3.85583	-1.95375	0.0712542	0.693487
215693	Zmat1	zinc finger, matrin type 1	0.442702	2.6093	1.80258	0.0932738	0.723782
232560	Caprin2	caprin family member 2	-0.158827	4.25277	-1.98964	0.0667725	0.690919
93886	Pcdhb15	protocadherin beta 15	-0.35302	1.93498	-1.76149	0.100228	0.727662
192167	Nlgn1	neuroligin 1	0.323451	4.373	1.96414	0.0699294	0.693487
208117	Aph1b	aph1 homolog B, gamma secretase subunit	0.213502	5.12707	2.05601	0.0591588	0.680629
67603	Dusp6	dual specificity phosphatase 6	0.225741	8.46447	2.16613	0.0482707	0.669924
114585	D17H6S53E	DNA segment, Chr 17, human D6S53E	0.261451	3.65161	1.92087	0.0755981	0.698472
68440	Dusp23	dual specificity phosphatase 23	-0.229397	2.86666	-1.85961	0.0843343	0.711921
53600	Timm23	translocase of inner mitochondrial membrane 23	0.299471	3.60221	1.91706	0.0761163	0.698472
56520	Nme4	NME/NM23 nucleoside diphosphate kinase 4	-0.246717	3.89994	-1.95557	0.0710202	0.693487
245684	Cnksr2	connector enhancer of kinase suppressor of Ras 2	-0.373488	2.2972	-1.81196	0.0917484	0.722191
66306	Fam53c	family with sequence similarity 53, member C	-0.125049	6.16873	-2.13304	0.0513289	0.672994
20115	Rps7	ribosomal protein S7	-0.212851	6.82406	-2.1591	0.0489059	0.672994
68201	Ccdc34	coiled-coil domain containing 34	-0.209403	5.4608	-2.09433	0.0551353	0.677969
26877	B3galt1	UDP-Gal:betaGlcNAc beta 1,3-galactosyltransferase, polypeptide 1	0.172106	4.46109	1.99598	0.0660086	0.68979
27261	Dok3	docking protein 3	-0.581372	0.37045	-1.77448	0.0979803	0.727499
108086	Rnf216	ring finger protein 216	-0.125022	6.46106	-2.1428	0.0504091	0.672994
243910	Nfkbid	nuclear factor of kappa light polypeptide gene enhancer in B cells inhibitor, delta	-0.774284	-0.204066	-1.82458	0.0897301	0.721479
546143	Pierce2	piercer of microtubule wall 2	-0.452099	1.33471	-1.74564	0.10303	0.7282
208922	Cpeb3	cytoplasmic polyadenylation element binding protein 3	0.40755	2.26738	1.76219	0.100105	0.727499
17436	Me1	malic enzyme 1, NADP(+)-dependent, cytosolic	0.443742	6.34371	2.13437	0.0534087	0.672994
11796	Birc3	baculoviral IAP repeat-containing 3	0.953797	0.619428	1.77087	0.0988244	0.727499
73442	Hspa12a	heat shock protein 12A	-0.413138	1.13354	-1.74401	0.103322	0.7282
20617	Snca	synuclein, alpha	0.565051	1.74227	1.74467	0.103204	0.7282
330463	Zfp78	zinc finger protein 78	0.546106	0.587745	1.74939	0.102362	0.7282
71145	Scara5	scavenger receptor class A, member 5	0.609866	0.670268	1.75552	0.101275	0.727949
18617	Rhox5	reproductive homeobox 5	-0.470902	0.0885288	-1.76223	0.100098	0.727499
64898	Lpin2	lipin 2	-0.140242	5.97796	-2.11699	0.0528763	0.672994
140743	Rem2	rad and gem related GTP binding protein 2	-0.66941	-0.151106	-1.78089	0.0968885	0.727499
17300	Foxc1	forkhead box C1	0.237304	4.53973	2.01204	0.0641087	0.68409
227960	Gca	grancalcin	0.418014	1.66533	1.74833	0.10255	0.7282
20698	Sphk1	sphingosine kinase 1	0.726464	1.3096	1.74036	0.104308	0.728356
66253	Aig1	androgen-induced 1	0.369457	2.69368	1.84103	0.0871598	0.714694
14366	Fzd4	frizzled class receptor 4	-0.276476	3.44255	-1.87689	0.0817821	0.706107
77975	Tmem50b	transmembrane protein 50B	0.14639	5.27262	2.05798	0.0589458	0.680629
17221	Cd46	CD46 antigen, complement regulatory protein	0.50435	0.672484	1.75384	0.101571	0.7282
210503	Zfp677	zinc finger protein 677	0.543308	0.342907	1.75486	0.101391	0.728119
93705	Pcdhgb8	protocadherin gamma subfamily B, 8	0.381196	1.19204	1.73562	0.104837	0.729529
71904	Paqr7	progestin and adipoQ receptor family member VII	0.662028	0.430108	1.76249	0.100053	0.727499
192986	Cyb5d2	cytochrome b5 domain containing 2	-0.22695	3.17565	-1.85122	0.0855995	0.712603
227695	Spout1	SPOUT domain containing methyltransferase 1	-0.158647	5.18674	-2.06437	0.0582593	0.680629
70951	Spata1	spermatogenesis associated 1	0.416092	1.2082	1.73351	0.105221	0.730522
230075	Ndufb6	NADH:ubiquinone oxidoreductase subunit B6	0.168797	5.60484	2.08849	0.0557313	0.678288
229285	Spart	spartin	0.182225	5.35864	2.06389	0.0583098	0.680629
68428	Steap3	STEAP family member 3	0.345802	2.22795	1.76053	0.100395	0.727867
22771	Zic1	zinc finger protein of the cerebellum 1	0.164812	6.66436	2.14412	0.050285	0.672994
21803	Tgfb1	transforming growth factor, beta 1	-0.851394	-0.165924	-1.83207	0.0885505	0.71981
13654	Egr2	early growth response 2	-0.593086	3.27649	-1.8454	0.0878132	0.717218
66132	Prorp	protein only RNase P catalytic subunit	-0.216491	3.98198	-1.93718	0.0734144	0.695937
13848	Ephb6	Eph receptor B6	-0.428469	2.36169	-1.76973	0.0987964	0.727499
71458	Bcor	BCL6 interacting corepressor	-0.202961	6.05223	-2.11072	0.0534931	0.67311
11484	Aspa	aspartoacylase	0.895448	0.0514884	1.7742	0.0980284	0.727499
217219	Fam171a2	family with sequence similarity 171, member A2	-0.155154	5.71414	-2.09198	0.0553748	0.678288
77552	Shisa4	shisa family member 4	0.250705	5.68816	2.08121	0.0564831	0.680629
109154	Mlec	malectin	0.113709	8.54883	2.1442	0.0502778	0.672994
67048	Vma21	VMA21 vacuolar H+-ATPase homolog (S. cerevisiae)	0.25193	6.61674	2.13104	0.0515804	0.672994
18105	Nqo2	N-ribosyldihydronicotinamide quinone reductase 2	0.213397	5.15978	2.03642	0.0613187	0.680629
319653	Slc25a40	solute carrier family 25, member 40	0.285598	3.94366	1.92115	0.0755602	0.698472
71562	Afmid	arylformamidase	-0.311808	2.26499	-1.75303	0.101714	0.7282
21415	Tcf7l1	transcription factor 7 like 1 (T cell specific, HMG box)	-0.284923	4.87396	-2.02265	0.0628805	0.682396
235386	Hykk	hydroxylysine kinase 1	0.306441	2.04768	1.744	0.103325	0.7282
69150	Snx4	sorting nexin 4	0.120572	6.5428	2.12906	0.0517086	0.672994
66259	Camk2n1	calcium/calmodulin-dependent protein kinase II inhibitor 1	0.295995	2.96657	1.80232	0.0933157	0.723782
619287	Rtl4	retrotransposon Gag like 4	0.469557	-0.0439274	1.7284	0.106158	0.733663
23828	Bves	blood vessel epicardial substance	-0.3027	2.8003	-1.77714	0.0975259	0.727499
26407	Map3k4	mitogen-activated protein kinase kinase kinase 4	-0.130693	6.43392	-2.12478	0.0521204	0.672994
24084	Tekt2	tektin 2	-0.838923	0.168836	-1.76981	0.0987835	0.727499
207740	Ubald1	UBA-like domain containing 1	-0.242626	4.32816	-1.97622	0.0684178	0.693487
18552	Pcsk5	proprotein convertase subtilisin/kexin type 5	0.259679	4.04232	1.91923	0.0758209	0.698472
56422	Hbs1l	Hbs1-like (S. cerevisiae)	-0.117087	6.31111	-2.11915	0.0526656	0.672994
108069	Grm3	glutamate receptor, metabotropic 3	0.371228	4.57392	1.97148	0.0697461	0.693487
243937	Zfp536	zinc finger protein 536	-0.469982	0.482063	-1.71214	0.109183	0.737909
226518	Nmnat2	nicotinamide nucleotide adenylyltransferase 2	0.604186	2.73962	1.75691	0.101814	0.7282
12572	Cdk7	cyclin dependent kinase 7	0.156699	5.98078	2.09392	0.0551772	0.677969
57320	Park7	Parkinson disease (autosomal recessive, early onset) 7	0.121051	6.59605	2.12826	0.0517855	0.672994
71566	Clmp	CXADR-like membrane protein	-0.547174	0.50684	-1.71118	0.109363	0.737909
209200	Dtx3l	deltex 3-like, E3 ubiquitin ligase	0.233854	2.79149	1.81234	0.0916858	0.722167
66647	Nsmce3	NSE3 homolog, SMC5-SMC6 complex component	-0.166783	4.91514	-2.02696	0.0623882	0.680629
260297	Prrt1	proline-rich transmembrane protein 1	-0.342956	3.57771	-1.90204	0.0781918	0.701978
14871	Gstt1	glutathione S-transferase, theta 1	0.640308	1.05934	1.71697	0.108275	0.737909
225994	Nmrk1	nicotinamide riboside kinase 1	0.45634	1.50808	1.70983	0.109619	0.738223
210573	Tmem151b	transmembrane protein 151B	-0.296583	3.03866	-1.80679	0.0925858	0.723782
80888	Hspb8	heat shock protein 8	0.764194	2.3076	1.75632	0.102802	0.7282
57423	Atp5mf	ATP synthase membrane subunit f	0.123906	6.50651	2.12104	0.0524823	0.672994
19771	Rlbp1	retinaldehyde binding protein 1	0.457489	3.84581	1.85464	0.0858494	0.712603
107939	Pom121	nuclear pore membrane protein 121	-0.123212	7.33947	-2.13916	0.0507502	0.672994
264895	Acsf2	acyl-CoA synthetase family member 2	0.34194	4.76352	1.99748	0.0664844	0.690919
52521	Zfp622	zinc finger protein 622	-0.176036	4.55373	-1.98829	0.0669368	0.690919
102098	Arhgef18	Rho/Rac guanine nucleotide exchange factor 18	-0.177264	5.90532	-2.08667	0.0559191	0.67921
230587	Glis1	GLIS family zinc finger 1	-0.660243	-0.44781	-1.73507	0.104938	0.729808
26422	Nbea	neurobeachin	-0.139178	6.54562	-2.11928	0.0526535	0.672994
70549	Tln2	talin 2	-0.218815	6.27156	-2.11182	0.0533843	0.672994
27008	Micall1	microtubule associated monooxygenase, calponin and LIM domain containing -like 1	-0.170449	5.4475	-2.06524	0.0581661	0.680629
57028	Pdxp	pyridoxal (pyridoxine, vitamin B6) phosphatase	-0.300181	5.46553	-2.07355	0.0579182	0.680629
231532	Arhgap24	Rho GTPase activating protein 24	0.914075	0.230622	1.76477	0.0996552	0.727499
74626	Tmem81	transmembrane protein 81	-0.423353	1.75963	-1.70865	0.109842	0.738903
11950	Atp5pb	ATP synthase peripheral stalk-membrane subunit b	0.14862	7.62322	2.13556	0.0510901	0.672994
67120	Ttc14	tetratricopeptide repeat domain 14	0.197574	6.82998	2.1237	0.0522243	0.672994
223433	Otulinl	OTU deubiquitinase with linear linkage specificity like	-0.569277	0.869718	-1.69899	0.111686	0.744284
22294	Uxt	ubiquitously expressed prefoldin like chaperone	0.35637	1.67565	1.71181	0.109244	0.737909
171210	Acot2	acyl-CoA thioesterase 2	0.238775	3.52626	1.85836	0.0845225	0.712337
68815	Btbd10	BTB domain containing 10	0.168856	5.25065	2.03548	0.0614244	0.680629
244585	Rpgrip1l	Rpgrip1-like	-0.174429	4.42158	-1.96067	0.0703698	0.693487
269209	Stk36	serine/threonine kinase 36	-0.255574	3.51521	-1.87252	0.0824213	0.707506
52589	Ncald	neurocalcin delta	-0.240613	7.52184	-2.13387	0.0512737	0.672994
11781	Ap4m1	adaptor-related protein complex AP-4, mu 1	-0.182666	5.12488	-2.0316	0.0618611	0.680629
52897	Rbfox3	RNA binding protein, fox-1 homolog (C. elegans) 3	-0.598318	1.3067	-1.70925	0.10975	0.738694
22642	Zbtb17	zinc finger and BTB domain containing 17	-0.184925	5.48422	-2.05531	0.0592351	0.680629
21761	Morf4l1	mortality factor 4 like 1	0.171188	6.03599	2.08878	0.0557015	0.678288
72065	Rap2c	RAP2C, member of RAS oncogene family	0.17749	6.40636	2.10723	0.0538391	0.67311
27062	Cadps	Ca2+-dependent secretion activator	-0.410072	1.09443	-1.75544	0.10129	0.727949
12333	Capn1	calpain 1	-0.43302	1.32158	-1.69365	0.112715	0.748156
210801	Unc5d	unc-5 netrin receptor D	1.04318	-0.179631	1.75811	0.100819	0.727949
239570	Ttc38	tetratricopeptide repeat domain 38	0.49646	1.24438	1.68672	0.114064	0.748156
54615	Npff	neuropeptide FF-amide peptide precursor	-0.640782	-0.0692583	-1.72869	0.106104	0.733663
434234	Rexo5	RNA exonuclease 5	0.218748	3.73126	1.8783	0.0815772	0.706107
109077	Ints5	integrator complex subunit 5	-0.154376	5.9211	-2.08262	0.0563369	0.680629
109241	Mbd5	methyl-CpG binding domain protein 5	-0.22388	4.91384	-1.99079	0.0666343	0.690919
66789	Alg14	asparagine-linked glycosylation 14	0.173351	5.03569	2.01312	0.0639825	0.68409
239099	Homez	homeodomain leucine zipper-encoding gene	0.157928	4.58982	1.97169	0.0689806	0.693487
545554	Ankrd34a	ankyrin repeat domain 34A	0.449952	0.752316	1.68071	0.115246	0.748156
67772	Chd8	chromodomain helicase DNA binding protein 8	-0.149287	7.60361	-2.12586	0.0520164	0.672994
20657	Sod3	superoxide dismutase 3, extracellular	1.12536	2.28304	1.69333	0.115514	0.748156
235627	Nbeal2	neurobeachin-like 2	-0.228631	3.79795	-1.8725	0.0824249	0.707506
66384	Srp19	signal recognition particle 19	0.150345	5.34523	2.03948	0.060977	0.680629
59308	Emcn	endomucin	-0.822646	0.496155	-1.67894	0.116285	0.748156
24010	Ik	IK cytokine	-0.125431	7.18903	-2.12282	0.0523095	0.672994
73182	Pear1	platelet endothelial aggregation receptor 1	0.364278	2.41121	1.71939	0.107825	0.737909
11988	Slc7a2	solute carrier family 7 (cationic amino acid transporter, y+ system), member 2	-0.361268	2.89593	-1.79995	0.0937049	0.723782
239739	Lamp3	lysosomal-associated membrane protein 3	0.428874	1.01692	1.6769	0.116001	0.748156
235527	Plscr4	phospholipid scramblase 4	0.294507	2.2492	1.75949	0.100577	0.727877
19058	Ppp3r1	protein phosphatase 3, regulatory subunit B, alpha isoform (calcineurin B, type I)	0.147374	7.40201	2.12354	0.0522396	0.672994
241638	Lzts3	leucine zipper, putative tumor suppressor family member 3	-0.231282	3.92937	-1.90179	0.0782275	0.701978
66642	Ctnnbl1	catenin, beta like 1	-0.184795	5.46358	-2.04723	0.0601179	0.680629
11881	Arsb	arylsulfatase B	0.294811	4.9893	1.98693	0.0671227	0.690919
66086	Cep20	centrosomal protein 20	0.170042	5.19477	2.02015	0.0631677	0.68409
18861	Pms2	PMS1 homolog2, mismatch repair system component	-0.17238	4.78709	-1.98727	0.0670609	0.690919
239250	Slitrk6	SLIT and NTRK-like family, member 6	0.847031	0.780158	1.68584	0.114237	0.748156
16924	Lnx1	ligand of numb-protein X 1	0.433007	3.30095	1.79961	0.0939189	0.723782
22414	Wnt2b	wingless-type MMTV integration site family, member 2B	-0.452521	0.425253	-1.68172	0.115047	0.748156
12633	Cflar	CASP8 and FADD-like apoptosis regulator	0.228448	5.71125	2.05754	0.0589936	0.680629
68051	Nutf2	nuclear transport factor 2	0.183102	5.33356	2.0298	0.0620651	0.680629
30949	Lcmt1	leucine carboxyl methyltransferase 1	-0.157272	4.85142	-1.98817	0.0669518	0.690919
21955	Tnnt1	troponin T1, skeletal, slow	-0.826048	0.623269	-1.66911	0.118394	0.749073
59030	Mkks	McKusick-Kaufman syndrome	0.153618	5.11895	2.00916	0.0644449	0.685164
79263	Trim39	tripartite motif-containing 39	-0.172734	4.669	-1.96643	0.0696409	0.693487
245622	Fam199x	family with sequence similarity 199, X-linked	0.161635	5.19035	2.00747	0.0646444	0.685581
21834	Thrb	thyroid hormone receptor beta	0.497164	2.9375	1.73832	0.104518	0.728563
76866	Morn1	MORN repeat containing 1	-0.385871	0.815587	-1.65955	0.119491	0.750728
241770	Rims4	regulating synaptic membrane exocytosis 4	-0.332558	4.99099	-1.99235	0.0671756	0.690919
277353	Tcfl5	transcription factor-like 5 (basic helix-loop-helix)	-0.907644	0.0308473	-1.68412	0.114574	0.748156
230657	Tmem69	transmembrane protein 69	0.200319	4.11587	1.90294	0.0780667	0.701978
83556	Tex16	testis expressed gene 16	0.239084	3.69822	1.85639	0.0848179	0.71258
53858	Rwdd2b	RWD domain containing 2B	-0.258694	3.25647	-1.80362	0.0931032	0.723782
11488	Adam11	a disintegrin and metallopeptidase domain 11	0.390962	2.19709	1.70183	0.11114	0.744213
214459	Fnbp1l	formin binding protein 1-like	-0.13944	7.48714	-2.11035	0.0535293	0.67311
100502940	Pou2af3	POU class 2 homeobox associating factor 3	0.535788	0.612511	1.65271	0.120894	0.751501
18519	Kat2b	K(lysine) acetyltransferase 2B	0.171123	5.34455	2.01632	0.06361	0.68409
269994	Gsg1l	GSG1-like	1.54989	-0.836448	1.81184	0.0924614	0.723782
217837	Itpk1	inositol 1,3,4-triphosphate 5/6 kinase	-0.247137	4.14965	-1.91719	0.0760989	0.698472
66643	Lix1	limb and CNS expressed 1	0.693584	3.12703	1.83667	0.0905731	0.722149
12520	Cd81	CD81 antigen	0.184572	9.23331	2.0953	0.055037	0.677969
214552	Cep164	centrosomal protein 164	-0.14776	5.98793	-2.0698	0.0576809	0.680629
53374	Chst3	carbohydrate sulfotransferase 3	-0.52221	5.93816	-2.08826	0.058567	0.680629
54651	Usp27x	ubiquitin specific peptidase 27, X chromosome	-0.282148	2.87869	-1.76503	0.0996111	0.727499
320226	Ccdc171	coiled-coil domain containing 171	0.307231	1.91908	1.6741	0.116559	0.748156
623661	Lipt1	lipoyltransferase 1	0.331748	1.59307	1.66362	0.118666	0.749073
109900	Asl	argininosuccinate lyase	-0.219699	3.82939	-1.87852	0.0815455	0.706107
11512	Adcy6	adenylate cyclase 6	-0.140849	7.30029	-2.10631	0.0539301	0.67311
71816	Rnf180	ring finger protein 180	0.411216	2.67061	1.72137	0.107457	0.737909
11441	Chrna7	cholinergic receptor, nicotinic, alpha polypeptide 7	-0.555483	0.233927	-1.64895	0.121669	0.752689
66691	Gapvd1	GTPase activating protein and VPS9 domains 1	-0.125548	7.54256	-2.10612	0.0539496	0.67311
63953	Dusp10	dual specificity phosphatase 10	-0.262583	5.00975	-2.01655	0.063584	0.68409
93873	Pcdhb2	protocadherin beta 2	0.554528	1.22022	1.64224	0.123067	0.754181
12839	Col9a1	collagen, type IX, alpha 1	1.00035	-0.328132	1.7201	0.107693	0.737909
66105	Ube2d3	ubiquitin-conjugating enzyme E2D 3	0.188902	8.1275	2.10362	0.0541991	0.67311
14758	Gpm6b	glycoprotein m6b	0.157294	10.0135	2.07866	0.0567494	0.680629
77018	Col25a1	collagen, type XXV, alpha 1	0.548894	1.11243	1.64141	0.12324	0.754181
319622	Itpripl2	inositol 1,4,5-triphosphate receptor interacting protein-like 2	0.202677	5.16024	2.00498	0.0649377	0.686421
224109	Nrros	negative regulator of reactive oxygen species	0.433518	0.698089	1.63844	0.123863	0.754181
68810	Nexn	nexilin	-0.264351	3.93772	-1.89687	0.0789184	0.701978
71972	Dnmbp	dynamin binding protein	-0.137966	5.27834	-2.00828	0.0645485	0.685164
238377	Gpr68	G protein-coupled receptor 68	0.732257	0.592024	1.63818	0.123918	0.754181
328329	Mast4	microtubule associated serine/threonine kinase family member 4	-0.230998	6.11018	-2.07577	0.0570518	0.680629
67287	Parp6	poly (ADP-ribose) polymerase family, member 6	-0.198354	4.6177	-1.9494	0.0718159	0.693487
14276	Folr2	folate receptor beta	-0.521142	-0.0865963	-1.65541	0.120338	0.751501
216551	Lgalsl	galectin like	0.194022	6.02475	2.05752	0.0589956	0.680629
12167	Bmpr1b	bone morphogenetic protein receptor, type 1B	-0.255141	5.36427	-2.01101	0.0642281	0.684761
53310	Dlg3	discs large MAGUK scaffold protein 3	0.186684	4.67396	1.95683	0.0708595	0.693487
100604	Lrrc8c	leucine rich repeat containing 8 family, member C	-0.180704	5.18109	-2.01646	0.0635937	0.68409
217370	Cybc1	cytochrome b 245 chaperone 1	-0.203065	4.57813	-1.94973	0.0717732	0.693487
26362	Axl	AXL receptor tyrosine kinase	0.433203	4.29702	1.85531	0.0858801	0.712603
18477	Prdx1	peroxiredoxin 1	0.129093	8.09699	2.09755	0.0548092	0.67728
66915	Cops9	COP9 signalosome subunit 9	0.207633	4.8947	1.97018	0.0691698	0.693487
108735	Sft2d2	SFT2 domain containing 2	0.226561	5.93822	2.04465	0.0604029	0.680629
67808	Tprg1l	transformation related protein 63 regulated 1 like	0.179955	5.91301	2.04743	0.060096	0.680629
18003	Nedd9	neural precursor cell expressed, developmentally down-regulated gene 9	0.303865	3.8444	1.83602	0.0879353	0.71733
71147	Oxsm	3-oxoacyl-ACP synthase, mitochondrial	0.297772	3.03721	1.76706	0.0992594	0.727499
14368	Fzd6	frizzled class receptor 6	-0.647526	-0.0798711	-1.65931	0.119541	0.750728
244853	Nxpe4	neurexophilin and PC-esterase domain family, member 4	0.31761	4.59157	1.90481	0.0778123	0.701978
229949	Ak5	adenylate kinase 5	1.01614	-0.563765	1.71648	0.108369	0.737909
76707	Clasp1	CLIP associating protein 1	-0.114751	7.65967	-2.09777	0.0547865	0.67728
171580	Mical1	microtubule associated monooxygenase, calponin and LIM domain containing 1	0.196351	5.38306	2.01384	0.0638981	0.68409
21872	Tjp1	tight junction protein 1	0.137715	8.13277	2.09582	0.0549837	0.677969
74711	Ttll9	tubulin tyrosine ligase-like family, member 9	-0.645348	0.236639	-1.64202	0.123112	0.754181
73723	Sh3bgrl3	SH3 domain binding glutamic acid-rich protein-like 3	0.205442	4.84943	1.97849	0.0681372	0.693487
20744	Strbp	spermatid perinuclear RNA binding protein	-0.145357	6.07484	-2.05959	0.0587719	0.680629
12865	Cox7a1	cytochrome c oxidase subunit 7A1	0.654999	-0.000488397	1.64484	0.122523	0.753539
433904	Ociad2	OCIA domain containing 2	0.420506	3.9212	1.88313	0.0818806	0.706107
53331	Stx7	syntaxin 7	0.134125	6.4072	2.07273	0.0573709	0.680629
100041194	Ahnak2	AHNAK nucleoprotein 2	-0.724914	0.452314	-1.62484	0.126752	0.755933
21838	Thy1	thymus cell antigen 1, theta	1.55143	2.00756	1.6295	0.128992	0.756278
23829	C1ql1	complement component 1, q subcomponent-like 1	0.562212	0.327111	1.64177	0.123165	0.754181
66859	Slc16a9	solute carrier family 16 (monocarboxylic acid transporters), member 9	0.765151	0.188565	1.65314	0.120804	0.751501
223881	Rnd1	Rho family GTPase 1	-0.49385	0.76307	-1.61978	0.12784	0.756269
231946	Fam221a	family with sequence similarity 221, member A	-0.470215	1.00559	-1.62113	0.127551	0.756269
271127	Adamts16	ADAM metallopeptidase with thrombospondin type 1 motif 16	0.633871	2.21664	1.6515	0.121819	0.752689
110350	Dync2h1	dynein cytoplasmic 2 heavy chain 1	-0.196904	5.87604	-2.04176	0.0607232	0.680629
171429	Slc26a6	solute carrier family 26, member 6	0.288371	3.33709	1.78352	0.0964437	0.727499
192663	Abcg4	ATP binding cassette subfamily G member 4	0.445825	2.2518	1.67395	0.116588	0.748156
26427	Creb3l1	cAMP responsive element binding protein 3-like 1	0.428469	3.13444	1.76016	0.100619	0.727877
12257	Tspo	translocator protein	0.508136	1.13645	1.62813	0.126046	0.754909
99526	Usp53	ubiquitin specific peptidase 53	0.261209	3.23158	1.75713	0.100992	0.727949
93880	Pcdhb9	protocadherin beta 9	0.527183	2.31077	1.64605	0.122271	0.753446
12804	Cntfr	ciliary neurotrophic factor receptor	0.184561	5.94316	2.04521	0.0603407	0.680629
212307	Mapre2	microtubule-associated protein, RP/EB family, member 2	0.152336	6.40934	2.06543	0.0581454	0.680629
319520	Dusp4	dual specificity phosphatase 4	0.45441	7.35058	2.09728	0.0574601	0.680629
66442	Spc25	SPC25, NDC80 kinetochore complex component, homolog (S. cerevisiae)	0.163438	6.07365	2.0494	0.0598803	0.680629
17929	Myom1	myomesin 1	-0.528552	0.368952	-1.61421	0.12905	0.756278
11744	Anxa11	annexin A11	0.334238	3.43561	1.80654	0.092627	0.723782
67260	Cers4	ceramide synthase 4	0.850691	2.13955	1.644	0.1245	0.754234
15166	Hcn2	hyperpolarization-activated, cyclic nucleotide-gated K+ 2	-0.348389	1.32535	-1.6114	0.129663	0.756676
18559	Pctp	phosphatidylcholine transfer protein	0.52423	0.870332	1.60186	0.131765	0.762196
21907	Nr2e1	nuclear receptor subfamily 2, group E, member 1	-0.229855	4.74397	-1.95611	0.0709506	0.693487
15203	Heph	hephaestin	0.571935	1.83858	1.62245	0.127266	0.75611
74513	Neto2	neuropilin (NRP) and tolloid (TLL)-like 2	0.141983	7.85627	2.08189	0.0564126	0.680629
18414	Osmr	oncostatin M receptor	0.894224	0.547721	1.60172	0.132023	0.762196
67299	Dock7	dedicator of cytokinesis 7	0.208519	8.81038	2.07147	0.0575045	0.680629
69942	Rnf113a1	ring finger protein 113A1	-0.303141	1.86753	-1.63692	0.124183	0.754234
74182	Gpcpd1	glycerophosphocholine phosphodiesterase 1	0.382801	5.49542	1.99775	0.0672407	0.690919
72614	Pih1d2	PIH1 domain containing 2	-0.372919	1.43044	-1.62531	0.126652	0.755919
70617	Fam241a	family with sequence similarity 241, member A	0.33018	3.1169	1.74695	0.102797	0.7282
73942	Fam151b	family with sequence similarity 151, member B	0.412766	1.12284	1.5973	0.132781	0.763723
68196	Hsbp1	heat shock factor binding protein 1	0.13334	6.69553	2.0635	0.0583519	0.680629
21406	Tcf12	transcription factor 12	-0.110204	9.20682	-2.06299	0.0584065	0.680629
74199	Vit	vitrin	0.941362	1.30342	1.59519	0.134571	0.763723
100764	Rita1	RBPJ interacting and tubulin associated 1	-0.194013	3.1773	-1.74476	0.103187	0.7282
240725	Sulf1	sulfatase 1	0.597948	-0.25423	1.61885	0.128043	0.756269
67951	Tubb6	tubulin, beta 6 class V	0.184792	7.11925	2.07669	0.0569548	0.680629
26394	Lypla2	lysophospholipase 2	-0.2014	7.17493	-2.07771	0.0568485	0.680629
215512	Fam117a	family with sequence similarity 117, member A	-0.358258	1.914	-1.61493	0.128893	0.756278
192287	Slc25a36	solute carrier family 25, member 36	0.195244	5.99212	2.02837	0.0622279	0.680629
102182	Prmt9	protein arginine methyltransferase 9	-0.198054	4.27192	-1.87609	0.0818996	0.706107
100041621	Ermardl1	ER membrane associated RNA degradation like 1	0.366253	1.6144	1.6178	0.12827	0.756269
17885	Myh8	myosin, heavy polypeptide 8, skeletal muscle, perinatal	1.40021	-0.0440679	1.6611	0.120048	0.750728
209601	Erich3	glutamate rich 3	0.477911	1.97283	1.64112	0.123301	0.754181
72960	Top1mt	DNA topoisomerase 1, mitochondrial	0.293341	2.4209	1.66068	0.119262	0.750567
67586	Ubxn11	UBX domain protein 11	-0.590327	-0.0886351	-1.59222	0.133918	0.763723
13014	Cstb	cystatin B	0.235941	3.6352	1.80614	0.0926925	0.723782
228564	Frmd5	FERM domain containing 5	-0.405744	1.13117	-1.60059	0.132048	0.762196
69550	Bst2	bone marrow stromal cell antigen 2	0.367801	2.58972	1.74875	0.102475	0.7282
72621	Pdzd11	PDZ domain containing 11	0.126554	5.28088	1.97804	0.0681921	0.693487
108071	Grm5	glutamate receptor, metabotropic 5	0.222432	8.15207	2.07393	0.0572453	0.680629
99887	Tlcd4	TLC domain containing 4	0.341024	5.13257	1.98425	0.0684261	0.693487
28010	Miip	migration and invasion inhibitory protein	-0.177161	5.60434	-2.01414	0.0638633	0.68409
71943	Tom1l1	target of myb1-like 1 (chicken)	-0.177219	4.85284	-1.94925	0.0718347	0.693487
269997	Zfp747	zinc finger protein 747	-0.29641	2.58399	-1.69714	0.112041	0.745381
213389	Prdm9	PR domain containing 9	-0.332775	2.83262	-1.71656	0.108353	0.737909
68926	Ubap2	ubiquitin-associated protein 2	-0.15939	7.31404	-2.07112	0.057541	0.680629
75870	Tcam1	testicular cell adhesion molecule 1	-0.632003	0.337747	-1.57592	0.137629	0.764067
26992	Brd7	bromodomain containing 7	-0.132041	7.07571	-2.0689	0.0577765	0.680629
193385	Ripor2	RHO family interacting cell polarization regulator 2	1.04168	0.162652	1.58579	0.13621	0.763723
66091	Ndufa3	NADH:ubiquinone oxidoreductase subunit A3	0.254917	5.02433	1.95252	0.0714129	0.693487
109857	Cbr3	carbonyl reductase 3	0.292459	4.81198	1.92454	0.0751226	0.698472
245595	Zfp711	zinc finger protein 711	-0.232376	3.02944	-1.75639	0.101121	0.727949
106877	Afap1l1	actin filament associated protein 1-like 1	-0.475832	1.29227	-1.59282	0.133783	0.763723
72560	Naalad2	N-acetylated alpha-linked acidic dipeptidase 2	0.693637	-0.0929091	1.57889	0.136947	0.763723
18187	Nrp2	neuropilin 2	0.263775	5.86663	2.02061	0.0634535	0.68409
18675	Phex	phosphate regulating endopeptidase homolog, X-linked	-0.431311	0.364929	-1.56117	0.141062	0.768865
20112	Rps6ka2	ribosomal protein S6 kinase, polypeptide 2	0.220135	5.68434	2.00056	0.0654611	0.688101
74478	Snx29	sorting nexin 29	-0.255767	2.95648	-1.69074	0.11328	0.748156
66359	Cox20	cytochrome c oxidase assembly protein 20	0.391247	1.27312	1.58298	0.13601	0.763723
117591	Slc2a9	solute carrier family 2 (facilitated glucose transporter), member 9	0.189028	4.37441	1.86547	0.0834618	0.708989
104027	Synpo	synaptopodin	0.903635	-0.197183	1.59352	0.133627	0.763723
22329	Vcam1	vascular cell adhesion molecule 1	0.458795	3.22984	1.69906	0.11211	0.745381
71146	Golga7b	golgin A7B	-0.632103	-0.330676	-1.56002	0.141331	0.769985
12295	Cacnb1	calcium channel, voltage-dependent, beta 1 subunit	-0.370183	2.46782	-1.63925	0.123692	0.754181
432839	Gprin2	G protein regulated inducer of neurite outgrowth 2	0.640884	-0.178626	1.56823	0.139409	0.766508
20230	Satb1	special AT-rich sequence binding protein 1	-0.164382	6.24781	-2.03429	0.0615579	0.680629
68731	Rbfa	ribosome binding factor A	-0.149831	4.35663	-1.87962	0.0813863	0.706107
102448	Xylb	xylulokinase homolog (H. influenzae)	-0.233803	3.74425	-1.81563	0.0911563	0.722149
20317	Serpinf1	serine (or cysteine) peptidase inhibitor, clade F, member 1	0.506251	1.14789	1.55544	0.142413	0.771097
17349	Mlf1	myeloid leukemia factor 1	-0.297088	2.1233	-1.63573	0.124434	0.754234
19775	Xpr1	xenotropic and polytropic retrovirus receptor 1	0.160984	6.34743	2.03158	0.0618638	0.680629
14595	B4galt1	UDP-Gal:betaGlcNAc beta 1,4- galactosyltransferase, polypeptide 1	0.217099	3.99976	1.84121	0.087132	0.714694
22163	Tnfrsf4	tumor necrosis factor receptor superfamily, member 4	-0.516856	0.00757691	-1.57388	0.1381	0.764405
28295	Gatd3a	glutamine amidotransferase like class 1 domain containing 3A	0.169145	4.82859	1.91852	0.0759166	0.698472
240023	Pnldc1	poly(A)-specific ribonuclease (PARN)-like domain containing 1	0.490418	0.0201572	1.55461	0.142611	0.77152
207781	C2cd2	C2 calcium-dependent domain containing 2	-0.167591	5.25984	-1.95889	0.0705957	0.693487
20411	Sorbs1	sorbin and SH3 domain containing 1	0.217822	6.20644	2.02432	0.0626895	0.681544
12013	Bach1	BTB and CNC homology 1, basic leucine zipper transcription factor 1	-0.125563	5.99427	-2.01281	0.064018	0.68409
51938	Ccdc39	coiled-coil domain containing 39	-0.260159	2.58301	-1.66521	0.118343	0.749073
18846	Plxna3	plexin A3	-0.166266	6.46698	-2.03454	0.06153	0.680629
99543	Olfml3	olfactomedin-like 3	-0.600885	3.71343	-1.84272	0.0896345	0.721479
77090	Ocel1	occludin/ELL domain containing 1	-0.339166	0.940606	-1.54503	0.144901	0.77496
70574	Cpm	carboxypeptidase M	0.658007	-0.488697	1.58283	0.136045	0.763723
269784	Cntn4	contactin 4	0.82161	0.0464173	1.56476	0.140219	0.767722
99167	Ssx2ip	SSX family member 2 interacting protein	0.163089	5.37168	1.96569	0.0697341	0.693487
72927	Hepacam	hepatocyte cell adhesion molecule	0.717568	4.32838	1.81658	0.094118	0.723782
269585	Zscan20	zinc finger and SCAN domains 20	-0.236837	3.50449	-1.76944	0.0988476	0.727499
78783	Brpf1	bromodomain and PHD finger containing, 1	-0.150229	6.31135	-2.02682	0.0624041	0.680629
240063	Zfp811	zinc finger protein 811	0.482492	1.64326	1.56225	0.140807	0.76851
18481	Pak3	p21 (RAC1) activated kinase 3	0.384685	4.55303	1.8933	0.0805972	0.705189
214084	Slc18a2	solute carrier family 18 (vesicular monoamine), member 2	0.320172	1.71525	1.58019	0.136648	0.763723
68121	Cep70	centrosomal protein 70	0.219173	3.51929	1.76103	0.100307	0.727662
216543	Cep68	centrosomal protein 68	0.122797	6.78914	2.04132	0.0607718	0.680629
218341	Rfesd	Rieske (Fe-S) domain containing	0.224855	2.74024	1.66985	0.117408	0.749073
217218	Atxn7l3	ataxin 7-like 3	-0.136847	6.68711	-2.03928	0.060999	0.680629
66387	Nudt8	nudix hydrolase 8	-0.305333	2.85134	-1.67978	0.11543	0.748156
14132	Fcgrt	Fc fragment of IgG receptor and transporter	1.09641	-0.17991	1.57611	0.137656	0.764067
67528	Nudt7	nudix hydrolase 7	0.906369	-0.534366	1.5771	0.137357	0.764067
12505	Cd44	CD44 antigen	0.180896	6.00974	2.00521	0.0649108	0.686421
70652	Tmem144	transmembrane protein 144	0.587498	1.07335	1.53837	0.146511	0.776772
15267	H2ac18	H2A clustered histone 18	-0.569014	1.38453	-1.54215	0.145594	0.775558
52882	Rgs7bp	regulator of G-protein signalling 7 binding protein	0.236633	4.97481	1.90829	0.0773228	0.701978
16362	Irf1	interferon regulatory factor 1	-0.212418	3.82898	-1.80181	0.093399	0.723782
17829	Muc1	mucin 1, transmembrane	-0.601536	0.81792	-1.52736	0.149205	0.780243
224617	Tbc1d24	TBC1 domain family, member 24	0.162202	5.60114	1.97135	0.069023	0.693487
30052	Pcsk1n	proprotein convertase subtilisin/kexin type 1 inhibitor	0.459762	2.57967	1.61241	0.129443	0.756278
110596	Arhgef28	Rho guanine nucleotide exchange factor 28	0.24842	3.42162	1.72615	0.106572	0.735313
77604	Rbm12b2	RNA binding motif protein 12 B2	0.177883	4.90099	1.91282	0.0766966	0.701673
16416	Itgb3	integrin beta 3	0.498941	0.37106	1.52058	0.150887	0.780243
76156	Fam131b	family with sequence similarity 131, member B	-0.40861	1.99206	-1.61976	0.127846	0.756269
71951	Gpc2	glypican 2 cerebroglycan	-0.214286	5.69787	-1.97836	0.0681523	0.693487
67092	Gatm	glycine amidinotransferase (L-arginine:glycine amidinotransferase)	0.378635	7.53786	2.04947	0.0619461	0.680629
14814	Grin2d	glutamate receptor, ionotropic, NMDA2D (epsilon 4)	-0.40236	0.659029	-1.5253	0.149715	0.780243
19325	Rab10	RAB10, member RAS oncogene family	0.139675	8.13735	2.04243	0.0606486	0.680629
73332	Ccdc30	coiled-coil domain containing 30	0.444309	0.489364	1.51778	0.151586	0.781068
223978	Cpped1	calcineurin-like phosphoesterase domain containing 1	0.368295	5.78122	1.97268	0.0703175	0.693487
403174	Msantd1	Myb/SANT-like DNA-binding domain containing 1	-0.658249	-0.00139251	-1.52216	0.150493	0.780243
244216	Zfp771	zinc finger protein 771	-0.182083	4.16316	-1.83143	0.0886515	0.71981
320271	Scai	suppressor of cancer cell invasion	0.192836	5.10235	1.92536	0.0749902	0.698472
66491	Polr2l	polymerase (RNA) II (DNA directed) polypeptide L	0.251124	3.26632	1.72265	0.107218	0.737909
66790	Grtp1	GH regulated TBC protein 1	-0.33466	2.14389	-1.5848	0.135596	0.763723
18142	Npas1	neuronal PAS domain protein 1	-0.428944	0.57677	-1.51296	0.152795	0.781083
18033	Nfkb1	nuclear factor of kappa light polypeptide gene enhancer in B cells 1, p105	-0.158305	5.51928	-1.96992	0.0692025	0.693487
17125	Smad1	SMAD family member 1	-0.139136	5.59452	-1.97183	0.0689632	0.693487
66256	Ssr2	signal sequence receptor, beta	0.135149	6.73067	2.03069	0.0619645	0.680629
329178	Unc80	unc-80, NALCN activator	0.523905	1.643	1.52217	0.15049	0.780243
76982	Vxn	vexin	0.819373	0.657229	1.51334	0.153485	0.781083
240960	Dnah14	dynein, axonemal, heavy chain 14	-0.544846	0.063502	-1.51329	0.152712	0.781083
14198	Fhit	fragile histidine triad gene	0.652573	-0.0492383	1.51223	0.152979	0.781083
17283	Men1	multiple endocrine neoplasia 1	-0.122002	6.80171	-2.03186	0.0618317	0.680629
13180	Pcbd1	pterin 4 alpha carbinolamine dehydratase/dimerization cofactor of hepatocyte nuclear factor 1 alpha (TCF1) 1	0.645477	1.09816	1.51527	0.152213	0.781083
77777	Ulbp1	UL16 binding protein 1	-0.736006	0.92469	-1.51386	0.153013	0.781083
60322	Chst7	carbohydrate sulfotransferase 7	-0.133227	7.04796	-2.0345	0.0615347	0.680629
71988	Esco2	establishment of sister chromatid cohesion N-acetyltransferase 2	0.158155	5.5182	1.96372	0.069982	0.693487
434232	Iqck	IQ motif containing K	0.378878	0.874002	1.50765	0.154136	0.781232
76438	Rftn1	raftlin lipid raft linker 1	-0.667748	-0.282279	-1.50456	0.154921	0.783317
329251	Ppp1r12b	protein phosphatase 1, regulatory subunit 12B	-0.134237	6.09332	-1.99857	0.0656992	0.688101
93961	B3galt5	UDP-Gal:betaGlcNAc beta 1,3-galactosyltransferase, polypeptide 5	0.373126	3.9362	1.75414	0.101773	0.7282
70693	Adgra3	adhesion G protein-coupled receptor A3	-0.111988	7.20956	-2.03524	0.0614515	0.680629
170644	Ubn1	ubinuclein 1	-0.152026	6.99642	-2.03261	0.0617478	0.680629
64660	Mrps24	mitochondrial ribosomal protein S24	0.167108	4.65091	1.89022	0.0798615	0.702527
20356	Sema5a	sema domain, seven thrombospondin repeats (type 1 and type 1-like), transmembrane domain (TM) and short cytoplasmic domain, (semaphorin) 5A	0.565801	4.13297	1.80116	0.0960217	0.727499
74183	Perm1	PPARGC1 and ESRR induced regulator, muscle 1	-0.290856	1.23988	-1.52022	0.150977	0.780243
666794	Rbm24	RNA binding motif protein 24	0.252626	5.07443	1.91046	0.0770221	0.701978
13837	Epha3	Eph receptor A3	-0.488921	0.982403	-1.51252	0.152906	0.781083
72308	Brf1	BRF1, RNA polymerase III transcription initiation factor 90 kDa subunit	-0.118364	5.74887	-1.9734	0.0687683	0.693487
232086	Tmem150a	transmembrane protein 150A	0.229665	3.62887	1.73908	0.10421	0.728356
15504	Dnajb3	DnaJ heat shock protein family (Hsp40) member B3	-0.552754	0.321076	-1.49347	0.157766	0.786364
20111	Rps6ka1	ribosomal protein S6 kinase polypeptide 1	-0.251199	4.15342	-1.8217	0.090187	0.722149
71389	Chd6	chromodomain helicase DNA binding protein 6	-0.153358	7.33726	-2.03166	0.0618542	0.680629
70750	Kdsr	3-ketodihydrosphingosine reductase	0.19621	4.59283	1.85453	0.0850994	0.712603
69726	Smyd3	SET and MYND domain containing 3	-0.219356	3.49365	-1.71366	0.108896	0.737909
110616	Atxn3	ataxin 3	0.13101	5.07673	1.91875	0.0758866	0.698472
19070	Mob4	MOB family member 4, phocein	0.137145	6.40315	2.00405	0.0650475	0.686852
59025	Usp14	ubiquitin specific peptidase 14	0.135558	7.03209	2.02593	0.0625054	0.680629
69019	Spcs1	signal peptidase complex subunit 1 homolog (S. cerevisiae)	0.13057	6.03397	1.98566	0.0672566	0.690919
94064	Mrpl27	mitochondrial ribosomal protein L27	0.1431	4.44222	1.85065	0.0856858	0.712603
74521	Ppp4r4	protein phosphatase 4, regulatory subunit 4	-0.395842	1.65826	-1.58399	0.135781	0.763723
12427	Ccna1	cyclin A1	0.610511	0.277812	1.48316	0.160451	0.790292
80294	Pofut2	protein O-fucosyltransferase 2	0.124806	6.14431	1.99032	0.0666912	0.690919
56748	Nfu1	NFU1 iron-sulfur cluster scaffold	0.15263	4.26053	1.82917	0.0890056	0.720244
107934	Celsr3	cadherin, EGF LAG seven-pass G-type receptor 3	-0.351442	1.59188	-1.54888	0.143978	0.774656
171486	Cd99l2	CD99 antigen-like 2	0.188833	5.38941	1.92734	0.0747239	0.698472
107815	Scml2	Scm polycomb group protein like 2	0.267024	3.16813	1.67259	0.11686	0.748156
19142	Prss12	serine protease 12 neurotrypsin (motopsin)	-0.600112	-0.51758	-1.47767	0.161898	0.792689
23863	Dand5	DAN domain family member 5, BMP antagonist	0.45101	1.07329	1.49449	0.157503	0.786346
242425	Gabbr2	gamma-aminobutyric acid type B receptor subunit 2	-0.481835	3.00312	-1.68111	0.116096	0.748156
16574	Kif5c	kinesin family member 5C	-0.473759	1.68622	-1.51969	0.151109	0.780243
319179	H2bc6	H2B clustered histone 6	0.512634	0.310141	1.47564	0.162435	0.793008
12914	Crebbp	CREB binding protein	-0.138804	6.52377	-2.00687	0.0647144	0.685724
72397	Rbm12b1	RNA binding motif protein 12 B1	0.203339	3.65445	1.74169	0.10374	0.728356
14707	Gng5	G protein subunit gamma 5	0.174292	5.14074	1.92122	0.0755506	0.698472
16450	Jag2	jagged 2	-0.431684	1.00517	-1.49761	0.1567	0.784419
58240	Hs1bp3	HCLS1 binding protein 3	0.19503	4.17832	1.8042	0.0930084	0.723782
14799	Gria1	glutamate receptor, ionotropic, AMPA1 (alpha 1)	1.17012	-1.26702	1.55045	0.143602	0.774007
233902	Fbxl19	F-box and leucine-rich repeat protein 19	-0.122978	6.40089	-2.00038	0.0654834	0.688101
109552	Sri	sorcin	0.228668	5.87476	1.96738	0.0695212	0.693487
76779	Cluap1	clusterin associated protein 1	-0.142365	4.39108	-1.84256	0.0869234	0.714694
210582	Coq10a	coenzyme Q10A	-0.212171	3.84492	-1.76495	0.099624	0.727499
64833	Acot10	acyl-CoA thioesterase 10	0.367846	0.495415	1.47638	0.162239	0.792689
66379	Cox14	cytochrome c oxidase assembly protein 14	0.159523	5.08105	1.89869	0.0786618	0.701978
26433	Plod3	procollagen-lysine, 2-oxoglutarate 5-dioxygenase 3	-0.139198	6.69615	-2.00997	0.0643506	0.685164
14325	Ftl1	ferritin light polypeptide 1	0.162483	8.5808	2.01354	0.0639335	0.68409
595136	Ndufs5	NADH:ubiquinone oxidoreductase core subunit S5	0.200158	3.17597	1.67916	0.115552	0.748156
329260	Dennd1b	DENN domain containing 1B	0.141218	5.01275	1.89229	0.0795676	0.701978
330485	Tmem145	transmembrane protein 145	-0.444051	0.42293	-1.46626	0.164936	0.796236
66536	Nipsnap3b	nipsnap homolog 3B	0.161545	5.19433	1.91134	0.0769012	0.701978
69608	Sec24d	SEC24 homolog D, COPII coat complex component	0.230573	4.90468	1.88093	0.0811965	0.706107
212974	Pgghg	protein glucosylgalactosylhydroxylysine glucosidase	0.227551	5.05263	1.89692	0.0789111	0.701978
14794	Spsb2	splA/ryanodine receptor domain and SOCS box containing 2	0.276281	2.78648	1.63373	0.124857	0.754234
232855	Zfp772	zinc finger protein 772	-0.224044	3.27047	-1.68917	0.113585	0.748156
74351	Ddx23	DEAD box helicase 23	-0.131639	7.31438	-2.01644	0.0635963	0.68409
106878	Smim3	small integral membrane protein 3	0.339244	1.705	1.52132	0.150701	0.780243
269717	Orai2	ORAI calcium release-activated calcium modulator 2	0.285743	3.19639	1.68021	0.115344	0.748156
235459	Gtf2a2	general transcription factor II A, 2	0.1503	5.6003	1.94556	0.0723148	0.693487
544678	Cfap74	cilia and flagella associated protein 74	-0.281886	2.33505	-1.58454	0.135655	0.763723
381236	Lipo3	lipase, member O3	0.838277	0.360648	1.45444	0.168575	0.801728
110954	Rpl10	ribosomal protein L10	-0.248894	5.57684	-1.94752	0.0720808	0.693487
68760	Synpo2l	synaptopodin 2-like	-0.35952	2.68604	-1.62887	0.12589	0.754719
241989	Pabpc4l	poly(A) binding protein, cytoplasmic 4-like	0.404124	1.55465	1.51149	0.153166	0.781083
78070	Cpt1c	carnitine palmitoyltransferase 1c	0.338711	5.98959	1.95469	0.0723658	0.693487
12750	Clk4	CDC like kinase 4	0.147009	5.65974	1.94065	0.0729572	0.695096
66871	Cpne8	copine VIII	0.192247	7.12177	2.00873	0.0644958	0.685164
170930	Sumo2	small ubiquitin-like modifier 2	0.215844	5.9006	1.96052	0.070389	0.693487
27373	Csnk1e	casein kinase 1, epsilon	-0.128307	7.75365	-2.0121	0.0641006	0.68409
69017	Prrt2	proline-rich transmembrane protein 2	-0.342205	2.71883	-1.62926	0.125806	0.754699
20350	Sema3f	sema domain, immunoglobulin domain (Ig), short basic domain, secreted, (semaphorin) 3F	-0.726834	0.77467	-1.45382	0.168471	0.801728
93710	Pcdhga2	protocadherin gamma subfamily A, 2	-0.361119	3.06677	-1.6381	0.123934	0.754181
226101	Myof	myoferlin	0.688364	3.28774	1.66607	0.120913	0.751501
330914	Arhgap32	Rho GTPase activating protein 32	-0.167454	6.88973	-2.00487	0.0649501	0.686421
211550	Tifa	TRAF-interacting protein with forkhead-associated domain	0.450904	2.2276	1.54181	0.145678	0.775558
14964	H2-D1	histocompatibility 2, D region locus 1	-0.216837	3.81124	-1.8124	0.0916759	0.722167
70348	Ube3d	ubiquitin protein ligase E3D	0.319447	1.97757	1.53578	0.14714	0.777861
19171	Psmb10	proteasome (prosome, macropain) subunit, beta type 10	0.234231	3.51494	1.71104	0.10939	0.737909
414758	Zfp950	zinc finger protein 950	0.298825	4.33915	1.78964	0.095415	0.727499
237082	Nxt2	nuclear transport factor 2-like export factor 2	0.251812	4.92998	1.86559	0.0834444	0.708989
80880	Kank3	KN motif and ankyrin repeat domains 3	-0.290706	2.80796	-1.618	0.128227	0.756269
234686	Fhod1	formin homology 2 domain containing 1	-0.173998	4.75671	-1.87203	0.0824932	0.707506
216197	Ckap4	cytoskeleton-associated protein 4	0.139003	6.68034	1.99134	0.066567	0.690919
12122	Bid	BH3 interacting domain death agonist	0.168207	4.17447	1.78056	0.0969451	0.727499
19324	Rab1a	RAB1A, member RAS oncogene family	0.119568	8.13245	2.00235	0.0652489	0.688101
69068	Tcim	transcriptional and immune response regulator	-0.283902	3.08108	-1.74102	0.103861	0.728356
245555	Nexmif	neurite extension and migration factor	-0.25526	5.10863	-1.89347	0.0793989	0.701978
219103	Cenpj	centromere protein J	-0.164141	5.06771	-1.89513	0.079164	0.701978
54402	Stk19	serine/threonine kinase 19	-0.202553	4.16358	-1.78486	0.0962173	0.727499
70997	Spef1	sperm flagellar 1	-0.252978	4.05492	-1.77562	0.0977852	0.727499
66042	Sostdc1	sclerostin domain containing 1	0.476077	0.498472	1.4332	0.17401	0.804559
16453	Jak3	Janus kinase 3	0.371889	2.50348	1.60125	0.131901	0.762196
21745	Tep1	telomerase associated protein 1	0.851153	0.270069	1.42029	0.178339	0.808195
15482	Hspa1l	heat shock protein 1-like	-0.258423	2.81562	-1.6197	0.127859	0.756269
212276	Zfp748	zinc finger protein 748	0.230826	4.47001	1.82621	0.0894724	0.721201
18570	Pdcd6	programmed cell death 6	0.142853	5.80787	1.94633	0.0722134	0.693487
11775	Ap3b2	adaptor-related protein complex 3, beta 2 subunit	-0.545556	1.00763	-1.43884	0.172433	0.802973
211712	Pcdh9	protocadherin 9	0.269881	5.36795	1.88436	0.0808041	0.705189
434179	Zfp975	zinc finger protein 975	0.309883	2.60516	1.58092	0.13648	0.763723
381820	Smim10l1	small integral membrane protein 10 like 1	0.171937	6.30212	1.96333	0.0700314	0.693487
19744	Rheb	Ras homolog enriched in brain	0.116966	6.75566	1.98592	0.0672254	0.690919
54122	Uevld	UEV and lactate/malate dehyrogenase domains	0.17881	4.36109	1.817	0.0909362	0.722149
17470	Cd200	CD200 molecule	0.933956	3.35323	1.64337	0.126422	0.755294
26374	Cop1	COP1, E3 ubiquitin ligase	-0.133777	5.13916	-1.88448	0.0806834	0.705189
78255	Ralgps2	Ral GEF with PH domain and SH3 binding motif 2	-0.196284	5.95756	-1.93868	0.0732164	0.695556
109305	Orai1	ORAI calcium release-activated calcium modulator 1	0.177883	5.31432	1.89259	0.0795242	0.701978
436022	Dnaaf3	dynein, axonemal assembly factor 3	-0.35509	2.42659	-1.57991	0.136712	0.763723
329777	Pigk	phosphatidylinositol glycan anchor biosynthesis, class K	0.163218	4.98028	1.85984	0.0843001	0.711921
56744	Pf4	platelet factor 4	0.424164	0.699974	1.414	0.179468	0.808195
56009	Alyref2	Aly/REF export factor 2	-0.299024	1.93277	-1.50761	0.154146	0.781232
260305	Nphp4	nephronophthisis 4 (juvenile) homolog (human)	-0.190643	4.71493	-1.84926	0.0858979	0.712603
434377	Zfp560	zinc finger protein 560	0.23755	3.35051	1.67002	0.117375	0.749073
380773	Slirp	SRA stem-loop interacting RNA binding protein	0.216471	4.24691	1.79759	0.094095	0.723782
16500	Kcnb1	potassium voltage gated channel, Shab-related subfamily, member 1	-0.441449	3.402	-1.66215	0.119834	0.750728
68165	Fdx2	ferredoxin 2	-0.210839	2.27612	-1.54676	0.144485	0.77496
58243	Nap1l5	nucleosome assembly protein 1-like 5	0.155973	6.47436	1.96955	0.069249	0.693487
71532	Fam217b	family with sequence similarity 217, member B	0.22174	3.58476	1.67893	0.115599	0.748156
70357	Kcnip1	Kv channel-interacting protein 1	-0.570566	0.788805	-1.43313	0.174031	0.804559
107351	Kank1	KN motif and ankyrin repeat domains 1	0.434572	3.3144	1.62768	0.126858	0.755933
66449	Pam16	presequence translocase-asssociated motor 16	-0.443718	1.58134	-1.45602	0.167702	0.801004
331188	Zfp781b	zinc finger protein 781B	0.238657	3.51087	1.67662	0.116056	0.748156
19252	Dusp1	dual specificity phosphatase 1	-0.194582	4.81215	-1.84984	0.0858099	0.712603
74081	Cep350	centrosomal protein 350	-0.129025	6.64987	-1.97536	0.0685248	0.693487
235441	Usp3	ubiquitin specific peptidase 3	-0.157901	6.0034	-1.94626	0.0722234	0.693487
78465	Ccdc190	coiled-coil domain containing 190	0.806368	-0.734613	1.39545	0.184875	0.811098
17076	Ly75	lymphocyte antigen 75	0.341462	2.1174	1.54663	0.144517	0.77496
78294	Rps27a	ribosomal protein S27A	-0.360884	4.4301	-1.80348	0.0940451	0.723782
21339	Taf1a	TATA-box binding protein associated factor, RNA polymerase I, A	-0.162024	4.30778	-1.78961	0.0954209	0.727499
66705	Dnase1l2	deoxyribonuclease 1-like 2	-0.331648	1.20199	-1.42541	0.176208	0.807666
224648	Bltp3a	bridge-like lipid transfer protein family member 3A	-0.152968	5.96229	-1.93663	0.0734862	0.695937
12675	Chuk	conserved helix-loop-helix ubiquitous kinase	0.142538	6.34113	1.95677	0.0708669	0.693487
225362	Reep2	receptor accessory protein 2	0.290325	4.07061	1.74749	0.1027	0.7282
70772	Ggnbp1	gametogenetin binding protein 1	0.416025	1.14443	1.41319	0.179702	0.808195
65960	Twsg1	twisted gastrulation BMP signaling modulator 1	0.17668	6.55626	1.96365	0.0699917	0.693487
29858	Pmm1	phosphomannomutase 1	0.205815	6.20457	1.94634	0.0722133	0.693487
383103	Tvp23a	trans-golgi network vesicle protein 23A	0.2716	2.69975	1.57895	0.136932	0.763723
18082	Nipsnap1	nipsnap homolog 1	-0.158524	4.17327	-1.78467	0.0962501	0.727499
225845	Plaat3	phospholipase A and acyltransferase 3	0.440461	3.08399	1.59317	0.134247	0.763723
73233	Zfp942	zinc finger protein 942	0.186619	4.29286	1.78224	0.0966599	0.727499
22697	Zscan21	zinc finger and SCAN domain containing 21	-0.12773	5.95979	-1.93567	0.0736138	0.696059
69707	Iqcg	IQ motif containing G	-0.316209	0.954977	-1.4136	0.179585	0.808195
207704	Gtpbp10	GTP-binding protein 10 (putative)	0.175949	4.42696	1.79717	0.0941644	0.723782
15511	Hspa1b	heat shock protein 1B	-0.597728	2.00688	-1.52513	0.150998	0.780243
67792	Rgs8	regulator of G-protein signaling 8	1.13549	-0.283575	1.36444	0.195547	0.817735
21687	Tek	TEK receptor tyrosine kinase	-0.606361	-0.332788	-1.36236	0.194852	0.817735
54351	Elp5	elongator acetyltransferase complex subunit 5	0.122229	5.84318	1.92635	0.0748581	0.698472
18797	Plcb3	phospholipase C, beta 3	-0.185456	7.31778	-1.98013	0.0679341	0.693487
330267	Thsd7a	thrombospondin, type I, domain containing 7A	-0.291989	5.78707	-1.93397	0.0747153	0.698472
223593	Washc5	WASH complex subunit 5	-0.125817	6.69648	-1.96431	0.0699076	0.693487
65247	Asb1	ankyrin repeat and SOCS box-containing 1	0.134447	5.90046	1.92545	0.0749789	0.698472
100101806	Srp54c	signal recognition particle 54C	0.138927	5.05915	1.84969	0.0858322	0.712603
16513	Kcnj10	potassium inwardly-rectifying channel, subfamily J, member 10	-0.388538	4.64436	-1.77331	0.0993919	0.727499
110197	Dgkg	diacylglycerol kinase, gamma	-0.312406	3.62907	-1.74961	0.102393	0.7282
14009	Etv1	ets variant 1	0.133387	7.25798	1.97512	0.0685536	0.693487
232449	Dera	deoxyribose-phosphate aldolase	0.256841	3.03194	1.6074	0.130542	0.758595
93671	Cd163	CD163 antigen	0.290767	2.27253	1.49779	0.156654	0.784419
268977	Ltbp1	latent transforming growth factor beta binding protein 1	0.376557	5.39562	1.87608	0.0835205	0.708989
69926	Dnah17	dynein, axonemal, heavy chain 17	-0.34352	1.32813	-1.43181	0.1744	0.805056
12669	Chrm1	cholinergic receptor, muscarinic 1, CNS	0.558529	-0.261478	1.34605	0.199929	0.821843
72554	Utp14a	UTP14A small subunit processome component	-0.20344	5.34158	-1.8807	0.0812296	0.706107
26410	Map3k8	mitogen-activated protein kinase kinase kinase 8	0.428703	0.831882	1.39158	0.186021	0.812299
233765	Plekha7	pleckstrin homology domain containing, family A member 7	-0.27389	4.55863	-1.79683	0.0942194	0.723782
71846	Syce2	synaptonemal complex central element protein 2	-0.267386	3.63059	-1.71236	0.109142	0.737909
268934	Grm4	glutamate receptor, metabotropic 4	0.964193	-0.0189284	1.34344	0.201507	0.821843
270058	Map1s	microtubule-associated protein 1S	-0.140236	5.99933	-1.92894	0.0745103	0.698472
269224	Pask	PAS domain containing serine/threonine kinase	-0.208796	5.23421	-1.8779	0.0816361	0.706107
12659	Ovgp1	oviductal glycoprotein 1	-0.216253	3.74625	-1.71366	0.108897	0.737909
226041	Pgm5	phosphoglucomutase 5	-0.49572	2.04411	-1.47639	0.162364	0.792979
68038	Chid1	chitinase domain containing 1	0.188267	4.94529	1.82392	0.0898342	0.721479
11539	Adora1	adenosine A1 receptor	0.429094	5.78878	1.9033	0.0804615	0.705189
56550	Ube2d2a	ubiquitin-conjugating enzyme E2D 2A	0.107886	7.38887	1.97256	0.0688719	0.693487
13144	Dapk3	death-associated protein kinase 3	-0.133522	4.96187	-1.84238	0.0869514	0.714694
67026	Thap4	THAP domain containing 4	0.147615	4.84392	1.83866	0.087525	0.715909
20522	Slc23a1	solute carrier family 23 (nucleobase transporters), member 1	0.501145	0.600906	1.36382	0.194402	0.817735
194388	Tet3	tet methylcytosine dioxygenase 3	-0.145791	7.81784	-1.97135	0.069023	0.693487
16979	Lrrn1	leucine rich repeat protein 1, neuronal	-0.322268	6.65727	-1.9527	0.0727668	0.69455
215445	Rab11fip3	RAB11 family interacting protein 3 (class II)	-0.133864	6.26079	-1.93992	0.0730533	0.695096
85030	Tnfrsf25	tumor necrosis factor receptor superfamily, member 25	0.520135	0.952941	1.38295	0.188595	0.817117
327942	Pigl	phosphatidylinositol glycan anchor biosynthesis, class L	0.196372	4.13217	1.74482	0.103177	0.7282
64075	Smoc1	SPARC related modular calcium binding 1	-0.320556	7.45976	-1.97269	0.0703498	0.693487
77609	Odad3	outer dynein arm docking complex subunit 3	-0.475069	0.501759	-1.37662	0.190499	0.817735
16499	Kcnab3	potassium voltage-gated channel, shaker-related subfamily, beta member 3	-0.292398	2.58307	-1.57849	0.137037	0.763723
21887	Tle3	transducin-like enhancer of split 3	-0.284502	5.42424	-1.88497	0.081373	0.706107
17763	Mtcp1	mature T cell proliferation 1	0.275397	2.25845	1.50004	0.156076	0.78374
67848	Ddx55	DEAD box helicase 55	-0.128123	4.40728	-1.77941	0.0971404	0.727499
100045778	Rnf223	ring finger 223	-0.406768	0.455139	-1.3572	0.196447	0.817735
171543	Bmf	BCL2 modifying factor	-0.522816	2.65507	-1.57336	0.139469	0.766508
14467	Nipsnap2	nipsnap homolog 2	0.220815	6.80298	1.95417	0.0711997	0.693487
223453	Dap	death-associated protein	0.20582	4.2013	1.75144	0.101997	0.7282
211135	Zfp781a	zinc finger protein 781A	0.442696	2.17185	1.47922	0.161488	0.791892
74096	Hvcn1	hydrogen voltage-gated channel 1	0.52592	1.61429	1.40147	0.183108	0.81027
74684	Dnaaf8	dynein axonemal assembly factor 8	-0.417514	-0.0429837	-1.33132	0.204604	0.825088
218503	Fcho2	FCH domain only 2	0.150779	6.59603	1.94584	0.072278	0.693487
67426	Coq8a	coenzyme Q8A	-0.661787	0.099106	-1.32059	0.208066	0.82701
30045	Dnajc12	DnaJ heat shock protein family (Hsp40) member C12	-0.305651	1.94087	-1.45576	0.167773	0.801004
630579	Zfp808	zinc finger protein 808	0.250069	2.77525	1.54476	0.144965	0.77496
240121	Fsd1	fibronectin type 3 and SPRY domain-containing protein	0.186283	3.3138	1.646	0.122282	0.753446
13527	Dtna	dystrobrevin alpha	0.368522	6.1153	1.91546	0.0781261	0.701978
15208	Hes5	hes family bHLH transcription factor 5	-0.627208	2.64589	-1.53461	0.149108	0.780243
21648	Dynlt1b	dynein light chain Tctex-type 1B	0.187684	4.35261	1.77252	0.0983165	0.727499
234678	Phaf1	phagosome assembly factor 1	0.140381	4.54278	1.79246	0.0949454	0.727055
68202	Ndufa5	NADH:ubiquinone oxidoreductase subunit A5	0.167891	4.92009	1.82615	0.0894808	0.721201
227656	Rexo4	REX4, 3'-5' exonuclease	-0.139175	5.66979	-1.89547	0.079116	0.701978
71132	Cabyr	calcium binding tyrosine phosphorylation regulated	0.660236	0.254765	1.32747	0.205842	0.826513
27276	Plekhb1	pleckstrin homology domain containing, family B (evectins) member 1	0.38307	3.34475	1.55603	0.142274	0.771097
233107	Kctd15	potassium channel tetramerisation domain containing 15	-0.198876	4.48094	-1.80155	0.0934432	0.723782
237625	Pla2g3	phospholipase A2, group III	0.260621	3.77081	1.67551	0.116278	0.748156
107371	Exoc6	exocyst complex component 6	0.181197	3.84001	1.68884	0.11365	0.748156
20530	Slc31a2	solute carrier family 31, member 2	-0.282429	2.79044	-1.54971	0.143778	0.774074
75516	Ttc32	tetratricopeptide repeat domain 32	0.246961	2.0473	1.47356	0.162987	0.793599
233871	Atxn2l	ataxin 2-like	-0.131583	8.61716	-1.95364	0.0712682	0.693487
16410	Itgav	integrin alpha V	0.172268	8.24271	1.95981	0.070479	0.693487
627214	Insyn2a	inhibitory synaptic factor 2A	0.740805	0.0345376	1.30867	0.21197	0.827041
14828	Hspa5	heat shock protein 5	0.171121	9.16475	1.94648	0.0721944	0.693487
14912	Nkx6-2	NK6 homeobox 2	0.368448	0.846513	1.35646	0.196676	0.817876
330671	B4galnt4	beta-1,4-N-acetyl-galactosaminyl transferase 4	-0.208497	4.77992	-1.81427	0.0913751	0.722149
74855	Fam228a	family with sequence similarity 228, member A	0.435168	0.592641	1.33628	0.203022	0.822262
234683	Elmo3	engulfment and cell motility 3	0.378636	1.05953	1.36988	0.192546	0.817735
226791	Lyplal1	lysophospholipase-like 1	0.263618	2.08002	1.45388	0.168286	0.801728
230603	Ttc39a	tetratricopeptide repeat domain 39A	0.217932	3.35188	1.60915	0.130156	0.757728
109901	Cela1	chymotrypsin-like elastase family, member 1	0.402703	0.727644	1.33029	0.204937	0.82588
380686	Cnrip1	cannabinoid receptor interacting protein 1	0.171961	4.27776	1.74193	0.103697	0.728356
67235	Zkscan14	zinc finger with KRAB and SCAN domains 14	-0.366578	1.44915	-1.4109	0.180364	0.808195
628308	Zfp970	zinc finger protein 970	0.190863	4.27699	1.74674	0.102833	0.7282
22652	Mkrn3	makorin, ring finger protein, 3	-0.2819	3.03664	-1.56918	0.139188	0.766508
213575	Dync2li1	dynein cytoplasmic 2 light intermediate chain 1	-0.186911	3.85965	-1.71118	0.109363	0.737909
17112	Tm4sf1	transmembrane 4 superfamily member 1	0.319042	2.60528	1.56804	0.139454	0.766508
13418	Dnajc1	DnaJ heat shock protein family (Hsp40) member C1	-0.175925	5.70544	-1.88527	0.0805706	0.705189
72141	Adpgk	ADP-dependent glucokinase	0.169895	5.73871	1.88835	0.0801282	0.703851
19724	Rfx1	regulatory factor X, 1 (influences HLA class II expression)	-0.171765	5.36601	-1.86667	0.0832841	0.708989
56742	Psrc1	proline/serine-rich coiled-coil 1	0.240294	7.00109	1.94731	0.0725385	0.693855
70603	Mutyh	mutY DNA glycosylase	-0.230905	3.57505	-1.66038	0.119322	0.750567
19294	Nectin2	nectin cell adhesion molecule 2	-0.165592	4.79108	-1.81842	0.0907101	0.722149
71069	Stox2	storkhead box 2	-0.155169	7.94617	-1.95057	0.0716637	0.693487
212862	Chpt1	choline phosphotransferase 1	0.33241	5.16471	1.82385	0.0908969	0.722149
71919	Rpap3	RNA polymerase II associated protein 3	-0.169533	5.15488	-1.84856	0.0860039	0.712603
210029	Metrnl	meteorin, glial cell differentiation regulator-like	0.232985	4.18487	1.71128	0.109345	0.737909
108030	Lin7a	lin-7 homolog A, crumbs cell polarity complex component	0.508289	2.79749	1.53461	0.148511	0.780005
66094	Lsm7	LSM7 homolog, U6 small nuclear RNA and mRNA degradation associated	0.24775	2.85829	1.57	0.138998	0.766508
19330	Rab18	RAB18, member RAS oncogene family	0.131274	7.23297	1.94737	0.0720784	0.693487
26424	Nr5a2	nuclear receptor subfamily 5, group A, member 2	0.419178	1.52124	1.39614	0.184673	0.811098
15042	H2-T24	histocompatibility 2, T region locus 24	-0.314846	1.70029	-1.39478	0.185073	0.811098
27425	Atp5mg	ATP synthase membrane subunit g	0.249357	2.82356	1.55452	0.142631	0.77152
16145	Igtp	interferon gamma induced GTPase	0.61563	-0.275666	1.28224	0.220827	0.831131
15530	Hspg2	perlecan (heparan sulfate proteoglycan 2)	-0.306504	7.45963	-1.95073	0.0730206	0.695096
319767	Atp10b	ATPase, class V, type 10B	-0.514351	-0.251939	-1.25758	0.229356	0.836014
432516	Myo1a	myosin IA	-0.349398	1.33628	-1.39201	0.185893	0.812299
237465	Ccdc38	coiled-coil domain containing 38	-0.384639	0.474521	-1.30832	0.212085	0.827041
319625	Galm	galactose mutarotase	0.295242	1.85312	1.42028	0.177668	0.808195
224826	Ubr2	ubiquitin protein ligase E3 component n-recognin 2	-0.147529	7.25397	-1.94514	0.0723693	0.693487
100504491	Dcdc2b	doublecortin domain containing 2b	-0.532207	0.274497	-1.30215	0.214127	0.827957
232943	Klc3	kinesin light chain 3	0.387344	1.15259	1.35247	0.197918	0.819105
17826	Fam89b	family with sequence similarity 89, member B	-0.157372	5.43894	-1.85595	0.0848842	0.71258
17771	Tesmin	testis expressed metallothionein like	0.517555	-0.0965032	1.26189	0.227846	0.834501
67775	Rtp4	receptor transporter protein 4	0.443813	0.060543	1.28498	0.219897	0.830402
217310	Hid1	HID1 domain containing	-0.252189	5.78819	-1.89545	0.0795464	0.701978
69815	Krtcap3	keratinocyte associated protein 3	0.364309	1.01944	1.34199	0.201208	0.821843
103172	Chchd10	coiled-coil-helix-coiled-coil-helix domain containing 10	0.953683	0.680205	1.27945	0.223	0.832642
80884	Maged2	MAGE family member D2	0.266023	6.81187	1.92879	0.07532	0.698472
216964	Trp53i13	transformation related protein 53 inducible protein 13	-0.154984	3.78643	-1.67755	0.115872	0.748156
23837	Cfdp1	craniofacial development protein 1	0.104764	6.80849	1.93567	0.0736135	0.696059
24132	Zfp53	zinc finger protein 53	0.230571	3.00355	1.58074	0.136523	0.763723
58991	Ghrl	ghrelin	0.440106	-0.104188	1.2696	0.225167	0.834501
58249	Fibp	fibroblast growth factor (acidic) intracellular binding protein	0.130639	5.36786	1.85093	0.0856437	0.712603
243931	Tshz3	teashirt zinc finger family member 3	-0.483686	1.56498	-1.41505	0.179187	0.808195
68176	Inka1	inka box actin regulator 1	0.294397	2.23411	1.47043	0.16382	0.795069
12418	Cbx4	chromobox 4	-0.206358	5.53657	-1.87119	0.0826172	0.707764
233103	Garre1	granule associated Rac and RHOG effector 1	-0.108139	6.21424	-1.90809	0.0773503	0.701978
74616	Scrn3	secernin 3	0.260232	4.29601	1.72422	0.106928	0.737304
67876	Coq10b	coenzyme Q10B	0.171841	4.59251	1.76758	0.0991687	0.727499
107975	Pacs1	phosphofurin acidic cluster sorting protein 1	-0.153444	5.97975	-1.89899	0.07862	0.701978
14296	Frat1	frequently rearranged in advanced T cell lymphomas	-0.219199	2.66743	-1.53887	0.146389	0.776772
70397	Tmem70	transmembrane protein 70	0.134795	5.5286	1.86011	0.0842595	0.711921
66431	Oxld1	oxidoreductase like domain containing 1	-0.308607	1.25164	-1.34351	0.200728	0.821843
109205	Sobp	sine oculis binding protein	-0.199614	4.58562	-1.77615	0.0976947	0.727499
70227	Zfp619	zinc finger protein 619	0.19655	3.47103	1.62411	0.126908	0.755933
140721	Caskin2	CASK-interacting protein 2	-0.145442	5.65127	-1.86791	0.0830999	0.708989
330369	Fbxo41	F-box protein 41	-0.590498	-0.477141	-1.24577	0.233535	0.837052
384569	Nova2	NOVA alternative splicing regulator 2	-0.183192	5.99154	-1.89846	0.0786949	0.701978
105278	Cdk20	cyclin dependent kinase 20	-0.343249	1.44751	-1.37216	0.191852	0.817735
12156	Bmp2	bone morphogenetic protein 2	0.483341	0.0945238	1.27526	0.223218	0.83308
100503353	Zfp1009	zinc finger protein 1009	0.300178	1.96702	1.4139	0.179497	0.808195
20614	Snap25	synaptosomal-associated protein 25	0.663209	-0.277191	1.25417	0.230556	0.836014
14605	Tsc22d3	TSC22 domain family, member 3	0.243323	3.92228	1.67748	0.115886	0.748156
211914	Asap2	ArfGAP with SH3 domain, ankyrin repeat and PH domain 2	-0.187417	6.96346	-1.93361	0.0738868	0.697552
14405	Gabrg1	gamma-aminobutyric acid type A receptor subunit gamma 1	0.262089	5.63089	1.85184	0.085925	0.712603
94279	Sfxn2	sideroflexin 2	-0.192863	3.98249	-1.69035	0.113355	0.748156
81907	Tmem108	transmembrane protein 108	0.532657	3.33086	1.56479	0.141851	0.770478
449521	Zfp213	zinc finger protein 213	0.172075	3.58175	1.63067	0.125506	0.75433
111241	Hmga1b	high mobility group AT-hook 1B	-0.192135	5.82914	-1.90393	0.0779281	0.701978
14547	Gdap2	ganglioside-induced differentiation-associated-protein 2	0.162141	4.64277	1.78052	0.0969512	0.727499
54354	Rassf5	Ras association (RalGDS/AF-6) domain family member 5	-0.471987	-0.0879333	-1.22926	0.239472	0.842843
226844	Flvcr1	feline leukemia virus subgroup C cellular receptor 1	0.200601	4.73557	1.79021	0.0953205	0.727499
214240	Disp2	dispatched RND transporter family member 2	0.447222	2.90326	1.53703	0.147672	0.778387
208659	Fam20a	FAM20A, golgi associated secretory pathway pseudokinase	0.981268	-0.983672	1.20228	0.249492	0.845631
19255	Ptpn2	protein tyrosine phosphatase, non-receptor type 2	0.147833	5.11789	1.816	0.0910968	0.722149
242259	Slc44a5	solute carrier family 44, member 5	0.261788	1.90079	1.4104	0.180508	0.808195
56078	Car5b	carbonic anhydrase 5b, mitochondrial	0.570144	0.933646	1.30631	0.212748	0.827041
73689	Bloc1s2	biogenesis of lysosomal organelles complex-1, subunit 2	0.183575	3.84852	1.6625	0.118893	0.749073
215493	A3galt2	alpha 1,3-galactosyltransferase 2	0.437555	0.0793844	1.27015	0.224976	0.834501
259302	Srgap3	SLIT-ROBO Rho GTPase activating protein 3	0.239811	6.56582	1.90357	0.0783342	0.701978
75530	Lyrm7	LYR motif containing 7	0.266768	2.4555	1.46131	0.16627	0.79862
66397	Sar1b	secretion associated Ras related GTPase 1B	0.136389	5.62515	1.85921	0.0843945	0.711921
83485	Ngrn	neugrin, neurite outgrowth associated	-0.185391	4.28108	-1.71862	0.107968	0.737909
210104	Zfp658	zinc finger protein 658	-0.228892	3.39923	-1.60306	0.131499	0.761966
257947	Or55b3	olfactory receptor family 55 subfamily B member 3	-0.398658	0.218028	-1.2509	0.231713	0.836014
76547	Tmem101	transmembrane protein 101	0.133135	4.79792	1.78139	0.0968046	0.727499
65113	Ndfip1	Nedd4 family interacting protein 1	0.147826	8.27829	1.92697	0.0747739	0.698472
69519	Rwdd2a	RWD domain containing 2A	-0.424095	0.967098	-1.29072	0.217952	0.828211
14000	Drosha	drosha, ribonuclease type III	-0.127159	7.17762	-1.92726	0.074735	0.698472
75423	Arl5a	ADP-ribosylation factor-like 5A	0.146342	6.98754	1.92277	0.0753407	0.698472
99151	Cercam	cerebral endothelial cell adhesion molecule	-0.326745	1.30703	-1.33071	0.2048	0.825601
54673	Sh3glb1	SH3-domain GRB2-like B1 (endophilin)	0.100914	8.01854	1.92604	0.0748995	0.698472
21399	Tcea1	transcription elongation factor A (SII) 1	0.177553	6.65375	1.91031	0.0770425	0.701978
217149	Cisd3	CDGSH iron sulfur domain 3	0.372693	0.958145	1.29737	0.21572	0.828211
76505	Smim45	small integral membrane protein 45	-0.503547	-0.282839	-1.18374	0.256455	0.845631
51801	Ramp1	receptor (calcitonin) activity modifying protein 1	0.357127	4.53308	1.73556	0.10595	0.733145
11350	Abl1	c-abl oncogene 1, non-receptor tyrosine kinase	-0.124887	7.51808	-1.92442	0.0751181	0.698472
13476	Reep5	receptor accessory protein 5	0.112192	6.53397	1.90215	0.0781761	0.701978
224823	Rrp36	ribosomal RNA processing 36	0.139703	4.75707	1.76568	0.0994974	0.727499
70747	Tspan2	tetraspanin 2	0.290477	2.48229	1.48028	0.161209	0.791162
107045	Lars1	leucyl-tRNA synthetase 1	-0.151438	7.18226	-1.92115	0.0755599	0.698472
213019	Pdlim2	PDZ and LIM domain 2	0.463222	-0.148782	1.20858	0.247077	0.845631
70420	Arpin	actin-related protein 2/3 complex inhibitor	0.267914	4.86529	1.78384	0.0965487	0.727499
381022	Kmt2d	lysine (K)-specific methyltransferase 2D	-0.223576	7.51977	-1.9222	0.07558	0.698472
57908	Zfp318	zinc finger protein 318	-0.144547	6.29168	-1.89119	0.0797233	0.702527
14778	Gpx3	glutathione peroxidase 3	0.479924	3.28776	1.54309	0.146614	0.776772
69747	Zswim7	zinc finger SWIM-type containing 7	0.232731	2.6197	1.46371	0.165622	0.797648
18036	Nfkbib	nuclear factor of kappa light polypeptide gene enhancer in B cells inhibitor, beta	-0.161676	4.22769	-1.71251	0.109112	0.737909
70123	Nbdy	negative regulator of P-body association	0.167083	3.80776	1.65095	0.121256	0.751591
52857	Gramd1a	GRAM domain containing 1A	-0.158445	7.42387	-1.92104	0.0755749	0.698472
66583	Exosc1	exosome component 1	-0.178387	5.05854	-1.8008	0.0935652	0.723782
192897	Itgb4	integrin beta 4	-0.49009	-0.554557	-1.21319	0.245366	0.845631
239133	Dleu7	deleted in lymphocytic leukemia, 7	0.397424	-0.237652	1.19645	0.251621	0.845631
54325	Elovl1	ELOVL fatty acid elongase 1	0.122006	5.79994	1.86384	0.0837036	0.709549
19285	Cavin1	caveolae associated 1	-0.434642	6.7797	-1.92491	0.0778791	0.701978
71843	R3hcc1	R3H domain and coiled-coil containing 1	-0.148457	5.14404	-1.80684	0.092578	0.723782
12373	Casq2	calsequestrin 2	0.622707	-0.129363	1.17619	0.259363	0.846886
16918	Mycl	v-myc avian myelocytomatosis viral oncogene lung carcinoma derived	-0.240825	4.09903	-1.6858	0.114244	0.748156
407812	Zfp941	zinc finger protein 941	0.417153	0.993751	1.28344	0.220418	0.831074
101100	Ttll3	tubulin tyrosine ligase-like family, member 3	-0.347784	2.19252	-1.39993	0.183559	0.81043
233826	Palb2	partner and localizer of BRCA2	-0.165171	3.72143	-1.64359	0.122784	0.754181
327766	Tmem26	transmembrane protein 26	0.734035	0.532129	1.22464	0.241869	0.843384
18217	Ntsr2	neurotensin receptor 2	-0.847177	-0.302693	-1.16606	0.263771	0.850597
68203	Diras2	DIRAS family, GTP-binding RAS-like 2	0.838675	3.85626	1.66279	0.123149	0.754181
58185	Rsad2	radical S-adenosyl methionine domain containing 2	-0.46278	0.235269	-1.22765	0.240056	0.843384
52055	Rab11fip5	RAB11 family interacting protein 5 (class I)	0.353743	4.10623	1.67877	0.116466	0.748156
224796	Clic5	chloride intracellular channel 5	0.455233	7.326	1.92264	0.0783767	0.701978
18768	Pkib	protein kinase inhibitor beta, cAMP dependent, testis specific	0.361845	1.72528	1.34431	0.200477	0.821843
239650	Ccdc184	coiled-coil domain containing 184	-0.323477	2.7102	-1.54532	0.144831	0.77496
330554	Fan1	FANCD2/FANCI-associated nuclease 1	-0.170932	4.10491	-1.67519	0.116342	0.748156
380660	Acss3	acyl-CoA synthetase short-chain family member 3	0.731934	-0.261372	1.16491	0.263748	0.850597
373864	Col27a1	collagen, type XXVII, alpha 1	-0.438413	3.59287	-1.5952	0.134496	0.763723
76299	Erp44	endoplasmic reticulum protein 44	0.116062	6.40674	1.88707	0.0803125	0.704449
14230	Fkbp10	FK506 binding protein 10	0.709104	4.18567	1.63004	0.128877	0.756278
67305	Gpx7	glutathione peroxidase 7	0.475232	2.4521	1.44413	0.171747	0.802973
19267	Ptpre	protein tyrosine phosphatase receptor type E	0.420206	0.273351	1.20586	0.248088	0.845631
244058	Rgma	repulsive guidance molecule family member A	-0.210333	5.82293	-1.84478	0.086582	0.713492
69656	Pir	pirin	0.501889	0.260891	1.23359	0.237904	0.8416
11745	Anxa3	annexin A3	0.585145	3.00669	1.52899	0.150855	0.780243
11593	Aga	aspartylglucosaminidase	0.193041	3.79807	1.61435	0.129018	0.756278
97440	B3gnt9	UDP-GlcNAc:betaGal beta-1,3-N-acetylglucosaminyltransferase 9	0.503806	-0.380463	1.20477	0.248495	0.845631
53415	Htatip2	HIV-1 Tat interactive protein 2	0.419394	1.397	1.29841	0.215372	0.828211
217826	Kcnk13	potassium channel, subfamily K, member 13	0.661511	0.350642	1.23635	0.237411	0.841339
269587	Epb41	erythrocyte membrane protein band 4.1	-0.244092	6.47268	-1.90031	0.0790665	0.701978
110835	Chrna5	cholinergic receptor, nicotinic, alpha polypeptide 5	-0.509208	-0.673645	-1.17545	0.259646	0.847228
78412	Cyren	cell cycle regulator of NHEJ	-0.283156	2.37551	-1.43116	0.174585	0.80527
17966	Nbr1	NBR1, autophagy cargo receptor	-0.139047	7.80343	-1.91358	0.0765935	0.701673
26558	Homer3	homer scaffolding protein 3	-0.157553	5.69963	-1.83974	0.0873584	0.715513
213012	Abhd10	abhydrolase domain containing 10	0.151236	4.68899	1.73868	0.104282	0.728356
68016	Cavin4	caveolae associated 4	-0.401557	0.168528	-1.20517	0.248346	0.845631
78004	Prr15	proline rich 15	0.544481	-0.335513	1.18368	0.256478	0.845631
227737	Niban2	niban apoptosis regulator 2	0.319991	4.1987	1.69395	0.113306	0.748156
22644	Rnf103	ring finger protein 103	0.14984	5.19829	1.80021	0.0936619	0.723782
224088	Atp13a3	ATPase type 13A3	0.123673	8.63259	1.90517	0.077755	0.701978
75424	Zfp820	zinc finger protein 820	0.243511	2.46287	1.45587	0.167745	0.801004
545725	Mterf1a	mitochondrial transcription termination factor 1a	-0.30299	1.4704	-1.30537	0.213057	0.827518
385658	Nxpe3	neurexophilin and PC-esterase domain family, member 3	0.175307	3.47653	1.59576	0.133124	0.763723
223648	Ccdc166	coiled-coil domain containing 166	0.290373	2.03965	1.40913	0.180875	0.808195
54445	Unc93b1	unc-93 homolog B1, TLR signaling regulator	0.463801	0.481344	1.21882	0.243288	0.844058
215748	Cnksr3	Cnksr family member 3	-0.16271	4.83539	-1.76221	0.100101	0.727499
12606	Cebpa	CCAAT/enhancer binding protein alpha	-0.235346	2.53525	-1.47019	0.163883	0.795069
232288	Frmd4b	FERM domain containing 4B	0.217561	5.65365	1.84626	0.0863557	0.713112
72129	Pex13	peroxisomal biogenesis factor 13	0.169194	5.44916	1.8181	0.0907608	0.722149
22719	Zfp61	zinc finger protein 61	-0.179911	4.44865	-1.73069	0.105738	0.732431
381066	Zfp948	zinc finger protein 948	0.191047	5.02651	1.79381	0.0947213	0.725797
235402	Lingo1	leucine rich repeat and Ig domain containing 1	-0.301849	3.99677	-1.67354	0.116814	0.748156
621697	Rpl32l	ribosomal protein L32-like	-0.211935	5.42188	-1.82989	0.088892	0.720102
98170	Tmem132a	transmembrane protein 132A	-0.128533	7.00334	-1.90565	0.0776886	0.701978
227058	Dnah7b	dynein, axonemal, heavy chain 7B	0.6395	1.51867	1.26604	0.227174	0.834501
50873	Prkn	parkin RBR E3 ubiquitin protein ligase	-0.576883	0.0437304	-1.16796	0.262556	0.849628
240518	Peli3	pellino 3	-0.435823	0.00505325	-1.19031	0.253948	0.845631
382118	Zkscan7	zinc finger with KRAB and SCAN domains 7	0.312082	1.73019	1.32238	0.207488	0.82701
13205	Ddx3x	DEAD box helicase 3, X-linked	0.188912	9.65063	1.88418	0.0807269	0.705189
72351	Ptar1	protein prenyltransferase alpha subunit repeat containing 1	0.200056	4.80062	1.74256	0.103583	0.728356
68510	Ints1	integrator complex subunit 1	-0.118453	7.07654	-1.90427	0.0778813	0.701978
319504	Nrcam	neuronal cell adhesion molecule	0.24332	5.5401	1.81804	0.0908243	0.722149
243961	Shank1	SH3 and multiple ankyrin repeat domains 1	-0.448167	0.293444	-1.19743	0.251254	0.845631
329727	Dennd2c	DENN domain containing 2C	0.284364	2.55156	1.44874	0.169695	0.801728
217684	Susd6	sushi domain containing 6	0.154831	7.12446	1.90381	0.0779448	0.701978
20972	Syngr1	synaptogyrin 1	-0.174825	3.2188	-1.5565	0.142162	0.771097
17961	Nat2	N-acetyltransferase 2 (arylamine N-acetyltransferase)	-0.280798	1.76243	-1.33666	0.202901	0.822046
625249	Gpx4	glutathione peroxidase 4	0.169291	4.43562	1.71771	0.108139	0.737909
20192	Ryr3	ryanodine receptor 3	-0.328141	3.42899	-1.51365	0.152621	0.781083
20363	Selenop	selenoprotein P	0.451078	6.86416	1.88114	0.0840347	0.711361
242748	Disp3	dispatched RND transporter family member 3	0.438398	-0.308095	1.12322	0.280457	0.853521
22152	Tubb3	tubulin, beta 3 class III	-0.289672	1.63299	-1.37014	0.192469	0.817735
97064	Wwtr1	WW domain containing transcription regulator 1	0.166497	6.93314	1.89935	0.0785691	0.701978
72938	Ift25	intraflagellar transport 25	0.264204	2.96958	1.52017	0.15099	0.780243
81701	Egfl8	EGF-like domain 8	-0.432002	0.126132	-1.19659	0.251569	0.845631
229801	Tram1l1	translocation associated membrane protein 1-like 1	-0.195646	3.42216	-1.54988	0.143737	0.774074
56794	Hacl1	2-hydroxyacyl-CoA lyase 1	0.264041	3.14857	1.53366	0.147659	0.778387
67161	Sclt1	sodium channel and clathrin linker 1	-0.173799	3.83674	-1.64571	0.122342	0.753446
76157	Slc35d3	solute carrier family 35, member D3	-0.576737	0.254862	-1.21399	0.24507	0.845401
81845	Gpank1	G patch domain and ankyrin repeats 1	-0.213438	3.36141	-1.58371	0.135845	0.763723
22041	Trf	transferrin	0.334426	7.5097	1.90617	0.079413	0.701978
381549	Zfp69	zinc finger protein 69	-0.22874	2.65345	-1.43322	0.174006	0.804559
67042	Ift27	intraflagellar transport 27	-0.148148	4.97054	-1.77413	0.0980406	0.727499
20845	Star	steroidogenic acute regulatory protein	-0.1736	3.16657	-1.51724	0.151721	0.781068
22027	Hsp90b1	heat shock protein 90, beta (Grp94), member 1	0.142742	9.6375	1.87798	0.0816247	0.706107
11502	Adam9	ADAM metallopeptidase domain 9	-0.139086	7.70128	-1.90095	0.0783449	0.701978
69544	Wdr5b	WD repeat domain 5B	0.433108	1.69644	1.28627	0.219457	0.829256
56461	Kcnip3	Kv channel interacting protein 3, calsenilin	0.370756	6.58917	1.87017	0.0850062	0.712603
66922	Rras2	related RAS viral (r-ras) oncogene 2	-0.213973	3.69548	-1.63063	0.125514	0.75433
213332	Mfsd4b4	major facilitator superfamily domain containing 4B4	0.222172	3.20638	1.50896	0.153804	0.781232
14714	Gnrh1	gonadotropin releasing hormone 1	0.457383	-0.151927	1.15759	0.266626	0.851338
17909	Myo10	myosin X	-0.108901	8.33509	-1.89578	0.0790725	0.701978
227700	Sh3glb2	SH3-domain GRB2-like endophilin B2	0.223387	5.92903	1.8374	0.0877201	0.717022
74002	Psd2	pleckstrin and Sec7 domain containing 2	0.50169	0.241549	1.18951	0.254253	0.845631
231474	Paqr3	progestin and adipoQ receptor family member III	-0.264299	1.67605	-1.3072	0.212455	0.827041
272381	Lrrc4b	leucine rich repeat containing 4B	-0.125537	7.95729	-1.89666	0.0789482	0.701978
104445	Cdc42ep1	CDC42 effector protein 1	-0.131248	6.92003	-1.89283	0.0794907	0.701978
433256	Acsl5	acyl-CoA synthetase long-chain family member 5	0.184554	5.66297	1.82811	0.0891729	0.720392
114774	Pawr	PRKC, apoptosis, WT1, regulator	-0.236356	2.99643	-1.52889	0.14883	0.780243
26913	Gprin1	G protein-regulated inducer of neurite outgrowth 1	-0.202804	4.06089	-1.64239	0.123035	0.754181
240055	Neurl1b	neuralized E3 ubiquitin protein ligase 1B	0.279932	3.37625	1.50454	0.154926	0.783317
83410	Cstf2t	cleavage stimulation factor, 3' pre-RNA subunit 2, tau	0.150916	6.29909	1.85935	0.0843736	0.711921
320923	Map7d3	MAP7 domain containing 3	0.398863	0.00264079	1.14954	0.269817	0.852249
80509	Med8	mediator complex subunit 8	-0.149797	5.03828	-1.76546	0.0995368	0.727499
12824	Col2a1	collagen, type II, alpha 1	-0.592536	-0.776051	-1.13128	0.277166	0.852249
12343	Capza2	capping actin protein of muscle Z-line subunit alpha 2	0.111072	7.73653	1.89456	0.0792454	0.701978
107993	Bfsp2	beaded filament structural protein 2, phakinin	0.472873	0.999873	1.18323	0.25665	0.845631
234814	Mthfsd	methenyltetrahydrofolate synthetase domain containing	0.248791	4.19861	1.64851	0.12176	0.752689
77044	Arid2	AT-rich interaction domain 2	-0.147334	7.65845	-1.89385	0.0793457	0.701978
80748	BC004004	cDNA sequence BC004004	0.140925	5.32549	1.79133	0.0951331	0.727499
320938	Tnpo3	transportin 3	-0.121676	7.49115	-1.89376	0.0793588	0.701978
69181	Dyrk2	dual-specificity tyrosine phosphorylation regulated kinase 2	-0.211535	4.11883	-1.67653	0.116074	0.748156
235633	Als2cl	ALS2 C-terminal like	-0.40775	2.45177	-1.37556	0.190822	0.817735
71853	Pdia6	protein disulfide isomerase associated 6	0.157879	8.08638	1.89062	0.079804	0.702527
225392	Rell2	RELT-like 2	-0.577308	-0.499889	-1.1083	0.286627	0.857561
24050	Septin3	septin 3	-0.193533	5.95782	-1.83922	0.0874392	0.715691
64051	Sv2a	synaptic vesicle glycoprotein 2a	0.502516	4.96275	1.72863	0.109084	0.737909
231863	Fbxl18	F-box and leucine-rich repeat protein 18	-0.148026	4.10896	-1.6535	0.120732	0.751501
21944	Tnfsf12	tumor necrosis factor (ligand) superfamily, member 12	0.242373	2.51409	1.43611	0.173196	0.802973
382253	Cdkl5	cyclin dependent kinase like 5	-0.259494	2.90986	-1.48491	0.159993	0.790292
97998	Deptor	DEP domain containing MTOR-interacting protein	0.358215	1.12765	1.22556	0.240818	0.843384
21354	Tap1	transporter 1, ATP-binding cassette, sub-family B (MDR/TAP)	0.350358	3.33409	1.52872	0.149024	0.780243
73075	Ppil6	peptidylprolyl isomerase (cyclophilin)-like 6	-0.331232	0.732403	-1.19701	0.251412	0.845631
12268	C4b	complement C4B (Chido blood group)	0.63788	0.302199	1.11348	0.284474	0.856292
109731	Maob	monoamine oxidase B	0.377596	0.237078	1.14665	0.270972	0.852249
12801	Cnr1	cannabinoid receptor 1	-0.30587	1.91675	-1.33943	0.202019	0.821843
218194	Phactr1	phosphatase and actin regulator 1	-0.452811	0.643767	-1.19748	0.251234	0.845631
26889	Cln8	CLN8 transmembrane ER and ERGIC protein	-0.152335	5.13757	-1.77335	0.0981747	0.727499
60599	Trp53inp1	transformation related protein 53 inducible nuclear protein 1	0.290145	7.89056	1.89284	0.0807485	0.705189
72569	Bbs5	Bardet-Biedl syndrome 5	-0.215983	2.36019	-1.41634	0.178795	0.808195
58239	Dexi	dexamethasone-induced transcript	-0.165343	3.97077	-1.63156	0.125316	0.754313
11606	Agt	angiotensinogen	1.20577	0.826011	1.13937	0.276434	0.852249
13629	Eef2	eukaryotic translation elongation factor 2	-0.145172	11.4552	-1.8192	0.0905855	0.722149
263406	Plekhg3	pleckstrin homology domain containing, family G (with RhoGef domain) member 3	-0.386366	1.18745	-1.23389	0.237794	0.8416
110012	Tpgs1	tubulin polyglutamylase complex subunit 1	-0.174094	4.11354	-1.65018	0.121415	0.752068
72900	Ndufv2	NADH:ubiquinone oxidoreductase core subunit V2	0.11539	6.88514	1.87943	0.0814134	0.706107
24001	Tiam2	T cell lymphoma invasion and metastasis 2	0.497929	3.93413	1.58918	0.136539	0.763723
230752	Eva1b	eva-1 homolog B	0.370418	0.691221	1.17962	0.258039	0.845631
84036	Kcnn1	potassium intermediate/small conductance calcium-activated channel, subfamily N, member 1	-0.388152	0.832887	-1.18589	0.255633	0.845631
331474	Rtl5	retrotransposon Gag like 5	-0.194349	4.04208	-1.61434	0.129022	0.756278
100503085	Klhl3	kelch-like 3	0.388259	2.25556	1.35546	0.196988	0.818333
22200	Uba3	ubiquitin-like modifier activating enzyme 3	0.113144	6.72675	1.87455	0.0821243	0.707506
381925	Plpp4	phospholipid phosphatase 4	-0.274066	2.55069	-1.39359	0.185424	0.811098
67943	Mesd	mesoderm development LRP chaperone	0.133536	6.25295	1.85237	0.0854249	0.712603
228983	Osbpl2	oxysterol binding protein-like 2	0.160929	5.27529	1.77946	0.0971311	0.727499
21954	Tnni3	troponin I, cardiac 3	0.341356	0.139343	1.17294	0.260619	0.848114
11538	Adnp	activity-dependent neuroprotective protein	-0.171637	4.26171	-1.66572	0.11824	0.749073
69327	Pierce1	piercer of microtubule wall 1	0.477868	0.865283	1.19298	0.252935	0.845631
18810	Plec	plectin	0.589029	4.33702	1.6548	0.123453	0.754181
16400	Itga3	integrin alpha 3	0.596868	-0.397383	1.0485	0.312378	0.86668
64383	Sirt2	sirtuin 2	-0.148698	6.19466	-1.8473	0.0861972	0.713112
[truncated: 10,124 more rows]
