# Supplementary material for: KAT6A is essential for developmental control gene expression in neural stem and progenitor cells
Source: PLoS Genet. 2026 May 4;22(5):e1012133. doi: 10.1371/journal.pgen.1012133 (PMC13160438; doi:10.1371/journal.pgen.1012133)
Supplement: S4 Table — (XLSX) [file pgen.1012133.s010.xlsx]

## Sheet: Diff_HETvsWT_DEres
Table S4: RNA sequencing results of differentiating Kat6a+/– vs. Kat6a+/+ NSPCs
GeneID	Symbol_from_nomenclature_authority	Full_name_from_nomenclature_authority	logFC	AveExpr	t	P.Value	adj.P.Val
51799	Rundc3a	RUN domain containing 3A	-0.56868	5.59473	-6.4052	3.07712e-05	0.121799
70481	Pnma1	paraneoplastic antigen MA1	-1.3307	0.503646	-6.39307	3.13373e-05	0.121799
353282	Sfmbt2	Scm-like with four mbt domains 2	1.52075	0.660411	6.15992	4.46594e-05	0.121799
70599	Itprid2	ITPR interacting domain containing 2	0.660999	7.72519	6.0271	5.48299e-05	0.121799
219134	Shisa2	shisa family member 2	-1.32145	2.1409	-5.94871	6.19579e-05	0.121799
26903	Dysf	dysferlin	1.2984	5.31115	5.98821	6.34102e-05	0.121799
21955	Tnnt1	troponin T1, skeletal, slow	-0.876928	2.9928	-5.78161	8.06314e-05	0.121799
67245	Peli1	pellino 1	-0.383845	5.78174	-5.77667	8.12664e-05	0.121799
320982	Arl4c	ADP-ribosylation factor-like 4C	0.804635	7.32215	5.80833	8.3329e-05	0.121799
12977	Csf1	colony stimulating factor 1 (macrophage)	0.871379	9.33965	5.62178	0.000106325	0.139871
11982	Atp10a	ATPase, class V, type 10A	0.757625	4.40885	5.44311	0.000139145	0.161134
74769	Pik3cb	phosphatidylinositol-4,5-bisphosphate 3-kinase catalytic subunit beta	0.934841	6.08328	5.37927	0.000165784	0.161134
226151	Slf2	SMC5-SMC6 complex localization factor 2	1.11051	7.91474	5.34463	0.000175375	0.161134
19228	Pth1r	parathyroid hormone 1 receptor	-1.13151	3.15354	-5.29216	0.000178399	0.161134
212706	N4bp3	NEDD4 binding protein 3	-0.792672	2.96855	-5.24079	0.000194282	0.161134
56708	Clcf1	cardiotrophin-like cytokine factor 1	1.78949	4.16042	5.2765	0.000195982	0.161134
76954	Dennd2b	DENN domain containing 2B	0.684012	7.14647	5.11339	0.000252595	0.183864
72565	Uaca	uveal autoantigen with coiled-coil domains and ankyrin repeats	0.447202	5.84382	5.0437	0.00027042	0.183864
93707	Pcdhgc4	protocadherin gamma subfamily C, 4	0.682809	2.68267	5.01268	0.000285003	0.183864
110380	Shroom2	shroom family member 2	0.467683	6.61992	5.01187	0.000285395	0.183864
69608	Sec24d	SEC24 homolog D, COPII coat complex component	0.459219	6.15411	4.99534	0.000293512	0.183864
245038	Dclk3	doublecortin-like kinase 3	1.01473	3.85619	4.9216	0.000336009	0.191686
13797	Emx2	empty spiracles homeobox 2	-0.469101	4.20214	-4.90184	0.000344217	0.191686
17295	Met	met proto-oncogene	1.26501	4.65281	4.92761	0.000349713	0.191686
108797	Mex3b	mex3 RNA binding family member B	-0.537901	4.83945	-4.85252	0.000374575	0.196624
14051	Eya4	EYA transcriptional coactivator and phosphatase 4	-0.606298	3.58701	-4.83112	0.000388614	0.196624
16476	Jun	jun proto-oncogene	0.395839	7.29437	4.80221	0.000408446	0.199004
66895	Pxdc1	PX domain containing 1	0.48185	6.77968	4.70403	0.000484083	0.207944
22038	Plscr1	phospholipid scramblase 1	0.568046	3.41428	4.6706	0.000513069	0.207944
21826	Thbs2	thrombospondin 2	1.84324	2.64144	4.62565	0.00058508	0.207944
11747	Anxa5	annexin A5	0.761484	7.2667	4.61371	0.000597258	0.207944
230393	Focad	focadhesin	0.360587	5.71716	4.57135	0.000610247	0.207944
69550	Bst2	bone marrow stromal cell antigen 2	1.12701	1.42419	4.55939	0.000623187	0.207944
435965	Lrp3	low density lipoprotein receptor-related protein 3	-0.325582	6.14057	-4.55725	0.000625532	0.207944
105859	Csdc2	cold shock domain containing C2, RNA binding	0.816845	5.76711	4.56222	0.000652878	0.207944
94280	Sfxn3	sideroflexin 3	0.43217	6.08989	4.53243	0.000653426	0.207944
14761	Gpr27	G protein-coupled receptor 27	0.975551	1.11178	4.52196	0.00066558	0.207944
235435	Lctl	lactase-like	1.27623	3.00525	4.50806	0.000697198	0.207944
16891	Lipg	lipase, endothelial	1.05059	4.02709	4.52237	0.000699625	0.207944
19122	Prnp	prion protein	0.624596	9.1565	4.47961	0.000717167	0.207944
60527	Fads3	fatty acid desaturase 3	0.467953	7.45728	4.46281	0.000738782	0.207944
110796	Tshz1	teashirt zinc finger family member 1	-0.276641	6.04124	-4.45944	0.000743189	0.207944
68477	Rmnd5a	required for meiotic nuclear division 5 homolog A	-0.307227	7.63189	-4.44624	0.00076075	0.207944
54326	Elovl2	ELOVL fatty acid elongase 2	-0.709845	4.82454	-4.44379	0.000775565	0.207944
67573	Loxl4	lysyl oxidase-like 4	1.7767	-0.877972	4.421	0.00079553	0.207944
66395	Ahnak	AHNAK nucleoprotein	0.697274	7.11762	4.43021	0.000821583	0.207944
17250	Abcc1	ATP-binding cassette, sub-family C member 1	0.612544	4.82149	4.39343	0.000835421	0.207944
240066	Zfp870	zinc finger protein 870	-0.466827	4.06921	-4.39043	0.000839886	0.207944
55983	Pdzrn3	PDZ domain containing RING finger 3	-0.352762	6.14167	-4.36657	0.000876291	0.207944
104027	Synpo	synaptopodin	0.82188	5.29413	4.37821	0.000899978	0.207944
70967	Eva1c	eva-1 homolog C	0.816952	3.20813	4.35293	0.000897823	0.207944
14368	Fzd6	frizzled class receptor 6	0.723881	4.37472	4.35046	0.000901785	0.207944
17342	Mitf	melanogenesis associated transcription factor	-0.343893	4.74063	-4.34557	0.00090967	0.207944
72333	Palld	palladin, cytoskeletal associated protein	0.536287	9.00234	4.32726	0.000939857	0.207944
57816	Tesc	tescalcin	1.75413	0.664709	4.32605	0.000941888	0.207944
20440	St6gal1	beta galactoside alpha 2,6 sialyltransferase 1	0.575925	5.31452	4.31646	0.000958616	0.207944
11790	Speg	SPEG complex locus	0.547912	5.64344	4.28233	0.00102172	0.207944
20977	Syp	synaptophysin	-0.563469	3.58831	-4.27974	0.00102315	0.207944
192285	Phf21a	PHD finger protein 21A	-0.220713	6.69653	-4.26218	0.00105584	0.207944
15162	Hck	hemopoietic cell kinase	1.16162	0.882863	4.25821	0.00106338	0.207944
268935	Scube3	signal peptide, CUB domain, EGF-like 3	1.17438	5.98036	4.27687	0.00107591	0.207944
104445	Cdc42ep1	CDC42 effector protein 1	0.530222	7.24968	4.25571	0.00108303	0.207944
94216	Col4a6	collagen, type IV, alpha 6	0.973501	7.42095	4.26982	0.00108941	0.207944
24084	Tekt2	tektin 2	1.05405	0.681871	4.24656	0.00108582	0.207944
244895	Peak1	pseudopodium-enriched atypical kinase 1	0.58371	7.50347	4.25731	0.00110474	0.207944
79362	Bhlhe41	basic helix-loop-helix family, member e41	0.756934	4.48657	4.24757	0.00110509	0.207944
269788	Lhfpl4	lipoma HMGIC fusion partner-like protein 4	-0.444905	5.70043	-4.23347	0.00111163	0.207944
213332	Mfsd4b4	major facilitator superfamily domain containing 4B4	0.536518	3.41404	4.2266	0.00112543	0.207944
239027	Arhgap22	Rho GTPase activating protein 22	0.960267	3.01591	4.21721	0.00114457	0.207944
231510	Gpat3	glycerol-3-phosphate acyltransferase 3	1.3225	1.4356	4.2168	0.00114541	0.207944
380840	Lyrm4	LYR motif containing 4	-0.343037	4.03268	-4.21632	0.00114641	0.207944
72154	Zfp157	zinc finger protein 157	-0.342106	4.70744	-4.21272	0.00115384	0.207944
66055	Sf3b6	splicing factor 3B, subunit 6	-0.311963	5.93058	-4.20998	0.00115954	0.207944
14260	Fmn1	formin 1	0.690264	2.18986	4.20511	0.00116973	0.207944
109648	Npy	neuropeptide Y	-2.17853	-1.06403	-4.19277	0.00119599	0.209777
76295	Atp11b	ATPase, class VI, type 11B	0.265066	6.23543	4.18407	0.00121487	0.210285
67784	Plxnd1	plexin D1	0.93051	6.14861	4.18582	0.00126445	0.213254
271305	Phf21b	PHD finger protein 21B	-0.48539	4.80706	-4.16198	0.0012642	0.213254
13593	Ebf3	early B cell factor 3	-0.420697	4.73907	-4.14783	0.00129687	0.215523
226101	Myof	myoferlin	1.05067	6.6206	4.16565	0.00131067	0.215523
20639	Snrpb2	U2 small nuclear ribonucleoprotein B	-0.317655	5.16472	-4.13139	0.00133596	0.21601
56405	Dusp14	dual specificity phosphatase 14	0.557284	5.78314	4.13468	0.00135553	0.21601
24136	Zeb2	zinc finger E-box binding homeobox 2	-0.268876	6.97436	-4.12034	0.00136289	0.21601
246154	Vasn	vasorin	0.476514	7.82132	4.10868	0.00139194	0.217031
19041	Ppl	periplakin	1.32474	-1.39592	4.10248	0.00140764	0.217031
192170	Eif4a3	eukaryotic translation initiation factor 4A3	-0.293977	6.49785	-4.09373	0.0014301	0.217031
242474	Tmem245	transmembrane protein 245	0.527056	6.75793	4.10328	0.00143532	0.217031
68877	Maf1	MAF1 homolog, negative regulator of RNA polymerase III	-0.206634	6.61617	-4.07527	0.00147874	0.221055
17984	Ndn	necdin, MAGE family member	0.599325	6.4896	4.08509	0.00151341	0.222009
13363	Dhh	desert hedgehog	1.36387	-0.630946	4.05689	0.00152885	0.222009
70285	Rpf1	ribosome production factor 1 homolog	-0.346919	4.50478	-4.05017	0.00154761	0.222009
24000	Ptpn21	protein tyrosine phosphatase, non-receptor type 21	0.498861	5.98638	4.0438	0.00157485	0.222009
270190	Ephb1	Eph receptor B1	-0.542154	5.38067	-4.03724	0.0015888	0.222009
93708	Pcdhgc5	protocadherin gamma subfamily C, 5	1.21427	1.67134	4.02567	0.00161802	0.222009
58220	Pard6b	par-6 family cell polarity regulator beta	0.741183	3.36644	4.02299	0.00162593	0.222009
13813	Eomes	eomesodermin	-1.55535	2.43677	-4.03503	0.00165551	0.222009
19698	Relb	avian reticuloendotheliosis viral (v-rel) oncogene related B	0.76233	3.13219	4.01353	0.00165415	0.222009
20167	Rtn2	reticulon 2 (Z-band associated protein)	-0.580924	4.78509	-4.00756	0.0016722	0.222009
18669	Abcb1b	ATP-binding cassette, sub-family B member 1B	1.2259	1.77951	4.00541	0.00167876	0.222009
16145	Igtp	interferon gamma induced GTPase	0.658795	2.47091	4.00251	0.00168764	0.222009
58208	Bcl11b	B cell leukemia/lymphoma 11B	-1.01057	2.61067	-3.99352	0.00171549	0.222802
100041194	Ahnak2	AHNAK nucleoprotein 2	1.58281	1.40229	3.99002	0.00172754	0.222802
211134	Lzts1	leucine zipper, putative tumor suppressor 1	-1.32436	1.22622	-3.98053	0.00175656	0.224346
67143	Ikzf5	IKAROS family zinc finger 5	-0.318704	5.52895	-3.95841	0.00182883	0.231016
214239	Ccdc9b	coiled-coil domain containing 9B	0.790938	4.85336	3.97032	0.00185986	0.231016
109711	Actn1	actinin, alpha 1	0.655759	8.36871	3.96984	0.00186148	0.231016
21809	Tgfb3	transforming growth factor, beta 3	0.915063	7.70518	3.96362	0.00188244	0.231434
18569	Pdcd4	programmed cell death 4	-0.266272	6.71001	-3.93695	0.00190191	0.231663
53321	Cntnap1	contactin associated protein-like 1	0.816469	2.8994	3.91834	0.00196771	0.23654
20466	Sin3a	transcriptional regulator, SIN3A (yeast)	-0.227059	6.35646	-3.91551	0.00197791	0.23654
16515	Kcnj12	potassium inwardly-rectifying channel, subfamily J, member 12	1.32607	3.92298	3.92672	0.00201208	0.238208
67872	Nsmce4a	NSE4 homolog A, SMC5-SMC6 complex component	-0.291451	5.63609	-3.90182	0.00202807	0.238208
210573	Tmem151b	transmembrane protein 151B	-0.593581	3.18937	-3.88278	0.00209998	0.24152
12487	Cd28	CD28 antigen	1.26345	0.285794	3.88171	0.00210412	0.24152
12298	Cacnb4	calcium channel, voltage-dependent, beta 4 subunit	0.884175	3.71159	3.88964	0.00211135	0.24152
386463	Cdsn	corneodesmosin	1.96565	3.80305	3.88292	0.00217794	0.243167
56533	Rgs17	regulator of G-protein signaling 17	0.869247	3.93293	3.87642	0.00219184	0.243167
74153	Uba7	ubiquitin-like modifier activating enzyme 7	1.08215	0.607718	3.8589	0.00219392	0.243167
11550	Adra1d	adrenergic receptor, alpha 1d	1.38429	4.31219	3.87256	0.00221917	0.243167
14284	Fosl2	fos-like antigen 2	1.07686	6.47659	3.86946	0.0022317	0.243167
171543	Bmf	BCL2 modifying factor	-0.514338	5.51462	-3.851	0.00223891	0.243167
226841	Vash2	vasohibin 2	-0.602079	3.4259	-3.8439	0.00225514	0.243167
268396	Sh3pxd2b	SH3 and PX domains 2B	0.624087	8.04175	3.85217	0.00230274	0.243354
54447	Asah2	N-acylsphingosine amidohydrolase 2	0.780176	2.67698	3.83131	0.00230784	0.243354
12816	Col12a1	collagen, type XII, alpha 1	0.59813	7.62111	3.84398	0.00233722	0.243354
66117	Fmc1	formation of mitochondrial complex V assembly factor 1	-0.4377	3.72879	-3.82542	0.00233297	0.243354
13732	Emp3	epithelial membrane protein 3	1.25483	1.18454	3.81507	0.00237774	0.243354
17777	Mttp	microsomal triglyceride transfer protein	0.492998	4.63854	3.81408	0.00238209	0.243354
19157	Cyth1	cytohesin 1	-0.266739	5.17324	-3.8131	0.00238637	0.243354
11977	Atp7a	ATPase, Cu++ transporting, alpha polypeptide	0.270542	5.06554	3.80361	0.00242834	0.24573
17907	Mylpf	myosin light chain, phosphorylatable, fast skeletal muscle	1.07679	-0.465855	3.79857	0.00245096	0.246125
93960	Nkd1	naked cuticle 1	-0.5062	3.70502	-3.791	0.00248534	0.247625
228714	Kat14	lysine acetyltransferase 14	0.217352	5.65618	3.78356	0.0025196	0.247625
20492	Slbp	stem-loop binding protein	-0.391646	4.93805	-3.78296	0.00252236	0.247625
15937	Ier3	immediate early response 3	0.933531	5.03243	3.787	0.00259218	0.25037
243912	Hspb6	heat shock protein, alpha-crystallin-related, B6	0.841816	4.35654	3.78083	0.00262141	0.25037
22793	Zyx	zyxin	0.617175	6.46694	3.77338	0.00265721	0.25037
70999	Naa40	N(alpha)-acetyltransferase 40, NatD catalytic subunit	-0.268718	5.79562	-3.75798	0.00264113	0.25037
243621	Iqsec3	IQ motif and Sec7 domain 3	1.72401	-0.447589	3.75346	0.00266322	0.25037
20022	Polr2j	polymerase (RNA) II (DNA directed) polypeptide J	-0.296959	4.77225	-3.74687	0.00269576	0.25037
15081	H3f3b	H3.3 histone B	-0.333839	8.81479	-3.74529	0.00270359	0.25037
12457	Noct	nocturnin	0.614808	5.10552	3.75556	0.00273424	0.25037
240672	Dusp5	dual specificity phosphatase 5	1.21476	3.18471	3.75381	0.00275364	0.25037
21885	Tle1	transducin-like enhancer of split 1	-0.674031	6.40165	-3.75261	0.00275968	0.25037
20423	Shh	sonic hedgehog	1.4753	0.693238	3.73697	0.00274543	0.25037
330409	Cecr2	CECR2, histone acetyl-lysine reader	-0.502559	4.08604	-3.72378	0.00281305	0.251071
268515	Bahcc1	BAH domain and coiled-coil containing 1	-0.525085	6.08158	-3.73376	0.00285041	0.251071
12683	Cidea	cell death-inducing DNA fragmentation factor, alpha subunit-like effector A	-0.89131	3.82911	-3.73127	0.0028634	0.251071
381694	B3glct	beta-3-glucosyltransferase	-0.285213	5.75815	-3.71615	0.00285292	0.251071
12833	Col6a1	collagen, type VI, alpha 1	1.76227	2.5423	3.72946	0.00287868	0.251071
83397	Akap12	A kinase anchor protein 12	1.61692	7.3646	3.72586	0.00289763	0.251071
320795	Pkn1	protein kinase N1	0.20605	5.95255	3.7071	0.00290101	0.251071
28200	Dhrs4	dehydrogenase/reductase 4	-0.392304	5.27647	-3.70123	0.00293263	0.252149
11426	Macf1	microtubule-actin crosslinking factor 1	0.391129	10.586	3.69384	0.00297293	0.253953
83671	Sytl2	synaptotagmin-like 2	0.858064	7.13812	3.70732	0.0029974	0.254392
212326	Fam149a	family with sequence similarity 149, member A	0.425592	4.89448	3.68292	0.00303351	0.255807
66352	Blzf1	basic leucine zipper nuclear factor 1	-0.213674	5.22721	-3.67754	0.00306383	0.256388
16590	Kit	KIT proto-oncogene receptor tyrosine kinase	-0.528034	4.41129	-3.6748	0.00307938	0.256388
239985	Arid1b	AT-rich interaction domain 1B	-0.300135	6.63323	-3.66623	0.00312862	0.257353
14681	Gnao1	guanine nucleotide binding protein, alpha O	0.637091	7.1787	3.68021	0.00314966	0.257353
12396	Cbfa2t2	CBFA2/RUNX1 translocation partner 2	-0.296523	5.68512	-3.66346	0.00314467	0.257353
16918	Mycl	v-myc avian myelocytomatosis viral oncogene lung carcinoma derived	-0.574804	5.46765	-3.67375	0.00318484	0.258621
26362	Axl	AXL receptor tyrosine kinase	0.290295	7.33373	3.64835	0.00323384	0.260138
233328	Lrrk1	leucine-rich repeat kinase 1	0.517747	7.04339	3.66163	0.00325854	0.260138
56438	Rbx1	ring-box 1	-0.211391	6.24112	-3.64353	0.00326284	0.260138
107732	Mrpl10	mitochondrial ribosomal protein L10	0.2292	5.91513	3.63906	0.00328997	0.260176
69718	Ipmk	inositol polyphosphate multikinase	-0.230642	5.25198	-3.6362	0.00330742	0.260176
319448	Fndc3a	fibronectin type III domain containing 3A	0.211173	6.45439	3.63174	0.00333484	0.260176
93689	Lmod1	leiomodin 1 (smooth muscle)	0.997895	4.01591	3.6445	0.00336238	0.260176
319974	Auts2	autism susceptibility candidate 2	-0.450262	5.60613	-3.62788	0.00335876	0.260176
69386	H4c8	H4 clustered histone 8	1.17207	0.276527	3.62416	0.00338199	0.260176
68969	Eif1b	eukaryotic translation initiation factor 1B	-0.293639	6.0697	-3.62044	0.00340542	0.260368
66871	Cpne8	copine VIII	0.985082	5.43951	3.63143	0.00344387	0.260368
94044	Bcl2l13	BCL2 like 13	-0.188565	6.73727	-3.61732	0.00342517	0.260368
74137	Nuak2	NUAK family, SNF1-like kinase, 2	0.610857	6.6348	3.61601	0.00354257	0.263316
18099	Nlk	nemo like kinase	-0.385671	6.01173	-3.59308	0.00358261	0.263316
77976	Nuak1	NUAK family, SNF1-like kinase, 1	0.42821	9.0363	3.59018	0.00360189	0.263316
18578	Pde4b	phosphodiesterase 4B, cAMP specific	0.244293	5.22602	3.58626	0.00362822	0.263316
108960	Irak2	interleukin-1 receptor-associated kinase 2	0.51951	3.23661	3.57702	0.00369095	0.263316
66362	Exosc3	exosome component 3	-0.311229	3.93536	-3.57641	0.00369513	0.263316
57775	Usp29	ubiquitin specific peptidase 29	-0.815665	1.95017	-3.5752	0.00370345	0.263316
226407	Rab3gap1	RAB3 GTPase activating protein subunit 1	0.244692	5.96963	3.57284	0.00371972	0.263316
16651	Sspn	sarcospan	0.344203	5.50615	3.56557	0.00377026	0.263316
20739	Spta1	spectrin alpha, erythrocytic 1	1.3108	2.6804	3.57732	0.00380327	0.263316
69367	Glrx2	glutaredoxin 2	-0.220827	5.40829	-3.56183	0.00379652	0.263316
78651	Lsm6	LSM6 homolog, U6 small nuclear RNA and mRNA degradation associated	-0.29159	5.27361	-3.56158	0.00379827	0.263316
330938	Dixdc1	DIX domain containing 1	-0.582103	4.79669	-3.56303	0.00383833	0.263316
11535	Adm	adrenomedullin	1.64805	2.12027	3.5659	0.00388387	0.263316
192656	Ripk2	receptor (TNFRSF)-interacting serine-threonine kinase 2	0.561069	2.83495	3.5447	0.00391928	0.263316
229706	Slc6a17	solute carrier family 6 (neurotransmitter transporter), member 17	0.547911	4.23075	3.54156	0.00394221	0.263316
269198	Nbeal1	neurobeachin like 1	0.319154	5.45138	3.53781	0.00396978	0.263316
319998	Tmem198	transmembrane protein 198	-0.656572	2.88228	-3.53629	0.003981	0.263316
56086	Set	SET nuclear oncogene	-0.284603	7.17745	-3.53229	0.0040107	0.263316
66622	Ubr7	ubiquitin protein ligase E3 component n-recognin 7 (putative)	-0.201984	6.21629	-3.52409	0.00407233	0.263316
22746	Zfp85	zinc finger protein 85	-0.545262	1.94349	-3.524	0.00407302	0.263316
234889	Gucy1a2	guanylate cyclase 1, soluble, alpha 2	0.619648	4.0247	3.5232	0.00407908	0.263316
19070	Mob4	MOB family member 4, phocein	-0.202965	6.33199	-3.52306	0.00408017	0.263316
66480	Rpl15	ribosomal protein L15	-0.210597	5.6365	-3.5227	0.00408291	0.263316
212398	Frat2	frequently rearranged in advanced T cell lymphomas 2	-0.426203	3.3975	-3.52225	0.0040863	0.263316
22352	Vim	vimentin	0.432247	12.5135	3.5219	0.00408897	0.263316
12889	Cplx1	complexin 1	-1.0097	0.960797	-3.5203	0.00410112	0.263316
67299	Dock7	dedicator of cytokinesis 7	0.276996	8.12434	3.51831	0.00411636	0.263316
213417	Klhdc8a	kelch domain containing 8A	0.815879	6.19548	3.52885	0.00415763	0.263316
14426	Galnt4	polypeptide N-acetylgalactosaminyltransferase 4	0.228567	5.36659	3.51619	0.00413264	0.263316
66953	Cdca7	cell division cycle associated 7	-1.09489	4.04816	-3.52761	0.00416715	0.263316
71602	Myo1e	myosin IE	0.444781	6.46056	3.51839	0.00417511	0.263316
73102	Slc22a23	solute carrier family 22, member 23	0.326084	8.64595	3.51125	0.00417079	0.263316
100336	Ppp1r8	protein phosphatase 1, regulatory subunit 8	-0.277442	5.86844	-3.50846	0.00419243	0.263316
215798	Adgrg6	adhesion G protein-coupled receptor G6	0.483734	6.37935	3.5196	0.00422157	0.263316
15078	H3f3a	H3.3 histone A	-0.374893	7.70897	-3.50158	0.00424646	0.263316
66680	Oser1	oxidative stress responsive serine rich 1	-0.368538	3.72269	-3.50028	0.00425678	0.263316
237360	Adamts14	ADAM metallopeptidase with thrombospondin type 1 motif 14	1.665	3.8819	3.51154	0.00429226	0.263316
170721	Papln	papilin, proteoglycan-like sulfated glycoprotein	1.08156	2.1433	3.49259	0.00431816	0.263316
18008	Nes	nestin	0.792906	9.67974	3.50387	0.00435324	0.263316
11303	Abca1	ATP-binding cassette, sub-family A member 1	0.494423	8.70795	3.48842	0.00437201	0.263316
74123	Foxp4	forkhead box P4	-0.348803	5.55635	-3.48628	0.00436918	0.263316
380711	Rap1gap2	RAP1 GTPase activating protein 2	0.959038	3.32179	3.49679	0.00439589	0.263316
214764	Edrf1	erythroid differentiation regulatory factor 1	-0.223738	4.8289	-3.48496	0.00437993	0.263316
21813	Tgfbr2	transforming growth factor, beta receptor II	0.653762	5.30892	3.49088	0.00445872	0.263316
66540	Fam107b	family with sequence similarity 107, member B	0.309591	6.06837	3.47838	0.00443389	0.263316
17886	Myh9	myosin, heavy polypeptide 9, non-muscle	0.700003	8.74092	3.48974	0.00446807	0.263316
665622	H2bc24	H2B clustered histone 24	1.07391	0.713509	3.4775	0.00444115	0.263316
18519	Kat2b	K(lysine) acetyltransferase 2B	0.259542	6.40341	3.47473	0.00446416	0.263316
22330	Vcl	vinculin	0.769917	7.75699	3.4828	0.00452552	0.263316
22031	Traf3	TNF receptor-associated factor 3	0.189275	7.10334	3.46967	0.0045064	0.263316
58175	Rgs20	regulator of G-protein signaling 20	0.33498	4.50905	3.4685	0.00451622	0.263316
217325	Llgl2	LLGL2 scribble cell polarity complex component	0.995323	3.52347	3.47555	0.00458643	0.263316
227541	Camk1d	calcium/calmodulin-dependent protein kinase ID	0.551168	6.35017	3.47157	0.00462017	0.263316
170772	Glcci1	glucocorticoid induced transcript 1	-0.545382	4.87848	-3.46319	0.00460074	0.263316
52055	Rab11fip5	RAB11 family interacting protein 5 (class I)	0.238934	5.83655	3.45885	0.00459815	0.263316
58998	Nectin3	nectin cell adhesion molecule 3	0.292807	7.13791	3.45463	0.00463442	0.263316
109168	Atl3	atlastin GTPase 3	0.280607	6.78589	3.4477	0.00469471	0.263316
13390	Dlx1	distal-less homeobox 1	-2.90373	0.283401	-3.45417	0.00477087	0.263316
57257	Vav3	vav 3 oncogene	0.389217	5.21171	3.442	0.0047448	0.263316
75869	Arl5b	ADP-ribosylation factor-like 5B	-0.237155	5.21607	-3.43641	0.00479455	0.263316
20431	Pmel	premelanosome protein	-1.05565	0.186071	-3.43596	0.00479854	0.263316
93762	Smarca5	SWI/SNF related, matrix associated, actin dependent regulator of chromatin, subfamily a, member 5	-0.204495	6.43872	-3.43582	0.00479977	0.263316
21872	Tjp1	tight junction protein 1	0.243988	8.38298	3.43554	0.00480235	0.263316
67451	Pkp2	plakophilin 2	1.1365	2.87298	3.44662	0.00483771	0.263316
381677	Vgf	VGF nerve growth factor inducible	1.48532	1.15655	3.43408	0.00483339	0.263316
170460	Stard5	StAR related lipid transfer domain containing 5	0.457796	5.19899	3.43096	0.0048435	0.263316
67792	Rgs8	regulator of G-protein signaling 8	1.95509	3.87379	3.44044	0.00489326	0.263316
382018	Unc13a	unc-13 homolog A	-0.392061	3.67	-3.42579	0.00489042	0.263316
100213	Rusc2	RUN and SH3 domain containing 2	0.508923	6.17239	3.43704	0.00492404	0.263316
56741	Igdcc4	immunoglobulin superfamily, DCC subclass, member 4	0.32025	8.73489	3.42531	0.00489478	0.263316
101497	Plekhg2	pleckstrin homology domain containing, family G (with RhoGef domain) member 2	0.472259	8.48695	3.42488	0.0049206	0.263316
19734	Rgs16	regulator of G-protein signaling 16	1.65234	5.08381	3.43126	0.00497683	0.263993
636931	Trim71	tripartite motif-containing 71	-1.56657	-0.49084	-3.41783	0.00496361	0.263993
20195	S100a11	S100 calcium binding protein A11	0.54956	6.57281	3.42318	0.00505166	0.265968
74178	Stk40	serine/threonine kinase 40	0.357319	5.91012	3.40808	0.00505466	0.265968
74051	Steap2	six transmembrane epithelial antigen of prostate 2	0.521308	4.64076	3.40309	0.005102	0.265968
71145	Scara5	scavenger receptor class A, member 5	-0.640066	3.68925	-3.40206	0.00511175	0.265968
328099	Prps1l3	phosphoribosyl pyrophosphate synthetase 1-like 3	-0.200178	5.37	-3.4	0.00513149	0.265968
67288	Srek1ip1	splicing regulatory glutamine/lysine-rich protein 1interacting protein 1	-0.31126	5.23717	-3.39959	0.00513538	0.265968
58226	Cacna1h	calcium channel, voltage-dependent, T type, alpha 1H subunit	-0.410264	6.07868	-3.39512	0.00519418	0.266983
68617	Mtcl1	microtubule crosslinking factor 1	-0.286808	5.45931	-3.39335	0.00519556	0.266983
13837	Epha3	Eph receptor A3	-0.847274	2.83989	-3.3867	0.00526044	0.268551
102122	Psme3ip1	proteasome activator subunit 3 interacting protein 1	-0.236071	5.93732	-3.38604	0.00526691	0.268551
66146	Maco1	macoilin 1	-0.20513	5.95349	-3.37946	0.00533204	0.270303
11991	Hnrnpd	heterogeneous nuclear ribonucleoprotein D	-0.280937	7.55236	-3.37775	0.00534905	0.270303
229595	Adamtsl4	ADAMTS-like 4	0.870072	3.37132	3.38153	0.00538346	0.270303
21425	Tfeb	transcription factor EB	-0.310242	4.67404	-3.37524	0.00537421	0.270303
104479	Ccdc117	coiled-coil domain containing 117	-0.23167	4.8987	-3.36707	0.00545679	0.270613
85030	Tnfrsf25	tumor necrosis factor receptor superfamily, member 25	1.3639	0.906547	3.36659	0.00546171	0.270613
21894	Tln1	talin 1	0.375889	8.82479	3.36378	0.00549049	0.270613
67382	Brd3	bromodomain containing 3	-0.18958	7.39732	-3.35635	0.00556717	0.270613
66860	Tanc1	tetratricopeptide repeat, ankyrin repeat and coiled-coil containing 1	0.316849	6.89119	3.35551	0.00557595	0.270613
66912	Bzw2	basic leucine zipper and W2 domains 2	-0.359765	6.0615	-3.35539	0.00557716	0.270613
11504	Adamts1	ADAM metallopeptidase with thrombospondin type 1 motif 1	0.705338	8.49317	3.36504	0.00562456	0.270613
214505	Gnptg	N-acetylglucosamine-1-phosphotransferase, gamma subunit	-0.349299	5.85882	-3.35397	0.00559196	0.270613
67952	Tomm20	translocase of outer mitochondrial membrane 20	-0.213319	7.10437	-3.35352	0.00559676	0.270613
12579	Cdkn2b	cyclin dependent kinase inhibitor 2B	0.580373	5.26398	3.36241	0.00565189	0.270613
13392	Dlx2	distal-less homeobox 2	-2.49271	1.10741	-3.36192	0.00565706	0.270613
77045	Bcl7a	B cell CLL/lymphoma 7A	-0.477681	5.35078	-3.35422	0.00564498	0.270613
16658	Mafb	MAF bZIP transcription factor B	-0.873844	1.78797	-3.34819	0.00565277	0.270613
16469	Jrk	jerky	-0.355063	3.71378	-3.34386	0.00569864	0.271169
12797	Cnn1	calponin 1	1.77249	4.01093	3.35407	0.00573974	0.271169
229279	Hnrnpa3	heterogeneous nuclear ribonucleoprotein A3	-0.358133	6.76635	-3.33915	0.00574907	0.271169
22158	Tulp3	TUB like protein 3	0.207022	6.65596	3.33895	0.00575114	0.271169
12334	Capn2	calpain 2	0.20566	7.84933	3.33297	0.00581583	0.271998
74666	Brme1	break repair meiotic recombinase recruitment factor 1	-0.603469	0.799431	-3.33193	0.00582716	0.271998
15260	Hira	histone cell cycle regulator	-0.250166	6.1842	-3.3316	0.00583074	0.271998
21981	Ppp1r13b	protein phosphatase 1, regulatory subunit 13B	0.461578	3.20678	3.32897	0.00585942	0.27237
231986	Jazf1	JAZF zinc finger 1	0.466223	5.19199	3.32408	0.00592651	0.273747
110891	Slc8a2	solute carrier family 8 (sodium/calcium exchanger), member 2	-0.882348	4.14738	-3.33278	0.00597041	0.273747
66220	Zdhhc12	zinc finger, DHHC domain containing 12	0.324631	3.47478	3.32065	0.00595133	0.273747
24060	Slc35a1	solute carrier family 35 (CMP-sialic acid transporter), member 1	0.234744	4.76373	3.31877	0.00597229	0.273747
109594	Lmo1	LIM domain only 1	-1.15723	3.09982	-3.32337	0.00607527	0.273922
67815	Sec14l2	SEC14-like lipid binding 2	-0.357684	3.67354	-3.31066	0.00606357	0.273922
17931	Ppp1r12a	protein phosphatase 1, regulatory subunit 12A	0.246826	7.53661	3.31058	0.00606442	0.273922
102580	Alg9	ALG9 alpha-1,2-mannosyltransferase	0.22618	5.03608	3.3096	0.00607552	0.273922
80795	Selenok	selenoprotein K	-0.215122	5.86842	-3.30919	0.00608022	0.273922
67767	Jagn1	jagunal homolog 1	-0.218319	5.29764	-3.30581	0.00611881	0.27472
20350	Sema3f	sema domain, immunoglobulin domain (Ig), short basic domain, secreted, (semaphorin) 3F	0.742224	5.14764	3.31338	0.0061887	0.275974
70383	Cox10	heme A:farnesyltransferase cytochrome c oxidase assembly factor 10	-0.254989	4.74087	-3.30289	0.00615229	0.275284
19878	Rock2	Rho-associated coiled-coil containing protein kinase 2	0.396608	7.69774	3.29775	0.00621418	0.276079
64050	Yeats4	YEATS domain containing 4	-0.214896	5.45425	-3.29411	0.00625417	0.276079
12380	Cast	calpastatin	0.82597	4.21807	3.30396	0.00629764	0.276079
320679	Samd12	sterile alpha motif domain containing 12	1.07836	2.05726	3.29025	0.00629942	0.276079
21898	Tlr4	toll-like receptor 4	1.56943	0.885039	3.2926	0.00632195	0.276079
65963	Tmem176b	transmembrane protein 176B	0.364718	7.77308	3.28897	0.00631455	0.276079
64103	Tnmd	tenomodulin	-1.1855	-0.833668	-3.28699	0.00633795	0.276079
13340	Slc29a2	solute carrier family 29 (nucleoside transporters), member 2	-0.321276	3.28452	-3.28461	0.00636631	0.276399
68867	Rnf122	ring finger protein 122	-0.455294	4.7534	-3.27976	0.00642433	0.276905
333639	Mamld1	mastermind-like domain containing 1	0.254566	5.29221	3.27875	0.00643647	0.276905
11865	Bmal1	basic helix-loop-helix ARNT like 1	-0.329117	5.21588	-3.27708	0.00645657	0.276905
107934	Celsr3	cadherin, EGF LAG seven-pass G-type receptor 3	-0.919406	3.68154	-3.28689	0.0064999	0.276994
338367	Myo1d	myosin ID	1.11989	1.11405	3.27662	0.00646218	0.276905
70757	Hacd2	3-hydroxyacyl-CoA dehydratase 2	0.322394	6.3061	3.27298	0.00650637	0.276994
15116	Has1	hyaluronan synthase 1	1.04684	0.0578528	3.26945	0.00654948	0.27793
29809	Rabgap1l	RAB GTPase activating protein 1-like	0.32364	5.19664	3.26493	0.00660504	0.278835
212167	Gsap	gamma-secretase activating protein	0.747258	3.23058	3.26427	0.0066132	0.278835
60597	Mapk8ip2	mitogen-activated protein kinase 8 interacting protein 2	-0.690019	4.85885	-3.26987	0.00670812	0.279207
50523	Lats2	large tumor suppressor 2	0.60621	8.12372	3.26807	0.00673051	0.279207
23947	Mid2	midline 2	0.231763	6.3222	3.25477	0.00673182	0.279207
67973	Mphosph10	M-phase phosphoprotein 10 (U3 small nucleolar ribonucleoprotein)	-0.309805	4.62496	-3.25331	0.00675031	0.279207
672511	Rnf213	ring finger protein 213	0.378053	5.86334	3.25217	0.00676475	0.279207
233545	Emsy	EMSY, BRCA2-interacting transcriptional repressor	-0.204482	6.05433	-3.24923	0.00680211	0.279207
52463	Tet1	tet methylcytosine dioxygenase 1	-0.356331	5.90207	-3.24885	0.00680693	0.279207
15502	Dnaja1	DnaJ heat shock protein family (Hsp40) member A1	-0.269798	6.82869	-3.24727	0.00682701	0.279207
319262	Fchsd1	FCH and double SH3 domains 1	0.41327	3.43709	3.24726	0.0068272	0.279207
78134	Lpar4	lysophosphatidic acid receptor 4	0.315543	4.97203	3.24671	0.00683427	0.279207
12069	Bex2	brain expressed X-linked 2	-0.446294	5.86986	-3.24754	0.00692685	0.279648
100048534	Cfap43	cilia and flagella associated protein 43	-0.576921	1.77723	-3.23843	0.00694094	0.279648
18822	Plod1	procollagen-lysine, 2-oxoglutarate 5-dioxygenase 1	-0.308465	6.59972	-3.23778	0.00694949	0.279648
17925	Myo9b	myosin IXb	0.269151	7.4459	3.23621	0.00696984	0.279648
77767	Ermn	ermin, ERM-like protein	-1.41181	-0.969802	-3.23534	0.00698122	0.279648
319651	Usp37	ubiquitin specific peptidase 37	-0.235973	5.27361	-3.23485	0.00698766	0.279648
193736	Zbtb12	zinc finger and BTB domain containing 12	-0.470502	4.29548	-3.23437	0.00699387	0.279648
76522	Lsm8	LSM8 homolog, U6 small nuclear RNA associated	-0.372346	4.40395	-3.2312	0.00703555	0.280462
80982	Cemip	cell migration inducing protein, hyaluronan binding	0.854618	9.77944	3.23407	0.00716847	0.282085
17128	Smad4	SMAD family member 4	-0.197214	7.40725	-3.22367	0.00713548	0.282085
56282	Mrpl12	mitochondrial ribosomal protein L12	-0.22467	5.60794	-3.22076	0.00717446	0.282085
12807	Hps3	HPS3, biogenesis of lysosomal organelles complex 2 subunit 1	0.300144	4.31894	3.22076	0.00717449	0.282085
18750	Prkca	protein kinase C, alpha	0.34904	8.04402	3.21978	0.00718768	0.282085
69109	Ccnq	cyclin Q	-0.304559	4.19313	-3.2185	0.0072049	0.282085
53357	Pla2g6	phospholipase A2, group VI	0.303688	4.97516	3.21617	0.00723641	0.282478
214345	Lrrc1	leucine rich repeat containing 1	-0.289387	4.63127	-3.21365	0.00727057	0.282971
210094	Iglon5	IgLON family member 5	-0.3266	5.24656	-3.20875	0.00733761	0.284137
17119	Mxd1	MAX dimerization protein 1	-0.23974	4.77399	-3.20831	0.00734373	0.284137
666704	Samd1	sterile alpha motif domain containing 1	-0.341743	5.18348	-3.2005	0.00745189	0.2861
72475	Ssbp3	single-stranded DNA binding protein 3	-0.237353	7.53083	-3.20015	0.00745684	0.2861
72148	Tdrp	testis development related protein	0.894907	1.29182	3.19809	0.00748561	0.2861
18718	Pip4k2a	phosphatidylinositol-5-phosphate 4-kinase, type II, alpha	0.312764	6.35493	3.19761	0.00749243	0.2861
381373	Sp9	trans-acting transcription factor 9	-2.4987	0.572115	-3.20524	0.0075622	0.2861
83767	Wasf1	WASP family, member 1	-0.480839	5.5498	-3.20338	0.00756947	0.2861
320720	Fastkd1	FAST kinase domains 1	-0.336488	3.81602	-3.19241	0.00756578	0.2861
12325	Camk2g	calcium/calmodulin-dependent protein kinase II gamma	0.244812	6.71246	3.18972	0.0076039	0.2861
233908	Fus	fused in sarcoma	-0.24808	8.23825	-3.1885	0.00762129	0.2861
21672	Prdx2	peroxiredoxin 2	-0.264858	8.58629	-3.18844	0.00762214	0.2861
75847	Crppa	CDP-L-ribitol pyrophosphorylase A	-0.441389	3.01605	-3.18464	0.00767668	0.2861
21665	Tdg	thymine DNA glycosylase	-0.274284	5.94182	-3.1834	0.0076945	0.2861
68323	Nudt22	nudix hydrolase 22	-0.372066	3.17758	-3.1824	0.00770895	0.2861
18218	Dusp8	dual specificity phosphatase 8	0.420696	5.16816	3.18189	0.00771625	0.2861
29807	Tpk1	thiamine pyrophosphokinase	0.350457	3.37659	3.17869	0.00776278	0.2861
20744	Strbp	spermatid perinuclear RNA binding protein	-0.206098	6.14012	-3.17806	0.00777195	0.2861
56637	Gsk3b	glycogen synthase kinase 3 beta	-0.179892	8.15446	-3.17712	0.00778555	0.2861
18201	Nsmaf	neutral sphingomyelinase (N-SMase) activation associated factor	0.211743	6.08222	3.17605	0.00780121	0.2861
15569	Elavl2	ELAV like RNA binding protein 1	-0.81279	2.73745	-3.17447	0.00782436	0.2861
12452	Ccng2	cyclin G2	-0.232397	5.45885	-3.17412	0.00782942	0.2861
15200	Hbegf	heparin-binding EGF-like growth factor	0.610477	7.81487	3.18171	0.00789974	0.287075
74443	P4htm	prolyl 4-hydroxylase, transmembrane (endoplasmic reticulum)	-0.299249	3.88447	-3.17234	0.00785556	0.28626
20354	Sema4d	sema domain, immunoglobulin domain (Ig), transmembrane domain (TM) and short cytoplasmic domain, (semaphorin) 4D	0.640456	4.15846	3.1737	0.00793052	0.287219
233067	Lrfn3	leucine rich repeat and fibronectin type III domain containing 3	0.248391	4.50943	3.16583	0.00795202	0.287219
66141	Ifitm3	interferon induced transmembrane protein 3	0.776271	4.78899	3.17418	0.00801094	0.287219
233979	Tpcn2	two pore segment channel 2	0.477989	3.88913	3.16368	0.0079841	0.287219
66414	Ndufa12	NADH:ubiquinone oxidoreductase subunit A12	-0.219767	5.53149	-3.16064	0.00802981	0.287219
26901	Ss18l2	SS18, nBAF chromatin remodeling complex subunit like 2	-0.322404	4.38405	-3.16031	0.00803472	0.287219
229877	Rap1gds1	RAP1, GTP-GDP dissociation stimulator 1	0.154108	7.52052	3.15875	0.00805818	0.287277
76453	Prss23	serine protease 23	0.478185	9.58628	3.15596	0.00811068	0.28759
319455	Pld5	phospholipase D family member 5	1.64478	-0.637058	3.15545	0.00810816	0.28759
74570	Zkscan1	zinc finger with KRAB and SCAN domains 1	-0.320439	6.24606	-3.15115	0.00817377	0.288048
268857	Nlrc3	NLR family, CARD domain containing 3	1.19616	0.778986	3.15066	0.00818139	0.288048
380629	Heca	hdc homolog, cell cycle regulator	-0.173451	5.58663	-3.1499	0.00819305	0.288048
52670	Cpsf4l	cleavage and polyadenylation specific factor 4-like	0.799825	0.63294	3.14872	0.00821117	0.288048
234595	Slc38a7	solute carrier family 38, member 7	0.274244	5.1572	3.14438	0.00827816	0.288452
234358	Zfp930	zinc finger protein 930	-0.323736	2.82781	-3.14422	0.00828063	0.288452
14401	Gabrb2	gamma-aminobutyric acid type A receptor subunit beta 2	1.4533	0.833977	3.14507	0.00828846	0.288452
381310	Stum	mechanosensory transduction mediator	-0.975259	2.25315	-3.1423	0.00831052	0.288456
67128	Ube2g1	ubiquitin-conjugating enzyme E2G 1	-0.204124	6.02794	-3.13739	0.00838731	0.289769
20585	Hltf	helicase-like transcription factor	0.393602	5.14055	3.13614	0.00840709	0.289769
68631	Cryl1	crystallin, lambda 1	0.455831	2.24823	3.13567	0.00841442	0.289769
227292	Ctdsp1	CTD small phosphatase 1	-0.145305	7.08467	-3.13025	0.00850029	0.290811
211612	Ptchd1	patched domain containing 1	1.22002	1.37659	3.12984	0.00850691	0.290811
20230	Satb1	special AT-rich sequence binding protein 1	-0.312078	6.21644	-3.12669	0.00855728	0.290811
72948	Tppp	tubulin polymerization promoting protein	-0.800565	2.10319	-3.12657	0.00855917	0.290811
16852	Lgals1	lectin, galactose binding, soluble 1	0.696929	7.10454	3.13468	0.00862047	0.290811
68659	Gask1b	golgi associated kinase 1B	1.02812	3.32357	3.13407	0.00863021	0.290811
21780	Tfam	transcription factor A, mitochondrial	-0.233823	5.16477	-3.12535	0.00857871	0.290811
71817	Tmem50a	transmembrane protein 50A	-0.21566	6.43239	-3.12341	0.00860998	0.290811
20182	Rxrb	retinoid X receptor beta	-0.199803	5.70911	-3.12133	0.00864365	0.290811
67178	Zmat5	zinc finger, matrin type 5	-0.343782	3.68846	-3.11669	0.0087191	0.291074
210027	Slc35f3	solute carrier family 35, member F3	0.726276	4.03439	3.12506	0.00877583	0.291074
17758	Map4	microtubule-associated protein 4	0.235378	8.6643	3.11613	0.0087284	0.291074
208748	Prrg3	proline rich Gla (G-carboxyglutamic acid) 3 (transmembrane)	-0.329802	5.21443	-3.11526	0.00874257	0.291074
22061	Trp63	transformation related protein 63	-1.0646	-0.0399044	-3.11259	0.00878652	0.291074
384783	Irs2	insulin receptor substrate 2	0.408855	7.72344	3.11516	0.00882846	0.291074
76670	Cfap70	cilia and flagella associated protein 70	0.949325	-0.124603	3.11015	0.00882678	0.291074
625328	H3f3c	H3 histone, family 3C	-0.37956	5.71028	-3.11009	0.00882778	0.291074
269587	Epb41	erythrocyte membrane protein band 4.1	-0.545139	5.47038	-3.11743	0.00890117	0.291643
72446	Prr5l	proline rich 5 like	0.694042	4.16327	3.11434	0.00895234	0.291643
12217	Bsn	bassoon	-0.518529	3.61408	-3.10299	0.00894606	0.291643
14004	Chchd2	coiled-coil-helix-coiled-coil-helix domain containing 2	-0.234159	6.45566	-3.10267	0.00895134	0.291643
17149	Magoh	mago homolog, exon junction complex core component	-0.360533	4.44051	-3.10236	0.00895658	0.291643
11568	Aebp1	AE binding protein 1	0.947324	4.07463	3.11037	0.00901864	0.292209
22240	Dpysl3	dihydropyrimidinase-like 3	-0.438189	8.41654	-3.10227	0.0090406	0.292209
68490	Zfp579	zinc finger protein 579	0.352886	5.55301	3.09818	0.00902711	0.292209
54632	Ftsj1	FtsJ RNA 2'-O-methyltransferase 1	-0.26592	4.35303	-3.09503	0.00908045	0.292778
12156	Bmp2	bone morphogenetic protein 2	1.07727	-0.669471	3.09005	0.00916568	0.293867
14571	Gpd2	glycerol phosphate dehydrogenase 2, mitochondrial	0.483348	7.19148	3.09788	0.00923032	0.293867
59091	Jph2	junctophilin 2	1.21766	1.3787	3.0875	0.00920954	0.293867
76854	Gper1	G protein-coupled estrogen receptor 1	-0.747304	2.57114	-3.08521	0.00924925	0.293867
100342	Tent5b	terminal nucleotidyltransferase 5B	1.5892	1.48911	3.0916	0.00933864	0.293867
108071	Grm5	glutamate receptor, metabotropic 5	0.338101	4.79855	3.08318	0.00928444	0.293867
13637	Efna2	ephrin A2	-0.925664	2.01573	-3.07844	0.00936737	0.293867
21937	Tnfrsf1a	tumor necrosis factor receptor superfamily, member 1a	0.361364	6.9238	3.07785	0.0093917	0.293867
239796	Mb21d2	Mab-21 domain containing 2	-0.334828	3.85192	-3.07561	0.0094172	0.293867
20826	Snu13	SNU13 homolog, small nuclear ribonucleoprotein (U4/U6.U5)	-0.239077	5.34359	-3.07353	0.0094539	0.293867
30056	Timm9	translocase of inner mitochondrial membrane 9	-0.295391	3.63394	-3.07288	0.00946544	0.293867
74521	Ppp4r4	protein phosphatase 4, regulatory subunit 4	-0.834874	2.19824	-3.07182	0.00948437	0.293867
16502	Kcnc1	potassium voltage gated channel, Shaw-related subfamily, member 1	-0.320398	6.70366	-3.06973	0.00952156	0.293867
18983	Cnot7	CCR4-NOT transcription complex, subunit 7	-0.159389	6.19774	-3.06769	0.00955802	0.293867
73379	Dcbld2	discoidin, CUB and LCCL domain containing 2	0.216157	7.15138	3.06748	0.00956174	0.293867
74255	Smu1	smu-1 suppressor of mec-8 and unc-52 homolog (C. elegans)	-0.182039	6.5343	-3.06692	0.00957189	0.293867
12952	Cry1	cryptochrome circadian regulator 1	-0.253884	5.00232	-3.06624	0.00958404	0.293867
100042784	Prdm11	PR domain containing 11	-0.250323	4.45202	-3.064	0.00962444	0.293867
24074	Taf7	TATA-box binding protein associated factor 7	-0.612211	3.83269	-3.06134	0.00968379	0.293867
27416	Abcc5	ATP-binding cassette, sub-family C member 5	0.381331	6.979	3.06389	0.00970517	0.293867
16782	Lamc2	laminin, gamma 2	0.793538	4.38716	3.06869	0.00974453	0.293867
109700	Itga1	integrin alpha 1	0.557324	6.66841	3.06857	0.00974683	0.293867
56504	Srpk3	serine/arginine-rich protein specific kinase 3	1.50094	1.49819	3.06683	0.00977834	0.293867
320429	Trank1	tetratricopeptide repeat and ankyrin repeat containing 1	1.33029	-0.162961	3.05803	0.00973268	0.293867
76561	Snx7	sorting nexin 7	0.413028	5.20295	3.05751	0.00974221	0.293867
24135	Zfp68	zinc finger protein 68	-0.233368	5.34215	-3.05668	0.00975744	0.293867
19271	Ptprj	protein tyrosine phosphatase receptor type J	0.799689	6.71123	3.06421	0.00982597	0.293867
69833	Polr2f	polymerase (RNA) II (DNA directed) polypeptide F	-0.265375	5.34736	-3.05574	0.00977456	0.293867
22247	Umps	uridine monophosphate synthetase	0.269327	5.49922	3.0535	0.00981576	0.293867
330485	Tmem145	transmembrane protein 145	-0.596128	1.65716	-3.05291	0.00982664	0.293867
74480	Samd4	sterile alpha motif domain containing 4	0.727414	7.30221	3.05747	0.00994987	0.293867
58194	Sh3kbp1	SH3-domain kinase binding protein 1	-0.315488	4.75128	-3.04861	0.00990622	0.293867
321022	Cdv3	carnitine deficiency-associated gene expressed in ventricle 3	-0.194285	7.84795	-3.04634	0.0099484	0.293867
22385	Baz1b	bromodomain adjacent to zinc finger domain, 1B	-0.163962	7.40171	-3.04518	0.00997005	0.293867
58238	Fam181b	family with sequence similarity 181, member B	-0.211026	5.77794	-3.04501	0.00997316	0.293867
13043	Cttn	cortactin	0.198329	8.34523	3.04426	0.00998723	0.293867
232227	Iqsec1	IQ motif and Sec7 domain 1	0.189385	7.64523	3.04389	0.00999429	0.293867
26949	Vat1	vesicle amine transport 1	0.332565	6.84152	3.0425	0.0100202	0.293867
21752	Tert	telomerase reverse transcriptase	1.08846	0.610742	3.04165	0.0100363	0.293867
234219	Helt	helt bHLH transcription factor	-1.61193	-0.567575	-3.03957	0.0100754	0.293867
12842	Col1a1	collagen, type I, alpha 1	1.96109	4.08934	3.04712	0.010143	0.293867
15208	Hes5	hes family bHLH transcription factor 5	-1.4106	3.23003	-3.04685	0.0101481	0.293867
381038	Parl	presenilin associated, rhomboid-like	-0.236479	5.17768	-3.03846	0.0100965	0.293867
235469	Zfp280d	zinc finger protein 280D	-0.270483	5.17148	-3.03828	0.0100999	0.293867
20521	Slc22a12	solute carrier family 22 (organic anion/cation transporter), member 12	-1.08005	-0.00885815	-3.03672	0.0101295	0.293867
234413	Zfp961	zinc finger protein 961	-0.357282	4.26846	-3.03423	0.0101769	0.293867
68936	Smim11	small integral membrane protein 11	-0.305684	4.02265	-3.03226	0.0102145	0.293867
80285	Parp9	poly (ADP-ribose) polymerase family, member 9	0.312732	3.97653	3.03213	0.0102171	0.293867
72003	Synpr	synaptoporin	-1.30755	0.298778	-3.03066	0.0102451	0.293867
66400	Alkbh7	alkB homolog 7	-0.337915	3.64403	-3.02999	0.010258	0.293867
13713	Elk3	ELK3, member of ETS oncogene family	0.243617	6.74997	3.02705	0.0103148	0.293867
52036	Ppp6r3	protein phosphatase 6, regulatory subunit 3	-0.160289	7.50878	-3.0266	0.0103235	0.293867
329324	Syt14	synaptotagmin XIV	0.792495	1.35779	3.02636	0.0103281	0.293867
240067	Zfp952	zinc finger protein 952	-0.270747	3.9921	-3.02616	0.0103319	0.293867
70693	Adgra3	adhesion G protein-coupled receptor A3	-0.257361	6.87095	-3.02503	0.0103539	0.293867
218544	Sgtb	small glutamine-rich tetratricopeptide repeat (TPR)-containing, beta	-0.257283	4.31718	-3.02445	0.0103652	0.293867
110876	Scn2a	sodium channel, voltage-gated, type II, alpha	0.565191	2.87932	3.02124	0.0104278	0.294469
71966	Nkiras2	NFKB inhibitor interacting Ras-like protein 2	-0.222535	4.7161	-3.02106	0.0104312	0.294469
56421	Pfkp	phosphofructokinase, platelet	0.693585	7.10956	3.02702	0.010529	0.294608
217708	Lin52	lin-52 DREAM MuvB core complex component	-0.2373	4.75788	-3.01879	0.0104757	0.294608
53860	Septin9	septin 9	0.264454	7.73645	3.01806	0.01049	0.294608
243382	Ppm1k	protein phosphatase 1K (PP2C domain containing)	-0.31881	4.25293	-3.01651	0.0105206	0.294608
170643	Kirrel1	kirre like nephrin family adhesion molecule 1	0.510491	8.14052	3.02285	0.0106109	0.294608
16206	Lrig1	leucine-rich repeats and immunoglobulin-like domains 1	0.369366	7.71818	3.01519	0.0105593	0.294608
13601	Ecm1	extracellular matrix protein 1	1.15068	4.24552	3.02036	0.0106601	0.294608
64899	Lpin3	lipin 3	1.23497	1.11247	3.01227	0.0106045	0.294608
271842	Rpusd2	RNA pseudouridylate synthase domain containing 2	-0.394462	3.06715	-3.01149	0.01062	0.294608
100163	Pafah2	platelet-activating factor acetylhydrolase 2	0.369131	5.87323	3.01048	0.010653	0.294608
18302	Oit3	oncoprotein induced transcript 3	0.694719	1.92487	3.00621	0.0107258	0.295803
68526	Gpr155	G protein-coupled receptor 155	-0.438923	3.31247	-3.00484	0.0107533	0.295844
72667	Zfp444	zinc finger protein 444	-0.208891	4.90163	-3.00334	0.0107835	0.295844
21812	Tgfbr1	transforming growth factor, beta receptor I	-0.373398	5.46278	-3.00111	0.0108288	0.295844
66147	Necap2	NECAP endocytosis associated 2	0.275573	6.70213	2.99956	0.0108602	0.295844
13829	Dmtn	dematin actin binding protein	0.668684	1.71757	2.99713	0.0109098	0.295844
55994	Smad9	SMAD family member 9	-0.368629	5.37261	-2.99577	0.0109378	0.295844
105559	Mbnl2	muscleblind like splicing factor 2	0.352384	7.2613	2.99228	0.0110218	0.295844
242667	Dlgap3	DLG associated protein 3	-0.496974	5.19515	-2.99827	0.011102	0.295844
76809	Bri3bp	Bri3 binding protein	-0.197716	6.11727	-2.98835	0.011091	0.295844
66940	Shisa5	shisa family member 5	0.319816	5.26725	2.98788	0.0111006	0.295844
66787	Gskip	GSK3B interacting protein	0.215435	4.36332	2.98754	0.0111078	0.295844
11465	Actg1	actin, gamma, cytoplasmic 1	0.233549	9.55499	2.98715	0.0111158	0.295844
72469	Plcd3	phospholipase C, delta 3	0.567245	2.69386	2.98682	0.0111228	0.295844
76866	Morn1	MORN repeat containing 1	-0.571939	2.3526	-2.98394	0.0111829	0.295844
246317	Neto1	neuropilin (NRP) and tolloid (TLL)-like 1	-0.799743	4.27105	-2.99126	0.0112525	0.295844
14228	Fkbp4	FK506 binding protein 4	-0.275984	7.15755	-2.98361	0.0111899	0.295844
71310	Tbc1d9	TBC1 domain family, member 9	0.349373	5.9432	2.98342	0.0111939	0.295844
59028	Rcl1	RNA terminal phosphate cyclase-like 1	-0.277817	4.19163	-2.98213	0.011221	0.295844
22758	Zscan12	zinc finger and SCAN domain containing 12	-0.31057	3.71751	-2.97873	0.0112927	0.295844
12652	Chga	chromogranin A	-0.765172	2.09124	-2.97865	0.0112943	0.295844
68828	Sync	syncoilin	0.696292	3.09891	2.97858	0.0112958	0.295844
20922	Supt4a	SPT4A, DSIF elongation factor subunit	-0.340748	4.07	-2.97839	0.0112999	0.295844
12306	Anxa2	annexin A2	0.361132	8.00414	2.97805	0.0113072	0.295844
13018	Ctcf	CCCTC-binding factor	-0.177691	6.84971	-2.97764	0.0113157	0.295844
13992	Khdrbs3	KH domain containing, RNA binding, signal transduction associated 3	-0.269558	6.75319	-2.97702	0.0113289	0.295844
67945	Rpl41	ribosomal protein L41	-0.415669	7.12727	-2.98343	0.0114037	0.295844
234839	Piezo1	piezo-type mechanosensitive ion channel component 1	0.90993	4.91158	2.98277	0.0114312	0.295844
225870	Rin1	Ras and Rab interactor 1	0.856145	1.28668	2.97547	0.011362	0.295844
20725	Serpinb8	serine (or cysteine) peptidase inhibitor, clade B, member 8	1.25093	1.64315	2.97874	0.0114049	0.295844
68544	Trir	telomerase RNA component interacting RNase	-0.222856	6.19682	-2.97011	0.0114767	0.295844
76901	Jade2	jade family PHD finger 2	0.309916	4.74077	2.96812	0.0115195	0.295844
329828	Myorg	myogenesis regulating glycosidase (putative)	0.267925	6.09665	2.96786	0.0115252	0.295844
71914	Antxr2	anthrax toxin receptor 2	0.440506	4.70391	2.96739	0.0115353	0.295844
320398	Lrig3	leucine-rich repeats and immunoglobulin-like domains 3	-0.454389	4.57525	-2.96617	0.0115617	0.295844
170938	Zfp617	zinc finger protein 617	-0.327711	5.10887	-2.9659	0.0115676	0.295844
217944	Rapgef5	Rap guanine nucleotide exchange factor (GEF) 5	-0.895	3.57904	-2.97282	0.0116445	0.295844
99138	Stard7	StAR related lipid transfer domain containing 7	-0.21976	6.99779	-2.96531	0.0115804	0.295844
20643	Snrpe	small nuclear ribonucleoprotein E	-0.360251	4.6837	-2.96379	0.0116134	0.295844
59003	Maea	macrophage erythroblast attacher	0.27712	7.52722	2.9618	0.0116569	0.295844
93701	Pcdhgb4	protocadherin gamma subfamily B, 4	-1.03397	3.04182	-2.96874	0.0117333	0.295844
170676	Peg10	paternally expressed 10	-0.438712	9.37709	-2.96163	0.011673	0.295844
21423	Tcf3	transcription factor 3	-0.264151	7.34991	-2.96109	0.0116722	0.295844
70357	Kcnip1	Kv channel-interacting protein 1	1.31549	-0.310238	2.96052	0.0116848	0.295844
22152	Tubb3	tubulin, beta 3 class III	-0.666893	5.70316	-2.96743	0.0117618	0.295844
223722	Mcat	malonyl CoA:ACP acyltransferase (mitochondrial)	0.189697	4.57359	2.95935	0.0117105	0.295844
12576	Cdkn1b	cyclin dependent kinase inhibitor 1B	-0.190591	7.30374	-2.95705	0.0117611	0.295844
194126	Mtmr11	myotubularin related protein 11	0.296054	4.54321	2.95397	0.0118292	0.296925
56613	Rps6ka4	ribosomal protein S6 kinase, polypeptide 4	0.259595	5.30224	2.95303	0.0118499	0.296925
12912	Creb1	cAMP responsive element binding protein 1	-0.164699	6.26758	-2.95168	0.0118799	0.297059
18591	Pdgfb	platelet derived growth factor, B polypeptide	1.09438	5.8886	2.95757	0.0119791	0.297059
66433	Chchd7	coiled-coil-helix-coiled-coil-helix domain containing 7	0.808566	2.05352	2.94989	0.01192	0.297059
74257	Tspan17	tetraspanin 17	0.421212	6.59359	2.95651	0.0120028	0.297059
227154	Stradb	STE20-related kinase adaptor beta	0.180394	5.37834	2.94831	0.0119553	0.297059
236690	Nyx	nyctalopin	1.23882	-0.296014	2.94785	0.0119655	0.297059
69938	Scrn1	secernin 1	0.483523	8.30984	2.95185	0.0121071	0.297059
69724	Rnaseh2a	ribonuclease H2, large subunit	-0.350833	3.83192	-2.94423	0.012047	0.297059
382236	Brwd3	bromodomain and WD repeat domain containing 3	-0.200814	5.51952	-2.94366	0.01206	0.297059
77446	Heg1	heart development protein with EGF-like domains 1	0.533764	8.56784	2.95	0.0121488	0.297059
224090	Tmem44	transmembrane protein 44	0.37662	5.87934	2.94412	0.0121128	0.297059
76246	Rtf1	RTF1, Paf1/RNA polymerase II complex component	-0.157567	6.26806	-2.94031	0.0121357	0.297059
66878	Riok3	RIO kinase 3	0.19608	5.97941	2.9398	0.0121473	0.297059
75723	Amotl1	angiomotin-like 1	0.432814	8.30087	2.94116	0.0122823	0.298109
17996	Neb	nebulin	0.929498	1.10608	2.93587	0.0122372	0.298109
20409	Ostf1	osteoclast stimulating factor 1	0.409377	5.16831	2.93572	0.0122536	0.298109
27279	Tnfrsf12a	tumor necrosis factor receptor superfamily, member 12a	0.759285	6.89694	2.93819	0.0124184	0.298109
20262	Stmn3	stathmin-like 3	-0.560375	4.36985	-2.93423	0.0123975	0.298109
17524	Mpp1	membrane protein, palmitoylated	0.275268	5.45195	2.93004	0.0123715	0.298109
15160	Serpind1	serine (or cysteine) peptidase inhibitor, clade D, member 1	0.839459	0.0677477	2.92953	0.0123835	0.298109
56332	Amotl2	angiomotin-like 2	0.371819	8.24743	2.92891	0.0124	0.298109
18159	Nppc	natriuretic peptide type C	1.26647	3.07065	2.93517	0.0124882	0.298695
77771	Csrnp3	cysteine-serine-rich nuclear protein 3	-0.480734	3.7979	-2.92807	0.0124172	0.298109
20677	Sox4	SRY (sex determining region Y)-box 4	-0.414998	9.89325	-2.92807	0.0124172	0.298109
232236	Ccdc174	coiled-coil domain containing 174	-0.245321	3.9755	-2.92665	0.0124504	0.298333
26465	Zfp146	zinc finger protein 146	-0.217495	6.30284	-2.92251	0.0125474	0.299221
69008	Cab39l	calcium binding protein 39-like	-0.272923	5.7431	-2.92216	0.0125557	0.299221
668303	Kif26a	kinesin family member 26A	-1.34677	2.62874	-2.92581	0.0127073	0.301361
17769	Mthfr	methylenetetrahydrofolate reductase	0.303966	5.16969	2.91733	0.0126697	0.301361
100317	AU040320	expressed sequence AU040320	0.277916	6.73165	2.91481	0.0127296	0.301361
14182	Fgfr1	fibroblast growth factor receptor 1	0.31062	8.80093	2.91364	0.0127577	0.301361
80287	Apobec3	apolipoprotein B mRNA editing enzyme, catalytic polypeptide 3	0.351498	4.14525	2.91354	0.01276	0.301361
13418	Dnajc1	DnaJ heat shock protein family (Hsp40) member C1	0.166652	6.07304	2.91076	0.0128265	0.301708
234663	Dync1li2	dynein, cytoplasmic 1 light intermediate chain 2	0.194874	8.07927	2.90917	0.012865	0.301708
217057	Ptrh2	peptidyl-tRNA hydrolase 2	-0.241525	4.59972	-2.90902	0.0128685	0.301708
67897	Rnmt	RNA (guanine-7-) methyltransferase	-0.235383	5.41676	-2.90714	0.0129138	0.301708
17116	Mab21l1	mab-21-like 1	-1.32643	-1.19102	-2.90683	0.0129213	0.301708
107932	Chd4	chromodomain helicase DNA binding protein 4	-0.190458	9.11179	-2.90542	0.0129556	0.301708
18442	P2ry2	purinergic receptor P2Y, G-protein coupled 2	0.978905	1.08957	2.9037	0.0129973	0.301708
14296	Frat1	frequently rearranged in advanced T cell lymphomas	-0.396779	3.13489	-2.90313	0.0130113	0.301708
118453	Mmp28	matrix metallopeptidase 28 (epilysin)	0.753385	2.53955	2.90298	0.0130149	0.301708
215090	Maneal	mannosidase, endo-alpha-like	-0.47209	3.87391	-2.90115	0.0130595	0.301708
70533	Btf3l4	basic transcription factor 3-like 4	-0.203384	5.64143	-2.89993	0.0130893	0.301708
94092	Trim16	tripartite motif-containing 16	0.464849	3.89387	2.89959	0.0130977	0.301708
12336	Capns1	calpain, small subunit 1	0.254216	8.99869	2.89945	0.0131012	0.301708
14842	Gsx1	GS homeobox 1	-1.72084	-0.0205009	-2.9021	0.0131417	0.301708
19826	Rnps1	RNA binding protein with serine rich domain 1	-0.194818	6.14232	-2.89894	0.0131138	0.301708
211577	Mrgprf	MAS-related GPR, member F	0.952113	-1.61265	2.8982	0.0131319	0.301708
20163	Rsu1	Ras suppressor protein 1	0.166726	6.98347	2.89637	0.013177	0.301736
11864	Arnt2	aryl hydrocarbon receptor nuclear translocator 2	0.33429	8.91425	2.89505	0.0132096	0.301736
54006	Deaf1	DEAF1, transcription factor	-0.188766	5.69951	-2.89497	0.0132117	0.301736
16777	Lamb1	laminin B1	0.999041	7.10208	2.9015	0.0132942	0.301821
16475	Ajuba	ajuba LIM protein	0.310618	7.51544	2.89325	0.0132543	0.301821
109593	Lmo3	LIM domain only 3	-1.20404	1.62366	-2.89589	0.0133072	0.301821
242864	Napepld	N-acyl phosphatidylethanolamine phospholipase D	-0.36157	3.48066	-2.89258	0.013271	0.301821
74617	Scpep1	serine carboxypeptidase 1	-0.489472	8.05374	-2.8979	0.0133832	0.302437
11702	Amd1	S-adenosylmethionine decarboxylase 1	-0.225905	5.5305	-2.88676	0.0134162	0.302437
19047	Ppp1cc	protein phosphatase 1 catalytic subunit gamma	-0.191437	6.22068	-2.88676	0.0134163	0.302437
227867	Epc2	enhancer of polycomb homolog 2	-0.297179	5.28612	-2.88512	0.0134577	0.302437
319149	H3c4	H3 clustered histone 4	0.818356	-0.208671	2.88383	0.0134901	0.302437
74747	Ddit4	DNA-damage-inducible transcript 4	-0.322811	7.55928	-2.88285	0.013515	0.302437
20687	Sp3	trans-acting transcription factor 3	-0.239808	6.78321	-2.88203	0.0135357	0.302437
238266	Syt16	synaptotagmin XVI	-1.30071	-0.53312	-2.88188	0.0135395	0.302437
213121	Ankrd35	ankyrin repeat domain 35	-0.721157	0.471788	-2.88181	0.0135413	0.302437
23942	Mta2	metastasis-associated gene family, member 2	-0.202697	7.08688	-2.87906	0.013611	0.30348
12409	Cbr2	carbonyl reductase 2	1.46793	1.04204	2.88416	0.0137127	0.30523
68145	Etaa1	Ewing tumor-associated antigen 1	-0.367961	4.29759	-2.87271	0.0137739	0.306074
114715	Spred1	sprouty protein with EVH-1 domain 1, related sequence	0.335352	7.30464	2.87186	0.0137981	0.306096
21406	Tcf12	transcription factor 12	-0.464769	8.0639	-2.87503	0.0139639	0.307957
23962	Oasl2	2'-5' oligoadenylate synthetase-like 2	1.43631	-0.326596	2.8675	0.0139089	0.307957
231151	Tada2b	transcriptional adaptor 2B	-0.167844	5.32516	-2.86519	0.0139691	0.307957
27392	Pign	phosphatidylinositol glycan anchor biosynthesis, class N	0.146451	5.69738	2.86451	0.013987	0.307957
76156	Fam131b	family with sequence similarity 131, member B	-0.606268	1.49715	-2.86345	0.0140147	0.307957
98432	Phlpp1	PH domain and leucine rich repeat protein phosphatase 1	0.184091	7.99343	2.86316	0.0140225	0.307957
26401	Map3k1	mitogen-activated protein kinase kinase kinase 1	-0.212284	6.2447	-2.86084	0.0140835	0.30878
230157	Tmeff1	transmembrane protein with EGF-like and two follistatin-like domains 1	-0.351752	5.60037	-2.85749	0.0141719	0.309849
22695	Zfp36	zinc finger protein 36	0.574238	3.31561	2.85721	0.0141793	0.309849
12830	Col4a5	collagen, type IV, alpha 5	0.453807	9.43862	2.85737	0.0142721	0.310622
15289	Hmgb1	high mobility group box 1	-0.272555	6.30514	-2.85476	0.0142447	0.310622
13176	Dcc	DCC netrin 1 receptor	-1.08027	3.7176	-2.85812	0.0144091	0.310622
68427	Slc39a13	solute carrier family 39 (metal ion transporter), member 13	0.345024	6.08317	2.85094	0.0143776	0.310622
17859	Mxi1	MAX interactor 1, dimerization protein	-0.27174	6.17806	-2.84859	0.0144101	0.310622
15902	Id2	inhibitor of DNA binding 2	-0.387202	8.86366	-2.84804	0.0144248	0.310622
93700	Pcdhgb2	protocadherin gamma subfamily B, 2	0.617277	4.31245	2.85384	0.0145241	0.310622
360013	Myo18a	myosin XVIIIA	0.184604	8.20837	2.84548	0.0144942	0.310622
80280	Cdk5rap3	CDK5 regulatory subunit associated protein 3	0.188257	5.47043	2.84485	0.0145114	0.310622
66681	Pgm2	phosphoglucomutase 2	0.197343	5.33121	2.84444	0.0145225	0.310622
403178	Plcxd1	phosphatidylinositol-specific phospholipase C, X domain containing 1	0.486046	2.37199	2.84437	0.0145243	0.310622
83436	Plekha2	pleckstrin homology domain-containing, family A (phosphoinositide binding specific) member 2	0.51878	7.21102	2.85041	0.0146168	0.311139
69554	Klhdc2	kelch domain containing 2	-0.181087	6.9172	-2.84369	0.0145429	0.310622
226442	Zfp281	zinc finger protein 281	-0.196474	5.89176	-2.84354	0.0145468	0.310622
58240	Hs1bp3	HCLS1 binding protein 3	0.37533	4.08921	2.84288	0.0145648	0.310622
74352	Zfp84	zinc finger protein 84	-0.201775	5.31407	-2.84273	0.0145689	0.310622
18858	Pmp22	peripheral myelin protein 22	0.422813	6.89855	2.84878	0.0146611	0.311365
16007	Ccn1	cellular communication network factor 1	0.725744	8.33515	2.84767	0.0146913	0.311365
54366	Ctnnal1	catenin alpha like 1	0.457682	8.54867	2.84556	0.0147439	0.311365
66576	Uqcrh	ubiquinol-cytochrome c reductase hinge protein	-0.282302	7.09023	-2.83724	0.0147194	0.311365
59126	Nek6	NIMA (never in mitosis gene a)-related expressed kinase 6	0.371869	8.17381	2.83762	0.0147458	0.311365
29875	Iqgap1	IQ motif containing GTPase activating protein 1	0.399196	7.34976	2.84032	0.0148775	0.312642
105670	Rcbtb2	regulator of chromosome condensation (RCC1) and BTB (POZ) domain containing protein 2	-0.182501	6.80996	-2.83282	0.0148416	0.312642
15273	Hivep2	human immunodeficiency virus type I enhancer binding protein 2	0.26841	6.14644	2.83203	0.0148635	0.312642
319178	H2bc3	H2B clustered histone 3	-1.00902	-0.980894	-2.8275	0.0149901	0.313766
67678	Lsm3	LSM3 homolog, U6 small nuclear RNA and mRNA degradation associated	-0.351554	4.20086	-2.82593	0.0150342	0.313766
20689	Sall3	spalt like transcription factor 3	-0.211245	6.76661	-2.82511	0.0150573	0.313766
71709	Syde1	synapse defective 1, Rho GTPase, homolog 1 (C. elegans)	0.260702	6.00228	2.82354	0.0151016	0.313766
16582	Kifc3	kinesin family member C3	0.355874	6.30328	2.82536	0.0151638	0.313766
18046	Nfyc	nuclear transcription factor-Y gamma	-0.190582	4.92628	-2.82234	0.0151354	0.313766
105247240	Pnma8c	PNMA family member 8C	0.611382	3.17013	2.81985	0.0152062	0.313766
71586	Ifih1	interferon induced with helicase C domain 1	0.626851	2.07355	2.81894	0.015232	0.313766
12933	Crmp1	collapsin response mediator protein 1	-0.536146	5.4868	-2.82447	0.0153374	0.313766
15354	Hmgb3	high mobility group box 3	-0.41964	5.73176	-2.8234	0.0153545	0.313766
52829	Lurap1l	leucine rich adaptor protein 1-like	1.39388	3.83201	2.82368	0.01536	0.313766
66163	Mrpl4	mitochondrial ribosomal protein L4	-0.16553	5.39687	-2.81703	0.0152865	0.313766
93765	Ube2n	ubiquitin-conjugating enzyme E2N	-0.170593	6.4403	-2.817	0.0152874	0.313766
243538	Cfap100	cilia and flagella associated protein 100	0.586646	3.81838	2.81645	0.0153452	0.313766
100198	H6pd	hexose-6-phosphate dehydrogenase (glucose 1-dehydrogenase)	0.389281	4.1951	2.8153	0.015336	0.313766
269878	Megf8	multiple EGF-like-domains 8	0.283566	7.83491	2.81466	0.0153543	0.313766
382034	Gse1	genetic suppressor element 1, coiled-coil protein	-0.460916	6.62615	-2.8202	0.0154595	0.313766
18516	Pbx3	pre B cell leukemia homeobox 3	-0.317494	4.92436	-2.81193	0.015433	0.313766
223918	Spryd3	SPRY domain containing 3	0.339395	5.19398	2.81191	0.0154335	0.313766
235604	Camkv	CaM kinase-like vesicle-associated	-0.693719	0.284526	-2.8108	0.0154655	0.313766
27643	Ubl4a	ubiquitin-like 4A	-0.30044	4.85396	-2.81074	0.0154672	0.313766
110959	Nudt19	nudix hydrolase 19	-0.208028	5.79866	-2.80983	0.0154936	0.313766
232341	Wnk1	WNK lysine deficient protein kinase 1	0.273866	9.73463	2.80967	0.0154982	0.313766
14802	Gria4	glutamate receptor, ionotropic, AMPA4 (alpha 4)	0.396778	7.10651	2.81544	0.0155966	0.314004
13712	Elk1	ELK1, member of ETS oncogene family	0.200076	5.67164	2.80926	0.0155102	0.313766
13990	Smarcad1	SWI/SNF-related, matrix-associated actin-dependent regulator of chromatin, subfamily a, containing DEAD/H box 1	-0.219854	6.28001	-2.80867	0.0155273	0.313766
18771	Pknox1	Pbx/knotted 1 homeobox	-0.290645	4.65791	-2.80704	0.0155747	0.314004
267019	Rps15a	ribosomal protein S15A	-0.337071	5.73469	-2.80437	0.0156527	0.314004
12874	Cpd	carboxypeptidase D	0.321085	7.48176	2.8043	0.0156548	0.314004
70769	Nolc1	nucleolar and coiled-body phosphoprotein 1	-0.240915	5.98223	-2.80345	0.0156797	0.314004
22099	Tsn	translin	-0.207704	7.38053	-2.80336	0.0156823	0.314004
50770	Atp11a	ATPase, class VI, type 11A	0.292375	6.88666	2.80133	0.015742	0.314375
77015	Mpped2	metallophosphoesterase domain containing 2	-0.353779	3.90652	-2.80058	0.015764	0.314375
54354	Rassf5	Ras association (RalGDS/AF-6) domain family member 5	1.06088	1.44532	2.79854	0.0158242	0.314375
22034	Traf6	TNF receptor-associated factor 6	-0.196402	5.34877	-2.798	0.0158403	0.314375
246293	Klhl8	kelch-like 8	-0.251058	4.81363	-2.79794	0.015842	0.314375
72117	Naa50	N(alpha)-acetyltransferase 50, NatE catalytic subunit	-0.165116	7.46893	-2.79787	0.0158442	0.314375
13446	Doc2a	double C2, alpha	-0.379086	2.87552	-2.79703	0.0158689	0.314391
56233	Hdac7	histone deacetylase 7	0.572024	6.22762	2.79974	0.0160574	0.316694
12390	Cav2	caveolin 2	0.632202	5.2472	2.79867	0.0160893	0.316849
58178	Sorcs1	sortilin-related VPS10 domain containing receptor 1	0.258007	8.11512	2.79242	0.0160062	0.316175
12705	Cited1	Cbp/p300-interacting transactivator with Glu/Asp-rich carboxy-terminal domain 1	-0.473845	4.01901	-2.7924	0.016007	0.316175
232313	Gxylt2	glucoside xylosyltransferase 2	0.770997	5.6274	2.79072	0.0163281	0.319576
667250	H3f5	H3.5 histone	-0.23803	5.54506	-2.78339	0.0162788	0.319576
231717	Pheta1	PH domain containing endocytic trafficking adaptor 1	-0.294582	4.87436	-2.78158	0.0163338	0.319576
328949	Mcc	mutated in colorectal cancers	0.336031	5.98537	2.78185	0.0163417	0.319576
14735	Gpc4	glypican 4	0.404359	10.0907	2.78108	0.0163493	0.319576
21847	Klf10	Kruppel-like transcription factor 10	0.51866	4.43226	2.78322	0.0164261	0.320127
77605	H2az2	H2A.Z histone variant 2	-0.244776	7.04129	-2.77995	0.0163838	0.319777
66403	Asf1a	anti-silencing function 1A histone chaperone	-0.19611	5.59462	-2.77739	0.0164622	0.320355
228911	Tshz2	teashirt zinc finger family member 2	-0.368268	4.64129	-2.77536	0.0165247	0.320761
22350	Ezr	ezrin	0.297058	9.03619	2.77513	0.0165318	0.320761
11564	Adsl	adenylosuccinate lyase	-0.15907	5.72896	-2.77346	0.0165838	0.321035
12808	Cobl	cordon-bleu WH2 repeat	0.904364	1.94579	2.77184	0.0166338	0.321035
227835	Gtdc1	glycosyltransferase-like domain containing 1	-0.263751	4.45583	-2.77018	0.0166855	0.321035
20846	Stat1	signal transducer and activator of transcription 1	0.298534	5.45232	2.7699	0.0166942	0.321035
14268	Fn1	fibronectin 1	1.46475	9.35878	2.77516	0.0168059	0.321035
52530	Nhp2	NHP2 ribonucleoprotein	-0.26822	5.09669	-2.76846	0.0167391	0.321035
12812	Coil	coilin	-0.358557	4.80171	-2.76825	0.0167459	0.321035
70054	Ccdc89	coiled-coil domain containing 89	0.959256	0.628247	2.76665	0.0167958	0.321035
396184	Flrt1	fibronectin leucine rich transmembrane protein 1	-0.995976	2.01249	-2.76747	0.0168144	0.321035
208795	Tmem63a	transmembrane protein 63a	0.331366	5.39961	2.76616	0.0168113	0.321035
93882	Pcdhb11	protocadherin beta 11	-0.457575	3.95121	-2.76608	0.0168139	0.321035
75571	Spata9	spermatogenesis associated 9	-0.894539	0.221481	-2.76372	0.0168881	0.321532
12725	Clcn3	chloride channel, voltage-sensitive 3	0.204987	7.74633	2.76227	0.0169339	0.321532
66962	Swsap1	SWIM type zinc finger 7 associated protein 1	-0.335263	3.8892	-2.76216	0.0169373	0.321532
22187	Ubb	ubiquitin B	-0.218804	9.88576	-2.7604	0.0169932	0.321532
16478	Jund	jun D proto-oncogene	0.274697	7.654	2.75996	0.017007	0.321532
16400	Itga3	integrin alpha 3	1.01604	7.05733	2.76559	0.0171067	0.321532
320360	Ric3	RIC3 acetylcholine receptor chaperone	-0.415425	4.7651	-2.75979	0.0170127	0.321532
17698	Msn	moesin	0.552736	8.60943	2.76511	0.017122	0.321532
103841	Cuedc1	CUE domain containing 1	0.257279	6.53973	2.75939	0.0170251	0.321532
54122	Uevld	UEV and lactate/malate dehyrogenase domains	0.276966	4.49598	2.75901	0.0170374	0.321532
19241	Tmsb4x	thymosin, beta 4, X chromosome	0.459086	10.4047	2.75773	0.0170934	0.321532
215512	Fam117a	family with sequence similarity 117, member A	-0.502298	4.38361	-2.75746	0.0172038	0.321532
20688	Sp4	trans-acting transcription factor 4	-0.217582	5.15205	-2.7551	0.0171621	0.321532
75764	Slx1b	SLX1 structure-specific endonuclease subunit homolog B (S. cerevisiae)	-0.265521	4.00607	-2.75501	0.017165	0.321532
67416	Armcx2	armadillo repeat containing, X-linked 2	0.214275	7.10776	2.75296	0.017231	0.321532
20918	Eif1	eukaryotic translation initiation factor 1	-0.192585	7.20795	-2.75294	0.0172315	0.321532
96957	Tmem62	transmembrane protein 62	0.28666	4.83389	2.75089	0.0172976	0.322308
216152	Plppr3	phospholipid phosphatase related 3	-0.719905	2.99777	-2.7493	0.0173647	0.323101
329506	Ctdspl2	CTD small phosphatase like 2	-0.188419	5.49496	-2.74722	0.0174164	0.323295
76448	Ppp1r18	protein phosphatase 1, regulatory subunit 18	0.514879	5.20034	2.75262	0.0175226	0.323749
100088	Rcc1	regulator of chromosome condensation 1	-0.376248	4.8695	-2.74698	0.0174242	0.323295
170644	Ubn1	ubinuclein 1	-0.168498	6.15245	-2.74549	0.0174729	0.323489
69553	Ripor3	RIPOR family member 3	1.2563	0.311226	2.74515	0.0174839	0.323489
210274	Shank2	SH3 and multiple ankyrin repeat domains 2	-0.547911	4.06313	-2.74426	0.0176217	0.324483
83602	Gtf2a1	general transcription factor II A, 1	-0.184173	5.85408	-2.74129	0.0176105	0.324483
12729	Clns1a	chloride channel, nucleotide-sensitive, 1A	-0.155535	5.83611	-2.7405	0.0176363	0.324483
54721	Tyk2	tyrosine kinase 2	0.276224	4.35843	2.73906	0.0176837	0.324784
268783	Mtmr12	myotubularin related protein 12	0.185623	5.20708	2.73833	0.0177079	0.324784
19697	Rela	v-rel reticuloendotheliosis viral oncogene homolog A (avian)	0.156633	6.08887	2.73776	0.0177267	0.324784
77134	Hnrnpa0	heterogeneous nuclear ribonucleoprotein A0	-0.246939	8.76097	-2.73651	0.0177682	0.324955
14696	Gnb4	guanine nucleotide binding protein (G protein), beta 4	-0.544262	4.51182	-2.74089	0.0179076	0.324955
52705	Krr1	KRR1, small subunit (SSU) processome component, homolog (yeast)	-0.223441	5.12576	-2.73483	0.0178242	0.324955
75612	Gns	glucosamine (N-acetyl)-6-sulfatase	0.235039	7.55938	2.73469	0.0178287	0.324955
66624	Spcs2	signal peptidase complex subunit 2 homolog (S. cerevisiae)	-0.181868	7.35196	-2.73336	0.0178732	0.324955
20750	Spp1	secreted phosphoprotein 1	1.81601	2.06	2.73788	0.0180078	0.324955
102371	Myzap	myocardial zonula adherens protein	0.884504	-0.536736	2.73239	0.0179054	0.324955
27047	Omd	osteomodulin	-0.502893	4.15251	-2.73277	0.017913	0.324955
319801	Tigar	Trp53 induced glycolysis regulatory phosphatase	0.269935	4.15106	2.73118	0.017946	0.324955
217371	Rab40b	Rab40B, member RAS oncogene family	-0.457499	2.03619	-2.7304	0.017972	0.324955
208768	Sde2	SDE2 telomere maintenance homolog (S. pombe)	-0.161425	5.09284	-2.72985	0.0179906	0.324955
103537	Mbtd1	mbt domain containing 1	-0.300585	5.9402	-2.72831	0.0180423	0.325131
16589	Uhmk1	U2AF homology motif (UHM) kinase 1	0.257444	7.54426	2.72583	0.018126	0.325592
75725	Phf14	PHD finger protein 14	-0.165628	6.22443	-2.72495	0.0181558	0.325592
67781	Ilf2	interleukin enhancer binding factor 2	-0.241735	6.58719	-2.72474	0.0181628	0.325592
16570	Kif3c	kinesin family member 3C	0.203936	6.74247	2.72441	0.0181741	0.325592
19276	Ptprn2	protein tyrosine phosphatase receptor type N polypeptide 2	-0.309378	4.88159	-2.72389	0.0181916	0.325592
13972	Gnb1l	guanine nucleotide binding protein (G protein), beta polypeptide 1-like	-0.355704	2.44993	-2.72307	0.0182196	0.325651
211006	Sepsecs	Sep (O-phosphoserine) tRNA:Sec (selenocysteine) tRNA synthase	-0.173508	4.77636	-2.72189	0.0182595	0.325921
94187	Zfp423	zinc finger protein 423	-0.359825	7.22408	-2.72202	0.0184249	0.327984
108075	Ltbp4	latent transforming growth factor beta binding protein 4	0.524876	3.18741	2.71713	0.0184225	0.327984
13389	Dll3	delta like canonical Notch ligand 3	-1.47815	2.91471	-2.72233	0.0185336	0.328584
217830	Dglucy	D-glutamate cyclase	0.615917	4.69017	2.72102	0.0185785	0.328937
20418	Shc3	src homology 2 domain-containing transforming protein C3	0.347068	7.09739	2.71825	0.0185246	0.328584
54616	Extl3	exostosin-like glycosyltransferase 3	0.229674	7.72219	2.71496	0.0184971	0.328584
23936	Lynx1	Ly6/neurotoxin 1	0.439373	5.48412	2.72025	0.0186052	0.328966
106489	Sft2d1	SFT2 domain containing 1	0.357763	3.01252	2.71038	0.0186559	0.329421
217082	Hlf	hepatic leukemia factor	-0.504683	5.46028	-2.71562	0.0187653	0.329625
78593	Nrip3	nuclear receptor interacting protein 3	0.75052	0.555802	2.70933	0.0186924	0.329623
73132	Slc25a16	solute carrier family 25 (mitochondrial carrier, Graves disease autoantigen), member 16	-0.163256	5.10673	-2.70822	0.0187313	0.329625
68966	Ngdn	neuroguidin, EIF4E binding protein	-0.288302	4.35228	-2.70645	0.0187932	0.329625
216760	Mfap3	microfibrillar-associated protein 3	-0.147948	6.53152	-2.70626	0.0187998	0.329625
60406	Sap30	sin3 associated polypeptide	-0.327085	4.68259	-2.70498	0.0188446	0.329625
72000	Lmntd2	lamin tail domain containing 2	0.989971	-0.389867	2.70492	0.0188469	0.329625
244238	Mrgpre	MAS-related GPR, member E	0.415528	3.41041	2.70387	0.0188838	0.329625
58859	Efemp2	epidermal growth factor-containing fibulin-like extracellular matrix protein 2	0.233676	7.00786	2.70361	0.018893	0.329625
109880	Braf	Braf transforming gene	0.284186	7.03054	2.70172	0.0189597	0.33035
103511	Calhm5	calcium homeostasis modulator family member 5	0.663093	1.78019	2.69732	0.0191158	0.332019
319480	Itga11	integrin alpha 11	1.35935	0.348513	2.69712	0.0191307	0.332019
320078	Olfml2b	olfactomedin-like 2B	0.960224	3.01206	2.70211	0.0192402	0.332019
11416	Slc33a1	solute carrier family 33 (acetyl-CoA transporter), member 1	0.239266	5.92915	2.69638	0.0191494	0.332019
107733	Mrpl41	mitochondrial ribosomal protein L41	-0.218277	4.84741	-2.69543	0.019183	0.332019
26390	Mapkbp1	mitogen-activated protein kinase binding protein 1	0.229156	6.00507	2.69409	0.0192313	0.332019
384569	Nova2	NOVA alternative splicing regulator 2	-0.228393	6.63069	-2.69406	0.0192322	0.332019
67674	Trmt112	tRNA methyltransferase 11-2	-0.336848	3.0418	-2.69336	0.0192574	0.332019
414758	Zfp950	zinc finger protein 950	0.430668	4.33869	2.69104	0.0193409	0.332042
12332	Capg	capping actin protein, gelsolin like	1.05406	-0.211083	2.69073	0.019352	0.332042
66373	Lsm5	LSM5 homolog, U6 small nuclear RNA and mRNA degradation associated	-0.572342	0.910994	-2.68945	0.0193982	0.332042
237615	Ankrd52	ankyrin repeat domain 52	0.229681	7.70836	2.6889	0.019418	0.332042
71954	Suds3	suppressor of defective silencing 3 homolog (S. cerevisiae)	-0.161591	6.88785	-2.68778	0.0194588	0.332042
384309	Trim56	tripartite motif-containing 56	0.246898	5.13946	2.68753	0.0194676	0.332042
20319	Sfrp2	secreted frizzled-related protein 2	-0.910652	0.986141	-2.68597	0.0195243	0.332042
18764	Pkd2	polycystin 2, transient receptor potential cation channel	0.218999	6.93679	2.68525	0.0195507	0.332042
327987	Med13	mediator complex subunit 13	-0.162119	7.21025	-2.6849	0.0195632	0.332042
66161	Pop4	processing of precursor 4, ribonuclease P/MRP family, (S. cerevisiae)	-0.189125	5.53783	-2.6832	0.0196255	0.332042
225341	Lims2	LIM and senescent cell antigen like domains 2	0.973956	0.183573	2.68272	0.0196431	0.332042
67030	Fancl	Fanconi anemia, complementation group L	-0.372687	2.39212	-2.68136	0.0196929	0.332042
78388	Mvp	major vault protein	0.606751	4.45527	2.68489	0.0198627	0.332042
231637	Ssh1	slingshot protein phosphatase 1	0.190898	5.50242	2.67913	0.0197747	0.332042
240514	Ccdc85b	coiled-coil domain containing 85B	0.267199	5.2462	2.67898	0.0197805	0.332042
240084	Cchcr1	coiled-coil alpha-helical rod protein 1	0.434569	4.80288	2.68037	0.0198441	0.332042
17184	Matr3	matrin 3	-0.192868	8.40598	-2.67757	0.0198323	0.332042
233033	Samd4b	sterile alpha motif domain containing 4B	0.200965	7.54991	2.67746	0.0198364	0.332042
19091	Prkg1	protein kinase, cGMP-dependent, type I	0.843474	1.87731	2.67731	0.019842	0.332042
16832	Ldhb	lactate dehydrogenase B	-0.297528	8.34675	-2.67688	0.019858	0.332042
17133	Maff	v-maf musculoaponeurotic fibrosarcoma oncogene family, protein F (avian)	1.23615	4.05279	2.68067	0.0200182	0.332042
23918	Impdh2	inosine monophosphate dehydrogenase 2	-0.255114	3.8797	-2.67534	0.0199149	0.332042
13383	Dlg1	discs large MAGUK scaffold protein 1	0.188658	6.6872	2.67387	0.0199697	0.332042
68316	Apoo	apolipoprotein O	-0.444341	1.86419	-2.67334	0.0199894	0.332042
76478	Haus8	4HAUS augmin-like complex, subunit 8	0.283349	4.55499	2.67325	0.0199927	0.332042
15024	H2-T10	histocompatibility 2, T region locus 10	0.632477	1.65444	2.6729	0.0200057	0.332042
102637366	Krbox5	KRAB box domain containing 5	1.04427	0.0168989	2.67255	0.0200186	0.332042
101142	Itfg2	integrin alpha FG-GAP repeat containing 2	-0.287988	4.05859	-2.67192	0.0200423	0.332042
17436	Me1	malic enzyme 1, NADP(+)-dependent, cytosolic	0.331861	7.1562	2.67321	0.0200868	0.332042
195727	Nhs	NHS actin remodeling regulator	0.498002	3.30671	2.67138	0.0200623	0.332042
69228	Zfp746	zinc finger protein 746	-0.211843	5.6606	-2.67126	0.0200668	0.332042
66109	Tspan13	tetraspanin 13	-0.304534	5.56926	-2.67047	0.0200962	0.332042
23994	Dazap2	DAZ associated protein 2	-0.168302	8.0558	-2.66893	0.0201542	0.332042
19267	Ptpre	protein tyrosine phosphatase receptor type E	0.687417	3.74048	2.67347	0.0202864	0.332042
74718	Snx16	sorting nexin 16	0.406337	3.19655	2.66768	0.020201	0.332042
11461	Actb	actin, beta	0.247506	11.4974	2.66696	0.0202282	0.332042
26905	Eif2s3x	eukaryotic translation initiation factor 2, subunit 3, structural gene X-linked	0.452977	6.94557	2.67179	0.0203495	0.332042
68250	Ciao2a	cytosolic iron-sulfur assembly component 2A	-0.216439	5.1906	-2.66461	0.0203167	0.332042
18710	Pik3r3	phosphoinositide-3-kinase regulatory subunit 3	-0.246884	8.50863	-2.66433	0.0203274	0.332042
234515	Inpp4b	inositol polyphosphate-4-phosphatase, type II	0.481239	3.25838	2.66367	0.0203524	0.332042
69020	Zfp707	zinc finger protein 707	-0.383511	2.9594	-2.66336	0.0203644	0.332042
13209	Ddx6	DEAD-box helicase 6	-0.184308	8.41617	-2.66255	0.0203947	0.332042
216795	Wnt9a	wingless-type MMTV integration site family, member 9A	0.523018	3.66837	2.66061	0.0204687	0.332042
59031	Chst12	carbohydrate sulfotransferase 12	0.461292	3.48618	2.66059	0.0204694	0.332042
14432	Gap43	growth associated protein 43	0.554698	5.63271	2.66417	0.0206379	0.332042
17826	Fam89b	family with sequence similarity 89, member B	-0.209103	5.779	-2.65857	0.0205465	0.332042
109161	Ube2q2	ubiquitin-conjugating enzyme E2Q family member 2	-0.19398	4.92537	-2.65853	0.0205482	0.332042
18783	Pla2g4a	phospholipase A2, group IVA (cytosolic, calcium-dependent)	0.742554	3.27537	2.66107	0.0207215	0.332042
12696	Cirbp	cold inducible RNA binding protein	-0.319469	6.17124	-2.65605	0.0206803	0.332042
11792	Apex1	apurinic/apyrimidinic endonuclease 1	-0.248522	5.74181	-2.65449	0.020703	0.332042
18033	Nfkb1	nuclear factor of kappa light polypeptide gene enhancer in B cells 1, p105	0.319475	5.83194	2.65376	0.0207312	0.332042
99011	Pomt1	protein-O-mannosyltransferase 1	0.276684	5.04798	2.65354	0.0207397	0.332042
23797	Akt3	thymoma viral proto-oncogene 3	-0.253086	6.81211	-2.65329	0.0207496	0.332042
93875	Pcdhb4	protocadherin beta 4	-0.796597	2.19276	-2.64868	0.0209283	0.332042
245474	Dkc1	dyskeratosis congenita 1, dyskerin	-0.303874	5.17761	-2.64848	0.0209359	0.332042
230936	Phf13	PHD finger protein 13	0.214721	5.1915	2.64826	0.0209447	0.332042
240869	Zbtb37	zinc finger and BTB domain containing 37	0.344606	3.66482	2.64768	0.0209671	0.332042
53412	Ppp1r3c	protein phosphatase 1, regulatory subunit 3C	-0.583797	4.83656	-2.6519	0.0211111	0.332042
231889	Bud31	BUD31 homolog	-0.14334	5.76077	-2.64686	0.0209993	0.332042
208092	Chmp6	charged multivesicular body protein 6	-0.177716	5.29211	-2.6466	0.0210095	0.332042
20336	Exoc4	exocyst complex component 4	0.222228	7.90284	2.64659	0.0210097	0.332042
11305	Abca2	ATP-binding cassette, sub-family A member 2	0.227198	7.04736	2.64625	0.0210231	0.332042
16599	Klf3	Kruppel-like transcription factor 3 (basic)	0.349022	7.35096	2.6486	0.0210923	0.332042
67874	Rprm	reprimo, TP53 dependent G2 arrest mediator candidate	0.424493	6.49126	2.64989	0.0211895	0.332042
101544	Zfp575	zinc finger protein 575	1.1698	-0.206379	2.64297	0.0211516	0.332042
18761	Prkcq	protein kinase C, theta	-0.616411	4.48248	-2.64732	0.0212904	0.332042
114716	Spred2	sprouty-related EVH1 domain containing 2	0.453411	5.39344	2.64678	0.0213115	0.332042
75767	Rab11fip1	RAB11 family interacting protein 1 (class I)	1.13994	1.76961	2.64612	0.0213045	0.332042
16362	Irf1	interferon regulatory factor 1	0.337384	4.04328	2.64159	0.0212063	0.332042
18034	Nfkb2	nuclear factor of kappa light polypeptide gene enhancer in B cells 2, p49/p100	0.307317	4.65182	2.64142	0.0212129	0.332042
66409	Rsl1d1	ribosomal L1 domain containing 1	-0.222714	6.17419	-2.64125	0.0212196	0.332042
210766	Brcc3	BRCA1/BRCA2-containing complex, subunit 3	-0.252908	4.10657	-2.64075	0.0212394	0.332042
20024	Sub1	SUB1 homolog, transcriptional regulator	-0.228274	7.36926	-2.64068	0.0212422	0.332042
12877	Cpeb1	cytoplasmic polyadenylation element binding protein 1	0.971853	2.1322	2.643	0.0213012	0.332042
16410	Itgav	integrin alpha V	0.626912	7.64603	2.64546	0.0213636	0.332042
19293	Pvalb	parvalbumin	0.995177	0.72991	2.6406	0.0212454	0.332042
226525	Rasal2	RAS protein activator like 2	0.297409	8.03151	2.64053	0.0212479	0.332042
13199	Ddn	dendrin	-0.839632	1.26846	-2.64019	0.0212615	0.332042
19246	Ptpn1	protein tyrosine phosphatase, non-receptor type 1	-0.175355	6.8675	-2.63813	0.0213432	0.332042
233147	Zfp939	zinc finger protein 939	-0.385685	1.89219	-2.6366	0.0214039	0.332042
12161	Bmp6	bone morphogenetic protein 6	1.13848	4.40402	2.64052	0.0215593	0.332042
224650	Anks1	ankyrin repeat and SAM domain containing 1	-0.376628	5.52542	-2.63807	0.0215013	0.332042
56349	Net1	neuroepithelial cell transforming gene 1	0.296396	4.64319	2.63523	0.0214587	0.332042
224170	Dzip3	DAZ interacting protein 3, zinc finger	0.172597	6.36011	2.63505	0.0214656	0.332042
208890	Slc26a7	solute carrier family 26, member 7	-0.675788	1.50953	-2.63447	0.0214889	0.332042
74442	Sgms2	sphingomyelin synthase 2	0.953368	4.42607	2.63852	0.021639	0.332042
433904	Ociad2	OCIA domain containing 2	0.772539	4.30842	2.63787	0.0216651	0.332042
67471	Gpatch1	G patch domain containing 1	-0.209943	4.23365	-2.63195	0.0215897	0.332042
22596	Xrcc5	X-ray repair complementing defective repair in Chinese hamster cells 5	0.213324	4.57357	2.6312	0.02162	0.332042
116701	Fgfrl1	fibroblast growth factor receptor-like 1	0.217816	7.07004	2.63098	0.0216288	0.332042
57266	Cxcl14	C-X-C motif chemokine ligand 14	1.41692	-0.405125	2.62977	0.0216775	0.332042
19270	Ptprg	protein tyrosine phosphatase receptor type G	0.160552	7.45064	2.62922	0.0216996	0.332042
16323	Inhba	inhibin beta-A	0.941101	0.615802	2.6288	0.0217167	0.332042
76251	Ercc6l2	excision repair cross-complementing rodent repair deficiency, complementation group 6 like 2	0.246219	5.30009	2.62815	0.0217427	0.332042
22346	Vhl	von Hippel-Lindau tumor suppressor	-0.21048	6.45875	-2.62746	0.0217708	0.332042
319888	Oacyl	O-acyltransferase like	-1.00802	-0.917796	-2.62693	0.0217922	0.332042
67681	Mrpl18	mitochondrial ribosomal protein L18	-0.181542	4.98883	-2.62646	0.0218114	0.332042
104831	Ptpn23	protein tyrosine phosphatase, non-receptor type 23	0.207603	6.74556	2.62565	0.0218441	0.332042
66922	Rras2	related RAS viral (r-ras) oncogene 2	0.593368	5.8331	2.63033	0.0219685	0.332042
56534	Hspb3	heat shock protein 3	-0.970118	-0.104648	-2.62418	0.021904	0.332042
93843	Pnck	pregnancy upregulated non-ubiquitously expressed CaM kinase	-0.605022	1.26159	-2.62391	0.0219149	0.332042
71093	Atoh8	atonal bHLH transcription factor 8	0.401274	5.94574	2.62705	0.0221018	0.332042
67549	Gpr89	G protein-coupled receptor 89	0.221558	4.1274	2.62233	0.0219794	0.332042
18414	Osmr	oncostatin M receptor	0.907378	4.92084	2.62645	0.0221266	0.332042
93695	Gpnmb	glycoprotein (transmembrane) nmb	2.17371	-0.332613	2.62557	0.0221623	0.332042
98732	Rab3gap2	RAB3 GTPase activating protein subunit 2	0.193051	5.9951	2.62057	0.0220516	0.332042
17760	Map6	microtubule-associated protein 6	0.367705	5.23439	2.62103	0.0220762	0.332042
12578	Cdkn2a	cyclin dependent kinase inhibitor 2A	0.86881	5.13683	2.62409	0.022223	0.332042
52245	Commd2	COMM domain containing 2	-0.240005	4.37908	-2.61781	0.0221649	0.332042
14962	Cfb	complement factor B	-0.3806	2.1829	-2.61662	0.022214	0.332042
80732	Mynn	myoneurin	-0.170412	5.21115	-2.61636	0.0222245	0.332042
71721	Fam13c	family with sequence similarity 13, member C	0.289257	5.48741	2.61592	0.0222426	0.332042
20591	Kdm5c	lysine demethylase 5C	0.421177	7.82464	2.61969	0.022404	0.332042
98402	Sh3bp4	SH3-domain binding protein 4	0.366911	6.05812	2.619	0.0224134	0.332042
12166	Bmpr1a	bone morphogenetic protein receptor, type 1A	-0.239301	9.13063	-2.61424	0.0223125	0.332042
14118	Fbn1	fibrillin 1	0.667497	6.01253	2.61837	0.0224586	0.332042
52040	Ppp1r10	protein phosphatase 1, regulatory subunit 10	-0.198259	6.50228	-2.61365	0.0223368	0.332042
12064	Bdnf	brain derived neurotrophic factor	-0.283016	4.14951	-2.61262	0.0223795	0.332042
278676	AY358078	cDNA sequence AY358078	0.712283	0.558695	2.61248	0.0223856	0.332042
108899	Zfta	zinc finger translocation associated	-0.314227	6.58464	-2.61297	0.0224161	0.332042
269610	Chd5	chromodomain helicase DNA binding protein 5	-0.498195	3.0903	-2.61038	0.022473	0.332042
63955	Cables1	CDK5 and Abl enzyme substrate 1	0.468448	4.80435	2.61462	0.0225952	0.332042
23887	Ggt5	gamma-glutamyltransferase 5	1.04453	1.60594	2.6104	0.0225463	0.332042
26559	Hunk	hormonally upregulated Neu-associated kinase	0.305508	5.83923	2.60881	0.0225384	0.332042
30935	Tor3a	torsin family 3, member A	0.209701	5.12068	2.60872	0.0225424	0.332042
66058	Tmem176a	transmembrane protein 176A	0.610782	5.51896	2.61307	0.0226791	0.332042
227612	Tor4a	torsin family 4, member A	0.828949	0.0205096	2.60745	0.0225956	0.332042
208777	Sned1	sushi, nidogen and EGF-like domains 1	0.760233	6.9063	2.61069	0.0227791	0.332042
24069	Sufu	SUFU negative regulator of hedgehog signaling	-0.19036	5.70699	-2.60548	0.0226784	0.332042
11532	Adh5	alcohol dehydrogenase 5 (class III), chi polypeptide	-0.192783	6.92762	-2.60406	0.0227384	0.332042
99326	Garnl3	GTPase activating RANGAP domain-like 3	0.357231	4.18451	2.60401	0.0227404	0.332042
67480	Cwc25	CWC25 spliceosome-associated protein	-0.192523	4.88727	-2.60268	0.0227965	0.332042
320772	Mdga2	MAM domain containing glycosylphosphatidylinositol anchor 2	0.416571	6.04659	2.60499	0.0230199	0.332042
52830	Pnrc2	proline-rich nuclear receptor coactivator 2	-0.245838	7.4902	-2.59999	0.0229106	0.332042
56327	Arl2	ADP-ribosylation factor-like 2	0.255195	5.14318	2.59998	0.0229114	0.332042
18797	Plcb3	phospholipase C, beta 3	-0.179725	6.22149	-2.59983	0.0229175	0.332042
209815	Tbc1d25	TBC1 domain family, member 25	0.345428	3.28344	2.59921	0.022944	0.332042
66412	Arrdc4	arrestin domain containing 4	0.29023	4.88719	2.59678	0.0230477	0.332042
217310	Hid1	HID1 domain containing	-0.181237	5.62596	-2.59648	0.0230605	0.332042
67091	Trappc6a	trafficking protein particle complex 6A	-0.349537	3.29861	-2.59607	0.0230783	0.332042
55944	Eif3d	eukaryotic translation initiation factor 3, subunit D	-0.181697	6.94222	-2.59556	0.0230999	0.332042
66175	Mustn1	musculoskeletal, embryonic nuclear protein 1	2.02741	0.996005	2.6001	0.0232281	0.332042
382571	Kcnf1	potassium voltage-gated channel, subfamily F, member 1	1.32635	2.86875	2.59973	0.0232439	0.332042
16978	Lrrfip1	leucine rich repeat (in FLII) interacting protein 1	0.51992	6.44701	2.59806	0.0233157	0.332042
226518	Nmnat2	nicotinamide nucleotide adenylyltransferase 2	0.599696	5.45674	2.59791	0.0233219	0.332042
66422	Dctpp1	dCTP pyrophosphatase 1	-0.514782	3.39516	-2.59275	0.0232206	0.332042
13860	Eps8	epidermal growth factor receptor pathway substrate 8	0.310544	4.04089	2.59229	0.0232406	0.332042
19941	Rpl26	ribosomal protein L26	-0.270688	5.11041	-2.59129	0.0232837	0.332042
216767	Mrpl22	mitochondrial ribosomal protein L22	-0.24729	4.25721	-2.59096	0.0232982	0.332042
12364	Casp12	caspase 12	0.647512	5.57487	2.59536	0.0234318	0.332042
99681	Tchh	trichohyalin	1.50049	0.454471	2.59477	0.0234231	0.332042
26466	Zfp260	zinc finger protein 260	-0.192335	6.09263	-2.59064	0.023312	0.332042
326622	Upf2	UPF2 regulator of nonsense transcripts homolog (yeast)	-0.166269	5.69349	-2.59052	0.023317	0.332042
216613	Ccdc85a	coiled-coil domain containing 85A	0.374309	5.5281	2.59218	0.0234146	0.332042
545389	Cep170	centrosomal protein 170	0.183032	7.29627	2.58973	0.0233514	0.332042
228960	Stx16	syntaxin 16	0.322846	6.11054	2.59086	0.0233908	0.332042
69668	Ccdc115	coiled-coil domain containing 115	-0.305384	4.01852	-2.58961	0.0233568	0.332042
104175	Sbk1	SH3-binding kinase 1	-0.301642	7.49783	-2.58951	0.0233609	0.332042
80893	Tmprss5	transmembrane protease, serine 5 (spinesin)	-1.27505	-0.680367	-2.5891	0.0233787	0.332042
244484	Wdr17	WD repeat domain 17	0.48689	1.82739	2.58848	0.0234056	0.332042
52440	Tax1bp1	Tax1 (human T cell leukemia virus type I) binding protein 1	-0.142375	7.7399	-2.58778	0.0234362	0.332042
243833	Zfp128	zinc finger protein 128	-0.331791	3.25509	-2.58724	0.0234595	0.332042
106794	Dhx57	DExH-box helicase 57	0.247253	4.9626	2.58721	0.0234607	0.332042
14229	Fkbp5	FK506 binding protein 5	-0.440821	3.64879	-2.58719	0.0234617	0.332042
20823	Ssb	small RNA binding exonuclease protection factor La	-0.203574	7.22065	-2.58633	0.0234992	0.332042
15259	Hipk3	homeodomain interacting protein kinase 3	0.420428	7.48875	2.59081	0.0236294	0.332042
68016	Cavin4	caveolae associated 4	-0.906485	-0.15348	-2.58524	0.0235466	0.332042
69499	Tsr2	TSR2 20S rRNA accumulation	-0.222552	4.85213	-2.58461	0.0235741	0.332042
218441	Zfyve16	zinc finger, FYVE domain containing 16	0.207266	5.38513	2.58401	0.0236007	0.332042
240028	Lnpep	leucyl/cystinyl aminopeptidase	0.376357	6.89252	2.58817	0.0237443	0.332042
72828	Ubash3b	ubiquitin associated and SH3 domain containing, B	0.456365	3.35883	2.58359	0.023619	0.332042
235459	Gtf2a2	general transcription factor II A, 2	-0.21658	4.92784	-2.58282	0.0236529	0.332042
13836	Epha2	Eph receptor A2	0.973333	4.39872	2.58628	0.0238273	0.332042
67138	Herc6	hect domain and RLD 6	0.426512	2.84722	2.58177	0.0236988	0.332042
231380	Uba6	ubiquitin-like modifier activating enzyme 6	0.199135	4.73053	2.58169	0.0237023	0.332042
667370	Ifit3b	interferon-induced protein with tetratricopeptide repeats 3B	1.10086	1.49891	2.58368	0.0237705	0.332042
50767	Pnpla6	patatin-like phospholipase domain containing 6	0.345836	5.68913	2.58238	0.0237967	0.332042
18393	Orc2	origin recognition complex, subunit 2	-0.216256	5.53541	-2.58037	0.0237606	0.332042
243771	Parp12	poly (ADP-ribose) polymerase family, member 12	0.204973	5.06387	2.57948	0.0237998	0.332042
17828	Bloc1s5	biogenesis of lysosomal organelles complex-1, subunit 5, muted	-0.227263	4.97358	-2.57942	0.0238023	0.332042
30938	Fgd3	FYVE, RhoGEF and PH domain containing 3	0.369613	4.81214	2.57903	0.0238197	0.332042
20190	Ryr1	ryanodine receptor 1, skeletal muscle	-1.39491	-0.0990585	-2.57698	0.0239104	0.332727
98952	Eeig1	estrogen-induced osteoclastogenesis regulator 1	-0.163436	5.47913	-2.57661	0.023927	0.332727
269424	Jade1	jade family PHD finger 1	-0.288728	5.2945	-2.57502	0.0239977	0.333357
286940	Flnb	filamin, beta	0.659352	8.82557	2.57786	0.0241994	0.335451
230103	Npr2	natriuretic peptide receptor 2	0.266456	5.88196	2.57287	0.0240933	0.334333
74186	Ccdc3	coiled-coil domain containing 3	-0.510135	7.15316	-2.57725	0.0242265	0.335474
20947	Swap70	SWA-70 protein	0.465007	5.78297	2.57411	0.024367	0.335802
12609	Cebpd	CCAAT/enhancer binding protein delta	0.539567	5.37475	2.57387	0.0243778	0.335802
68810	Nexn	nexilin	-0.258578	5.5833	-2.5684	0.024294	0.335802
338354	Zfp780b	zinc finger protein 780B	-0.217831	4.0502	-2.56802	0.024311	0.335802
233103	Garre1	granule associated Rac and RHOG effector 1	0.209708	6.73988	2.56763	0.0243285	0.335802
105722	Ano6	anoctamin 6	0.245002	7.26248	2.56571	0.0244153	0.335966
240185	Jcad	junctional cadherin 5 associated	0.574	6.50056	2.56979	0.0245618	0.337346
18573	Pde1a	phosphodiesterase 1A, calmodulin-dependent	0.694702	5.12971	2.56799	0.0246431	0.337346
78908	Igsf3	immunoglobulin superfamily, member 3	-0.211435	6.55799	-2.56182	0.0245918	0.337346
53895	Clpp	caseinolytic mitochondrial matrix peptidase proteolytic subunit	-0.140735	5.26991	-2.56075	0.0246408	0.337346
20807	Srf	serum response factor	0.292786	6.01774	2.56068	0.0246438	0.337346
70351	Ppp4r1	protein phosphatase 4, regulatory subunit 1	0.193385	7.38657	2.56004	0.0246731	0.337396
18616	Peg3	paternally expressed 3	-0.406372	8.15132	-2.56347	0.0248489	0.338043
106298	Rrn3	RRN3 RNA polymerase I transcription factor homolog (yeast)	-0.151495	6.41951	-2.55848	0.024745	0.338027
217732	Cipc	CLOCK interacting protein, circadian	0.120395	6.48417	2.55757	0.0247864	0.338043
227615	Tmem203	transmembrane protein 203	0.254926	3.9395	2.55708	0.0248088	0.338043
23794	Adamts5	ADAM metallopeptidase with thrombospondin type 1 motif 5	0.478359	5.19248	2.56068	0.0249767	0.338731
73274	Gpbp1	GC-rich promoter binding protein 1	-0.1455	6.57393	-2.55635	0.0248428	0.338043
19656	Rbmxl1	RNA binding motif protein, X-linked like-1	-0.245468	5.86168	-2.55404	0.024949	0.338731
19730	Ralgds	ral guanine nucleotide dissociation stimulator	-0.213782	7.07629	-2.55399	0.0249516	0.338731
102626	Mapkapk3	mitogen-activated protein kinase-activated protein kinase 3	0.500592	4.89345	2.55594	0.0251956	0.340446
78926	Gas2l1	growth arrest-specific 2 like 1	0.200823	6.62393	2.55108	0.0250863	0.339866
66725	Lrrk2	leucine-rich repeat kinase 2	0.45166	5.03867	2.55338	0.0253147	0.340809
70556	Slc25a33	solute carrier family 25, member 33	-0.328722	5.27284	-2.54911	0.025178	0.340446
216161	Sbno2	strawberry notch 2	0.473589	6.11056	2.55255	0.0253535	0.340809
241732	Tspyl3	TSPY-like 3	1.03983	-1.02426	2.54804	0.025228	0.340446
66164	Nip7	NIP7, nucleolar pre-rRNA processing protein	-0.220452	4.49994	-2.54794	0.0252326	0.340446
110109	Nop2	NOP2 nucleolar protein	-0.241013	5.12477	-2.54649	0.0253005	0.340809
213391	Rassf4	Ras association (RalGDS/AF-6) domain family member 4	0.546231	7.33723	2.54964	0.0254895	0.340842
66354	Snw1	SNW domain containing 1	-0.136796	6.78025	-2.54498	0.0253716	0.340809
15531	Ndst1	N-deacetylase/N-sulfotransferase (heparan glucosaminyl) 1	0.183939	9.42689	2.54461	0.025389	0.340809
238276	Akap5	A kinase anchor protein 5	-0.603094	4.18141	-2.54793	0.0255695	0.341143
17156	Man1a2	mannosidase, alpha, class 1A, member 2	0.1307	6.95935	2.54366	0.0254336	0.340842
72981	Thap12	THAP domain containing 12	-0.191179	6.91846	-2.54247	0.0254897	0.340842
14199	Fhl1	four and a half LIM domains 1	0.333312	9.7956	2.54235	0.0254951	0.340842
229658	Vangl1	VANGL planar cell polarity 1	0.334354	5.03888	2.54179	0.0255219	0.340854
72748	Hdhd3	haloacid dehalogenase-like hydrolase domain containing 3	0.361575	1.97764	2.53967	0.025622	0.341369
27367	Rpl3	ribosomal protein L3	-0.189555	6.43655	-2.53933	0.0256384	0.341369
22249	Unc13b	unc-13 homolog B	0.239981	6.06778	2.53827	0.0256885	0.341677
320587	Tmem88b	transmembrane protein 88B	0.90807	-0.14879	2.53775	0.0257134	0.341677
11459	Acta1	actin alpha 1, skeletal muscle	0.584019	1.02542	2.53694	0.0257519	0.341737
67116	Cuedc2	CUE domain containing 2	-0.161581	6.45129	-2.5364	0.0257778	0.341737
70497	Arhgap17	Rho GTPase activating protein 17	0.211407	4.91291	2.536	0.0257969	0.341737
16952	Anxa1	annexin A1	1.27979	3.34205	2.53986	0.0259517	0.341737
107701	Sf3b4	splicing factor 3b, subunit 4	-0.164256	5.28284	-2.53508	0.0258408	0.341737
12180	Smyd1	SET and MYND domain containing 1	-0.682214	2.74635	-2.53466	0.0258609	0.341737
66642	Ctnnbl1	catenin, beta like 1	-0.241241	5.10774	-2.53372	0.0259059	0.341737
114741	Supt16	SPT16, facilitates chromatin remodeling subunit	-0.16222	6.54991	-2.53319	0.0259312	0.341737
12753	Clock	clock circadian regulator	0.194384	6.59049	2.53315	0.0259333	0.341737
66365	Ccdc90b	coiled-coil domain containing 90B	-0.206544	4.94671	-2.53179	0.0259984	0.341972
244871	Zc3h12c	zinc finger CCCH type containing 12C	-0.192616	5.36619	-2.53121	0.0260266	0.341972
16009	Igfbp3	insulin-like growth factor binding protein 3	0.736552	10.8923	2.53482	0.026193	0.342514
170930	Sumo2	small ubiquitin-like modifier 2	-0.240095	4.84991	-2.53066	0.0260532	0.341972
18571	Pdcd6ip	programmed cell death 6 interacting protein	0.224923	7.40483	2.52998	0.0260857	0.341972
76626	Msi2	musashi RNA-binding protein 2	0.148789	8.31829	2.52956	0.0261061	0.341972
18045	Nfyb	nuclear transcription factor-Y beta	-0.182802	5.07424	-2.52916	0.0261256	0.341972
619331	Zfp551	zinc finger protein 551	-0.339712	2.16284	-2.52717	0.0262219	0.342552
223527	Eny2	ENY2 transcription and export complex 2 subunit	-0.213607	6.06135	-2.52644	0.026257	0.342563
319899	Dock6	dedicator of cytokinesis 6	0.341323	5.04059	2.52573	0.0262916	0.342563
83493	Sacm1l	SAC1 suppressor of actin mutations 1-like (yeast)	0.181678	6.06124	2.52538	0.0263087	0.342563
671535	Parp10	poly (ADP-ribose) polymerase family, member 10	0.526868	2.7974	2.52501	0.026327	0.342563
56406	Ncoa6	nuclear receptor coactivator 6	-0.126102	6.88627	-2.52349	0.0264012	0.343124
17536	Meis2	Meis homeobox 2	-0.427623	6.79551	-2.52714	0.0265655	0.343124
13650	Rhbdf1	rhomboid 5 homolog 1	0.478462	6.01076	2.52674	0.0265849	0.343124
11861	Arl4a	ADP-ribosylation factor-like 4A	-0.315822	6.51348	-2.52266	0.0265905	0.343124
73166	Tm7sf2	transmembrane 7 superfamily member 2	0.307758	4.85406	2.51961	0.0265912	0.343124
12036	Bcat2	branched chain aminotransferase 2, mitochondrial	0.328317	4.23797	2.51885	0.0266286	0.343124
20562	Slit1	slit guidance ligand 1	-1.21855	1.60311	-2.5223	0.0268025	0.343124
320910	Itgb8	integrin beta 8	0.21023	8.75804	2.51819	0.0266613	0.343124
208285	Cyp4f17	cytochrome P450, family 4, subfamily f, polypeptide 17	0.354661	4.51537	2.51766	0.0266872	0.343124
18130	Ints6	integrator complex subunit 6	-0.179993	4.66273	-2.51739	0.0267005	0.343124
54125	Polm	polymerase (DNA directed), mu	0.318527	3.42759	2.5172	0.0267099	0.343124
14958	H1f0	H1.0 linker histone	-0.258311	6.77812	-2.5164	0.0267492	0.343124
237868	Sarm1	sterile alpha and HEAT/Armadillo motif containing 1	-0.420327	4.51131	-2.51651	0.0267855	0.343124
75062	Sf3a3	splicing factor 3a, subunit 3	-0.222326	5.50752	-2.51575	0.0267818	0.343124
69596	Ap5s1	adaptor-related protein 5 complex, sigma 1 subunit	-0.217761	4.0977	-2.51495	0.0268212	0.343124
26456	Sema4g	sema domain, immunoglobulin domain (Ig), transmembrane domain (TM) and short cytoplasmic domain, (semaphorin) 4G	-0.45455	4.94599	-2.51898	0.0269664	0.343124
11438	Chrna4	cholinergic receptor, nicotinic, alpha polypeptide 4	-0.707539	2.67842	-2.51468	0.0268345	0.343124
433256	Acsl5	acyl-CoA synthetase long-chain family member 5	0.435346	4.1693	2.51467	0.0268352	0.343124
11490	Adam15	ADAM metallopeptidase domain 15	0.284498	6.7802	2.51394	0.0268714	0.343124
56226	Espn	espin	0.952545	0.116451	2.51362	0.0268874	0.343124
51797	Ctps1	cytidine 5'-triphosphate synthase 1	0.316737	6.90549	2.51514	0.02697	0.343124
71805	Nup93	nucleoporin 93	-0.189895	7.09884	-2.51302	0.026917	0.343124
77065	Ints7	integrator complex subunit 7	-0.173477	5.86809	-2.51275	0.0269306	0.343124
55927	Hes6	hairy and enhancer of split 6	-0.458449	6.45843	-2.51558	0.0271357	0.344206
68563	Dpm3	dolichyl-phosphate mannosyltransferase polypeptide 3	-0.248181	3.84849	-2.50944	0.0270961	0.344206
69752	Zfp511	zinc finger protein 511	0.279333	3.12567	2.50882	0.0271269	0.344206
51869	Rif1	replication timing regulatory factor 1	-0.218981	5.75879	-2.50817	0.0271597	0.344206
12934	Dpysl2	dihydropyrimidinase-like 2	0.396783	6.72723	2.51134	0.0273476	0.345642
233744	Spon1	spondin 1, (f-spondin) extracellular matrix protein	-0.718658	6.10494	-2.51095	0.0273669	0.345642
108927	Lhfpl6	LHFPL tetraspan subfamily member 6	0.452067	7.42066	2.51038	0.0273959	0.345642
14302	Frk	fyn-related kinase	0.605142	3.30702	2.50363	0.0274307	0.345642
16529	Kcnk5	potassium channel, subfamily K, member 5	-0.687794	1.48168	-2.50287	0.0274269	0.345642
80281	Cttnbp2nl	CTTNBP2 N-terminal like	0.225997	6.58089	2.50287	0.0274269	0.345642
19250	Ptpn14	protein tyrosine phosphatase, non-receptor type 14	0.295751	7.2183	2.50091	0.027547	0.346644
20667	Sox12	SRY (sex determining region Y)-box 12	-0.231196	6.57614	-2.50002	0.0275719	0.346644
22282	Usf2	upstream transcription factor 2	-0.136604	6.46587	-2.49961	0.0275926	0.346644
27878	Tada1	transcriptional adaptor 1	-0.239504	5.13082	-2.49916	0.0276156	0.346644
241547	Harbi1	harbinger transposase derived 1	-0.378051	2.82964	-2.4979	0.0276798	0.347119
80898	Erap1	endoplasmic reticulum aminopeptidase 1	0.270261	5.63115	2.49697	0.0277277	0.347261
228858	Gdap1l1	ganglioside-induced differentiation-associated protein 1-like 1	-0.633911	3.41978	-2.49881	0.0278095	0.347421
19823	Rnf7	ring finger protein 7	-0.196591	5.83457	-2.49655	0.0277488	0.347261
108841	Rdh13	retinol dehydrogenase 13 (all-trans and 9-cis)	-0.275912	5.03495	-2.49613	0.0277703	0.347261
22775	Zik1	zinc finger protein interacting with K protein 1	-0.380156	3.99515	-2.49413	0.0278734	0.347678
19167	Psma3	proteasome subunit alpha 3	-0.164986	5.43546	-2.49305	0.0279289	0.347678
107831	Adgrb1	adhesion G protein-coupled receptor B1	-0.398793	5.57815	-2.49688	0.0280829	0.347678
66506	Psmg3	proteasome (prosome, macropain) assembly chaperone 3	-0.207887	3.71774	-2.49188	0.0279895	0.347678
21336	Tacr1	tachykinin receptor 1	0.555976	3.00454	2.49181	0.0279932	0.347678
228730	Kiz	kizuna centrosomal protein	0.152641	5.59936	2.49169	0.0279991	0.347678
22698	Zfp39	zinc finger protein 39	-0.315018	3.05023	-2.49162	0.028003	0.347678
56306	Sinhcaf	SIN3-HDAC complex associated factor	-0.363213	3.26454	-2.49054	0.0280588	0.347678
101359	Prrt4	proline-rich transmembrane protein 4	0.952002	0.616002	2.48997	0.028088	0.347678
12416	Cbx2	chromobox 2	-0.423317	3.56929	-2.48985	0.0280944	0.347678
13681	Eif4a1	eukaryotic translation initiation factor 4A1	-0.297468	7.19268	-2.4891	0.0281761	0.347771
11554	Adrb1	adrenergic receptor, beta 1	0.767629	4.48811	2.49229	0.0283202	0.347771
213988	Tnrc6b	trinucleotide repeat containing 6b	0.229197	8.12398	2.4883	0.0281748	0.347771
100038725	Cep85l	centrosomal protein 85-like	-0.37322	3.74575	-2.48791	0.0281953	0.347771
22419	Wnt5b	wingless-type MMTV integration site family, member 5B	0.386542	6.75641	2.49112	0.0283809	0.347771
56463	Snd1	staphylococcal nuclease and tudor domain containing 1	0.142535	7.04164	2.48519	0.0283373	0.347771
241447	Cers6	ceramide synthase 6	0.478676	4.47433	2.4886	0.0284715	0.347771
27404	Abca8b	ATP-binding cassette, sub-family A member 8b	0.634111	3.18935	2.48512	0.0283973	0.347771
192193	Edem1	ER degradation enhancer, mannosidase alpha-like 1	0.282371	4.98257	2.4843	0.0283837	0.347771
18634	Pex7	peroxisomal biogenesis factor 7	-0.240974	5.42934	-2.48418	0.0283902	0.347771
76007	Zmym2	zinc finger, MYM-type 2	-0.151128	6.64276	-2.48354	0.0284235	0.347771
70118	Srrd	SRR1 domain containing	-0.275157	3.48298	-2.4833	0.0284361	0.347771
17706	mt-Atp8	ATP synthase 8, mitochondrial	-0.505297	7.49025	-2.4871	0.028591	0.347771
73724	Mcee	methylmalonyl CoA epimerase	-0.298272	4.27878	-2.48303	0.0284504	0.347771
11308	Abi1	abl interactor 1	0.178171	6.46383	2.48224	0.028492	0.347771
18813	Pa2g4	proliferation-associated 2G4	-0.229091	6.76237	-2.47843	0.0286928	0.347771
13388	Dll1	delta like canonical Notch ligand 1	-0.800596	4.60723	-2.48201	0.028859	0.347771
110446	Acat1	acetyl-Coenzyme A acetyltransferase 1	-0.198104	7.17254	-2.47789	0.0287216	0.347771
213990	Agap3	ArfGAP with GTPase domain, ankyrin repeat and PH domain 3	-0.139079	6.48715	-2.47781	0.0287259	0.347771
232087	Mat2a	methionine adenosyltransferase 2A	-0.161159	8.42893	-2.47739	0.0287479	0.347771
72572	Spats2	spermatogenesis associated, serine-rich 2	-0.219115	5.71262	-2.47693	0.0287726	0.347771
80859	Nfkbiz	nuclear factor of kappa light polypeptide gene enhancer in B cells inhibitor, zeta	0.438634	3.2894	2.47664	0.0287878	0.347771
18993	Pou3f3	POU domain, class 3, transcription factor 3	-0.278366	7.97018	-2.47605	0.0288194	0.347771
21828	Thbs4	thrombospondin 4	-1.17946	-1.11418	-2.47587	0.0288288	0.347771
14811	Grin2a	glutamate receptor, ionotropic, NMDA2A (epsilon 1)	-1.3441	-0.141244	-2.4749	0.0288804	0.347771
72775	Fance	Fanconi anemia, complementation group E	-0.249093	4.22664	-2.47469	0.0288917	0.347771
170835	Inpp5j	inositol polyphosphate 5-phosphatase J	0.908737	1.58984	2.47449	0.028902	0.347771
83410	Cstf2t	cleavage stimulation factor, 3' pre-RNA subunit 2, tau	-0.194077	6.85909	-2.47395	0.0289309	0.347771
171463	Il17rd	interleukin 17 receptor D	0.376524	3.63838	2.47259	0.0290036	0.347771
69893	Coa7	cytochrome c oxidase assembly factor 7	-0.256143	3.39719	-2.47177	0.0290478	0.347771
15387	Hnrnpk	heterogeneous nuclear ribonucleoprotein K	-0.201086	8.66755	-2.47041	0.0291203	0.347771
67619	Nob1	NIN1/RPN12 binding protein 1 homolog	-0.252773	4.41192	-2.46989	0.0291487	0.347771
20116	Rps8	ribosomal protein S8	-0.186964	5.34669	-2.46893	0.0292001	0.347771
268936	Brpf3	bromodomain and PHD finger containing, 3	-0.13544	5.56773	-2.46796	0.0292522	0.347771
53626	Insm1	insulinoma-associated 1	-1.02738	5.21349	-2.47155	0.0294172	0.347771
19419	Rasgrp1	RAS guanyl releasing protein 1	-1.07092	-0.515729	-2.46749	0.0292779	0.347771
56805	Zbtb33	zinc finger and BTB domain containing 33	-0.199723	5.9793	-2.46746	0.0292791	0.347771
11515	Adcy9	adenylate cyclase 9	0.239133	5.01086	2.46736	0.029285	0.347771
104263	Kdm3a	lysine (K)-specific demethylase 3A	-0.175675	6.38461	-2.46678	0.0293159	0.347771
72281	Sh2d4a	SH2 domain containing 4A	1.2454	-0.703889	2.46536	0.0293928	0.347771
67045	Riok2	RIO kinase 2	-0.204467	4.87316	-2.46529	0.029397	0.347771
74355	Smchd1	SMC hinge domain containing 1	-0.151392	6.59037	-2.46516	0.0294037	0.347771
240665	Ccnj	cyclin J	-0.353754	4.09111	-2.46511	0.0294068	0.347771
107338	Gbf1	golgi-specific brefeldin A-resistance factor 1	0.166584	7.26941	2.46507	0.0294089	0.347771
30940	Usp25	ubiquitin specific peptidase 25	0.162266	6.26446	2.46487	0.0294196	0.347771
105855	Nckap1l	NCK associated protein 1 like	-0.870123	0.581783	-2.46461	0.0294334	0.347771
50887	Hmgn5	high-mobility group nucleosome binding domain 5	-0.27523	4.95259	-2.46459	0.0294346	0.347771
70470	Rprd1b	regulation of nuclear pre-mRNA domain containing 1B	-0.183894	5.7673	-2.4643	0.0294506	0.347771
56196	Tdp2	tyrosyl-DNA phosphodiesterase 2	-0.213462	4.64676	-2.46425	0.0294532	0.347771
19085	Prkar1b	protein kinase, cAMP dependent regulatory, type I beta	0.821089	2.80297	2.46755	0.0296116	0.347771
72043	Sulf2	sulfatase 2	0.360207	8.36139	2.46573	0.02956	0.347771
192176	Flna	filamin, alpha	0.363083	10.4092	2.46358	0.0294895	0.347771
17755	Map1b	microtubule-associated protein 1B	0.331819	8.81773	2.46205	0.0295728	0.347771
16468	Jarid2	jumonji and AT-rich interaction domain containing 2	-0.222552	6.07284	-2.46198	0.0295766	0.347771
78330	Ndufv3	NADH:ubiquinone oxidoreductase core subunit V3	-0.176518	6.0013	-2.46107	0.0296262	0.347771
11419	Asic1	acid-sensing ion channel 1	0.329482	3.7077	2.46062	0.0296509	0.347771
75565	Sgf29	SAGA complex associated factor 29	-0.29831	3.14747	-2.45958	0.029708	0.347771
75007	Mindy1	MINDY lysine 48 deubiquitinase 1	-0.200021	5.53415	-2.45929	0.0297238	0.347771
53374	Chst3	carbohydrate sulfotransferase 3	-0.265214	5.08977	-2.45912	0.0297329	0.347771
228880	Zmynd8	zinc finger, MYND-type containing 8	0.278213	6.32382	2.45899	0.0297401	0.347771
68585	Rtn4	reticulon 4	0.265555	9.44946	2.45898	0.0297409	0.347771
22643	Zfp101	zinc finger protein 101	-0.426395	2.64876	-2.45897	0.029741	0.347771
353502	Hcfc1r1	host cell factor C1 regulator 1 (XPO1-dependent)	0.26055	6.2748	2.45849	0.0297674	0.347772
16514	Kcnj11	potassium inwardly rectifying channel, subfamily J, member 11	-0.995495	-0.723934	-2.45781	0.0298049	0.3479
20266	Scn1b	sodium channel, voltage-gated, type I, beta	1.08987	3.14034	2.46122	0.0299789	0.34841
17705	mt-Atp6	ATP synthase 6, mitochondrial	-0.403347	10.3125	-2.45697	0.0298712	0.348339
72124	Seh1l	SEH1-like (S. cerevisiae	-0.212647	5.7144	-2.45616	0.0298954	0.348339
328365	Zmiz1	zinc finger, MIZ-type containing 1	-0.365538	8.49046	-2.45804	0.029981	0.34841
319555	Nwd1	NACHT and WD repeat domain containing 1	0.296963	5.82813	2.45516	0.0299539	0.34841
666048	Trabd2b	TraB domain containing 2B	1.48445	0.237283	2.45782	0.0301244	0.348843
26399	Map2k6	mitogen-activated protein kinase kinase 6	-0.426091	3.68337	-2.45387	0.0300221	0.34858
232943	Klc3	kinesin light chain 3	0.723179	0.466867	2.45279	0.0300821	0.348843
12632	Cfl2	cofilin 2, muscle	0.159918	7.17395	2.45195	0.0301284	0.348843
230073	Rigi	RNA sensor RIG-I	0.382116	5.07798	2.45286	0.0302542	0.349188
74435	Lrriq3	leucine-rich repeats and IQ motif containing 3	-0.600762	0.359409	-2.45107	0.0301772	0.348843
240064	Zfp799	zinc finger protein 799	-0.239246	4.90682	-2.45107	0.0301774	0.348843
218271	B4galt7	beta-1,4-galactosyltransferase 7	-0.178063	4.40902	-2.44956	0.0302611	0.349188
230596	Prpf38a	PRP38 pre-mRNA processing factor 38 (yeast) domain containing A	-0.183361	5.17405	-2.44905	0.0302899	0.349188
12567	Cdk4	cyclin dependent kinase 4	-0.296973	7.83081	-2.44869	0.0303134	0.349188
320534	Tmem104	transmembrane protein 104	0.195108	4.63122	2.44721	0.0303924	0.349792
57315	Wdr46	WD repeat domain 46	-0.209304	4.85677	-2.44617	0.0304508	0.350048
56464	Ctsf	cathepsin F	-0.252516	6.85133	-2.44587	0.0304679	0.350048
214597	Sidt2	SID1 transmembrane family, member 2	0.211658	7.52195	2.44443	0.0305489	0.350672
67991	Nacc2	nucleus accumbens associated 2, BEN and BTB (POZ) domain containing	0.295325	9.56833	2.44209	0.0306804	0.351875
19664	Rbpj	recombination signal binding protein for immunoglobulin kappa J region	-0.180245	5.96196	-2.44055	0.0307674	0.352566
22003	Tpm1	tropomyosin 1, alpha	0.567535	8.6884	2.44348	0.0309676	0.35302
72607	Usp13	ubiquitin specific peptidase 13 (isopeptidase T-3)	0.654117	3.87252	2.44347	0.030968	0.35302
14297	Fxn	frataxin	-0.330923	3.51862	-2.43974	0.0308132	0.352783
347722	Agap1	ArfGAP with GTPase domain, ankyrin repeat and PH domain 1	-0.14109	6.74694	-2.43846	0.030886	0.353002
19242	Ptn	pleiotrophin	0.31971	9.35356	2.43799	0.0309127	0.353002
102339	Cog4	component of oligomeric golgi complex 4	0.201616	6.05019	2.43799	0.0309128	0.353002
22325	Vav2	vav 2 oncogene	-0.244207	5.80356	-2.43568	0.0310444	0.353583
23888	Gpc6	glypican 6	0.46062	7.32154	2.4383	0.0312624	0.354395
104383	Rcor2	REST corepressor 2	-1.06187	3.13507	-2.43799	0.0312799	0.354395
11481	Acvr2b	activin receptor IIB	-0.448355	4.36862	-2.43514	0.0312347	0.354395
15159	Hccs	holocytochrome c synthetase	-0.159086	5.77504	-2.43353	0.0311678	0.354395
71839	Osgin1	oxidative stress induced growth inhibitor 1	0.819647	0.293497	2.43239	0.0312334	0.354395
71131	Zfp689	zinc finger protein 689	-0.334581	3.03522	-2.43155	0.0312813	0.354395
69274	Ctdspl	CTD small phosphatase like	-0.229866	4.28471	-2.43094	0.0313165	0.354395
66525	Timm50	translocase of inner mitochondrial membrane 50	-0.252741	5.40546	-2.43058	0.0313371	0.354395
15898	Icam5	intercellular adhesion molecule 5, telencephalin	0.528314	0.963554	2.42984	0.0313797	0.354395
53600	Timm23	translocase of inner mitochondrial membrane 23	-0.297005	3.51001	-2.42975	0.031385	0.354395
244579	Tox3	TOX high mobility group box family member 3	-0.40046	6.36482	-2.43254	0.0315928	0.355913
100910	Chpf2	chondroitin polymerizing factor 2	0.247705	6.51643	2.42794	0.0314895	0.35527
20971	Sdc4	syndecan 4	0.433198	7.13315	2.43137	0.0316608	0.356046
16905	Lmna	lamin A	0.500302	6.02485	2.43082	0.0316924	0.356046
17918	Myo5a	myosin VA	0.371176	7.62582	2.43032	0.0317215	0.356046
56295	Higd1a	HIG1 domain family, member 1A	-0.228424	5.42137	-2.42603	0.0316006	0.355913
20666	Sox11	SRY (sex determining region Y)-box 11	-0.556001	6.14329	-2.428	0.031856	0.356046
216853	Wrap53	WD repeat containing, antisense to Trp53	-0.23369	3.63176	-2.42362	0.0317411	0.356046
16373	Irx3	Iroquois related homeobox 3	-0.872562	1.81718	-2.42308	0.031776	0.356046
268379	Abca13	ATP-binding cassette, sub-family A member 13	0.817419	-0.0968628	2.42258	0.0318018	0.356046
68152	Fam133b	family with sequence similarity 133, member B	-0.208641	5.12213	-2.42197	0.0318377	0.356046
19385	Ranbp1	RAN binding protein 1	-0.2219	6.4267	-2.4218	0.0318475	0.356046
67399	Pdlim7	PDZ and LIM domain 7	0.366862	7.23265	2.4246	0.0320544	0.35705
12427	Ccna1	cyclin A1	0.507324	1.12448	2.42012	0.031946	0.356749
71147	Oxsm	3-oxoacyl-ACP synthase, mitochondrial	0.398616	3.82167	2.4192	0.032	0.357049
79059	Nme3	NME/NM23 nucleoside diphosphate kinase 3	-0.308356	3.53161	-2.41831	0.0320521	0.35705
226856	Lpgat1	lysophosphatidylglycerol acyltransferase 1	0.422378	4.23814	2.41755	0.0321003	0.357259
18585	Pde9a	phosphodiesterase 9A	-0.598101	4.24834	-2.42003	0.0323234	0.357544
235406	Snx33	sorting nexin 33	0.255624	6.58747	2.41617	0.0321788	0.357544
72065	Rap2c	RAP2C, member of RAS oncogene family	0.137195	5.98069	2.41605	0.0321859	0.357544
238330	Irf2bpl	interferon regulatory factor 2 binding protein-like	0.409342	7.09936	2.41927	0.032368	0.357544
22759	Zfp97	zinc finger protein 97	-0.40259	2.2555	-2.41524	0.0322338	0.357544
12445	Ccnd3	cyclin D3	0.241066	6.95652	2.41409	0.0323017	0.357544
228966	Ppp1r3d	protein phosphatase 1, regulatory subunit 3D	0.586974	2.49396	2.41398	0.0323086	0.357544
12005	Axin1	axin 1	-0.156585	6.01996	-2.41366	0.0323272	0.357544
17305	Mfng	MFNG O-fucosylpeptide 3-beta-N-acetylglucosaminyltransferase	-1.43211	0.501123	-2.41619	0.0325507	0.358148
17863	Myb	myeloblastosis oncogene	-0.694876	0.545007	-2.41256	0.0323926	0.357544
216011	Lrrc20	leucine rich repeat containing 20	-0.163082	4.66142	-2.41242	0.0324011	0.357544
16434	Itpa	inosine triphosphatase (nucleoside triphosphate pyrophosphatase)	-0.202089	4.92834	-2.41202	0.0324249	0.357544
20341	Selenbp1	selenium binding protein 1	-0.374085	2.77309	-2.41025	0.0325304	0.358148
74551	Pck2	phosphoenolpyruvate carboxykinase 2 (mitochondrial)	0.34691	4.76142	2.40973	0.0325614	0.358148
66645	Pspc1	paraspeckle protein 1	-0.214003	5.80995	-2.40902	0.0326043	0.35832
29810	Bag3	BCL2-associated athanogene 3	0.451753	6.39859	2.41211	0.0327941	0.358907
171095	Il17rc	interleukin 17 receptor C	0.34176	3.32394	2.40773	0.0326817	0.358871
20365	Serf1	small EDRK-rich factor 1	-0.242557	4.49892	-2.40718	0.0327147	0.358907
14086	Fscn1	fascin actin-bundling protein 1	0.348222	10.4614	2.40653	0.0327534	0.358907
22259	Nr1h3	nuclear receptor subfamily 1, group H, member 3	0.565739	0.692386	2.40628	0.0327687	0.358907
12393	Runx2	runt related transcription factor 2	0.661287	3.82623	2.40882	0.0329914	0.359918
209590	Il23r	interleukin 23 receptor	0.643017	-0.633214	2.40389	0.032913	0.359909
93761	Smarca1	SWI/SNF related, matrix associated, actin dependent regulator of chromatin, subfamily a, member 1	-0.4229	3.62753	-2.40181	0.0330387	0.359918
110391	Qdpr	quinoid dihydropteridine reductase	-0.166557	6.59236	-2.4016	0.0330513	0.359918
223453	Dap	death-associated protein	0.386028	5.28571	2.40457	0.0332252	0.359918
68636	Fahd1	fumarylacetoacetate hydrolase domain containing 1	0.300868	4.51375	2.3997	0.0331672	0.359918
17420	Mnat1	menage a trois 1	0.211219	4.92509	2.39952	0.0331779	0.359918
14248	Flii	flightless I actin binding protein	0.159603	6.74863	2.3995	0.0331794	0.359918
382019	Zfp882	zinc finger protein 882	-0.358362	4.10602	-2.3994	0.033185	0.359918
22682	Zfand5	zinc finger, AN1-type domain 5	-0.170414	7.12618	-2.39817	0.0332602	0.359918
66209	Inip	INTS3 and NABP interacting protein	-0.240036	4.47564	-2.39798	0.033272	0.359918
30058	Timm8a1	translocase of inner mitochondrial membrane 8A1	-0.327346	3.1083	-2.39725	0.0333167	0.359918
93759	Sirt1	sirtuin 1	-0.205114	4.57205	-2.39723	0.0333177	0.359918
19106	Eif2ak2	eukaryotic translation initiation factor 2-alpha kinase 2	0.201448	5.71931	2.39706	0.0333282	0.359918
66440	Cdc26	cell division cycle 26	-0.236219	5.14317	-2.397	0.0333317	0.359918
107435	Hat1	histone aminotransferase 1	-0.241362	5.37783	-2.39691	0.0333375	0.359918
50709	H1f4	H1.4 linker histone, cluster member	0.499299	0.661071	2.39658	0.0333577	0.359918
218639	Arl15	ADP-ribosylation factor-like 15	-0.293432	5.08115	-2.39576	0.0334078	0.359918
231866	Zfp12	zinc finger protein 12	-0.238518	5.22425	-2.39465	0.033476	0.359918
75178	Meiob	meiosis specific with OB domains	1.09586	0.172943	2.39459	0.0334792	0.359918
66629	Golph3	golgi phosphoprotein 3	0.189706	7.95925	2.39446	0.0334873	0.359918
12388	Ctnnd1	catenin delta 1	0.215531	8.21349	2.39445	0.0334884	0.359918
235431	Coro2b	coronin, actin binding protein, 2B	0.474392	5.98392	2.39754	0.0336772	0.36067
231452	Sdad1	SDA1 domain containing 1	-0.217866	5.71197	-2.39383	0.0335261	0.360029
50850	Spast	spastin	-0.210175	6.63557	-2.3924	0.0336141	0.36067
68879	Prpf6	pre-mRNA splicing factor 6	-0.139154	6.52099	-2.39144	0.0336736	0.36067
20383	Srsf3	serine and arginine-rich splicing factor 3	-0.251444	7.15268	-2.39081	0.0337126	0.36067
68915	Vars2	valyl-tRNA synthetase 2, mitochondrial	0.228692	5.08714	2.39053	0.03373	0.36067
338351	Akap17b	A kinase anchor protein 17B	0.412315	5.26165	2.39373	0.0339118	0.360999
22781	Ikzf4	IKAROS family zinc finger 4	-0.306912	3.10339	-2.39002	0.0337615	0.36067
380928	Lmo7	LIM domain only 7	0.334997	3.40671	2.38976	0.0337777	0.36067
66121	Chchd1	coiled-coil-helix-coiled-coil-helix domain containing 1	-0.331578	4.25267	-2.38754	0.0339154	0.360999
18053	Ngfr	nerve growth factor receptor (TNFR superfamily, member 16)	-0.949117	0.900544	-2.38669	0.033968	0.360999
77106	Tmem181a	transmembrane protein 181A	0.195922	4.78742	2.38629	0.0339929	0.360999
382639	Zbtb42	zinc finger and BTB domain containing 42	0.431727	3.27983	2.38608	0.0340059	0.360999
24068	Sra1	steroid receptor RNA activator 1	0.191357	5.09526	2.38562	0.0340347	0.360999
233781	Xylt1	xylosyltransferase 1	0.416603	5.11054	2.38865	0.0342269	0.360999
67139	Mis12	MIS12 kinetochore complex component	-0.157092	5.24115	-2.3849	0.0340797	0.360999
67683	Pbdc1	polysaccharide biosynthesis domain containing 1	0.308754	4.8093	2.38443	0.0341094	0.360999
19243	Ptp4a1	protein tyrosine phosphatase 4a1	-0.271872	5.52765	-2.38435	0.0341145	0.360999
218820	Zfp503	zinc finger protein 503	0.325447	4.54004	2.38395	0.0341391	0.360999
12035	Bcat1	branched chain aminotransferase 1, cytosolic	-0.878702	0.567358	-2.38331	0.0341792	0.360999
67959	Puf60	poly-U binding splicing factor 60	-0.17452	7.86987	-2.38307	0.0341944	0.360999
16865	Eif2d	eukaryotic translation initiation factor 2D	0.191495	5.14861	2.38241	0.0342357	0.360999
240726	Slco5a1	solute carrier organic anion transporter family, member 5A1	-0.471698	2.92368	-2.38235	0.0342398	0.360999
16985	Lsp1	lymphocyte specific 1	0.440767	3.03067	2.38191	0.0342673	0.360999
142980	Tlr3	toll-like receptor 3	0.548171	3.80764	2.38413	0.0344079	0.360999
20893	Bhlhe40	basic helix-loop-helix family, member e40	0.180398	5.71555	2.38102	0.0343231	0.360999
56698	Phax	phosphorylated adaptor for RNA export	-0.161193	5.51877	-2.3807	0.0343436	0.360999
108735	Sft2d2	SFT2 domain containing 2	0.15384	6.99163	2.3803	0.0343686	0.360999
215748	Cnksr3	Cnksr family member 3	0.349481	5.35879	2.38145	0.034482	0.361127
329977	Fhad1	forkhead-associated phosphopeptide binding domain 1	1.00462	-0.658425	2.37975	0.0344032	0.360999
105689	Mycbp2	MYC binding protein 2, E3 ubiquitin protein ligase	0.160175	7.53168	2.37961	0.0344122	0.360999
94212	Pag1	phosphoprotein associated with glycosphingolipid microdomains 1	-0.312185	6.64997	-2.38152	0.0345605	0.361127
20379	Sfrp4	secreted frizzled-related protein 4	0.771441	3.22225	2.38245	0.0346156	0.361403
12558	Cdh2	cadherin 2	0.225956	9.84841	2.379	0.0344508	0.361116
17684	Cited2	Cbp/p300-interacting transactivator, with Glu/Asp-rich carboxy-terminal domain, 2	0.32435	6.10467	2.38077	0.0346566	0.361444
71729	Rgs12	regulator of G-protein signaling 12	-0.163763	6.39598	-2.37781	0.0345256	0.361127
66194	Pycr3	pyrroline-5-carboxylate reductase 3	-0.170655	4.88287	-2.37724	0.0345616	0.361127
12443	Ccnd1	cyclin D1	1.2666	5.8495	2.37961	0.0347951	0.361444
22042	Tfrc	transferrin receptor	-0.435068	6.41384	-2.37911	0.0348268	0.361444
13244	Degs1	delta 4-desaturase, sphingolipid 1	0.143043	6.69422	2.37531	0.0346844	0.361444
67283	Slc25a19	solute carrier family 25 (mitochondrial thiamine pyrophosphate carrier), member 19	-0.205348	4.32941	-2.375	0.0347042	0.361444
21923	Tnc	tenascin C	0.696717	10.3336	2.37691	0.0349664	0.362023
110862	Kcnq3	potassium voltage-gated channel, subfamily Q, member 3	-0.556286	1.93085	-2.37347	0.0348016	0.361444
102462	Imp3	IMP3, U3 small nucleolar ribonucleoprotein	-0.180219	4.99052	-2.37273	0.0348486	0.361444
211401	Mtss1	MTSS I-BAR domain containing 1	0.330018	8.78631	2.3728	0.0348667	0.361444
193670	Rnf185	ring finger protein 185	-0.140659	5.54227	-2.37247	0.0348654	0.361444
70078	Nol7	nucleolar protein 7	-0.152018	5.74763	-2.3707	0.0349784	0.362023
15959	Ifit3	interferon-induced protein with tetratricopeptide repeats 3	0.876088	2.55335	2.37357	0.0351802	0.36313
13171	Dbt	dihydrolipoamide branched chain transacylase E2	-0.252192	5.31767	-2.37028	0.0350052	0.362023
259300	Ehd2	EH-domain containing 2	0.332837	6.54034	2.37331	0.0351965	0.36313
19672	Rcn1	reticulocalbin 1	0.32818	7.54158	2.37113	0.0352876	0.36323
64929	Scel	sciellin	0.76089	0.153267	2.36697	0.0352183	0.36313
20937	Suv39h1	suppressor of variegation 3-9 1	-0.179612	5.17152	-2.3669	0.0352226	0.36313
14420	Galc	galactosylceramidase	0.199277	7.02172	2.36634	0.0352588	0.363218
67844	Rab32	RAB32, member RAS oncogene family	0.332064	5.44354	2.36673	0.0353823	0.363352
66810	Rbm22	RNA binding motif protein 22	-0.132247	5.88022	-2.36491	0.0353512	0.363351
11989	Slc7a3	solute carrier family 7 (cationic amino acid transporter, y+ system), member 3	0.507125	0.591365	2.36486	0.0353546	0.363351
74004	Jakmip3	janus kinase and microtubule interacting protein 3	0.947425	0.630369	2.36213	0.035532	0.364605
72472	Slc16a10	solute carrier family 16 (monocarboxylic acid transporters), member 10	0.712931	0.577231	2.36126	0.0355884	0.364899
16907	Lmnb2	lamin B2	-0.267761	5.0715	-2.36019	0.0356581	0.365188
14266	Aff2	AF4/FMR2 family, member 2	-0.182477	4.56029	-2.35998	0.0356721	0.365188
20403	Itsn2	intersectin 2	0.285505	5.22079	2.35906	0.0357323	0.365243
54646	Ppp1r3f	protein phosphatase 1, regulatory subunit 3F	0.394577	3.76566	2.35904	0.035733	0.365243
214459	Fnbp1l	formin binding protein 1-like	-0.17984	7.11612	-2.35783	0.0358125	0.365771
102247	Gpat4	glycerol-3-phosphate acyltransferase 4	-0.172541	6.78781	-2.35721	0.0358534	0.365905
69379	C8g	complement component 8, gamma polypeptide	0.564586	1.5267	2.35629	0.0359134	0.3661
15245	Hhip	Hedgehog-interacting protein	-0.922857	0.0190277	-2.35561	0.035958	0.3661
105827	Amigo2	adhesion molecule with Ig like domain 2	0.744949	0.119875	2.35516	0.0359877	0.3661
115487184	Tma7-ps	translational machinery associated 7 homolog (S. cerevisiae), pseudogene	-0.239026	5.3211	-2.35498	0.0359999	0.3661
67728	Dph2	DPH2 homolog	-0.321367	3.71706	-2.3548	0.0360116	0.3661
54353	Skap2	src family associated phosphoprotein 2	0.602852	5.76246	2.35784	0.0362008	0.3665
11881	Arsb	arylsulfatase B	0.338423	7.03768	2.35599	0.0363228	0.3665
668173	Pex10	peroxisomal biogenesis factor 10	-0.319409	2.99832	-2.35269	0.0361506	0.3665
67892	Coa6	cytochrome c oxidase assembly factor 6	0.284568	4.58976	2.35234	0.0361742	0.3665
15331	Hmgn2	high mobility group nucleosomal binding domain 2	-0.343075	6.56979	-2.35543	0.0363603	0.3665
19889	Rp2	retinitis pigmentosa 2 homolog	0.193273	5.71833	2.35174	0.0362135	0.3665
433702	Ncbp1	nuclear cap binding protein subunit 1	-0.157694	6.50433	-2.34966	0.0363516	0.3665
234825	Klhdc4	kelch domain containing 4	-0.311534	4.75754	-2.34938	0.0363706	0.3665
79043	Spsb3	splA/ryanodine receptor domain and SOCS box containing 3	-0.142923	5.81633	-2.34933	0.0363735	0.3665
13858	Eps15	epidermal growth factor receptor pathway substrate 15	0.224929	6.92376	2.34915	0.0363859	0.3665
19231	Ptma	prothymosin alpha	-0.383546	7.2456	-2.35199	0.036588	0.3665
22661	Zfp148	zinc finger protein 148	-0.124584	6.84027	-2.34876	0.036412	0.3665
75599	Pcdh1	protocadherin 1	0.470574	4.91018	2.35121	0.0366401	0.3665
225115	Svil	supervillin	0.417583	4.70905	2.35045	0.0365991	0.3665
18508	Pax6	paired box 6	0.164661	6.04963	2.34765	0.0364857	0.3665
50927	Nasp	nuclear autoantigenic sperm protein (histone-binding)	-0.340056	6.31344	-2.3506	0.0366807	0.3665
218294	Cdc14b	CDC14 cell division cycle 14B	0.265071	3.93809	2.3463	0.0365756	0.3665
12727	Clcn4	chloride channel, voltage-sensitive 4	-0.135786	6.92604	-2.34623	0.0365805	0.3665
23872	Ets2	E26 avian leukemia oncogene 2, 3' domain	-0.39282	3.68438	-2.34599	0.0365969	0.3665
234730	Fcsk	fucose kinase	0.195885	4.83922	2.34503	0.0366611	0.3665
58227	Fam184b	family with sequence similarity 184, member B	-0.799776	5.52809	-2.34727	0.0369028	0.3665
70408	Polr3f	polymerase (RNA) III (DNA directed) polypeptide F	-0.181591	5.1548	-2.34372	0.0367488	0.3665
67063	Pgap4	post-GPI attachment to proteins GalNAc transferase 4	-0.315168	6.17587	-2.34574	0.0369139	0.3665
232430	Crebl2	cAMP responsive element binding protein-like 2	0.291958	3.81108	2.34297	0.0367991	0.3665
227210	Ccnyl1	cyclin Y-like 1	0.182207	5.38817	2.34234	0.0368413	0.3665
73680	Zbtb8a	zinc finger and BTB domain containing 8a	-0.327395	2.57796	-2.34224	0.0368485	0.3665
72042	Cotl1	coactosin like F-actin binding protein 1	0.270075	9.19986	2.34216	0.0368541	0.3665
70292	Afap1	actin filament associated protein 1	0.17852	7.14738	2.3415	0.0368983	0.3665
27028	Ermap	erythroblast membrane-associated protein	0.733746	-0.00582791	2.34139	0.0369059	0.3665
214469	Fam168b	family with sequence similarity 168, member B	-0.159352	8.57944	-2.34117	0.0369203	0.3665
276829	Smtnl2	smoothelin-like 2	-0.679587	-0.299982	-2.3401	0.0369927	0.3665
19894	Rph3a	rabphilin 3A	0.950032	-0.499371	2.3401	0.0369928	0.3665
72351	Ptar1	protein prenyltransferase alpha subunit repeat containing 1	0.224562	3.78136	2.33896	0.0370701	0.3665
22367	Vrk1	vaccinia related kinase 1	-0.330703	4.28503	-2.3386	0.0370945	0.3665
22688	Zfp26	zinc finger protein 26	-0.162465	5.81594	-2.33845	0.0371042	0.3665
230868	Igsf21	immunoglobulin superfamily, member 21	-0.74119	0.779051	-2.33831	0.0371143	0.3665
381979	Brsk1	BR serine/threonine kinase 1	-0.134407	5.60258	-2.33793	0.0371398	0.3665
50932	Mink1	misshapen-like kinase 1 (zebrafish)	0.253821	6.56627	2.33791	0.0371414	0.3665
13849	Ephx1	epoxide hydrolase 1, microsomal	0.377613	7.97152	2.34096	0.0373283	0.367154
75320	Etnk1	ethanolamine kinase 1	0.209385	7.9491	2.33723	0.0371874	0.3665
67826	Snap47	synaptosomal-associated protein, 47	0.17078	6.89439	2.3372	0.037189	0.3665
233752	Insc	INSC spindle orientation adaptor protein	0.843164	0.439905	2.33714	0.0371933	0.3665
74094	Tjap1	tight junction associated protein 1	0.316448	6.77677	2.33954	0.0373828	0.367154
11556	Adrb3	adrenergic receptor, beta 3	1.30513	0.192249	2.33656	0.0373635	0.367154
22701	Zfp41	zinc finger protein 41	-0.383578	6.36374	-2.33835	0.0375054	0.367374
104184	Blmh	bleomycin hydrolase	-0.150465	6.54979	-2.33432	0.0373854	0.367154
18994	Pou3f4	POU domain, class 3, transcription factor 4	-0.424075	5.77667	-2.33702	0.0375966	0.367667
230738	Zc3h12a	zinc finger CCCH type containing 12A	0.366265	1.78491	2.33374	0.0374255	0.367154
382010	Cep44	centrosomal protein 44	-0.185637	3.84127	-2.33371	0.0374271	0.367154
12394	Runx1	runt related transcription factor 1	1.0977	3.24235	2.33589	0.0376737	0.367926
73635	Ptges3l	prostaglandin E synthase 3 like	0.48486	2.29569	2.33268	0.0374977	0.367374
319655	Podxl2	podocalyxin-like 2	-0.252306	6.27947	-2.3312	0.037599	0.367667
19703	Renbp	renin binding protein	0.433169	4.03511	2.33096	0.0376191	0.367667
214931	Fbxl16	F-box and leucine-rich repeat protein 16	-0.220015	5.62539	-2.32927	0.0377317	0.36822
321006	Dcaf1	DDB1 and CUL4 associated factor 1	-0.15459	5.61395	-2.32876	0.0377671	0.368292
13400	Dmpk	dystrophia myotonica-protein kinase	0.438577	6.23128	2.33174	0.0379582	0.368435
108079	Prkaa2	protein kinase, AMP-activated, alpha 2 catalytic subunit	0.385444	5.72239	2.33163	0.0379661	0.368435
16648	Kpna3	karyopherin subunit alpha 3	-0.143549	6.61068	-2.32813	0.0378107	0.368435
17300	Foxc1	forkhead box C1	0.470293	5.1966	2.33003	0.0380763	0.368621
52857	Gramd1a	GRAM domain containing 1A	0.217227	6.15525	2.32652	0.0379216	0.368435
100034361	Mfap1b	microfibrillar-associated protein 1B	-0.246587	4.79434	-2.32629	0.0379376	0.368435
21816	Tgm1	transglutaminase 1, K polypeptide	-0.81548	-0.729766	-2.32591	0.0379643	0.368435
23857	Dmtf1	cyclin D binding myb like transcription factor 1	0.132974	5.94711	2.32571	0.0379778	0.368435
18991	Pou3f1	POU domain, class 3, transcription factor 1	-0.836685	1.98475	-2.32614	0.0380062	0.368439
108802	Calr4	calreticulin 4	0.704461	0.477426	2.32422	0.038081	0.368621
12566	Cdk2	cyclin dependent kinase 2	-0.323288	5.20149	-2.32399	0.0381211	0.368738
14160	Lgr5	leucine rich repeat containing G protein coupled receptor 5	1.36594	0.909338	2.32623	0.03834	0.369496
74111	Rbm19	RNA binding motif protein 19	0.183717	4.43118	2.32284	0.0381773	0.369009
72709	C1qtnf6	C1q and tumor necrosis factor related protein 6	0.334714	7.3218	2.32544	0.0383945	0.369505
18590	Pdgfa	platelet derived growth factor, alpha	0.638212	5.99364	2.32522	0.03841	0.369505
52708	Zfp410	zinc finger protein 410	-0.148377	5.62074	-2.32203	0.0382336	0.369283
78611	Btbd19	BTB domain containing 19	0.481843	1.98107	2.32096	0.0383084	0.369496
58243	Nap1l5	nucleosome assembly protein 1-like 5	-0.320153	5.20105	-2.3209	0.0383351	0.369496
66597	Trim13	tripartite motif-containing 13	-0.373464	3.19306	-2.31899	0.0384468	0.369505
77853	Msl2	MSL complex subunit 2	-0.159542	5.94974	-2.31868	0.0384683	0.369505
229731	Slc25a24	solute carrier family 25 (mitochondrial carrier, phosphate carrier), member 24	0.345079	3.58268	2.31849	0.0384814	0.369505
75740	Egfem1	EGF-like and EMI domain containing 1	-1.03371	0.875489	-2.3162	0.0386469	0.370825
67207	Lsm1	LSM1 homolog, mRNA degradation associated	-0.180236	4.57704	-2.31522	0.0387122	0.37118
17112	Tm4sf1	transmembrane 4 superfamily member 1	-0.545289	4.39519	-2.31797	0.038918	0.371472
98733	Obsl1	obscurin-like 1	0.210753	6.06193	2.31404	0.0387953	0.371472
53609	Clasrp	CLK4-associating serine/arginine rich protein	0.348125	6.18588	2.31676	0.0390037	0.371679
214489	Uqcc4	ubiquinol-cytochrome c reductase complex assembly factor 4	-0.173379	4.61768	-2.31334	0.0388449	0.371472
65106	Arl6ip5	ADP-ribosylation factor-like 6 interacting protein 5	0.20436	6.83586	2.31296	0.038872	0.371472
67620	Lrp2bp	Lrp2 binding protein	0.786104	1.35836	2.31288	0.0388776	0.371472
12372	Casq1	calsequestrin 1	0.350822	6.55235	2.31549	0.0390938	0.371679
80517	Herpud2	HERPUD family member 2	0.147562	6.39353	2.31229	0.0389191	0.371472
213484	Nudt18	nudix hydrolase 18	0.209049	5.00992	2.31199	0.0389403	0.371472
104069	Sncb	synuclein, beta	1.03982	2.54514	2.31373	0.0392183	0.372235
21985	Tpd52	tumor protein D52	0.262367	5.2424	2.31073	0.0390301	0.371679
70325	Pigw	phosphatidylinositol glycan anchor biosynthesis, class W	-0.414996	2.30357	-2.30993	0.0390871	0.371679
67332	Snrpd3	small nuclear ribonucleoprotein D3	-0.207355	5.93799	-2.3097	0.0391033	0.371679
268880	Xxylt1	xyloside xylosyltransferase 1	0.198849	5.31974	2.30819	0.0392113	0.372235
12053	Bcl6	B cell leukemia/lymphoma 6	0.313088	4.28779	2.30703	0.0392945	0.372433
13877	Erh	ERH mRNA splicing and mitosis factor	-0.26181	5.46719	-2.30679	0.0393118	0.372433
69792	Med6	mediator complex subunit 6	-0.219702	3.83373	-2.30622	0.0393524	0.372433
227738	Lrsam1	leucine rich repeat and sterile alpha motif containing 1	0.167907	4.98716	2.30615	0.0393572	0.372433
619605	Zcchc17	zinc finger, CCHC domain containing 17	-0.126575	5.33376	-2.30582	0.0393809	0.372433
330192	Vps37b	vacuolar protein sorting 37B	-0.367498	6.50025	-2.30857	0.0395865	0.372433
18129	Notch2	notch 2	0.250514	8.08774	2.30518	0.0394268	0.372433
13163	Daxx	Fas death domain-associated protein	-0.226281	5.08546	-2.30483	0.0394521	0.372433
100041585	Amd2	S-adenosylmethionine decarboxylase 2	-0.15624	5.61173	-2.30312	0.0395753	0.372433
52840	Dbndd2	dysbindin domain containing 2	0.53437	4.64655	2.30587	0.0397807	0.372433
269855	Ssc5d	scavenger receptor cysteine rich family, 5 domains	0.420513	4.78131	2.3054	0.0398004	0.372433
69666	Psmg4	proteasome (prosome, macropain) assembly chaperone 4	-0.263187	2.99048	-2.30251	0.0396192	0.372433
55979	Agpat1	1-acylglycerol-3-phosphate O-acyltransferase 1	0.111677	6.70527	2.3013	0.0397069	0.372433
72017	Cyb5r1	cytochrome b5 reductase 1	0.420553	3.55503	2.30103	0.0397261	0.372433
13445	Cdk2ap1	cyclin dependent kinase 2 associated protein 1	-0.266203	6.19761	-2.30062	0.0397597	0.372433
19301	Pxmp2	peroxisomal membrane protein 2	-0.457322	3.06554	-2.30043	0.03977	0.372433
19275	Ptprn	protein tyrosine phosphatase receptor type N	1.10022	2.77396	2.3026	0.0400168	0.372433
21849	Trim28	tripartite motif-containing 28	-0.226469	8.13689	-2.29886	0.0398833	0.372433
105372	Utp15	UTP15 small subunit processome component	-0.253292	4.49061	-2.29884	0.0398851	0.372433
68276	Toe1	target of EGR1, member 1 (nuclear)	-0.233713	4.13303	-2.29844	0.0399144	0.372433
58239	Dexi	dexamethasone-induced transcript	-0.176142	4.51528	-2.29797	0.0399483	0.372433
27361	Msrb1	methionine sulfoxide reductase B1	0.3024	5.07352	2.29782	0.039959	0.372433
234847	Spg7	SPG7, paraplegin matrix AAA peptidase subunit	0.145708	6.46624	2.29777	0.0399629	0.372433
101966	D8Ertd738e	DNA segment, Chr 8, ERATO Doi 738, expressed	-0.153501	6.28802	-2.2972	0.0400046	0.372433
13430	Dnm2	dynamin 2	0.15988	7.19683	2.29717	0.0400064	0.372433
100041273	Ndufb4c	NADH:ubiquinone oxidoreductase subunit B4C	-0.178479	4.19421	-2.29714	0.0400085	0.372433
67878	Tmem33	transmembrane protein 33	-0.170648	7.17513	-2.29678	0.0400349	0.372433
12323	Camk2b	calcium/calmodulin-dependent protein kinase II, beta	0.373355	6.14066	2.29961	0.0402338	0.372433
16878	Lif	leukemia inhibitory factor	1.35727	1.32396	2.29927	0.0402588	0.372433
98878	Ehd4	EH-domain containing 4	0.90279	5.33611	2.299	0.0402786	0.372433
15945	Cxcl10	C-X-C motif chemokine ligand 10	1.36192	1.99653	2.2989	0.040286	0.372433
21379	Tbrg4	transforming growth factor beta regulated gene 4	-0.182185	5.38405	-2.29599	0.0400924	0.372433
239647	Pced1b	PC-esterase domain containing 1B	1.3101	0.160114	2.29593	0.0402728	0.372433
244281	Myo16	myosin XVI	0.28047	5.57542	2.29401	0.0402377	0.372433
20342	Selenbp2	selenium binding protein 2	-0.652758	0.0588048	-2.29373	0.0402581	0.372433
170829	Tram2	translocating chain-associating membrane protein 2	0.340641	3.61671	2.2936	0.0402674	0.372433
434233	Ppp1ccb	protein phosphatase 1 catalytic subunit gamma B	-0.153055	6.93474	-2.29303	0.0403091	0.372433
19652	Rbm3	RNA binding motif (RNP1, RRM) protein 3	-0.217928	5.5034	-2.29295	0.0403151	0.372433
218440	Ankrd34b	ankyrin repeat domain 34B	-0.817874	-0.713289	-2.29051	0.0404946	0.373778
14082	Fadd	Fas associated via death domain	-0.17814	4.07897	-2.29004	0.040529	0.373778
20528	Slc2a4	solute carrier family 2 (facilitated glucose transporter), member 4	-0.775097	3.80226	-2.29239	0.0407635	0.373778
18114	Rrp1	ribosomal RNA processing 1	-0.110029	7.77925	-2.28903	0.0406041	0.373778
66659	Acp6	acid phosphatase 6, lysophosphatidic	0.310114	4.43139	2.28879	0.0406217	0.373778
209239	Gan	giant axonal neuropathy	0.268786	3.74797	2.28845	0.0406468	0.373778
223693	Tmem184b	transmembrane protein 184b	0.275835	6.84257	2.28866	0.0406978	0.373778
73683	Atg16l2	autophagy related 16 like 2	0.378945	3.696	2.28816	0.040668	0.373778
73061	Cldn34c1	claudin 34C1	-0.290339	3.35501	-2.28779	0.0406958	0.373778
66585	Snrnp40	small nuclear ribonucleoprotein 40 (U5)	-0.239161	5.24381	-2.28699	0.040755	0.373778
109019	Nabp1	nucleic acid binding protein 1	0.595281	3.42926	2.289	0.0409144	0.373778
208967	Thnsl1	threonine synthase-like 1 (bacterial)	0.231716	4.66946	2.28638	0.0408002	0.373778
19731	Rgl1	ral guanine nucleotide dissociation stimulator,-like 1	0.26966	6.93458	2.28631	0.0408409	0.373778
67306	Zc2hc1a	zinc finger, C2HC-type containing 1A	0.281716	5.11918	2.28601	0.0408279	0.373778
407821	Znrf3	zinc and ring finger 3	0.215694	5.21897	2.28465	0.0409284	0.373778
24110	Usp18	ubiquitin specific peptidase 18	0.648172	0.95023	2.28462	0.0409313	0.373778
208820	Triqk	triple QxxK/R motif containing	0.251514	2.79978	2.28365	0.0410034	0.373778
18408	Slc25a15	solute carrier family 25 (mitochondrial carrier ornithine transporter), member 15	-0.173597	4.97094	-2.28281	0.0410658	0.373778
57742	Abhd1	abhydrolase domain containing 1	-0.904729	-0.965676	-2.28279	0.0410676	0.373778
21781	Tfdp1	transcription factor Dp 1	-0.18207	6.41307	-2.2826	0.041082	0.373778
12767	Cxcr4	C-X-C motif chemokine receptor 4	-0.625526	7.12784	-2.28459	0.0413421	0.373778
76947	Ndufaf6	NADH:ubiquinone oxidoreductase complex assembly factor 6	0.33435	2.71356	2.28175	0.0411453	0.373778
74322	Cxxc1	CXXC finger protein 1	-0.148384	6.17163	-2.28158	0.0411579	0.373778
56030	Tmem131	transmembrane protein 131	0.108554	7.11074	2.28032	0.0412527	0.373778
212276	Zfp748	zinc finger protein 748	-0.239625	4.01316	-2.28002	0.0412746	0.373778
231125	Zfyve28	zinc finger, FYVE domain containing 28	0.490725	2.95678	2.27995	0.0412798	0.373778
56410	Cbln3	cerebellin 3 precursor protein	-0.592309	0.472608	-2.27989	0.0412843	0.373778
547253	Parp14	poly (ADP-ribose) polymerase family, member 14	0.487142	2.98816	2.27937	0.0413234	0.373778
12050	Bcl2l2	BCL2-like 2	0.168685	6.08656	2.27871	0.0413734	0.373778
59057	Zfp24	zinc finger protein 24	-0.190198	7.03266	-2.27849	0.0413901	0.373778
320790	Chd7	chromodomain helicase DNA binding protein 7	-0.269538	6.36408	-2.27828	0.0414511	0.373778
212442	Lactb2	lactamase, beta 2	0.227089	5.24386	2.27736	0.0414748	0.373778
435684	Shf	Src homology 2 domain containing F	-0.387891	3.52347	-2.2773	0.0414798	0.373778
21825	Thbs1	thrombospondin 1	0.384295	10.6882	2.27728	0.0414808	0.373778
80906	Kcnip2	Kv channel-interacting protein 2	-1.05471	0.252332	-2.27639	0.0415485	0.373778
109299	Tmem250	transmembrane protein 250	0.192932	5.76034	2.27629	0.0415558	0.373778
231327	Ppat	phosphoribosyl pyrophosphate amidotransferase	-0.260967	4.73114	-2.27587	0.0415876	0.373778
17357	Marcksl1	MARCKS-like 1	-0.24682	9.08511	-2.27583	0.0415905	0.373778
217364	Engase	endo-beta-N-acetylglucosaminidase	-0.335862	2.7204	-2.27553	0.0416132	0.373778
73451	Zfp763	zinc finger protein 763	-0.35593	4.03081	-2.27507	0.0416476	0.373778
55991	Panx1	pannexin 1	-0.307008	4.21355	-2.27494	0.0416581	0.373778
16402	Itga5	integrin alpha 5 (fibronectin receptor alpha)	0.444917	5.30924	2.27738	0.0418844	0.373853
21413	Tcf4	transcription factor 4	-0.201257	8.78398	-2.27456	0.0416867	0.373778
57230	Sap30bp	SAP30 binding protein	-0.161788	5.94268	-2.27435	0.0417022	0.373778
50926	Hnrnpdl	heterogeneous nuclear ribonucleoprotein D-like	-0.257737	7.5057	-2.2739	0.0417366	0.373778
216987	Utp6	UTP6 small subunit processome component	-0.148478	6.12504	-2.27361	0.0417583	0.373778
106522	Pkdcc	protein kinase domain containing, cytoplasmic	0.241967	5.83815	2.27349	0.0417677	0.373778
225215	Rsl24d1	ribosomal L24 domain containing 1	-0.215111	5.29724	-2.27273	0.0418252	0.373853
66617	Ntmt1	N-terminal Xaa-Pro-Lys N-methyltransferase 1	-0.187382	5.07669	-2.27238	0.0418522	0.373853
229542	Gatad2b	GATA zinc finger domain containing 2B	-0.132183	6.78948	-2.27189	0.0418897	0.373853
232664	Ccdc136	coiled-coil domain containing 136	0.430026	6.4603	2.27394	0.0421451	0.374378
230119	Zbtb5	zinc finger and BTB domain containing 5	-0.212105	5.86378	-2.27115	0.0419456	0.374098
381157	Greb1l	growth regulation by estrogen in breast cancer-like	-1.9339	0.989547	-2.27387	0.0421507	0.374378
223227	Sox21	SRY (sex determining region Y)-box 21	-0.313036	7.16003	-2.27317	0.0421789	0.374378
11666	Abcd1	ATP-binding cassette, sub-family D member 1	0.20584	5.08449	2.27054	0.0419926	0.374264
70661	Sik3	SIK family kinase 3	0.213003	7.48728	2.26989	0.0420417	0.374378
78339	Ttyh3	tweety family member 3	0.132422	8.78652	2.26839	0.0421563	0.374378
70788	Klhl30	kelch-like 30	1.0967	2.19433	2.27064	0.0423976	0.374773
107589	Mylk	myosin, light polypeptide kinase	0.690309	4.61579	2.27053	0.0424061	0.374773
240055	Neurl1b	neuralized E3 ubiquitin protein ligase 1B	0.513764	2.17019	2.26777	0.0422039	0.374378
74022	Glyr1	glyoxylate reductase 1 homolog (Arabidopsis)	-0.1181	7.69552	-2.2677	0.0422092	0.374378
269608	Plekhg5	pleckstrin homology domain containing, family G (with RhoGef domain) member 5	0.308743	5.15282	2.26739	0.0422331	0.374378
26914	Macroh2a1	macroH2A.1 histone	-0.199903	7.74407	-2.26662	0.0422923	0.37458
23991	Cib1	calcium and integrin binding 1	0.135098	5.44084	2.26635	0.0423129	0.37458
16399	Itga2b	integrin alpha 2b	0.740882	2.36377	2.26582	0.0424201	0.374773
15194	Htt	huntingtin	0.204905	6.78609	2.26317	0.0425581	0.375685
381085	Tbc1d22b	TBC1 domain family, member 22B	-0.157575	5.3475	-2.26226	0.0426282	0.375685
66131	Tipin	timeless interacting protein	-0.296532	4.51099	-2.26219	0.0426342	0.375685
327900	Ubtd2	ubiquitin domain containing 2	-0.161101	6.7019	-2.26192	0.0426551	0.375685
14312	Brd2	bromodomain containing 2	-0.136304	8.6087	-2.26155	0.0426837	0.375685
380753	Atxn7l1	ataxin 7-like 1	0.240629	4.17522	2.26141	0.0426947	0.375685
65116	Prrg2	proline-rich Gla (G-carboxyglutamic acid) polypeptide 2	0.294769	3.76568	2.261	0.042726	0.375709
27402	Pdhx	pyruvate dehydrogenase complex, component X	-0.167396	6.03883	-2.26026	0.0427835	0.375964
213649	Arhgef19	Rho guanine nucleotide exchange factor 19	0.580071	3.0044	2.25985	0.0428152	0.375991
16440	Itpr3	inositol 1,4,5-triphosphate receptor 3	0.6652	0.540721	2.25814	0.0429485	0.376762
15500	Hsf2	heat shock factor 2	-0.200596	5.15253	-2.25799	0.0429603	0.376762
108853	Mtrf1l	mitochondrial translational release factor 1-like	-0.24829	3.61861	-2.25708	0.043031	0.37713
11444	Chrnb2	cholinergic receptor nicotinic beta 2 subunit	-0.488027	2.688	-2.25669	0.0430615	0.377146
12417	Cbx3	chromobox 3	-0.185041	6.3329	-2.25526	0.0431734	0.377319
57080	Gtf2ird1	general transcription factor II I repeat domain-containing 1	-0.136775	5.91995	-2.2547	0.0432174	0.377319
77519	Zfp266	zinc finger protein 266	-0.211743	6.77318	-2.25463	0.0432232	0.377319
244864	Layn	layilin	0.932138	1.95513	2.25676	0.0434451	0.377319
19059	Ppp3r2	protein phosphatase 3, regulatory subunit B, alpha isoform (calcineurin B, type II)	-0.714837	-0.0203398	-2.25423	0.0432541	0.377319
56087	Dnah10	dynein, axonemal, heavy chain 10	0.969112	0.306127	2.25375	0.0432923	0.377319
67568	Mrfap1	Morf4 family associated protein 1	-0.130118	8.41697	-2.25356	0.0433067	0.377319
69737	Ttl	tubulin tyrosine ligase	-0.209652	5.38796	-2.25355	0.0433075	0.377319
58180	Hic2	hypermethylated in cancer 2	-0.251232	3.38001	-2.2526	0.0433824	0.377319
19883	Rora	RAR-related orphan receptor alpha	-0.193308	5.66202	-2.2523	0.0434062	0.377319
67054	Paics	phosphoribosylaminoimidazole carboxylase, phosphoribosylaminoribosylaminoimidazole, succinocarboxamide synthetase	-0.125475	7.75941	-2.25213	0.0434196	0.377319
22218	Sumo1	small ubiquitin-like modifier 1	-0.19898	6.03015	-2.25075	0.043528	0.377319
56462	Mtch1	mitochondrial carrier 1	-0.169334	8.36374	-2.25057	0.0435426	0.377319
71974	Prmt3	protein arginine N-methyltransferase 3	-0.197608	5.11076	-2.25053	0.0435457	0.377319
15465	Hrh1	histamine receptor H1	0.622014	1.93576	2.25036	0.0435588	0.377319
68952	Tlcd3b	TLC domain containing 3B	-0.802285	1.60014	-2.25012	0.0435777	0.377319
59001	Pole3	polymerase (DNA directed), epsilon 3 (p17 subunit)	-0.164039	5.98924	-2.24997	0.04359	0.377319
215789	Phactr2	phosphatase and actin regulator 2	0.226922	5.88544	2.24987	0.0435975	0.377319
27357	Gyg1	glycogenin 1	0.245454	6.48357	2.24732	0.0438001	0.378823
50527	Ero1a	endoplasmic reticulum oxidoreductase 1 alpha	0.347001	5.02103	2.24775	0.0439475	0.378853
215999	Mcu	mitochondrial calcium uniporter	0.205519	5.88443	2.24643	0.0438706	0.378853
74256	Cyld	CYLD lysine 63 deubiquitinase	0.225163	6.77651	2.24608	0.0438984	0.378853
57342	Parva	parvin, alpha	0.174273	7.73397	2.24598	0.0439064	0.378853
16597	Klf12	Kruppel-like transcription factor 12	-0.383357	5.7682	-2.24855	0.0441204	0.379153
72554	Utp14a	UTP14A small subunit processome component	0.212494	3.67194	2.24565	0.0439324	0.378853
99045	Mrps26	mitochondrial ribosomal protein S26	-0.165871	4.80162	-2.245	0.0439841	0.37892
74030	Rin2	Ras and Rab interactor 2	0.225999	5.83005	2.24443	0.0440302	0.379069
67249	Tbc1d19	TBC1 domain family, member 19	0.183112	5.55208	2.24252	0.044183	0.379153
17913	Myo1c	myosin IC	0.452697	6.08538	2.24508	0.0443971	0.379171
24070	Mpdu1	mannose-P-dolichol utilization defect 1	-0.148041	6.0256	-2.24235	0.0441965	0.379153
20091	Rps3a1	ribosomal protein S3A1	-0.235279	6.12365	-2.24187	0.0442345	0.379153
67239	Rpf2	ribosome production factor 2 homolog	-0.280417	3.9566	-2.24168	0.0442501	0.379153
71962	Castor1	cytosolic arginine sensor for mTORC1 subunit 1	-1.25844	-0.810196	-2.24132	0.0442788	0.379153
74148	Cluh	clustered mitochondria homolog	-0.135623	7.54061	-2.24105	0.0443002	0.379153
216543	Cep68	centrosomal protein 68	-0.191851	5.68516	-2.24086	0.0443154	0.379153
67832	Brix1	BRX1, biogenesis of ribosomes	-0.244263	5.15981	-2.24077	0.0443228	0.379153
218914	Wapl	WAPL cohesin release factor	-0.127729	6.55365	-2.2407	0.0443287	0.379153
12402	Cbl	Casitas B-lineage lymphoma	0.157182	6.35293	2.24035	0.044357	0.379153
230661	Tesk2	testis-specific kinase 2	0.275105	4.1287	2.23952	0.0444237	0.379171
239719	Mrtfb	myocardin related transcription factor B	0.210172	5.96607	2.23869	0.0444904	0.379171
66526	Tceanc2	transcription elongation factor A (SII) N-terminal and central domain containing 2	-0.216969	4.73833	-2.23824	0.0445264	0.379171
207181	Rbms3	RNA binding motif, single stranded interacting protein	0.203595	5.45315	2.23794	0.0445512	0.379171
18174	Slc11a2	solute carrier family 11 (proton-coupled divalent metal ion transporters), member 2	-0.183835	5.57484	-2.23772	0.0445686	0.379171
238505	Mtr	5-methyltetrahydrofolate-homocysteine methyltransferase	0.307767	5.0804	2.23756	0.0445817	0.379171
67963	Npc2	NPC intracellular cholesterol transporter 2	-0.161248	7.51766	-2.23712	0.0446175	0.379171
27494	Amot	angiomotin	0.162841	6.64805	2.23676	0.0446458	0.379171
328977	Zfp532	zinc finger protein 532	-0.185364	5.77144	-2.23675	0.0446473	0.379171
68070	Pdzd2	PDZ domain containing 2	0.462628	4.562	2.23745	0.0450115	0.380298
21817	Tgm2	transglutaminase 2, C polypeptide	0.504529	4.09315	2.23727	0.0450262	0.380298
213556	Plekhh2	pleckstrin homology domain containing, family H (with MyTH4 domain) member 2	0.401316	6.41021	2.23644	0.0450937	0.380298
83945	Dnaja3	DnaJ heat shock protein family (Hsp40) member A3	-0.112678	5.9311	-2.23345	0.0449144	0.380298
213783	Plekhg1	pleckstrin homology domain containing, family G (with RhoGef domain) member 1	0.172284	5.71231	2.23277	0.0449701	0.380298
80750	N4bp1	NEDD4 binding protein 1	0.204024	6.3347	2.23237	0.0450027	0.380298
20646	Snrpn	small nuclear ribonucleoprotein N	-0.622479	-0.29251	-2.2323	0.0450079	0.380298
14739	S1pr2	sphingosine-1-phosphate receptor 2	0.346988	3.67538	2.23185	0.0450447	0.380298
71970	Zbed5	zinc finger BED-type containing 5	-0.27534	4.83653	-2.23185	0.0450448	0.380298
20462	Tra2b	transformer 2 beta	-0.222128	6.18633	-2.23152	0.0450719	0.380298
70686	Dusp16	dual specificity phosphatase 16	0.253634	6.26839	2.2312	0.045098	0.380298
246102	Rttn	rotatin	-0.197926	3.50203	-2.22963	0.0452263	0.381135
22156	Tuft1	tuftelin 1	0.967686	3.58108	2.23112	0.0455274	0.381442
226999	Slc9a2	solute carrier family 9 (sodium/hydrogen exchanger), member 2	1.1075	-0.992915	2.2283	0.0453352	0.381442
78935	Saal1	serum amyloid A-like 1	-0.267163	4.00267	-2.22818	0.045345	0.381442
12822	Col18a1	collagen, type XVIII, alpha 1	1.34061	3.69621	2.23064	0.045567	0.381442
18483	Palm	paralemmin	-0.163272	6.36226	-2.22778	0.0453779	0.381442
18131	Notch3	notch 3	0.265695	8.05324	2.22753	0.0453985	0.381442
19261	Sirpa	signal-regulatory protein alpha	0.251904	7.03071	2.22704	0.045439	0.381442
56456	Actl6a	actin-like 6A	-0.217407	6.023	-2.227	0.0454424	0.381442
21927	Tnfaip1	tumor necrosis factor, alpha-induced protein 1 (endothelial)	0.202354	7.71848	2.2258	0.0455413	0.381442
21856	Timm44	translocase of inner mitochondrial membrane 44	0.159861	5.61239	2.22556	0.045561	0.381442
15254	Hint1	histidine triad nucleotide binding protein 1	-0.235734	6.55988	-2.22531	0.0455817	0.381442
68183	Bcas2	BCAS2 pre-mRNA processing factor	-0.146178	5.81633	-2.22423	0.0456708	0.381945
23989	Med24	mediator complex subunit 24	-0.142523	6.47448	-2.22174	0.0458766	0.383422
53892	Ppm1d	protein phosphatase 1D magnesium-dependent, delta isoform	-0.200637	5.04269	-2.221	0.0459379	0.383478
72958	Zfp493	zinc finger protein 493	0.363941	1.40004	2.22068	0.0459649	0.383478
57915	Tbc1d1	TBC1 domain family, member 1	0.582148	6.9194	2.22285	0.0462094	0.383478
54611	Pde3a	phosphodiesterase 3A, cGMP inhibited	0.353702	5.73156	2.22221	0.0462632	0.383478
434179	Zfp975	zinc finger protein 975	-0.382769	2.45971	-2.21962	0.0460529	0.383478
68240	Rpa3	replication protein A3	-0.342155	3.62938	-2.21894	0.0461091	0.383478
69556	Bod1	biorientation of chromosomes in cell division 1	-0.132469	6.29855	-2.21892	0.0461116	0.383478
15528	Hspe1	heat shock protein 1 (chaperonin 10)	-0.172227	5.75109	-2.21765	0.0462169	0.383478
12801	Cnr1	cannabinoid receptor 1	0.422684	3.94793	2.21752	0.0462319	0.383478
56068	Ammecr1	AMMECR nuclear protein 1	-0.235727	3.3928	-2.21745	0.046234	0.383478
70616	Sugp1	SURP and G patch domain containing 1	-0.178812	5.36014	-2.21732	0.046245	0.383478
22288	Utrn	utrophin	0.185472	7.63727	2.21731	0.0462452	0.383478
218865	Chdh	choline dehydrogenase	-0.885027	1.90273	-2.21774	0.0464323	0.383478
12728	Clcn5	chloride channel, voltage-sensitive 5	0.523197	4.07342	2.21887	0.0465412	0.383478
67939	Prorsd1	prolyl-tRNA synthetase domain containing 1	0.675829	1.37032	2.21571	0.0463796	0.383478
12366	Casp2	caspase 2	-0.252837	4.98649	-2.2157	0.0463804	0.383478
67500	Ccar1	cell division cycle and apoptosis regulator 1	-0.128101	7.44479	-2.21565	0.0463849	0.383478
244867	Arhgap20	Rho GTPase activating protein 20	0.495917	3.98127	2.21765	0.0465982	0.383478
53376	Usp2	ubiquitin specific peptidase 2	0.3689	5.60346	2.2175	0.0466559	0.383478
13001	Csnk2b	casein kinase 2, beta polypeptide	-0.133789	5.54976	-2.21479	0.0464567	0.383478
14904	Gtpbp1	GTP binding protein 1	-0.141483	5.78322	-2.2147	0.0464646	0.383478
66148	Dnajc15	DnaJ heat shock protein family (Hsp40) member C15	-0.206777	3.9686	-2.21466	0.0464674	0.383478
11677	Akr1b1	aldo-keto reductase family 1 member B	0.449283	4.16096	2.21524	0.0466415	0.383478
107723	Slc12a6	solute carrier family 12, member 6	0.14892	5.81352	2.21381	0.0465394	0.383478
56409	Nudt3	nudix hydrolase 3	-0.148241	7.21899	-2.2138	0.0465396	0.383478
664968	Tmem238	transmembrane protein 238	0.64412	1.45985	2.21354	0.0465621	0.383478
12970	Crygs	crystallin, gamma S	1.13054	1.37661	2.2147	0.0468912	0.384093
241322	Zbtb6	zinc finger and BTB domain containing 6	-0.166779	4.93931	-2.21225	0.0466704	0.383478
214290	Tut7	terminal uridylyl transferase 7	0.178938	6.60249	2.21075	0.0467972	0.384043
14405	Gabrg1	gamma-aminobutyric acid type A receptor subunit gamma 1	-0.51197	4.0296	-2.21296	0.0470385	0.384859
234736	Rfwd3	ring finger and WD repeat domain 3	-0.187087	5.24813	-2.21035	0.0468307	0.384043
52915	Zmiz2	zinc finger, MIZ-type containing 2	-0.169533	7.03789	-2.21013	0.0468498	0.384043
56516	Rbms2	RNA binding motif, single stranded interacting protein 2	0.23111	6.59447	2.21006	0.0468559	0.384043
66477	Atp5mk	ATP synthase membrane subunit k	-0.295576	4.78302	-2.20785	0.0470432	0.384859
11604	Agrp	agouti related neuropeptide	1.01217	-0.852589	2.20675	0.0471364	0.385382
360216	Zranb1	zinc finger, RAN-binding domain containing 1	-0.139479	6.28344	-2.20519	0.0472692	0.386227
14299	Ncs1	neuronal calcium sensor 1	0.22464	5.83246	2.20479	0.047304	0.386272
102443350	Xndc1	Xrcc1 N-terminal domain containing 1	-0.315673	3.05162	-2.20353	0.0474114	0.386909
66046	Ndufb5	NADH:ubiquinone oxidoreductase subunit B5	-0.181512	6.38299	-2.20307	0.0474505	0.386988
66979	Pole4	polymerase (DNA-directed), epsilon 4 (p12 subunit)	-0.215685	5.47406	-2.2019	0.047551	0.387567
11601	Angpt2	angiopoietin 2	1.302	5.46162	2.20422	0.0477825	0.388732
22138	Ttn	titin	-0.826255	0.336841	-2.20124	0.0476082	0.387793
74682	Wdr35	WD repeat domain 35	0.250935	6.01294	2.20012	0.0477039	0.388332
53867	Col5a3	collagen, type V, alpha 3	0.377436	5.58456	2.20209	0.0479655	0.388998
278279	Tmtc2	transmembrane and tetratricopeptide repeat containing 2	-0.503282	4.86355	-2.20196	0.0479765	0.388998
269713	Clip2	CAP-GLY domain containing linker protein 2	-0.175731	6.85885	-2.19838	0.0478546	0.388998
230674	Kdm4a	lysine (K)-specific demethylase 4A	-0.130804	7.37976	-2.19776	0.0479082	0.388998
17970	Ncf2	neutrophil cytosolic factor 2	0.812729	-0.0357276	2.1968	0.0479909	0.388998
22185	U2af2	U2 small nuclear ribonucleoprotein auxiliary factor (U2AF) 2	-0.16184	7.84299	-2.19678	0.0479927	0.388998
19285	Cavin1	caveolae associated 1	0.424663	7.8813	2.19871	0.0482569	0.389203
99526	Usp53	ubiquitin specific peptidase 53	0.574328	6.29023	2.1984	0.0482843	0.389203
14155	Fem1b	fem 1 homolog b	-0.133793	7.36273	-2.196	0.0480604	0.389159
56205	Ensa	endosulfine alpha	0.116853	6.98499	2.19587	0.0480717	0.389159
66801	Prkrip1	Prkr interacting protein 1 (IL11 inducible)	-0.187735	4.07113	-2.19528	0.0481228	0.389203
12111	Bgn	biglycan	1.3599	1.71857	2.19742	0.0483688	0.389212
218038	Amph	amphiphysin	-0.378601	5.17939	-2.19714	0.0483927	0.389212
12827	Col4a2	collagen, type IV, alpha 2	0.686061	6.00944	2.19702	0.0484037	0.389212
76890	Memo1	mediator of cell motility 1	0.134303	5.91584	2.19437	0.0482016	0.389203
436090	Gpr62	G protein-coupled receptor 62	0.741144	-0.636495	2.19434	0.0482042	0.389203
75736	Bcl2l12	BCL2 like 12	0.279731	3.54735	2.19433	0.048205	0.389203
56386	B4galt6	UDP-Gal:betaGlcNAc beta 1,4-galactosyltransferase, polypeptide 6	0.185475	6.09145	2.19398	0.0482354	0.389203
20540	Slc7a7	solute carrier family 7 (cationic amino acid transporter, y+ system), member 7	-0.575073	0.998726	-2.19248	0.0483663	0.389212
17281	Fyco1	FYVE and coiled-coil domain containing 1	0.324722	6.41192	2.19475	0.0486012	0.389847
215194	Kri1	KRI1 homolog	-0.250721	3.98154	-2.19125	0.0484736	0.389536
66270	Retreg1	reticulophagy regulator 1	0.404477	4.13872	2.19083	0.0485413	0.389842
19057	Ppp3cc	protein phosphatase 3, catalytic subunit, gamma isoform	0.186305	3.73013	2.18984	0.0485972	0.389847
18763	Pkd1	polycystin 1, transient receptor potential channel interacting	0.325151	8.22486	2.19145	0.0488277	0.390527
224903	Safb	scaffold attachment factor B	-0.135299	7.08642	-2.18914	0.0486585	0.390068
20650	Sntb2	syntrophin, basic 2	0.532548	5.29601	2.19114	0.0489164	0.390892
64424	Polr1e	polymerase (RNA) I polypeptide E	-0.273483	3.66069	-2.18759	0.048795	0.390527
214932	Hdhd5	haloacid dehalogenase like hydrolase domain containing 5	0.275795	4.65889	2.18758	0.0487959	0.390527
29859	Sult4a1	sulfotransferase family 4A, member 1	-0.828911	0.0851995	-2.18714	0.0488344	0.390527
20130	Rras	related RAS viral (r-ras) oncogene	0.502828	4.82512	2.18891	0.0491125	0.390892
66264	Ccdc28b	coiled coil domain containing 28B	-0.253559	4.26944	-2.18578	0.0489541	0.390892
11744	Anxa11	annexin A11	0.586186	6.08341	2.18769	0.0492196	0.390892
230587	Glis1	GLIS family zinc finger 1	-0.618522	0.45972	-2.18514	0.049011	0.390892
235442	Rab8b	RAB8B, member RAS oncogene family	-0.182525	5.9277	-2.18491	0.0490307	0.390892
78286	Nav2	neuron navigator 2	0.412305	7.86763	2.18691	0.0492889	0.390892
16370	Irs4	insulin receptor substrate 4	0.997515	0.927791	2.18468	0.0491131	0.390892
100043272	Inafm2	InaF motif containing 2	0.232442	6.75532	2.18409	0.0491031	0.390892
79264	Krit1	KRIT1, ankyrin repeat containing	0.119314	6.1124	2.1839	0.0491207	0.390892
70380	Mospd1	motile sperm domain containing 1	-0.227588	4.2565	-2.18285	0.0492135	0.390892
244058	Rgma	repulsive guidance molecule family member A	-0.396267	8.0119	-2.18491	0.0494657	0.390892
20523	Slc25a14	solute carrier family 25 (mitochondrial carrier, brain), member 14	-0.201278	3.26023	-2.18205	0.0492846	0.390892
21355	Tap2	transporter 2, ATP-binding cassette, sub-family B (MDR/TAP)	0.213539	4.26957	2.18152	0.0493318	0.390892
76846	Rps9	ribosomal protein S9	-0.192688	8.15248	-2.18094	0.0493832	0.390892
236900	Pdk3	pyruvate dehydrogenase kinase, isoenzyme 3	0.259405	5.25177	2.18063	0.0494104	0.390892
434178	Zfp141	zinc finger protein 141	-0.224177	3.49265	-2.18014	0.0494544	0.390892
14824	Grn	granulin	0.128369	7.45724	2.17986	0.0494789	0.390892
100042807	Eif3j2	eukaryotic translation initiation factor 3, subunit J2	-0.161444	5.80275	-2.17982	0.0494828	0.390892
665700	Hmcn2	hemicentin 2	0.723193	0.716848	2.17951	0.0495103	0.390892
229503	Mettl25b	methyltransferase like 25B	0.234762	4.18253	2.17948	0.0495134	0.390892
14370	Fzd8	frizzled class receptor 8	-0.164588	5.24432	-2.17901	0.0495554	0.390892
209032	Zc3hav1l	zinc finger CCCH-type, antiviral 1-like	-0.319861	3.86174	-2.17891	0.0495635	0.390892
54201	Zfp316	zinc finger protein 316	-0.136101	5.38155	-2.17795	0.0496496	0.391199
24083	Natd1	N-acetyltransferase domain containing 1	-0.12306	6.1687	-2.17781	0.049662	0.391199
228866	Pcif1	phosphorylated CTD interacting factor 1	-0.19074	6.19983	-2.17703	0.0497321	0.391518
71883	Coq2	coenzyme Q2 4-hydroxybenzoate polyprenyltransferase	0.151262	5.22347	2.17609	0.049816	0.391944
21936	Tnfrsf18	tumor necrosis factor receptor superfamily, member 18	0.831897	2.02182	2.17711	0.0499369	0.392315
102098	Arhgef18	Rho/Rac guanine nucleotide exchange factor 18	0.458315	7.40593	2.17777	0.0501023	0.39248
83603	Elovl4	ELOVL fatty acid elongase 4	-0.272195	4.78087	-2.17503	0.0499113	0.392315
333050	Ksr2	kinase suppressor of ras 2	0.836718	-0.862835	2.17457	0.0499527	0.392315
54217	Rpl36	ribosomal protein L36	-0.273665	4.41213	-2.17422	0.0499838	0.392325
68498	Tspan11	tetraspanin 11	-0.916623	1.98123	-2.17642	0.0502238	0.392778
15932	Idua	iduronidase, alpha-L	0.263007	2.94624	2.17389	0.0500142	0.392329
66686	Dcbld1	discoidin, CUB and LCCL domain containing 1	0.243725	4.82252	2.17327	0.0500701	0.39248
244349	Kat6a	K(lysine) acetyltransferase 6A	-0.199532	7.8276	-2.17268	0.0501229	0.39248
12702	Socs3	suppressor of cytokine signaling 3	0.432822	5.14437	2.17436	0.0504092	0.392851
23943	Esyt1	extended synaptotagmin-like protein 1	0.394094	4.32775	2.17242	0.0502661	0.392778
76500	Ip6k2	inositol hexaphosphate kinase 2	-0.15307	6.07893	-2.17113	0.0502627	0.392778
58869	Pex5l	peroxisomal biogenesis factor 5-like	0.78087	6.3074	2.17327	0.0505071	0.393124
20239	Atxn2	ataxin 2	0.140584	6.97617	2.17048	0.0503221	0.392778
338346	Gpr21	G protein-coupled receptor 21	-0.720167	0.313372	-2.17037	0.0503316	0.392778
69940	Exoc1	exocyst complex component 1	0.14279	5.88277	2.17028	0.05034	0.392778
231713	Naa25	N(alpha)-acetyltransferase 25, NatB auxiliary subunit	-0.200875	5.63883	-2.16963	0.0503986	0.392851
12870	Cp	ceruloplasmin	1.00253	8.76482	2.1711	0.050704	0.39368
68861	Dipk2a	divergent protein kinase domain 2A	0.25265	5.71039	2.16837	0.0505128	0.393124
56376	Pdlim5	PDZ and LIM domain 5	0.267882	9.34145	2.16814	0.0505339	0.393124
107747	Aldh1l1	aldehyde dehydrogenase 1 family, member L1	0.691415	4.48759	2.17007	0.0507971	0.393775
234878	Map3k21	mitogen-activated protein kinase kinase kinase 21	-0.874187	-0.70872	-2.16747	0.0505949	0.393205
110094	Phka2	phosphorylase kinase alpha 2	0.239054	4.70128	2.16737	0.050604	0.393205
16949	Loxl1	lysyl oxidase-like 1	1.16535	4.47721	2.16953	0.0508463	0.393924
70925	Cdkn2aip	CDKN2A interacting protein	-0.155151	4.85704	-2.16572	0.0507544	0.39368
67180	Yipf5	Yip1 domain family, member 5	-0.12076	6.13771	-2.16572	0.0507549	0.39368
19206	Ptch1	patched 1	-0.225147	7.19669	-2.16423	0.0508908	0.394037
53621	Cnot4	CCR4-NOT transcription complex, subunit 4	0.127098	5.30639	2.1626	0.0510401	0.39496
216850	Kdm6b	KDM1 lysine (K)-specific demethylase 6B	-0.175914	7.37532	-2.16138	0.0511525	0.395597
667118	Zbed6	zinc finger, BED type containing 6	0.310816	6.30503	2.16335	0.0514117	0.395973
107260	Otub1	OTU domain, ubiquitin aldehyde binding 1	-0.11778	6.95189	-2.16075	0.0512102	0.395726
70314	Rabep2	rabaptin, RAB GTPase binding effector protein 2	0.214307	4.38699	2.16054	0.0512293	0.395726
320311	Rnf152	ring finger protein 152	-0.530894	2.25529	-2.15994	0.0512851	0.395925
240752	Pik3c2b	phosphatidylinositol-4-phosphate 3-kinase catalytic subunit type 2 beta	-0.352077	3.50903	-2.15928	0.051346	0.395973
19777	Uri1	URI1, prefoldin-like chaperone	-0.216092	5.66371	-2.15866	0.0514031	0.395973
231887	Pdap1	PDGFA associated protein 1	-0.170395	6.61191	-2.15859	0.0514094	0.395973
12361	Cask	calcium/calmodulin dependent serine protein kinase	0.168603	7.05414	2.15789	0.0514743	0.396222
13419	Dnase1	deoxyribonuclease I	-0.432743	1.71485	-2.15669	0.051585	0.39684
70088	Meaf6	MYST/Esa1-associated factor 6	-0.222199	5.14316	-2.15637	0.0516148	0.39684
18196	Nsg1	neuron specific gene family member 1	-0.360098	5.64232	-2.15775	0.0519284	0.397855
320736	Vstm4	V-set and transmembrane domain containing 4	0.434814	4.07414	2.15645	0.0518055	0.397595
56294	Ptpn9	protein tyrosine phosphatase, non-receptor type 9	0.209205	6.45758	2.15488	0.051753	0.397595
57811	Rgr	retinal G protein coupled receptor	-1.16486	-0.26441	-2.15421	0.0518155	0.397595
19646	Rbbp4	retinoblastoma binding protein 4, chromatin remodeling factor	-0.139912	8.09896	-2.15401	0.051834	0.397595
268977	Ltbp1	latent transforming growth factor beta binding protein 1	0.797022	4.70576	2.15607	0.0520847	0.398526
18933	Prrx1	paired related homeobox 1	0.313333	7.08261	2.15583	0.0521074	0.398526
23806	Arih1	ariadne RBR E3 ubiquitin protein ligase 1	-0.10013	7.02722	-2.15311	0.0519178	0.397855
70435	Inf2	inverted formin, FH2 and WH2 domain containing	0.773055	4.90453	2.15391	0.0522855	0.398526
56305	Pitpnb	phosphatidylinositol transfer protein, beta	-0.115892	6.56512	-2.15169	0.0520506	0.398526
22697	Zscan21	zinc finger and SCAN domain containing 21	-0.246794	5.45751	-2.15018	0.0521923	0.398526
68857	Dtwd2	DTW domain containing 2	-0.280707	2.33193	-2.15017	0.0521931	0.398526
104776	Aldh6a1	aldehyde dehydrogenase family 6, subfamily A1	-0.18471	6.81838	-2.14911	0.0522924	0.398526
21888	Tle4	transducin-like enhancer of split 4	-0.193638	6.21022	-2.14896	0.0523066	0.398526
241576	Ldlrad3	low density lipoprotein receptor class A domain containing 3	-0.224697	6.5143	-2.14891	0.0523111	0.398526
229801	Tram1l1	translocation associated membrane protein 1-like 1	-0.258082	3.24181	-2.14857	0.052343	0.398526
109934	Abr	active BCR-related gene	-0.162884	6.65986	-2.14831	0.0523681	0.398526
99586	Dpyd	dihydropyrimidine dehydrogenase	-0.385533	3.94581	-2.14818	0.0523794	0.398526
14645	Glul	glutamate-ammonia ligase	-0.3391	9.23917	-2.14858	0.0525456	0.399328
12763	Cmah	cytidine monophospho-N-acetylneuraminic acid hydroxylase	1.19528	-0.99262	2.14755	0.0524394	0.398752
16971	Lrp1	low density lipoprotein receptor-related protein 1	0.300917	9.1039	2.14458	0.0527195	0.400281
12837	Col8a1	collagen, type VIII, alpha 1	1.23271	6.34073	2.14667	0.0529662	0.400474
70571	Tcerg1l	transcription elongation regulator 1-like	-1.43045	0.216411	-2.14666	0.0529666	0.400474
72519	Pip4p2	phosphatidylinositol-4,5-bisphosphate 4-phosphatase 2	0.199775	6.80378	2.14401	0.0527737	0.400281
51886	Fubp1	far upstream element (FUSE) binding protein 1	-0.196596	7.72282	-2.14399	0.0527755	0.400281
69535	Ten1	TEN1 telomerase capping complex subunit	-0.19058	4.69712	-2.14366	0.0528064	0.400281
76742	Snx27	sorting nexin family member 27	0.146319	7.93761	2.14348	0.0528231	0.400281
56703	Pigo	phosphatidylinositol glycan anchor biosynthesis, class O	0.175944	4.95782	2.14234	0.0529319	0.400474
231868	Ints15	integrator complex subunit 15	-0.139756	5.23811	-2.14193	0.0529703	0.400474
67608	Narf	nuclear prelamin A recognition factor	-0.18964	5.44093	-2.14083	0.0530749	0.401034
14862	Gstm1	glutathione S-transferase, mu 1	0.340266	8.6136	2.14243	0.0533409	0.401212
66162	Bola2	bolA family member 2	-0.23893	3.71491	-2.14022	0.0531333	0.401093
18826	Lcp1	lymphocyte cytosolic protein 1	0.768815	0.00411428	2.13991	0.0531631	0.401093
68927	Ptcd2	pentatricopeptide repeat domain 2	-0.182546	4.29258	-2.13979	0.0531742	0.401093
30843	Fbxl12	F-box and leucine-rich repeat protein 12	-0.205648	3.21612	-2.13896	0.0532538	0.401212
94346	Tmem40	transmembrane protein 40	0.739198	1.07061	2.13841	0.0533064	0.401212
71529	Kazn	kazrin, periplakin interacting protein	0.208187	7.06412	2.13831	0.0533161	0.401212
622675	Zfp827	zinc finger protein 827	-0.274204	5.74913	-2.13842	0.0533765	0.401212
170935	Grid2ip	glutamate receptor, ionotropic, delta 2 (Grid2) interacting protein 1	0.628311	0.56054	2.1371	0.053432	0.401212
56323	Dnajb5	DnaJ heat shock protein family (Hsp40) member B5	0.293273	5.74855	2.13805	0.0535638	0.401212
14816	Grm1	glutamate receptor, metabotropic 1	0.423016	3.02077	2.13696	0.0534451	0.401212
230779	Serinc2	serine incorporator 2	-1.0793	-1.04145	-2.13687	0.0534539	0.401212
20410	Sorbs3	sorbin and SH3 domain containing 3	0.378165	6.21877	2.13887	0.0537085	0.401212
19647	Rbbp6	retinoblastoma binding protein 6, ubiquitin ligase	-0.149226	6.90376	-2.13643	0.0534955	0.401212
56031	Ppie	peptidylprolyl isomerase E (cyclophilin E)	-0.167876	4.58778	-2.1364	0.0534987	0.401212
213019	Pdlim2	PDZ and LIM domain 2	0.484568	5.3854	2.13834	0.0537585	0.401358
208228	Mob3a	MOB kinase activator 3A	0.191459	4.32054	2.136	0.0535366	0.401212
16889	Lipa	lysosomal acid lipase A	0.354503	5.34056	2.13755	0.0538344	0.401506
19128	Pros1	protein S (alpha)	0.331723	6.33664	2.13718	0.0538698	0.401506
19188	Psme2	proteasome (prosome, macropain) activator subunit 2 (PA28 beta)	0.217725	3.45964	2.13462	0.0536699	0.401212
99311	Commd7	COMM domain containing 7	-0.134517	5.14077	-2.13446	0.0536851	0.401212
76373	Zfp773	zinc finger protein 773	-0.44763	0.916141	-2.13434	0.0536961	0.401212
12488	Cd2ap	CD2-associated protein	0.208272	5.91191	2.13429	0.0537011	0.401212
215351	Senp6	SUMO/sentrin specific peptidase 6	-0.139124	7.01254	-2.13261	0.0538631	0.401506
93881	Pcdhb10	protocadherin beta 10	-0.643421	3.00588	-2.13422	0.0540788	0.40238
13193	Dcx	doublecortin	-1.15569	3.68746	-2.13431	0.0541462	0.402426
100042480	Nhsl2	NHS like 2	0.867114	1.60046	2.13274	0.0539994	0.402244
22402	Ccn4	cellular communication network factor 4	1.28042	4.18645	2.13369	0.0542065	0.40257
66420	Polr2e	polymerase (RNA) II (DNA directed) polypeptide E	-0.162445	5.65729	-2.13078	0.05404	0.402318
11520	Plin2	perilipin 2	0.283338	5.00307	2.12983	0.0541325	0.402426
105387	Akr1c14	aldo-keto reductase family 1, member C14	1.23178	4.28807	2.13175	0.0543937	0.40257
57808	Rpl35a	ribosomal protein L35A	-0.535419	2.76032	-2.12811	0.0542998	0.40257
228662	Btbd3	BTB domain containing 3	0.225475	5.4014	2.12771	0.0543384	0.40257
319482	Fcgbpl1	Fc fragment of IgG binding protein like 1	0.735248	1.8677	2.12766	0.0543429	0.40257
69917	Nabp2	nucleic acid binding protein 2	-0.198611	5.77718	-2.12689	0.0544185	0.40257
20610	Sumo3	small ubiquitin-like modifier 3	-0.209876	6.9709	-2.12671	0.0544352	0.40257
56228	Ube2j1	ubiquitin-conjugating enzyme E2J 1	0.136822	6.42631	2.12666	0.0544406	0.40257
54357	Epb41l4b	erythrocyte membrane protein band 4.1 like 4b	-0.231009	4.43085	-2.12663	0.0544437	0.40257
223690	Ankrd54	ankyrin repeat domain 54	-0.202405	4.50738	-2.12634	0.0544717	0.40257
21838	Thy1	thymus cell antigen 1, theta	0.972138	4.15248	2.12713	0.0548433	0.404094
16477	Junb	jun B proto-oncogene	0.501728	3.82153	2.12627	0.0548979	0.404094
17708	mt-Co1	cytochrome c oxidase I, mitochondrial	0.252098	12.5973	2.12421	0.0546801	0.403883
21766	Tex261	testis expressed gene 261	-0.128911	5.91571	-2.12354	0.0547457	0.404094
75423	Arl5a	ADP-ribosylation factor-like 5A	0.169814	7.36384	2.12284	0.0548144	0.404094
67434	Ankrd33b	ankyrin repeat domain 33B	0.688829	1.0265	2.12205	0.0548923	0.404094
100763	Ube3c	ubiquitin protein ligase E3C	0.126564	6.85212	2.12174	0.0549228	0.404094
232536	Mrps35	mitochondrial ribosomal protein S35	-0.199055	4.45973	-2.12173	0.0549237	0.404094
56520	Nme4	NME/NM23 nucleoside diphosphate kinase 4	-0.484017	2.29892	-2.12136	0.0549602	0.404137
29873	Cspg5	chondroitin sulfate proteoglycan 5	-0.189336	8.05873	-2.11963	0.0551304	0.405011
215627	Zbtb8b	zinc finger and BTB domain containing 8b	0.622552	1.06091	2.11952	0.0551406	0.405011
243983	Zdhhc13	zinc finger, DHHC domain containing 13	0.176443	5.00854	2.11727	0.0553635	0.405812
242406	Rgp1	RAB6A GEF compex partner 1	0.143507	6.1572	2.11713	0.0553769	0.405812
52397	Zfp644	zinc finger protein 644	-0.11584	6.26593	-2.11695	0.0553954	0.405812
52432	Ppp2r2d	protein phosphatase 2, regulatory subunit B, delta	-0.100144	5.83972	-2.11689	0.0554013	0.405812
60409	Trappc4	trafficking protein particle complex 4	-0.181999	5.26803	-2.11686	0.0554039	0.405812
54403	Slc4a4	solute carrier family 4 (anion exchanger), member 4	0.220491	7.97365	2.11608	0.0554812	0.406152
94352	Loxl2	lysyl oxidase-like 2	1.02166	6.20043	2.11805	0.0557369	0.407282
22295	Cdh23	cadherin related 23 (otocadherin)	1.1109	-0.690986	2.11531	0.0555581	0.406488
192970	Dhrs11	dehydrogenase/reductase 11	-0.366573	3.09978	-2.11483	0.0556054	0.406609
18992	Pou3f2	POU domain, class 3, transcription factor 2	-0.503883	6.0346	-2.11609	0.0559316	0.407409
56419	Diaph3	diaphanous related formin 3	0.339271	4.80078	2.11415	0.0558107	0.407352
269378	Ahcy	S-adenosylhomocysteine hydrolase	-0.213273	4.52379	-2.11329	0.0557595	0.407282
208647	Creb3l2	cAMP responsive element binding protein 3-like 2	0.292152	5.58026	2.11374	0.0559101	0.407409
67845	Rnf115	ring finger protein 115	-0.137577	5.96753	-2.11257	0.055831	0.407352
14561	Gdf11	growth differentiation factor 11	-0.332323	7.219	-2.11452	0.0560879	0.407644
20716	Serpina3n	serine (or cysteine) peptidase inhibitor, clade A, member 3N	-0.758929	3.30597	-2.11412	0.0561279	0.40771
15936	Ier2	immediate early response 2	-0.323592	3.57972	-2.11189	0.0558985	0.407409
58200	Ppp1r1a	protein phosphatase 1, regulatory inhibitor subunit 1A	0.215849	5.94379	2.11114	0.0559735	0.407489
12832	Col5a2	collagen, type V, alpha 2	0.708424	8.51366	2.11296	0.0562439	0.408132
12785	Cnbp	cellular nucleic acid binding protein	-0.129118	7.93442	-2.11078	0.0560101	0.407529
66729	Ankrd61	ankyrin repeat domain 61	0.559376	-0.110673	2.11014	0.0560736	0.407644
234959	Med17	mediator complex subunit 17	-0.197111	5.68402	-2.10823	0.0562659	0.408132
67532	Mfap1a	microfibrillar-associated protein 1A	-0.169586	5.98325	-2.1081	0.0562791	0.408132
13685	Eif4ebp1	eukaryotic translation initiation factor 4E binding protein 1	0.431823	4.71598	2.10993	0.0565481	0.409125
68118	Atg101	autophagy related 101	-0.157884	4.7769	-2.10755	0.0563338	0.408304
14788	Gpr162	G protein-coupled receptor 162	-0.23435	5.52864	-2.10682	0.0564074	0.408612
74764	Klc4	kinesin light chain 4	-0.174705	5.37909	-2.10529	0.0565618	0.409125
77864	Ypel2	yippee like 2	-0.379385	3.9809	-2.1052	0.0565716	0.409125
53317	Plrg1	pleiotropic regulator 1	-0.169656	5.51153	-2.10479	0.0566123	0.409195
73047	Camk2n2	calcium/calmodulin-dependent protein kinase II inhibitor 2	-0.276005	3.25074	-2.10435	0.0566572	0.409294
67455	Klhl13	kelch-like 13	-0.378614	7.73675	-2.10621	0.0569232	0.410622
71835	Lancl2	LanC (bacterial lantibiotic synthetase component C)-like 2	-0.29758	4.98684	-2.1028	0.056814	0.410202
12643	Chad	chondroadherin	0.970298	-1.06606	2.10162	0.0569345	0.410622
13019	Ctf1	cardiotrophin 1	-0.420362	2.75082	-2.1002	0.057079	0.411438
73251	Setd7	SET domain containing (lysine methyltransferase) 7	0.23823	8.61142	2.09947	0.0571528	0.411744
237221	Gemin8	gem nuclear organelle associated protein 8	0.293719	3.21948	2.09901	0.0572002	0.41186
56524	Pals2	protein associated with LIN7 2, MAGUK family member	0.402184	7.33378	2.10044	0.0575096	0.412282
71770	Ap2b1	adaptor-related protein complex 2, beta 1 subunit	0.10769	8.10635	2.0981	0.0572934	0.412282
16404	Itga7	integrin alpha 7	0.219474	8.03217	2.09764	0.0573404	0.412282
449000	Zfp960	zinc finger protein 960	-0.334418	2.06972	-2.09694	0.0574115	0.412282
237759	Col23a1	collagen, type XXIII, alpha 1	-0.629438	2.49891	-2.09648	0.0574632	0.412282
192657	Ell2	elongation factor for RNA polymerase II 2	0.42001	3.66942	2.09634	0.0574738	0.412282
104215	Rhoq	ras homolog family member Q	0.146614	6.64861	2.09623	0.0574851	0.412282
52123	Agpat5	1-acylglycerol-3-phosphate O-acyltransferase 5	-0.166558	5.95449	-2.09605	0.0575036	0.412282
56693	Crtap	cartilage associated protein	0.315941	4.9939	2.09633	0.0575592	0.412414
68947	Chst8	carbohydrate sulfotransferase 8	0.539764	3.32563	2.09604	0.0577255	0.41293
70333	Polr1g	RNA polymerase I subunit G	-0.165208	4.43443	-2.09502	0.0576092	0.412547
17153	Mal	myelin and lymphocyte protein, T cell differentiation protein	0.628061	0.718053	2.09445	0.0576681	0.412744
218214	Kdm1b	lysine (K)-specific demethylase 1B	-0.183682	4.72296	-2.09322	0.0577939	0.413094
72774	Neil1	nei endonuclease VIII-like 1 (E. coli)	0.361896	2.7275	2.09306	0.0578112	0.413094
26563	Ror1	receptor tyrosine kinase-like orphan receptor 1	0.270069	4.0388	2.09271	0.0578464	0.413121
239099	Homez	homeodomain leucine zipper-encoding gene	-0.157764	4.79611	-2.09169	0.0579524	0.413196
74253	Klrg2	killer cell lectin-like receptor subfamily G, member 2	0.711441	1.25468	2.09158	0.0579633	0.413196
22791	Dnajc2	DnaJ heat shock protein family (Hsp40) member C2	-0.172083	4.94007	-2.09146	0.0579756	0.413196
22196	Ube2i	ubiquitin-conjugating enzyme E2I	-0.114988	6.93493	-2.0914	0.0579824	0.413196
269016	Sh3rf2	SH3 domain containing ring finger 2	0.834796	0.92777	2.09039	0.0580869	0.413556
12661	Chl1	cell adhesion molecule L1-like	0.801925	5.68755	2.09223	0.0583532	0.414267
20843	Stag2	STAG2 cohesin complex component	-0.121626	7.38564	-2.0903	0.0580959	0.413556
432731	Zscan26	zinc finger and SCAN domain containing 26	0.228032	5.03045	2.08939	0.0581906	0.41389
66569	Gdpd1	glycerophosphodiester phosphodiesterase domain containing 1	-0.289352	4.81929	-2.08911	0.0582192	0.41389
56284	Mrpl19	mitochondrial ribosomal protein L19	-0.17798	4.53584	-2.08894	0.0582373	0.41389
230316	Megf9	multiple EGF-like-domains 9	0.253951	7.57705	2.08852	0.0583131	0.414206
71699	Slc41a3	solute carrier family 41, member 3	0.270779	4.65169	2.08693	0.0584465	0.414706
22178	Tyrp1	tyrosinase-related protein 1	-0.895795	-0.530079	-2.08611	0.058532	0.415078
19220	Ptgfr	prostaglandin F receptor	0.580016	1.37088	2.08582	0.0585621	0.415078
76491	Abhd14b	abhydrolase domain containing 14b	0.342671	3.4815	2.08524	0.0586227	0.415106
66314	Tpd52l2	tumor protein D52-like 2	-0.111772	6.84479	-2.08518	0.0586292	0.415106
14348	Fut9	fucosyltransferase 9	0.479486	5.24465	2.08674	0.0589242	0.416097
72324	Plxdc1	plexin domain containing 1	0.445581	6.70235	2.08599	0.0590028	0.416097
22710	Zfp52	zinc finger protein 52	0.670752	1.1337	2.08403	0.0587487	0.415728
26554	Cul3	cullin 3	-0.124609	7.2608	-2.08319	0.0588371	0.416097
320825	Samd5	sterile alpha motif domain containing 5	-0.297396	5.15715	-2.0827	0.058952	0.416097
69089	Oxa1l	oxidase assembly 1-like	-0.145804	6.31312	-2.08173	0.0589906	0.416097
228140	Tnks1bp1	tankyrase 1 binding protein 1	0.178659	6.84709	2.0817	0.0589935	0.416097
51788	H2az1	H2A.Z variant histone 1	-0.280409	5.32486	-2.08036	0.0591601	0.416097
21429	Ubtf	upstream binding transcription factor, RNA polymerase I	-0.13897	7.72164	-2.08014	0.0591576	0.416097
12491	Cd36	CD36 molecule	0.643063	3.97428	2.08199	0.059422	0.416097
19376	Rab34	RAB34, member RAS oncogene family	0.149085	5.13657	2.08004	0.0591689	0.416097
56070	Tcerg1	transcription elongation regulator 1 (CA150)	-0.166621	6.29316	-2.07928	0.0592489	0.416097
269951	Idh2	isocitrate dehydrogenase 2 (NADP+), mitochondrial	0.216482	7.82844	2.0789	0.0592889	0.416097
109284	R3hdm4	R3H domain containing 4	-0.142857	6.17949	-2.07873	0.0593061	0.416097
17389	Mmp16	matrix metallopeptidase 16	0.688194	3.41829	2.0802	0.0596115	0.416097
235505	Cd109	CD109 antigen	0.476571	6.96391	2.07998	0.0596343	0.416097
75985	Rab30	RAB30, member RAS oncogene family	0.214193	3.94774	2.07794	0.0593905	0.416097
20588	Smarcc1	SWI/SNF related, matrix associated, actin dependent regulator of chromatin, subfamily c, member 1	-0.185184	7.34516	-2.07784	0.0594007	0.416097
16439	Itpr2	inositol 1,4,5-triphosphate receptor 2	0.251268	4.60963	2.07734	0.0594531	0.416097
236539	Phgdh	3-phosphoglycerate dehydrogenase	-0.228709	6.62645	-2.07725	0.0594629	0.416097
214552	Cep164	centrosomal protein 164	0.180522	5.18692	2.07725	0.0594636	0.416097
69572	Mfsd3	major facilitator superfamily domain containing 3	0.222716	2.77273	2.07724	0.0594639	0.416097
231803	Mepce	methylphosphate capping enzyme	-0.151992	5.82935	-2.07632	0.0595622	0.416097
74482	Ifitm7	interferon induced transmembrane protein 7	0.629959	-0.0620176	2.0758	0.0596165	0.416097
68075	Lurap1	leucine rich adaptor protein 1	0.447868	3.05149	2.07579	0.059618	0.416097
545554	Ankrd34a	ankyrin repeat domain 34A	0.790687	1.50269	2.07566	0.0596321	0.416097
13640	Efna5	ephrin A5	0.55593	3.67891	2.0775	0.0598965	0.41637
212974	Pgghg	protein glucosylgalactosylhydroxylysine glucosidase	0.231681	5.49808	2.07564	0.0596341	0.416097
11911	Atf4	activating transcription factor 4	-0.264683	6.89717	-2.07651	0.059765	0.41637
69195	Tmem121	transmembrane protein 121	-0.295601	4.09684	-2.07544	0.0596548	0.416097
100039239	Ctxnd1	cortexin domain containing 1	0.688413	4.76617	2.0769	0.0599602	0.416461
328035	Fads6	fatty acid desaturase domain family, member 6	-0.687374	2.79889	-2.07574	0.060056	0.416686
225131	Wac	WW domain containing adaptor with coiled-coil	-0.122236	6.96648	-2.07395	0.0598134	0.41637
242691	Gpatch3	G patch domain containing 3	0.278754	2.79012	2.07379	0.0598303	0.41637
271849	Shc4	SHC (Src homology 2 domain containing) family, member 4	0.441886	3.25532	2.07317	0.0598964	0.41637
237339	L3mbtl3	L3MBTL3 histone methyl-lysine binding protein	0.13946	6.16439	2.07316	0.0598974	0.41637
67628	Anp32b	acidic nuclear phosphoprotein 32 family member B	-0.228685	6.98804	-2.07299	0.0599155	0.41637
20333	Sec22b	SEC22 homolog B, vesicle trafficking protein	-0.119229	6.07478	-2.07188	0.0600345	0.416686
24064	Spry2	sprouty RTK signaling antagonist 2	0.335486	5.98656	2.07218	0.0604633	0.418188
67151	Psmd9	proteasome (prosome, macropain) 26S subunit, non-ATPase, 9	-0.136348	5.10971	-2.0699	0.0602465	0.41749
12348	Car11	carbonic anhydrase 11	0.225229	4.07661	2.06977	0.0602601	0.41749
224814	Abcc10	ATP-binding cassette, sub-family C member 10	0.311304	4.02194	2.06964	0.0602742	0.41749
27055	Fkbp9	FK506 binding protein 9	0.190551	8.17046	2.06941	0.0602989	0.41749
107448	Unc5a	unc-5 netrin receptor A	-0.557765	2.14261	-2.0682	0.0604283	0.418166
232560	Caprin2	caprin family member 2	0.352684	3.28381	2.06719	0.0605374	0.418252
69076	Triap1	TP53 regulated inhibitor of apoptosis 1	-0.250402	4.03208	-2.06713	0.0605435	0.418252
18624	Pepd	peptidase D	0.207334	6.08923	2.0666	0.0606007	0.418252
114896	Afg3l1	AFG3-like AAA ATPase 1	0.117775	6.30966	2.06608	0.0606567	0.418252
77038	Arfgap2	ADP-ribosylation factor GTPase activating protein 2	-0.131531	4.47172	-2.06573	0.0606944	0.418252
17540	Irag1	inositol 1,4,5-triphosphate receptor associated 1	0.913611	-0.820289	2.06569	0.060699	0.418252
109154	Mlec	malectin	0.187226	8.63215	2.06567	0.0607017	0.418252
11836	Araf	Araf proto-oncogene, serine/threonine kinase	0.145643	6.44928	2.0652	0.0607518	0.418252
18704	Pik3c2a	phosphatidylinositol-4-phosphate 3-kinase catalytic subunit type 2 alpha	0.107841	7.03948	2.06494	0.0607799	0.418252
67443	Map1lc3b	microtubule-associated protein 1 light chain 3 beta	-0.162128	7.60197	-2.06484	0.0607905	0.418252
76779	Cluap1	clusterin associated protein 1	-0.244687	4.35284	-2.06375	0.060909	0.418654
69116	Ubr4	ubiquitin protein ligase E3 component n-recognin 4	0.147533	8.25922	2.06333	0.0609547	0.418654
66396	Ccdc82	coiled-coil domain containing 82	0.278312	4.0978	2.06294	0.0609968	0.418654
76980	Ube2ql1	ubiquitin-conjugating enzyme E2Q family-like 1	-0.586201	1.83135	-2.0626	0.0610331	0.418654
19339	Rab3a	RAB3A, member RAS oncogene family	-0.248449	4.46343	-2.06258	0.0610352	0.418654
12466	Cct6a	chaperonin containing TCP1 subunit 6A	-0.155886	7.83846	-2.06233	0.0610629	0.418654
59036	Dact1	dishevelled-binding antagonist of beta-catenin 1	-0.337968	3.0787	-2.06225	0.0610717	0.418654
320226	Ccdc171	coiled-coil domain containing 171	0.547183	1.78252	2.06157	0.0611452	0.418743
70510	Rnf167	ring finger protein 167	-0.171858	5.46939	-2.06126	0.0611794	0.418743
14200	Fhl2	four and a half LIM domains 2	0.761576	2.33674	2.06281	0.0614204	0.419297
329384	Ptrh1	peptidyl-tRNA hydrolase 1 homolog	0.291669	3.06368	2.0612	0.0611862	0.418743
17977	Ncoa1	nuclear receptor coactivator 1	-0.142877	6.79976	-2.06073	0.0612369	0.418743
72674	Adipor1	adiponectin receptor 1	0.164811	7.31311	2.06067	0.0612437	0.418743
226830	Smyd2	SET and MYND domain containing 2	0.132844	4.89763	2.06	0.0613163	0.419021
57258	Xpo4	exportin 4	-0.125328	5.46925	-2.05965	0.0613544	0.419064
224419	Map3k7cl	Map3k7 C-terminal like	0.795146	2.0359	2.06042	0.0615125	0.419334
27428	Shroom3	shroom family member 3	0.347031	8.86628	2.06084	0.061689	0.419334
209086	Samd9l	sterile alpha motif domain containing 9-like	0.598838	3.16979	2.05987	0.061756	0.419334
79221	Hdac9	histone deacetylase 9	-0.311706	5.37002	-2.05928	0.0617343	0.419334
668158	Ccdc85c	coiled-coil domain containing 85C	-0.203847	6.28906	-2.0579	0.061545	0.419334
65969	Cubn	cubilin	0.524357	2.81996	2.0579	0.0615459	0.419334
212508	Mtg1	mitochondrial ribosome-associated GTPase 1	0.246293	3.64399	2.05681	0.0616651	0.419334
26913	Gprin1	G protein-regulated inducer of neurite outgrowth 1	-0.5755	3.48425	-2.05698	0.0621103	0.419334
217198	Plekhh3	pleckstrin homology domain containing, family H (with MyTH4 domain) member 3	0.238736	5.96804	2.05495	0.0618689	0.419334
434341	Nlrc5	NLR family, CARD domain containing 5	0.583419	0.934767	2.05494	0.0618695	0.419334
381990	Zbtb2	zinc finger and BTB domain containing 2	0.173722	4.55034	2.05471	0.0618949	0.419334
16979	Lrrn1	leucine rich repeat protein 1, neuronal	-0.591507	5.77998	-2.05628	0.0621879	0.419391
23827	Bpnt1	3'(2'), 5'-bisphosphate nucleotidase 1	0.116239	5.98549	2.05448	0.0619208	0.419334
72477	Tmem87b	transmembrane protein 87B	0.189781	5.14101	2.05406	0.0619662	0.419334
12034	Phb2	prohibitin 2	-0.160606	7.02899	-2.05356	0.0620215	0.419334
108097	Prkab2	protein kinase, AMP-activated, beta 2 non-catalytic subunit	0.214446	4.20131	2.05311	0.0620718	0.419334
22719	Zfp61	zinc finger protein 61	-0.255744	3.35272	-2.05306	0.0620764	0.419334
233875	Ino80e	INO80 complex subunit E	-0.156861	4.93777	-2.05295	0.0620886	0.419334
66836	Tmem223	transmembrane protein 223	-0.152598	5.00208	-2.05288	0.062097	0.419334
229709	Ahcyl1	S-adenosylhomocysteine hydrolase-like 1	0.11262	8.13122	2.05284	0.0621009	0.419334
210297	Lrch2	leucine-rich repeats and calponin homology (CH) domain containing 2	-0.206854	5.14344	-2.05283	0.0621021	0.419334
100710	Pds5b	PDS5 cohesin associated factor B	-0.121219	6.7462	-2.05263	0.0621239	0.419334
22685	Zfp239	zinc finger protein 239	-0.364091	1.98158	-2.0526	0.062127	0.419334
13557	E2f3	E2F transcription factor 3	-0.148153	5.37123	-2.05195	0.0621993	0.419391
20630	Snrpc	U1 small nuclear ribonucleoprotein C	-0.211216	4.66493	-2.05106	0.0622973	0.419837
50724	Sap30l	SAP30-like	-0.125844	6.20869	-2.05015	0.0623988	0.420139
13684	Eif4e	eukaryotic translation initiation factor 4E	-0.135472	6.39	-2.05008	0.062406	0.420139
26410	Map3k8	mitogen-activated protein kinase kinase kinase 8	0.469487	2.78422	2.04976	0.0624417	0.420164
67122	Nrarp	Notch-regulated ankyrin repeat protein	-0.660765	4.18718	-2.05148	0.0627175	0.420735
338365	Slc41a2	solute carrier family 41, member 2	0.386397	5.80446	2.05147	0.0627177	0.420735
16998	Ltbp3	latent transforming growth factor beta binding protein 3	0.49228	7.94167	2.05141	0.0627252	0.420735
69660	Tmbim1	transmembrane BAX inhibitor motif containing 1	0.408727	5.22038	2.05118	0.0627504	0.420735
353287	Clec18a	C-type lectin domain family 18, member A	1.25137	0.0314054	2.04998	0.0626652	0.420735
17344	Pias2	protein inhibitor of activated STAT 2	-0.139563	6.67401	-2.04881	0.0625473	0.420521
170753	Zfp704	zinc finger protein 704	-0.121886	7.53286	-2.0487	0.0625587	0.420521
237353	Sh3rf3	SH3 domain containing ring finger 3	-0.488253	4.31599	-2.04942	0.0629457	0.420953
68813	Dock5	dedicator of cytokinesis 5	0.432466	5.57585	2.04919	0.0629712	0.420953
380916	Lrch1	leucine-rich repeats and calponin homology (CH) domain containing 1	0.311609	5.25937	2.04745	0.0629413	0.420953
677884	Pakap	paralemmin A kinase anchor protein	0.415335	7.55664	2.04676	0.0632422	0.421028
83704	Slc12a9	solute carrier family 12 (potassium/chloride transporters), member 9	-0.187264	6.28729	-2.04501	0.0629705	0.420953
76527	Il34	interleukin 34	0.686664	1.70261	2.04476	0.0629984	0.420953
68011	Snrpg	small nuclear ribonucleoprotein polypeptide G	-0.312686	3.30884	-2.04373	0.0631128	0.420953
215632	Psd4	pleckstrin and Sec7 domain containing 4	0.978017	-0.401587	2.04351	0.0631375	0.420953
18738	Pitpna	phosphatidylinositol transfer protein, alpha	-0.120069	7.69032	-2.04348	0.0631408	0.420953
11479	Acvr1b	activin A receptor, type 1B	-0.171291	5.58353	-2.04344	0.0631457	0.420953
17096	Lyn	LYN proto-oncogene, Src family tyrosine kinase	0.543102	5.2296	2.04504	0.063434	0.421615
26426	Nubp2	nucleotide binding protein 2	-0.131818	5.51707	-2.04305	0.0631899	0.420953
56458	Foxo1	forkhead box O1	0.23758	5.70262	2.043	0.0631953	0.420953
320145	Sp8	trans-acting transcription factor 8	1.03103	-0.472906	2.04297	0.0631986	0.420953
13046	Celf1	CUGBP, Elav-like family member 1	-0.109139	8.00391	-2.04296	0.063199	0.420953
66425	Pcp4l1	Purkinje cell protein 4-like 1	0.750233	8.31168	2.04382	0.06357	0.422142
230848	Zbtb40	zinc finger and BTB domain containing 40	0.190263	4.1322	2.04193	0.0633147	0.421297
224088	Atp13a3	ATPase type 13A3	0.20453	7.64444	2.041	0.0634196	0.421615
237758	Zfp454	zinc finger protein 454	-0.287563	2.60721	-2.04065	0.0634586	0.421615
17314	Mgmt	O-6-methylguanine-DNA methyltransferase	0.751006	2.41554	2.04116	0.0638408	0.422803
194388	Tet3	tet methylcytosine dioxygenase 3	-0.173369	6.93313	-2.03877	0.0636711	0.422281
227682	Trub2	TruB pseudouridine (psi) synthase family member 2	-0.180734	4.97086	-2.03872	0.0636764	0.422281
66511	Chtop	chromatin target of PRMT1	-0.171963	7.7489	-2.03835	0.0637186	0.422281
230935	Dnajc11	DnaJ heat shock protein family (Hsp40) member C11	-0.105435	6.08523	-2.03834	0.0637193	0.422281
104401	Pcnx3	pecanex homolog 3	0.126601	7.05007	2.03707	0.0638624	0.422803
209497	Tmem164	transmembrane protein 164	-0.129515	5.80178	-2.03561	0.0640277	0.423591
76454	Fbxo31	F-box protein 31	-0.200175	4.82856	-2.03546	0.0640458	0.423591
110893	Slc8a3	solute carrier family 8 (sodium/calcium exchanger), member 3	-0.582988	3.02508	-2.03552	0.0642665	0.424624
56791	Ube2l6	ubiquitin-conjugating enzyme E2L 6	0.348465	2.67082	2.03425	0.0641829	0.424284
16598	Klf2	Kruppel-like transcription factor 2 (lung)	0.82016	2.89107	2.03548	0.0645116	0.425478
20317	Serpinf1	serine (or cysteine) peptidase inhibitor, clade F, member 1	-1.04605	2.71534	-2.03435	0.0646404	0.425478
16542	Kdr	kinase insert domain protein receptor	-0.790499	5.14303	-2.03381	0.0647019	0.425478
75202	Spaca6	sperm acrosome associated 6	0.439566	3.45956	2.03159	0.0644858	0.425478
67005	Polr3k	polymerase (RNA) III (DNA directed) polypeptide K	-0.249997	5.66007	-2.03152	0.0644939	0.425478
545085	Wdr70	WD repeat domain 70	-0.144781	5.01707	-2.03091	0.0645634	0.425478
23965	Tenm3	teneurin transmembrane protein 3	-0.44873	7.05155	-2.03247	0.064855	0.425478
[truncated: 11,157 more rows]
