# Supplementary material for: KAT6A is essential for developmental control gene expression in neural stem and progenitor cells
Source: PLoS Genet. 2026 May 4;22(5):e1012133. doi: 10.1371/journal.pgen.1012133 (PMC13160438; doi:10.1371/journal.pgen.1012133)
Supplement: S5 Table — H3K9ac – Differentially occupied genomic regions in proliferating Kat6a–/– vs. Kat6a+/+ NSPCs. Tab B. H3K14ac – Differentially occupied genomic regions in proliferating Kat6a–/– vs. Kat6a+/+ NSPCs. Tab C. H3K23ac – Differentially occupied genomic regions in proliferating Kat6a–/– vs. Kat6a+/+ NSPCs. Tab D. MLL1 – Differentially occupied genomic regions in proliferating Kat6a–/– vs. Kat6a+/+ NSPCs. Tab E. H3K4me3 – Differentially occupied genomic regions in proliferating Kat6a–/– vs. Kat6a+/+ NSPCs. Tab F. POLR2A – Differentially occupied genomic regions in proliferating Kat6a–/– vs. Kat6a+/+ NSPCs. (XLSX) [file pgen.1012133.s011.xlsx]

## Sheet: Read me
	S5 Table: Auto-CUT&Tag sequencing results of proliferating Kat6a–/– vs. Kat6a+/+ NSPCs
		Tab A: H3K9ac – Differentially occupied genomic regions in proliferating Kat6a–/– vs. Kat6a+/+ NSPCs
		Tab B: H3K14ac – Differentially occupied genomic regions in proliferating Kat6a–/– vs. Kat6a+/+ NSPCs
		Tab C: H3K23ac – Differentially occupied genomic regions in proliferating Kat6a–/– vs. Kat6a+/+ NSPCs
		Tab D: MLL1 – Differentially occupied genomic regions in proliferating Kat6a–/– vs. Kat6a+/+ NSPCs
		Tab E: H3K4me3 – Differentially occupied genomic regions in proliferating Kat6a–/– vs. Kat6a+/+ NSPCs
		Tab F: POLR2A – Differentially occupied genomic regions in proliferating Kat6a–/– vs. Kat6a+/+ NSPCs
	CUT&Tag results of NSPCs isolated from N = 3 Kat6a+/+ and 4 Kat6a–/– E12.5 embryos. Data were analysed as described in the methods section under Auto-CUT&Tag sequencing data analysis. Differences in gene expression with false discovery rate (FDR) < 0.05 were considered significant.

## Sheet: Tab A H3K9ac
Tab A: H3K9ac – Differentially occupied genomic regions in proliferating Kat6a–/– vs. Kat6a+/+ NSPCs
Promoters									Gene bodies									Enhancers										Active enhancers
GeneID	Symbol	description	logFC	logCPM	F	PValue	FDR		GeneID	Symbol	description	logFC	logCPM	F	PValue	FDR		ID	Chr	Start	End	logFC	logCPM	F	PValue	FDR		ID	Chr	Start	End	distance_to_nearestGene	geneID_of_nearestGene	symbol_of_nearestGene	description_of_nearestGene	logFC	logCPM	F	PValue	FDR
24113	Vax2	ventral anterior homeobox 2	2.05983	5.20943	284.395	4.62518e-14	8.82439e-10		12578	Cdkn2a	cyclin dependent kinase inhibitor 2A	1.72687	5.33737	236.794	9.64773e-13	1.77335e-08		chr1_42745852_mm9	chr1	42727103	42728441	-2.17744	8.2166	126.355	7.91088e-17	2.31638e-12		chr3_34559847_mm9	chr3	34711210	34718939	0	320478	Sox2ot	SOX2 overlapping transcript (non-protein coding)	-1.16998	11.4655	193.15	3.60615e-12	2.48752e-08
15402	Hoxa5	homeobox A5	2.5677	4.68646	236.804	7.68515e-13	7.33125e-09		15402	Hoxa5	homeobox A5	2.75717	3.0086	203.403	4.06887e-12	3.73949e-08		chr3_88007062_mm9	chr3	88109539	88110604	-1.85213	8.70369	95.8817	2.25437e-14	3.30051e-10		chr7_77495341_mm9	chr7	70000242	70001203	496	11819	Nr2f2	nuclear receptor subfamily 2, group F, member 2	2.40086	7.76777	179.706	7.22325e-12	2.4913e-08
15401	Hoxa4	homeobox A4	2.50917	2.86583	144.615	3.89145e-11	2.47483e-07		15551	Htr1b	5-hydroxytryptamine (serotonin) receptor 1B	-1.45921	5.53192	187.961	8.44629e-12	5.17504e-08		chr8_12399817_mm9	chr8	12449765	12450354	-2.81192	6.55596	83.3519	3.19761e-13	2.6339e-09		chr1_42741991_mm9	chr1	42722628	42726210	0	66297	Pantr1	POU domain, class 3, transcription factor 3 adjacent noncoding transcript 1	-1.06675	10.7012	157.33	2.56107e-11	5.88874e-08
15551	Htr1b	5-hydroxytryptamine (serotonin) receptor 1B	-1.00229	6.24037	139.685	5.37876e-11	2.56553e-07		18741	Pitx2	paired-like homeodomain transcription factor 2	1.46812	4.30271	126.378	3.13863e-10	1.44228e-06		chr7_98035777_mm9	chr7	90535229	90537721	-2.94968	6.41291	82.8259	3.5981e-13	2.6339e-09		chr18_81187528_mm9	chr18	81031646	81033039	0	102641244	Gm27239	predicted gene 27239	-1.53309	8.90219	137.385	9.13079e-11	1.5746e-07
66433	Chchd7	coiled-coil-helix-coiled-coil-helix domain containing 7	0.977021	6.09045	122.733	1.83262e-10	6.99293e-07		15404	Hoxa7	homeobox A7	2.24354	1.94332	109.057	1.17552e-09	4.32146e-06		chr7_77491200_mm9	chr7	69994936	69997189	2.30711	6.47269	79.7363	7.14476e-13	4.18411e-09		chr4_3802304_mm9	chr4	3873997	3875984	1893	17451	Mos	Moloney sarcoma oncogene	2.25469	6.56827	110.63	6.65412e-10	9.18003e-07
18511	Pax9	paired box 9	2.3856	3.22354	117.205	2.82921e-10	8.99642e-07		319807	Nwd2	NACHT and WD repeat domain containing 2	-1.0746	5.39394	102.058	2.04135e-09	6.25367e-06		chr19_59539228_mm9	chr19	59453789	59457056	-2.435	6.6789	74.6321	2.31444e-12	1.12949e-08		chr3_34568137_mm9	chr3	34719937	34723737	0	320478	Sox2ot	SOX2 overlapping transcript (non-protein coding)	-1.02133	9.47823	103.447	1.21351e-09	1.39513e-06
56711	Plag1	pleiomorphic adenoma gene 1	0.897666	6.05229	97.4403	1.54034e-09	4.19831e-06		15400	Hoxa3	homeobox A3	2.39238	5.91527	158.742	3.45994e-09	9.08531e-06		chr1_42737358_mm9	chr1	42718673	42720673	-2.85365	6.36833	75.5585	3.15524e-12	1.16576e-08		chr5_129125808_mm9	chr5	128696064	128698064	14908	93897	Fzd10	frizzled class receptor 10	-1.42839	7.85343	74.2083	2.15939e-08	2.12793e-05
16872	Lhx4	LIM homeobox protein 4	0.803422	5.73819	94.3763	2.05521e-09	4.90143e-06		93897	Fzd10	frizzled class receptor 10	-1.38106	4.51334	87.0139	7.93008e-09	1.79096e-05		chr5_119839756_mm9	chr5	119526237	119529388	3.49727	5.3599	73.294	3.18502e-12	1.16576e-08		chr5_128989021_mm9	chr5	128558822	128560965	48682	243274	Tmem132d	transmembrane protein 132D	-1.47305	7.5196	71.2994	3.01615e-08	2.60067e-05
22160	Twist1	twist basic helix-loop-helix transcription factor 1	1.85406	3.59688	90.9579	2.8636e-09	6.07052e-06		24113	Vax2	ventral anterior homeobox 2	1.34243	3.46927	85.98	8.7692e-09	1.79096e-05		chr7_80760948_mm9	chr7	73263765	73265012	-2.14573	6.87267	69.977	7.02511e-12	2.28558e-08		chr12_120075879_mm9	chr12	118800046	118801642	8423	320145	Sp8	trans-acting transcription factor 8	1.811	6.65039	66.6079	5.29191e-08	4.05596e-05
93897	Fzd10	frizzled class receptor 10	-0.850316	6.53905	88.6562	3.59607e-09	6.86095e-06		56811	Dkk2	dickkopf WNT signaling pathway inhibitor 2	-1.36349	4.36172	77.5759	2.05704e-08	3.78105e-05		chr13_95472840_mm9	chr13	94838218	94840569	2.20272	5.92481	61.4027	6.05486e-11	1.77292e-07		chr11_21906401_mm9	chr11	21953290	21955815	11	216565	Ehbp1	EH domain binding protein 1	-0.792187	10.075	63.7265	7.58304e-08	5.23078e-05
20471	Six1	sine oculis-related homeobox 1	1.5998	3.49454	82.7179	6.64125e-09	1.1519e-05		18511	Pax9	paired box 9	1.99141	2.73334	67.3216	6.49777e-08	0.000108578		chr18_81187528_mm9	chr18	81033039	81036363	-1.62647	7.43846	58.6287	1.25425e-10	3.33871e-07		chr8_12402701_mm9	chr8	12450844	12452410	0	434280	Sox1ot	Sox1 overlapping transcript	-1.57283	8.79855	65.423	1.81429e-07	0.000113773
319807	Nwd2	NACHT and WD repeat domain containing 2	-2.14281	4.06989	81.2228	7.79683e-09	1.23963e-05		71223	Gpr15	G protein-coupled receptor 15	-1.82257	2.95686	65.5646	8.02929e-08	0.000122989		chr5_119821067_mm9	chr5	119508123	119510123	2.6962	5.52121	55.1426	3.22729e-10	7.87486e-07		chr2_115899336_mm9	chr2	115901826	115903694	0	108168785	G630016G05Rik	RIKEN cDNA G630016G05 gene	-0.876452	8.40534	52.1366	3.70891e-07	0.0002132
15285	Mnx1	motor neuron and pancreas homeobox 1	1.85253	2.99766	79.3877	9.52431e-09	1.3978e-05		21349	Tal1	T cell acute lymphocytic leukemia 1	0.881892	5.31413	60.7471	1.4555e-07	0.000205797		chr1_42741991_mm9	chr1	42722403	42722628	-2.50049	5.77538	52.076	7.55734e-10	1.7022e-06		chr7_80760948_mm9	chr7	73265012	73267856	56870	69170	Chaserr	CHD2 adjacent suppressive regulatory RNA	-0.742231	9.69617	50.0943	5.03673e-07	0.000267257
225631	Onecut2	one cut domain, family member 2	0.706566	5.88647	70.6258	2.59787e-08	3.52908e-05		231470	Fras1	Fraser extracellular matrix complex subunit 1	-0.945342	6.15784	60.0259	1.59704e-07	0.00020968		chr17_70021603_mm9	chr17	69978131	69980385	-7.18897	4.10269	51.3769	1.07648e-09	2.25146e-06		chr13_84490083_mm9	chr13	84497017	84498365	52933	72745	Tmem161b	transmembrane protein 161B	-1.05339	8.09188	48.7506	6.19123e-07	0.000305051
14805	Grik1	glutamate receptor, ionotropic, kainate 1	-1.24911	4.90092	70.0807	2.77458e-08	3.52908e-05		14247	Fli1	Friend leukemia integration 1	0.661726	6.28271	58.5057	1.94769e-07	0.000238669		chr6_52108396_mm9	chr6	52136299	52136386	2.58122	5.09998	48.8078	1.92363e-09	3.75506e-06		chr6_116930754_mm9	chr6	116956699	116958699	186798	20315	Cxcl12	C-X-C motif chemokine ligand 12	1.2175	6.17303	46.1233	9.38475e-07	0.000431574
56811	Dkk2	dickkopf WNT signaling pathway inhibitor 2	-1.47538	4.39896	69.3477	3.03333e-08	3.61706e-05		13592	Ebf2	early B cell factor 2	0.619578	6.32087	55.7655	2.81369e-07	0.00032324		chr7_77495341_mm9	chr7	69999203	70000242	2.21956	5.16862	48.0642	2.38386e-09	4.36261e-06		chr13_36827328_mm9	chr13	36919451	36920112	1001	68404	Nrn1	neuritin 1	-1.08723	7.71508	43.6599	1.40599e-06	0.000606157
15227	Foxf1	forkhead box F1	1.1013	4.94778	67.9737	3.59023e-08	4.00609e-05		329093	Cpa6	carboxypeptidase A6	-1.29282	4.52422	55.2129	3.03585e-07	0.000328246		chr13_70299188_mm9	chr13	70306391	70310467	-3.7596	4.37228	43.5401	8.16529e-09	1.4064e-05		chr12_104751824_mm9	chr12	103479097	103481097	17728	74521	Ppp4r4	protein phosphatase 4, regulatory subunit 4	-2.25536	5.62384	41.0348	2.2242e-06	0.0009025
16869	Lhx1	LIM homeobox protein 1	1.23892	4.63028	67.5599	3.77952e-08	4.00609e-05		21418	Tfap2a	transcription factor AP-2, alpha	0.756817	5.11756	54.7389	3.24091e-07	0.000330951		chr12_74155133_mm9	chr12	73099864	73101977	1.43376	6.62697	41.8494	1.53963e-08	2.50455e-05		chr14_105987860_mm9	chr14	105824346	105828165	0	380930	9330188P03Rik	RIKEN cDNA 9330188P03 gene	-0.72843	9.36679	34.1167	7.9556e-06	0.00297089
30923	Foxe3	forkhead box E3	1.80902	2.99555	61.3251	8.46046e-08	8.49563e-05		13797	Emx2	empty spiracles homeobox 2	-1.17298	7.01774	63.9548	3.62421e-07	0.000342078		chr2_17963380_mm9	chr2	18044472	18048510	-1.67171	6.93046	40.3915	2.42651e-08	3.7395e-05		chr9_122481688_mm9	chr9	122400581	122402781	0	319626	9530059O14Rik	RIKEN cDNA 9530059O14 gene	1.12253	6.74843	33.9752	8.18308e-06	0.00297089
434008	Tmem178b	transmembrane protein 178B	-0.611539	6.75596	58.4579	1.24841e-07	0.000119092		27062	Cadps	Ca2+-dependent secretion activator	-0.880754	6.40524	53.7465	3.72209e-07	0.000342078		chr5_67622014_mm9	chr5	67387021	67389215	1.60749	6.06065	39.6029	3.1127e-08	4.55714e-05		chr17_39982828_mm9	chr17	40153619	40159956	0	119086081	Gm26917	predicted gene, 26917	-0.631414	10.2167	32.6156	1.07446e-05	0.00341797
15404	Hoxa7	homeobox A7	1.27227	3.58424	56.9296	1.54707e-07	0.000140555		15403	Hoxa6	homeobox A6	2.41497	2.05114	52.8192	4.29242e-07	0.000375709		chr15_102829731_mm9	chr15	102906696	102908769	1.80172	5.67317	38.2824	4.74464e-08	6.61561e-05		chr13_41843667_mm9	chr13	41900984	41902984	13641	109254	Adtrp	androgen dependent TFPI regulating protein	-1.56987	5.44473	32.4696	1.1121e-05	0.00341797
15229	Foxd1	forkhead box D1	1.48339	3.49628	56.3789	1.67302e-07	0.000145089		319765	Igf2bp2	insulin-like growth factor 2 mRNA binding protein 2	-0.750585	7.43759	50.6432	5.81133e-07	0.000485537		chr4_21616070_mm9	chr4	21687860	21689987	1.3169	7.11885	38.0983	5.03115e-08	6.69623e-05		chr16_91300590_mm9	chr16	91097313	91098254	28487	50914	Olig1	oligodendrocyte transcription factor 1	-0.667643	8.0919	32.1993	1.1697e-05	0.00341797
26394	Lypla2	lysophospholipase 2	-0.676852	6.18072	55.8133	1.8131e-07	0.000145227		216565	Ehbp1	EH domain binding protein 1	-0.673512	7.57459	49.1058	7.30063e-07	0.000583447		chr12_57782417_mm9	chr12	56727113	56729317	1.81061	5.53462	37.4713	6.16403e-08	7.84278e-05		chr4_127095502_mm9	chr4	127312514	127314083	54552	73488	1700080G11Rik	RIKEN cDNA 1700080G11 gene	-1.34562	6.17773	32.1543	1.18162e-05	0.00341797
14131	Fcgr3	Fc receptor, IgG, low affinity III	-0.670361	5.8302	55.7608	1.82685e-07	0.000145227		16869	Lhx1	LIM homeobox protein 1	1.10665	2.99487	48.5531	7.94186e-07	0.00058869		chr5_129103101_mm9	chr5	128673198	128675383	-1.99366	5.64937	37.3445	6.42828e-08	7.84278e-05		chr11_117359070_mm9	chr11	117387709	117389780	7870	432615	Gm11733	predicted gene 11733	0.946977	6.7843	32.1193	1.1892e-05	0.00341797
242050	Igsf10	immunoglobulin superfamily, member 10	0.605809	5.8841	55.3284	1.94424e-07	0.000148377		18420	Otp	orthopedia homeobox	1.59925	3.06562	48.4991	8.00678e-07	0.00058869		chr13_84903012_mm9	chr13	84910463	84911815	-2.46522	5.30084	36.094	9.68366e-08	0.000112359		chr18_35205613_mm9	chr18	35177952	35179802	41426	102639815	Gm36037	predicted gene, 36037	0.939307	6.84296	31.4623	1.3619e-05	0.00375776
15400	Hoxa3	homeobox A3	1.94595	2.05261	54.649	2.16915e-07	0.000159174		277154	Nynrin	NYN domain and retroviral integrase containing	0.665364	5.84798	47.4745	9.35387e-07	0.000661283		chr14_100148265_mm9	chr14	99984662	99988302	-1.55247	6.35038	35.9559	1.01045e-07	0.000112359		chr13_84588709_mm9	chr13	84595754	84599104	151670	72745	Tmem161b	transmembrane protein 161B	-0.703478	8.18482	29.8129	1.92913e-05	0.00511812
17301	Foxd2	forkhead box D2	0.929102	5.25454	53.532	2.52824e-07	0.000178653		20471	Six1	sine oculis-related homeobox 1	1.53294	3.40703	46.3103	1.12109e-06	0.000758757		chr13_83857302_mm9	chr13	83865358	83865465	-2.21169	5.54678	35.8883	1.03606e-07	0.000112359		chr2_75447850_mm9	chr2	75438950	75441325	36985	105244210	Gm39859	predicted gene, 39859	-0.886262	8.24613	29.1061	2.24779e-05	0.00561239
57266	Cxcl14	C-X-C motif chemokine ligand 14	2.01048	3.46754	56.5047	3.48894e-07	0.000237734		74521	Ppp4r4	protein phosphatase 4, regulatory subunit 4	-1.55353	3.91661	46.1151	1.15582e-06	0.000758757		chr10_50614448_mm9	chr10	50769628	50770747	2.19375	4.67051	33.6132	2.21363e-07	0.00023149		chr8_26551364_mm9	chr8	25929787	25931831	76978	14182	Fgfr1	fibroblast growth factor receptor 1	1.14595	5.84092	29.0069	2.29832e-05	0.00561239
13363	Dhh	desert hedgehog	0.890232	4.83324	49.1617	4.92408e-07	0.000323953		14811	Grin2a	glutamate receptor, ionotropic, NMDA2A (epsilon 1)	-1.63768	5.60234	62.562	1.27094e-06	0.000805559		chr7_77476284_mm9	chr7	69979580	69982712	2.13999	4.58204	33.4016	2.3825e-07	0.000240558		chr14_34638023_mm9	chr14	33545699	33547699	12460	218902	4930503F20Rik	RIKEN cDNA 4930503F20 gene	1.77862	5.14451	28.9	2.35952e-05	0.00561239
21346	Tagln2	transgelin 2	-0.416376	6.8101	48.5574	5.41699e-07	0.000344503		20664	Sox1	SRY (sex determining region Y)-box 1	-1.29594	6.4233	56.8669	1.52789e-06	0.000930713		chr13_95480297_mm9	chr13	94845682	94848018	2.02757	4.76389	33.1013	2.63218e-07	0.000256909		chr2_63540539_mm9	chr2	63531995	63534144	126364	667257	Gm8541	predicted gene 8541	0.672111	7.96944	28.5632	2.53168e-05	0.00565159
327814	Ppfia2	protein tyrosine phosphatase, receptor type, f polypeptide (PTPRF), interacting protein (liprin), alpha 2	-0.618714	5.36671	47.4457	6.47147e-07	0.000398288		434008	Tmem178b	transmembrane protein 178B	-0.596988	6.96567	44.1917	1.56967e-06	0.000930713		chr17_26987055_mm9	chr17	27067971	27070197	1.86412	5.11107	32.4301	3.30112e-07	0.000311807		chr6_140285859_mm9	chr6	140281106	140285023	84803	109135	Plekha5	pleckstrin homology domain containing, family A member 5	-0.663814	8.18045	28.4604	2.58976e-05	0.00565159
237052	Tceal1	transcription elongation factor A (SII)-like 1	1.72398	2.89093	47.0863	6.86784e-07	0.000409473		74137	Nuak2	NUAK family, SNF1-like kinase, 2	-0.750233	6.59794	43.1116	1.8722e-06	0.0010754		chr5_67607469_mm9	chr5	67372465	67374681	1.75233	5.44869	31.9826	3.84543e-07	0.000351869		chr11_100924563_mm9	chr11	100954545	100955763	1	11975	Atp6v0a1	ATPase, H+ transporting, lysosomal V0 subunit A1	0.816721	7.68224	28.4049	2.62179e-05	0.00565159
12364	Casp12	caspase 12	1.5825	3.07283	44.5437	1.04507e-06	0.000604207		54373	Prss16	serine protease 16 (thymus)	0.663986	5.66789	42.3205	2.13442e-06	0.00114703		chr5_129105526_mm9	chr5	128675596	128677015	-1.0203	8.68843	31.6268	4.34376e-07	0.000385423		chr9_62388848_mm9	chr9	62447576	62449778	3251	235431	Coro2b	coronin, actin binding protein, 2B	0.769443	8.36915	27.818	2.98736e-05	0.00622528
68404	Nrn1	neuritin 1	-2.18617	5.82589	97.1338	1.10417e-06	0.000619602		18935	Phox2b	paired-like homeobox 2b	1.89526	1.62812	42.3759	2.1463e-06	0.00114703		chr1_42735097_mm9	chr1	42716412	42718412	-2.06591	5.19871	30.729	5.94502e-07	0.000511989		chr15_30101136_mm9	chr15	30171411	30171680	1001	18163	Ctnnd2	catenin delta 2	-1.33779	5.63908	27.7086	3.06842e-05	0.00622528
18503	Pax1	paired box 1	2.02675	2.3826	43.2867	1.29906e-06	0.000708137		12579	Cdkn2b	cyclin dependent kinase inhibitor 2B	1.14777	3.36902	42.185	2.1841e-06	0.00114703		chr10_19333309_mm9	chr10	19488094	19490408	2.02535	4.64757	30.0643	7.50852e-07	0.000628163		chr1_193008804_mm9	chr1	190916530	190917158	1001	11910	Atf3	activating transcription factor 3	1.03314	6.3652	27.1756	3.45368e-05	0.00680671
231760	Rimbp2	RIMS binding protein 2	-1.44568	3.1949	42.8138	1.4048e-06	0.000744506		13984	Esx1	extraembryonic, spermatogenesis, homeobox 1	2.06885	1.7678	41.6939	2.39796e-06	0.00122436		chr13_99161144_mm9	chr13	98526496	98528898	1.93166	4.98118	29.7392	8.40522e-07	0.000683648		chr11_102602621_mm9	chr11	102629549	102633295	18967	11488	Adam11	a disintegrin and metallopeptidase domain 11	0.620289	7.85168	26.4731	4.05475e-05	0.00776935
231470	Fras1	Fraser extracellular matrix complex subunit 1	-0.69076	6.12223	42.0899	1.59144e-06	0.000820624		16874	Lhx6	LIM homeobox protein 6	0.860937	4.62811	39.7348	3.31592e-06	0.00164729		chr4_11314698_mm9	chr4	11387783	11389207	2.03056	4.83924	29.584	8.88402e-07	0.000703062		chr3_50686085_mm9	chr3	50788426	50790742	341127	12457	Noct	nocturnin	-0.744337	7.60536	26.1551	4.36438e-05	0.00813662
15403	Hoxa6	homeobox A6	2.14707	1.66024	40.7052	2.07069e-06	0.00103965		625638	Fam43b	family with sequence similarity 43, member B	1.29221	3.07279	39.1458	3.67788e-06	0.00174908		chr12_50500217_mm9	chr12	49443860	49446848	-0.997391	8.17547	29.2107	1.01148e-06	0.000772178		chr5_125447579_mm9	chr5	125043228	125045221	35292	73121	Rflna	refilin A	1.15657	5.57881	25.9849	4.54427e-05	0.00824905
21384	Tbx15	T-box 15	1.55464	2.74274	40.2938	2.19278e-06	0.00105128		225631	Onecut2	one cut domain, family member 2	0.652317	5.88721	39.0914	3.71112e-06	0.00174908		chr15_100404807_mm9	chr15	100471177	100473199	1.07695	7.16827	29.1638	1.02848e-06	0.000772178		chr1_42596746_mm9	chr1	42577525	42579758	107603	66297	Pantr1	POU domain, class 3, transcription factor 3 adjacent noncoding transcript 1	-0.484101	9.15572	25.7077	4.84425e-05	0.00856811
16874	Lhx6	LIM homeobox protein 6	1.37577	3.39673	40.2603	2.20405e-06	0.00105128		12395	Runx1t1	RUNX1 translocation partner 1	0.682548	7.32745	37.663	4.78713e-06	0.00216452		chr5_112469791_mm9	chr5	112186944	112190331	1.58189	5.69503	29.0452	1.07308e-06	0.000785525		chr17_41016981_mm9	chr17	41190177	41191923	0	71583	9130008F23Rik	RIKEN cDNA 9130008F23 gene	-0.779175	7.86596	25.443	5.15553e-05	0.00889072
54353	Skap2	src family associated phosphoprotein 2	0.735894	5.64423	39.8575	2.36989e-06	0.00108235		16814	Lbx1	ladybird homeobox 1	1.19989	2.63978	37.6192	4.83052e-06	0.00216452		chr12_113158546_mm9	chr12	111885683	111887856	1.46052	5.69591	28.9552	1.10791e-06	0.000791236		chr15_98816233_mm9	chr15	98882501	98886346	0	75951	4930578M01Rik	RIKEN cDNA 4930578M01 gene	-0.528588	9.62036	25.2203	5.43418e-05	0.00914268
240322	Adamts19	ADAM metallopeptidase with thrombospondin type 1 motif 19	-1.66085	5.42959	63.5561	2.38266e-06	0.00108235		217692	Sipa1l1	signal-induced proliferation-associated 1 like 1	0.434831	8.3462	37.4826	4.94586e-06	0.00216452		chr16_22163066_mm9	chr16	21983049	21983641	-1.74429	5.7454	28.0846	1.51345e-06	0.00105512		chr19_21813135_mm9	chr19	21714880	21716784	38921	83921	Cemip2	cell migration inducing hyaluronidase 2	-0.880644	7.93217	24.9552	5.78791e-05	0.00950596
242125	Mab21l3	mab-21-like 3	1.30453	3.34056	39.0484	2.74888e-06	0.00121967		52065	Mfhas1	malignant fibrous histiocytoma amplified sequence 1	0.650228	6.37949	36.4674	5.95403e-06	0.0025138		chr14_105901124_mm9	chr14	105738118	105740565	-1.78504	5.53119	27.6887	1.74611e-06	0.00118902		chr15_8733340_mm9	chr15	8808916	8813956	68626	20512	Slc1a3	solute carrier family 1 (glial high affinity glutamate transporter), member 3	-0.759962	8.00228	24.5577	6.36622e-05	0.00992808
16775	Lama4	laminin, alpha 4	-0.933089	4.338	38.5397	3.01926e-06	0.00130919		56711	Plag1	pleiomorphic adenoma gene 1	0.896953	3.69027	36.4112	6.01747e-06	0.0025138		chr11_120046003_mm9	chr11	120074101	120076929	-0.859916	9.78069	27.2021	2.08017e-06	0.0013843		chr3_50823540_mm9	chr3	50926007	50928085	203784	12457	Noct	nocturnin	-0.997551	7.14568	24.5416	6.39136e-05	0.00992808
22402	Ccn4	cellular communication network factor 4	0.905895	3.64528	37.67	3.55325e-06	0.0015065		53374	Chst3	carbohydrate sulfotransferase 3	-0.483201	8.33426	35.1476	7.61741e-06	0.00303219		chr16_91304590_mm9	chr16	91099313	91099502	-1.40549	6.24053	27.0325	2.21299e-06	0.00143997		chr18_34239252_mm9	chr18	34212578	34213716	72320	13824	Epb41l4a	erythrocyte membrane protein band 4.1 like 4a	-0.610648	7.90054	24.4193	6.58209e-05	0.00992808
20716	Serpina3n	serine (or cysteine) peptidase inhibitor, clade A, member 3N	-2.39382	1.8954	36.9819	4.00801e-06	0.00166237		546912	Vmn2r21	vomeronasal 2, receptor 21	-1.98253	1.94336	35.1371	7.72098e-06	0.00303219		chr2_30576584_mm9	chr2	30614481	30616218	-1.13219	7.60978	26.9707	2.26288e-06	0.00144042		chr1_54642179_mm9	chr1	54623388	54625600	26546	241062	Pgap1	post-GPI attachment to proteins 1	-1.10163	6.27167	24.3967	6.62064e-05	0.00992808
12579	Cdkn2b	cyclin dependent kinase inhibitor 2B	0.686028	5.69378	36.6853	4.28426e-06	0.00173914		15416	Hoxb8	homeobox B8	1.54459	1.75706	35.1266	7.75328e-06	0.00303219		chr9_78368389_mm9	chr9	78426796	78428933	-1.16404	7.01126	26.7993	2.40896e-06	0.00150079		chr10_118184482_mm9	chr10	118582337	118584337	30707	102636202	Gm33337	predicted gene, 33337	1.02758	6.25609	24.1238	7.07244e-05	0.0103799
270028	Nalf1	NALCN channel auxiliary factor 1	-1.26764	3.79433	36.3197	4.59776e-06	0.00182203		17974	Nck2	non-catalytic region of tyrosine kinase adaptor protein 2	0.654754	6.97076	34.467	8.66993e-06	0.00332004		chr2_17972358_mm9	chr2	18056509	18057552	-1.41531	6.1538	26.3777	2.81126e-06	0.0017147		chr18_69357307_mm9	chr18	69328930	69332519	18054	100043380	Gm4402	predicted gene 4402	-0.630043	8.52644	23.9165	7.437e-05	0.0105024
15438	Hoxd9	homeobox D9	2.32341	1.58574	36.3297	4.67946e-06	0.00182203		320158	Zmat4	zinc finger, matrin type 4	-0.747212	5.48337	34.1481	9.21764e-06	0.0034322		chr14_62302398_mm9	chr14	61921237	61922153	-1.29173	6.57826	26.3217	2.86945e-06	0.0017147		chr10_38885723_mm9	chr10	39040877	39042877	1088	327743	Ccn6	cellular communication network factor 6	0.806225	7.07155	23.9023	7.46323e-05	0.0105024
240063	Zfp811	zinc finger protein 811	1.06165	3.94297	36.0779	4.81732e-06	0.00183819		170571	Cntnap4	contactin associated protein-like 4	-0.680306	5.84229	34.0816	9.33626e-06	0.0034322		chr13_99267323_mm9	chr13	98632770	98634982	2.09256	4.7282	26.261	2.94151e-06	0.00172261		chr13_84903012_mm9	chr13	84911815	84912590	424915	66671	Ccnh	cyclin H	-1.7581	4.83525	23.854	7.61267e-05	0.0105024
16010	Igfbp4	insulin-like growth factor binding protein 4	0.438391	6.8867	34.8317	6.15017e-06	0.00230077		13876	Erg	ETS transcription factor	-0.643703	5.48942	33.4506	1.0552e-05	0.00380308		chr2_38155942_mm9	chr2	38187708	38193160	1.35916	5.89603	26.0213	3.20493e-06	0.00183896		chr9_15106038_mm9	chr9	15211827	15213870	0	70984	4931406C07Rik	RIKEN cDNA 4931406C07 gene	0.871508	6.92733	23.4855	8.26784e-05	0.0109818
14247	Fli1	Friend leukemia integration 1	1.24984	3.01405	34.6627	6.36407e-06	0.00232173		54353	Skap2	src family associated phosphoprotein 2	1.04059	5.88174	39.1417	1.13194e-05	0.00400119		chr3_96137932_mm9	chr3	96240325	96242325	1.65839	5.14943	25.9719	3.2658e-06	0.00183896		chr7_80792003_mm9	chr7	73295755	73297824	37417	244061	Gm4971	Smad nuclear interacting protein 1 pseudogene	-0.735321	7.09679	23.4744	8.29043e-05	0.0109818
21349	Tal1	T cell acute lymphocytic leukemia 1	1.42893	3.09163	34.5956	6.4496e-06	0.00232173		52662	Ldlrad4	low density lipoprotein receptor class A domain containing 4	0.400055	8.03295	32.6658	1.2312e-05	0.00426996		chr4_59251799_mm9	chr4	59237927	59239927	-1.63095	5.59004	25.1997	4.34768e-06	0.00239017		chr8_123765822_mm9	chr8	121968152	121969867	110770	14241	Foxl1	forkhead box L1	0.910226	6.92205	23.4032	8.43772e-05	0.0109818
13394	Dlx4	distal-less homeobox 4	1.1362	3.17803	34.3686	6.74724e-06	0.0023839		22160	Twist1	twist basic helix-loop-helix transcription factor 1	1.71102	1.51508	32.5537	1.27571e-05	0.00433451		chr18_76795226_mm9	chr18	76643053	76645312	-1.69447	5.59655	25.1629	4.40795e-06	0.00239017		chr7_71102524_mm9	chr7	63605518	63608418	16856	50794	Klf13	Kruppel-like transcription factor 13	-0.565431	8.25214	23.2809	8.69643e-05	0.0111089
12578	Cdkn2a	cyclin dependent kinase inhibitor 2A	0.325869	7.0078	33.865	7.46259e-06	0.0025887		18012	Neurod1	neurogenic differentiation 1	0.826681	3.57863	32.3224	1.31848e-05	0.00433451		chr10_120938023_mm9	chr10	121335358	121338387	-0.98045	7.63001	24.8776	4.89894e-06	0.00260811		chr3_145310129_mm9	chr3	145350413	145352325	402	16007	Ccn1	cellular communication network factor 1	0.887884	6.25867	23.0923	9.11591e-05	0.011433
319888	Oacyl	O-acyltransferase like	-0.623832	4.93654	33.4123	8.18035e-06	0.00278702		66433	Chchd7	coiled-coil-helix-coiled-coil-helix domain containing 7	1.27138	2.31361	32.3223	1.32056e-05	0.00433451		chr15_86751319_mm9	chr15	86803140	86807041	-2.30024	5.17184	25.083	5.09761e-06	0.00266439		chr10_94607691_mm9	chr10	94978130	94982559	0	628062	Gm29684	predicted gene, 29684	0.520098	9.04743	22.8303	9.73018e-05	0.0119855
18783	Pla2g4a	phospholipase A2, group IVA (cytosolic, calcium-dependent)	1.14795	2.99889	33.0943	8.73396e-06	0.00292343		353282	Sfmbt2	Scm-like with four mbt domains 2	0.646566	6.12593	32.1247	1.37133e-05	0.00442218		chr10_72562473_mm9	chr10	72934328	72936786	-1.02838	7.88776	24.7251	5.18664e-06	0.00266439		chr7_149136351_mm9	chr7	141502148	141502488	1001	75770	Brsk2	BR serine/threonine kinase 2	-1.84418	4.53093	22.4999	0.000106673	0.0129093
11682	Alk	anaplastic lymphoma kinase	-0.597483	6.01215	32.9782	8.9393e-06	0.00294057		15372	Hmx2	H6 homeobox 2	0.987881	3.42033	31.7982	1.46468e-05	0.00464177		chr1_78213804_mm9	chr1	78191753	78195980	1.18846	6.38522	24.3341	6.00716e-06	0.00303268		chr2_57466488_mm9	chr2	57503087	57505087	242357	14571	Gpd2	glycerol phosphate dehydrogenase 2, mitochondrial	-0.975986	7.16491	22.1955	0.00011424	0.0135867
78703	Zfp972	zinc finger protein 972	1.76731	2.26348	32.8315	9.24548e-06	0.00298974		14160	Lgr5	leucine rich repeat containing G protein coupled receptor 5	0.575446	6.81968	31.4915	1.55796e-05	0.00482867		chr10_45206128_mm9	chr10	45361347	45363490	1.31621	7.55376	27.6504	6.34948e-06	0.00315117		chr7_38897018_mm9	chr7	37810237	37812098	3323	12447	Ccne1	cyclin E1	1.13453	5.60057	22.0179	0.0001196	0.0139831
17451	Mos	Moloney sarcoma oncogene	2.23463	1.3461	32.5523	9.97223e-06	0.00315215		18504	Pax2	paired box 2	0.680958	5.71453	31.4342	1.57619e-05	0.00482867		chr3_109951908_mm9	chr3	110055259	110057353	-2.24906	4.84684	23.6622	7.74448e-06	0.00377944		chr17_25931338_mm9	chr17	26013073	26013545	1	70083	Metrn	meteorin, glial cell differentiation regulator	-0.632441	8.38559	21.1891	0.000148067	0.0170228
15375	Foxa1	forkhead box A1	1.09372	3.69321	32.3388	1.02031e-05	0.00315215		20452	St8sia4	ST8 alpha-N-acetyl-neuraminide alpha-2,8-sialyltransferase 4	0.778153	5.3485	31.2717	1.62917e-05	0.00490913		chr19_44794668_mm9	chr19	44707548	44709686	1.40881	5.40995	22.855	1.054e-05	0.0049903		chr1_152383168_mm9	chr1	150411348	150413328	24924	545370	Hmcn1	hemicentin 1	1.09494	5.64314	20.9127	0.000159272	0.017599
15371	Hmx1	H6 homeobox 1	1.36356	2.61417	32.3249	1.02434e-05	0.00315215		22774	Zic4	zinc finger protein of the cerebellum 4	-0.509677	7.19101	31.1077	1.68453e-05	0.00499408		chr14_106322207_mm9	chr14	106159424	106161424	-0.953915	7.41789	22.8477	1.05665e-05	0.0049903		chr2_17972358_mm9	chr2	18054627	18056509	1001	72668	Skida1	SKI/DACH domain containing 1	-0.545712	8.92204	20.9009	0.000159678	0.017599
79235	Lrat	lecithin-retinol acyltransferase (phosphatidylcholine-retinol-O-acyltransferase)	-1.35315	2.77274	32.0635	1.08234e-05	0.00326253		207393	Elfn2	leucine rich repeat and fibronectin type III, extracellular 2	-0.490658	7.63165	30.8199	1.78688e-05	0.00521344		chr4_24357154_mm9	chr4	24428443	24431571	-1.80179	5.32106	22.7698	1.09011e-05	0.0050666		chr11_114329553_mm9	chr11	114358047	114360047	18362	319819	4932435O22Rik	RIKEN cDNA 4932435O22 gene	0.62443	7.79014	20.8759	0.000160733	0.017599
277154	Nynrin	NYN domain and retroviral integrase containing	0.472551	6.81263	31.9097	1.11569e-05	0.00326253		16010	Igfbp4	insulin-like growth factor binding protein 4	0.609765	6.08037	30.5365	1.89442e-05	0.00544083		chr8_78612653_mm9	chr8	76814208	76816556	-2.56081	3.87237	22.376	1.25044e-05	0.00572095		chr1_80234480_mm9	chr1	80213689	80217362	22029	241128	Fam124b	family with sequence similarity 124, member B	-1.46946	6.57712	22.0558	0.000171098	0.018258
20429	Shox2	SHOX homeobox 2	1.02891	3.6677	31.8136	1.13861e-05	0.00326253		242050	Igsf10	immunoglobulin superfamily, member 10	0.869971	3.6655	30.0931	2.07754e-05	0.00587496		chr9_63268415_mm9	chr9	63326842	63328731	1.40993	5.60133	22.3443	1.28284e-05	0.0057789		chr11_20822496_mm9	chr11	20871932	20874319	90825	216551	Lgalsl	galectin like	-0.760528	7.25713	20.5533	0.000175046	0.018258
74137	Nuak2	NUAK family, SNF1-like kinase, 2	-0.534542	5.44393	31.7833	1.14569e-05	0.00326253		21907	Nr2e1	nuclear receptor subfamily 2, group E, member 1	-0.488299	7.03961	30.0007	2.11761e-05	0.00589754		chr13_99262686_mm9	chr13	98628189	98630289	2.07432	4.04137	21.9669	1.48819e-05	0.00660236		chr13_60248990_mm9	chr13	60294363	60296379	25841	14451	Gas1	growth arrest specific 1	0.902314	6.1919	20.5151	0.000176861	0.018258
27062	Cadps	Ca2+-dependent secretion activator	-2.78737	5.20609	65.4147	1.14571e-05	0.00326253		23859	Dlg2	discs large MAGUK scaffold protein 2	-0.498636	7.49406	29.6806	2.26462e-05	0.006156		chr19_44816490_mm9	chr19	44729091	44731788	1.45431	5.01754	21.836	1.56305e-05	0.006831		chr16_9533700_mm9	chr16	9351062	9352572	33194	14811	Grin2a	glutamate receptor, ionotropic, NMDA2A (epsilon 1)	-1.9624	4.89677	20.5304	0.000177339	0.018258
121811709	Smim39	small integral membrane protein 39	0.727106	4.80158	31.6076	1.18886e-05	0.00333562		16777	Lamb1	laminin B1	0.501916	5.77247	29.6416	2.28335e-05	0.006156		chr2_74591028_mm9	chr2	74582262	74584369	2.36092	3.77891	21.6454	1.67631e-05	0.00714325		chr18_43304997_mm9	chr18	43276605	43280212	60551	269019	Stk32a	serine/threonine kinase 32A	-0.882127	6.92298	20.2964	0.000187442	0.0190144
20352	Sema4b	sema domain, immunoglobulin domain (Ig), transmembrane domain (TM) and short cytoplasmic domain, (semaphorin) 4B	-1.12526	3.87176	30.4612	1.51826e-05	0.00419811		14581	Gfi1	growth factor independent 1 transcription repressor	0.86898	3.62502	29.5855	2.31088e-05	0.006156		chr4_33377295_mm9	chr4	33289090	33291550	1.16292	6.14612	21.6437	1.68329e-05	0.00714325		chr18_9214018_mm9	chr18	9211537	9211856	1001	14370	Fzd8	frizzled class receptor 8	-1.20024	5.67656	20.1662	0.000194239	0.0192329
20664	Sox1	SRY (sex determining region Y)-box 1	-0.806397	6.60624	40.6227	1.58249e-05	0.00430062		14462	Gata3	GATA binding protein 3	0.703933	5.37772	29.4247	2.39033e-05	0.00627667		chr10_96207333_mm9	chr10	96579482	96581641	1.58815	4.95119	21.5798	1.72697e-05	0.00718919		chr6_91297066_mm9	chr6	91321618	91326295	14669	22421	Wnt7a	wingless-type MMTV integration site family, member 7A	-0.485758	9.198	20.1449	0.000195173	0.0192329
13984	Esx1	extraembryonic, spermatogenesis, homeobox 1	1.68973	2.17242	30.2331	1.60042e-05	0.00430062		73884	Zdbf2	zinc finger, DBF-type containing 2	0.887705	4.3164	28.999	2.61677e-05	0.0067745		chrX_50410819_mm9	chrX	52147024	52147519	-2.34451	4.48529	21.5465	1.74322e-05	0.00718919		chr8_12486573_mm9	chr8	12535051	12538134	48320	434280	Sox1ot	Sox1 overlapping transcript	-0.513546	8.3806	19.9833	0.000203841	0.0198042
12020	Nkx3-2	NK3 homeobox 2	1.78567	3.90082	42.7854	1.80399e-05	0.00478031		17301	Foxd2	forkhead box D2	1.66092	1.46614	28.8975	2.7018e-05	0.00689746		chr6_93168191_mm9	chr6	93194044	93196313	1.81489	4.79056	21.3534	1.88811e-05	0.00767856		chr7_103075100_mm9	chr7	95574671	95576923	243529	23966	Tenm4	teneurin transmembrane protein 4	-1.54356	5.56517	19.8177	0.000213448	0.0204495
15376	Foxa2	forkhead box A2	2.26803	1.43572	28.941	2.15263e-05	0.00555243		15434	Hoxd3	homeobox D3	0.998105	2.89275	28.6467	2.82321e-05	0.0071087		chr3_135401212_mm9	chr3	135443009	135445009	3.41755	3.59193	21.123	1.94327e-05	0.00768934		chr12_105305287_mm9	chr12	104032577	104034337	9882	321018	Serpina4-ps1	serine (or cysteine) peptidase inhibitor, clade A, member 4, pseudogene 1	-2.94137	3.87675	19.2578	0.000219922	0.0207562
15434	Hoxd3	homeobox D3	2.18678	1.16971	28.927	2.15357e-05	0.00555243		15376	Foxa2	forkhead box A2	1.79373	1.43878	28.6197	2.88086e-05	0.00715583		chr6_91160171_mm9	chr6	91186159	91188159	-1.20654	7.76881	23.4769	1.96497e-05	0.00768934		chr5_76115816_mm9	chr5	75880657	75882166	63276	16590	Kit	KIT proto-oncogene receptor tyrosine kinase	-0.863973	7.23471	19.6568	0.000222667	0.0207562
14802	Gria4	glutamate receptor, ionotropic, AMPA4 (alpha 4)	0.286877	6.97576	28.7245	2.22193e-05	0.00565231		27052	Aoah	acyloxyacyl hydrolase	-0.586866	5.01708	28.3817	2.98783e-05	0.00721786		chr4_88584304_mm9	chr4	88855229	88858046	1.05191	7.07286	21.2416	1.96954e-05	0.00768934		chr12_66359931_mm9	chr12	65304877	65306877	29650	70948	Wdr20rt	WD repeat domain 20, retrogene	-0.814817	7.16541	19.5961	0.000226374	0.0208203
58198	Sall1	spalt like transcription factor 1	-0.386006	6.74873	28.6123	2.27837e-05	0.00571961		13593	Ebf3	early B cell factor 3	-0.436388	7.98589	28.3122	3.03296e-05	0.00721786		chr5_129082254_mm9	chr5	128652342	128654545	-1.63723	5.42678	20.9971	2.16929e-05	0.00835775		chr1_78741840_mm9	chr1	78721987	78724138	36526	74205	Acsl3	acyl-CoA synthetase long-chain family member 3	0.772798	7.04404	19.3481	0.000242223	0.0219849
70484	Slc35d2	solute carrier family 35, member D2	1.38043	2.88374	28.4821	2.34736e-05	0.00581627		319618	Dcp1b	decapping mRNA 1B	-0.505476	6.04666	28.2805	3.05391e-05	0.00721786		chr1_184033677_mm9	chr1	181929992	181932231	-1.21081	6.08217	20.9556	2.20388e-05	0.00838076		chr2_71467632_mm9	chr2	71458837	71460867	81743	13392	Dlx2	distal-less homeobox 2	-0.471323	8.90143	19.1559	0.00025533	0.0228736
14632	Gli1	GLI-Kruppel family member GLI1	-0.505283	5.14963	28.1692	2.51716e-05	0.00615704		71326	Treml1	triggering receptor expressed on myeloid cells-like 1	1.08251	2.90829	28.2692	3.06291e-05	0.00721786		chr18_61813206_mm9	chr18	61785602	61787645	0.943891	6.94005	20.6584	2.47759e-05	0.0093008		chr13_53077507_mm9	chr13	53136075	53136653	1001	18030	Nfil3	nuclear factor, interleukin 3, regulated	-0.602344	7.3128	19.0965	0.000259549	0.0229535
16814	Lbx1	ladybird homeobox 1	0.881875	3.73151	27.9969	2.61759e-05	0.00632164		78250	Iqch	IQ motif containing H	0.50963	5.63456	27.9305	3.29557e-05	0.00761201		chr7_29450917_mm9	chr7	28364276	28366370	1.20443	5.83492	20.5835	2.55224e-05	0.00945978		chr9_14050131_mm9	chr9	14154978	14157440	30158	75747	Sesn3	sestrin 3	-1.40935	5.83947	19.0393	0.000263857	0.0230391
320145	Sp8	trans-acting transcription factor 8	1.47586	2.55057	27.7636	2.76381e-05	0.00659135		70428	Polr3b	polymerase (RNA) III (DNA directed) polypeptide B	-0.357425	8.69473	27.9063	3.31299e-05	0.00761201		chr19_44798822_mm9	chr19	44711771	44713771	1.33452	5.45052	20.5487	2.58783e-05	0.0094718		chr6_51543084_mm9	chr6	51568576	51570693	927	71982	Snx10	sorting nexin 10	0.655399	8.53199	18.9334	0.000271505	0.0234105
244882	Tnfaip8l3	tumor necrosis factor, alpha-induced protein 8-like 3	-0.921612	4.42684	27.3401	3.04084e-05	0.0071625		14168	Fgf13	fibroblast growth factor 13	-0.979816	6.18846	32.9134	3.45148e-05	0.00783231		chr12_27588410_mm9	chr12	26952474	26954614	-1.43022	5.64414	20.5128	2.6254e-05	0.00949064		chr13_99870895_mm9	chr13	99234958	99238792	0	328320	Gm807	predicted gene 807	-0.402431	9.21664	18.8246	0.000279811	0.0238288
71529	Kazn	kazrin, periplakin interacting protein	0.531395	5.88178	27.1688	3.16302e-05	0.00732244		57266	Cxcl14	C-X-C motif chemokine ligand 14	1.76189	1.794	27.6531	3.52116e-05	0.00789298		chr12_58639946_mm9	chr12	57584575	57586916	2.13618	4.27026	20.3373	2.81756e-05	0.0100611		chr10_40239207_mm9	chr10	40390644	40398305	30831	78334	Cdk19	cyclin dependent kinase 19	-0.523583	8.39398	18.6215	0.000296101	0.0248994
16371	Irx1	Iroquois homeobox 1	1.32739	3.71463	31.131	3.18551e-05	0.00732244		15394	Hoxa1	homeobox A1	2.14171	1.32277	27.4482	3.71886e-05	0.00823572		chr19_43689994_mm9	chr19	43604331	43605850	1.34366	5.18322	20.2636	2.89802e-05	0.0102237		chr12_74895401_mm9	chr12	73839956	73841646	14998	18755	Prkch	protein kinase C, eta	0.577366	7.75139	18.5794	0.000299601	0.0248994
15399	Hoxa2	homeobox A2	1.83976	2.06225	26.9976	3.30401e-05	0.00750442		68404	Nrn1	neuritin 1	-1.6637	5.70918	43.1151	3.86443e-05	0.0084562		chr18_81362998_mm9	chr18	81208332	81210617	-0.896739	7.61461	19.9282	3.31057e-05	0.0115401		chr5_125444379_mm9	chr5	125040257	125042140	38373	73121	Rflna	refilin A	0.677967	7.44158	18.5145	0.000305093	0.025054
208439	Klhl29	kelch-like 29	0.551186	5.82965	26.8737	3.38667e-05	0.00760168		13172	Dbx1	developing brain homeobox 1	1.01765	3.55443	26.8621	4.17386e-05	0.00900019		chr18_82124327_mm9	chr18	81969770	81971836	-1.00152	7.0074	19.6852	3.64823e-05	0.0125675		chr17_87360528_mm9	chr17	87267332	87269539	1001	104215	Rhoq	ras homolog family member Q	-0.618595	8.63365	18.1738	0.000335776	0.0272492
15245	Hhip	Hedgehog-interacting protein	-0.456145	5.83677	26.675	3.54694e-05	0.00786885		18491	Pappa	pregnancy-associated plasma protein A	-0.487887	6.31325	26.8216	4.21096e-05	0.00900019		chr6_138657410_mm9	chr6	138684887	138686887	5.44059	2.77894	19.564	3.85637e-05	0.01313		chr14_100761786_mm9	chr14	100598761	100600856	76609	16597	Klf12	Kruppel-like transcription factor 12	-0.764784	6.71838	18.1222	0.000340758	0.0273319
15422	Hoxc13	homeobox C13	2.43579	0.593914	25.6977	3.59372e-05	0.00788099		636931	Trim71	tripartite motif-containing 71	-1.4852	7.34403	44.6531	4.27423e-05	0.00900072		chr5_124273018_mm9	chr5	123959955	123962190	-1.16559	6.48666	19.4736	3.97147e-05	0.0132862		chr10_118845429_mm9	chr10	119243217	119245071	4279	67081	1700025F24Rik	RIKEN cDNA 1700025F24 gene	-0.839069	6.63732	18.0196	0.000350816	0.0278153
243764	Chrm2	cholinergic receptor, muscarinic 2, cardiac	-0.633139	5.20632	26.4205	3.76454e-05	0.00811919		13655	Egr3	early growth response 3	0.496057	5.61754	26.7131	4.31466e-05	0.00900072		chr12_55223133_mm9	chr12	54167741	54170118	1.7056	4.78718	19.4475	4.0178e-05	0.0132862		chr16_38725030_mm9	chr16	38544068	38546068	10672	12549	Arhgap31	Rho GTPase activating protein 31	-0.605683	7.47263	17.935	0.000359319	0.0279137
15427	Hoxc9	homeobox C9	2.22886	1.48485	26.4283	3.78745e-05	0.00811919		11819	Nr2f2	nuclear receptor subfamily 2, group F, member 2	2.10612	6.84238	54.2592	4.35811e-05	0.00900072		chr11_114295142_mm9	chr11	114323519	114325789	1.45376	5.22136	19.4328	4.03834e-05	0.0132862		chr6_143207897_mm9	chr6	143204092	143206956	0	52285	D6Ertd474e	DNA segment, Chr 6, ERATO Doi 474, expressed	-0.7253	6.90658	17.927	0.00036015	0.0279137
20465	Sim2	single-minded family bHLH transcription factor 2	1.21445	2.65261	25.9436	4.21612e-05	0.00893771		18092	Nkx2-6	NK2 homeobox 6	1.18067	2.32791	26.6188	4.41224e-05	0.00901126		chr7_137718270_mm9	chr7	130175406	130177566	-1.1821	6.337	19.3794	4.1247e-05	0.0134195		chr8_12073562_mm9	chr8	12122377	12124748	216617	75528	Tex29	testis expressed 29	-1.05331	5.84542	17.8276	0.000370695	0.0284117
620592	Nalf2	NALCN channel auxiliary factor 2	-1.00257	5.3177	31.8531	4.36727e-05	0.0091564		18551	Pcsk4	proprotein convertase subtilisin/kexin type 4	-0.507233	5.91536	26.4887	4.53794e-05	0.00912577		chr2_136680435_mm9	chr2	136695542	136697696	-1.46552	5.68374	19.3434	4.18583e-05	0.0134687		chr8_13549043_mm9	chr8	13598127	13600125	598	66501	1700029H14Rik	RIKEN cDNA 1700029H14 gene	-0.855288	6.47796	17.7149	0.000382662	0.0290067
56710	Brinp1	bone morphogenic protein/retinoic acid inducible neural specific 1	-2.05618	2.29052	25.7014	4.49397e-05	0.00931104		15229	Foxd1	forkhead box D1	1.29601	2.38348	26.4657	4.5676e-05	0.00912577		chr17_36362279_mm9	chr17	36535175	36537278	1.38266	5.35045	19.1414	4.54044e-05	0.0144509		chr13_108099309_mm9	chr13	107444660	107446799	103865	621156	Apoo-ps	apolipoprotein O, pseudogene	-1.29104	4.92026	17.5206	0.000405941	0.0304367
16826	Ldb2	LIM domain binding 2	1.09889	4.17327	27.7802	4.57357e-05	0.00931104		12982	Csf2ra	colony stimulating factor 2 receptor, alpha, low-affinity (granulocyte-macrophage)	-0.967773	2.81726	26.2382	4.80671e-05	0.00944149		chr9_122478456_mm9	chr9	122397223	122399584	1.11613	6.03187	19.0924	4.6302e-05	0.0144749		chr4_8866383_mm9	chr4	8937763	8940709	69315	320790	Chd7	chromodomain helicase DNA binding protein 7	0.774786	6.67203	17.3302	0.000427433	0.0317036
16372	Irx2	Iroquois homeobox 2	1.11576	3.51637	25.5859	4.58744e-05	0.00931104		56710	Brinp1	bone morphogenic protein/retinoic acid inducible neural specific 1	-1.31176	3.12273	26.1808	4.86828e-05	0.00944149		chr8_123649695_mm9	chr8	121851486	121853572	1.12294	5.85459	19.0836	4.64685e-05	0.0144749		chr11_3027276_mm9	chr11	3076262	3078285	0	236604	Pisd-ps1	phosphatidylserine decarboxylase, pseudogene 1	0.6336	7.7777	17.2432	0.000438313	0.0321647
50791	Magi2	membrane associated guanylate kinase, WW and PDZ domain containing 2	-0.410551	6.55103	25.4271	4.76431e-05	0.00950467		231440	Parm1	prostate androgen-regulated mucin-like protein 1	-0.948275	3.70413	26.135	4.91718e-05	0.00944149		chr2_68638207_mm9	chr2	68629455	68631533	1.82641	4.48036	18.9628	4.88737e-05	0.0150639		chr14_105898588_mm9	chr14	105735978	105737978	0	74864	4930449E01Rik	RIKEN cDNA 4930449E01 gene	-0.861545	6.58123	17.1857	0.000445753	0.0323664
15478	Hs3st3a1	heparan sulfate (glucosamine) 3-O-sulfotransferase 3A1	0.397702	6.95682	25.4112	4.78247e-05	0.00950467		17451	Mos	Moloney sarcoma oncogene	2.07926	0.717221	26.1734	4.93109e-05	0.00944149		chr19_44770791_mm9	chr19	44683724	44685756	1.28217	5.36137	18.9297	4.94567e-05	0.0150848		chr3_28123967_mm9	chr3	28278587	28280702	36662	665113	Tnik	TRAF2 and NCK interacting kinase	-0.61885	8.15664	17.0524	0.000463327	0.033292
70771	Gpr173	G-protein coupled receptor 173	0.454529	5.52633	24.932	5.3683e-05	0.0105589		15410	Hoxb3	homeobox B3	1.32308	2.05116	26.0767	4.9933e-05	0.00946205		chr7_69230977_mm9	chr7	61734839	61736839	1.22675	5.63173	18.6244	5.59693e-05	0.0168952		chr19_56739239_mm9	chr19	56652055	56654920	0	102634992	Gm32441	predicted gene, 32441	-0.598334	8.11924	16.9752	0.000473899	0.0337005
627626	Ptchd4	patched domain containing 4	-1.59194	3.82603	28.4569	5.77231e-05	0.011175		18129	Notch2	notch 2	0.365905	8.19584	26.0038	5.06513e-05	0.00950021		chr12_72395394_mm9	chr12	71340119	71342243	-0.919542	7.08715	18.4752	5.94637e-05	0.0177669		chr16_44616353_mm9	chr16	44436118	44437692	56886	117606	Boc	BOC cell adhesion associated, oncogene regulated	0.897074	6.10795	16.8856	0.00048658	0.0342081
625638	Fam43b	family with sequence similarity 43, member B	0.765442	4.54734	24.615	5.79864e-05	0.011175		20720	Serpine2	serine (or cysteine) peptidase inhibitor, clade E, member 2	0.396366	7.4633	25.8234	5.27818e-05	0.00979126		chr7_25214738_mm9	chr7	24127988	24130301	0.976268	6.91296	18.3364	6.29264e-05	0.0185497		chr4_149423525_mm9	chr4	150131935	150134612	18300	723848	Mir34a	microRNA 34a	0.356698	10.0169	16.8544	0.000490955	0.0342081
21981	Ppp1r13b	protein phosphatase 1, regulatory subunit 13B	0.539403	5.51973	24.4101	6.09681e-05	0.0115218		237553	Trhde	TRH-degrading enzyme	-1.15909	4.05476	26.6059	5.32684e-05	0.00979126		chr13_53571378_mm9	chr13	53628972	53631119	1.26232	5.2589	18.3205	6.33506e-05	0.0185497		chr18_35187019_mm9	chr18	35159382	35161559	22856	102639815	Gm36037	predicted gene, 36037	0.56891	7.47811	16.7702	0.000503266	0.0344823
15433	Hoxd13	homeobox D13	2.02903	1.7	24.4477	6.0994e-05	0.0115218		16658	Mafb	MAF bZIP transcription factor B	0.901123	3.65359	25.6998	5.43066e-05	0.00986435		chr19_56800400_mm9	chr19	56713582	56715894	-1.21575	7.85845	21.3104	7.39165e-05	0.0214292		chr16_9281215_mm9	chr16	9097426	9100546	285220	14811	Grin2a	glutamate receptor, ionotropic, NMDA2A (epsilon 1)	-0.993898	5.82365	16.7607	0.000504887	0.0344823
15398	Hoxa13	homeobox A13	1.65971	1.96991	24.3398	6.22975e-05	0.0116516		12294	Cacna2d3	calcium channel, voltage-dependent, alpha2/delta subunit 3	-0.39248	7.13224	25.6645	5.47393e-05	0.00986435		chr15_102917454_mm9	chr15	102994073	102996827	1.04766	6.69493	17.844	7.69845e-05	0.0220998		chr19_42560155_mm9	chr19	42473158	42475109	32136	52013	R3hcc1l	R3H domain and coiled-coil containing 1 like	1.34485	4.55515	16.7116	0.000514231	0.0344996
72668	Skida1	SKI/DACH domain containing 1	-0.315817	6.96448	24.2829	6.29026e-05	0.0116516		11307	Abcg1	ATP binding cassette subfamily G member 1	0.63422	4.44743	25.3467	5.89038e-05	0.0104248		chr10_19498974_mm9	chr10	19653895	19655938	5.30826	2.7797	17.8544	7.79527e-05	0.0221605		chr17_86027897_mm9	chr17	85933988	85934578	370	20473	Six3	sine oculis-related homeobox 3	-3.30369	4.71932	18.0506	0.000517207	0.0344996
15437	Hoxd8	homeobox D8	1.61044	2.01609	24.2507	6.36572e-05	0.011678		208647	Creb3l2	cAMP responsive element binding protein 3-like 2	0.400489	7.49045	25.3406	5.89834e-05	0.0104248		chr2_148475877_mm9	chr2	148490165	148493958	-1.35748	5.50284	17.7618	7.96532e-05	0.0224262		chr13_84923420_mm9	chr13	84930333	84934279	403226	66671	Ccnh	cyclin H	-0.805333	6.74145	16.6584	0.000520145	0.0344996
54526	Syt10	synaptotagmin X	-0.917576	3.70052	24.1625	6.48067e-05	0.0117757		228966	Ppp1r3d	protein phosphatase 1, regulatory subunit 3D	0.97029	2.91099	25.2726	5.99486e-05	0.0104944		chr14_68200450_mm9	chr14	67818546	67820757	3.25252	3.30253	17.6062	8.11446e-05	0.0226285		chr9_56453209_mm9	chr9	56511307	56513307	12442	235402	Lingo1	leucine rich repeat and Ig domain containing 1	-0.65222	7.31094	16.5857	0.000531412	0.0349112
67252	Cap2	cyclase associated actin cytoskeleton regulatory protein 2	0.394937	6.19887	23.9454	6.83704e-05	0.012306		15478	Hs3st3a1	heparan sulfate (glucosamine) 3-O-sulfotransferase 3A1	0.548914	6.64818	25.2098	6.07993e-05	0.0105429		chr13_37759261_mm9	chr13	37849567	37853169	-1.58225	5.07674	17.6274	8.42391e-05	0.0232454		chr16_18837101_mm9	chr16	18654758	18656621	0	72307	2510002D24Rik	RIKEN cDNA 2510002D24 gene	0.893722	6.72285	16.526	0.000540893	0.0351603
66120	Fkbp11	FK506 binding protein 11	-0.511245	5.12305	23.8042	7.08107e-05	0.0126261		231760	Rimbp2	RIMS binding protein 2	-0.898143	3.36431	24.8421	6.62625e-05	0.0113829		chr10_98691189_mm9	chr10	99063328	99065506	0.876391	7.43949	17.605	8.49443e-05	0.0232454		chr15_52216295_mm9	chr15	52246552	52249050	47359	239436	Slc30a8	solute carrier family 30 (zinc transporter), member 8	-3.76183	3.37249	16.0718	0.000546115	0.0351603
29806	Limd1	LIM domains containing 1	0.35425	6.34848	23.6787	7.30584e-05	0.0129063		99382	Abtb2	ankyrin repeat and BTB domain containing 2	-0.345204	9.19608	24.7834	6.71573e-05	0.0114298		chr9_91250628_mm9	chr9	91238379	91239635	-1.02036	6.39706	17.57	8.61837e-05	0.0233662		chr9_27000438_mm9	chr9	27102352	27104474	35636	83964	Jam3	junction adhesion molecule 3	0.371457	9.01632	16.4664	0.000550495	0.0351603
17702	Msx2	msh homeobox 2	1.44388	2.22792	23.5704	7.52071e-05	0.013164		80334	Kcnip4	Kv channel interacting protein 4	-0.692862	5.60399	24.6962	6.85457e-05	0.0115591		chr19_43645950_mm9	chr19	43558842	43560956	1.18442	5.67293	17.4696	8.9837e-05	0.0241332		chr2_29712255_mm9	chr2	29746082	29747867	10344	723904	Mir219a-2	microRNA 219a-2	-0.579419	7.23669	16.1748	0.000600493	0.0380018
320091	Ano4	anoctamin 4	-0.480843	5.67766	23.3031	8.02685e-05	0.0139222		60344	Fign	fidgetin	0.498946	7.16195	24.0997	7.8932e-05	0.013113		chr19_56803146_mm9	chr19	56716040	56718136	-1.31931	5.88837	17.4377	9.10287e-05	0.024231		chr8_82204661_mm9	chr8	80406248	80408248	1824	24015	Abce1	ATP-binding cassette, sub-family E member 1	-0.784917	7.00471	16.0984	0.000614391	0.0385279
19193	Pipox	pipecolic acid oxidase	-0.361512	6.25859	23.2422	8.15096e-05	0.0140101		234515	Inpp4b	inositol polyphosphate-4-phosphatase, type II	0.352702	8.15744	24.0216	8.04153e-05	0.013113		chr11_91996500_mm9	chr11	92024992	92027032	-1.41868	5.76197	17.3879	9.29351e-05	0.0243263		chrX_166435084_mm9	chrX	168773772	168785086	81	17318	Mid1	midline 1	-0.42514	9.10378	15.9231	0.000647613	0.0402454
242509	Bnc2	basonuclin zinc finger protein 2	0.616745	5.61041	23.6435	8.40602e-05	0.0142197		14261	Fmo1	flavin containing monooxygenase 1	0.651318	4.6789	24.0142	8.05601e-05	0.013113		chr2_115899336_mm9	chr2	115903694	115906337	-0.929818	7.06692	17.3844	9.30482e-05	0.0243263		chr15_102965717_mm9	chr15	103042657	103044774	0	432989	D930007P13Rik	Riken cDNA D930007P13 gene	0.847335	6.29751	15.8482	0.000662511	0.0408036
18578	Pde4b	phosphodiesterase 4B, cAMP specific	-0.519885	5.18982	23.1127	8.42194e-05	0.0142197		20514	Slc1a5	solute carrier family 1 (neutral amino acid transporter), member 5	-0.513378	5.99508	24.0113	8.06142e-05	0.013113		chr7_104897559_mm9	chr7	97397095	97399418	-0.893209	7.16361	17.3353	9.49583e-05	0.024606		chr15_98822249_mm9	chr15	98889289	98890937	2128	75951	4930578M01Rik	RIKEN cDNA 4930578M01 gene	-0.418739	8.99164	15.6695	0.000699271	0.041863
332937	Tfap2e	transcription factor AP-2, epsilon	0.835562	3.4559	23.0441	8.57055e-05	0.0143436		78473	Skap1	src family associated phosphoprotein 1	0.438907	5.91686	23.9651	8.15076e-05	0.013142		chr16_78427941_mm9	chr16	78223462	78225707	-1.10962	6.23317	17.2412	9.87405e-05	0.0251344		chr8_126301675_mm9	chr8	124503691	124505694	22725	100042484	4732419C18Rik	RIKEN cDNA 4732419C18 gene	0.782865	6.8928	15.6657	0.000700106	0.041863
20657	Sod3	superoxide dismutase 3, extracellular	0.928884	3.36976	22.9692	8.73492e-05	0.0143713		17173	Ascl2	achaete-scute family bHLH transcription factor 2	0.861539	4.02133	23.9078	8.26394e-05	0.0132086		chr18_54919204_mm9	chr18	54890018	54895226	-1.02347	6.23448	17.2123	9.99291e-05	0.0251344		chr8_32034532_mm9	chr8	31412638	31415656	163900	66959	Dusp26	dual specificity phosphatase 26	-0.759248	6.73278	15.6581	0.000701761	0.041863
68947	Chst8	carbohydrate sulfotransferase 8	0.521775	5.62671	22.9673	8.7377e-05	0.0143713		14823	Grm8	glutamate receptor, metabotropic 8	-0.565749	5.61575	23.6202	8.85426e-05	0.0139609		chr13_84490083_mm9	chr13	84498365	84500177	-1.25052	5.53638	17.2025	0.000100351	0.0251344		chr8_122185160_mm9	chr8	120386898	120388898	4207	67866	Wfdc1	WAP four-disulfide core domain 1	0.805018	6.06297	15.648	0.000703988	0.041863
70362	Actl10	actin-like 10	-0.689162	4.41194	22.9317	8.81739e-05	0.0143784		23886	Gdf15	growth differentiation factor 15	-0.56216	5.33031	23.6051	8.88647e-05	0.0139609		chr6_31967926_mm9	chr6	31993535	31996187	-1.43702	5.27515	17.2013	0.000100431	0.0251344		chr6_134389919_mm9	chr6	134415824	134417855	138	66813	Bcl2l14	BCL2 like 14	0.742732	6.50638	15.5571	0.000723674	0.0426658
12827	Col4a2	collagen, type IV, alpha 2	0.543015	5.73146	22.8738	8.94769e-05	0.0144672		211488	Ado	2-aminoethanethiol dioxygenase	0.498201	5.408	23.474	9.17225e-05	0.0142001		chr15_54816227_mm9	chr15	54846066	54850070	-1.08756	6.01646	17.1281	0.000103487	0.0256797		chr10_70263493_mm9	chr10	70635429	70637429	67043	75189	4930533K18Rik	RIKEN cDNA 4930533K18 gene	0.912993	5.66146	15.4548	0.000746827	0.0432196
319765	Igf2bp2	insulin-like growth factor 2 mRNA binding protein 2	-0.694146	7.23621	33.5339	9.05479e-05	0.0145173		240322	Adamts19	ADAM metallopeptidase with thrombospondin type 1 motif 19	-0.712384	5.02896	23.4646	9.19324e-05	0.0142001		chr6_90444917_mm9	chr6	90470703	90473107	-0.928048	7.00088	17.0728	0.000105885	0.0259308		chr16_77422545_mm9	chr16	77217463	77220192	0	77994	Mir99ahg	Mir99a and Mirlet7c-1 host gene (non-protein coding)	-0.60597	7.74126	15.4434	0.000749172	0.0432196
26362	Axl	AXL receptor tyrosine kinase	0.580398	5.54425	23.0134	9.36461e-05	0.0145984		16873	Lhx5	LIM homeobox protein 5	0.739465	4.17553	23.1474	9.92949e-05	0.0151689		chr1_43483684_mm9	chr1	43464874	43467125	1.09724	5.79566	17.0642	0.00010627	0.0259308		chr14_103749289_mm9	chr14	103586450	103588357	0	102638120	NA	NA	0.493269	8.18365	15.4316	0.000751863	0.0432196
17873	Gadd45b	growth arrest and DNA-damage-inducible 45 beta	-0.339354	6.57032	22.6881	9.38115e-05	0.0145984		213409	Lemd1	LEM domain containing 1	0.49267	6.54911	23.1241	9.98554e-05	0.0151689		chr5_147630992_mm9	chr5	146755018	146757434	-0.926946	6.8774	17.019	0.000108283	0.0262036		chr11_118834497_mm9	chr11	118863238	118865066	13942	238011	Enpp7	ectonucleotide pyrophosphatase/phosphodiesterase 7	0.869692	5.90936	15.3704	0.000766282	0.0436844
70153	Qng1	Q-nucleotide N-glycosylase 1	1.20721	3.05867	22.6777	9.4093e-05	0.0145984		21869	Nkx2-1	NK2 homeobox 1	1.67065	1.04121	22.943	0.000106324	0.0160192		chr17_29782692_mm9	chr17	29863721	29865721	-1.50551	5.6216	16.9736	0.000110387	0.0264937		chr5_113032924_mm9	chr5	112750772	112752772	12911	67325	1700034G24Rik	RIKEN cDNA 1700034G24 gene	0.599173	7.23466	15.3345	0.0007746	0.0437967
231440	Parm1	prostate androgen-regulated mucin-like protein 1	-0.724151	4.48931	22.6757	9.4114e-05	0.0145984		171170	Mbnl3	muscleblind like splicing factor 3	0.671778	4.21191	22.8143	0.00010773	0.016099		chr11_34069568_mm9	chr11	34118496	34120640	2.08253	3.82323	16.9053	0.000113533	0.0270273		chr9_114493852_mm9	chr9	114412671	114414285	658	78893	Cnot10	CCR4-NOT transcription complex, subunit 10	-0.469065	8.19903	15.2996	0.000782921	0.0439072
76365	Tbx18	T-box18	1.24256	4.31949	27.9658	9.60912e-05	0.0147792		69017	Prrt2	proline-rich transmembrane protein 2	-0.476435	5.17762	22.7298	0.000109988	0.0163039		chr5_119850857_mm9	chr5	119537913	119539913	2.04784	5.0368	18.9632	0.000124656	0.0294358		chr11_78238017_mm9	chr11	78314282	78316098	1223	20500	Slc13a2	solute carrier family 13 (sodium-dependent dicarboxylate transporter), member 2	1.48188	4.67375	15.2461	0.000798558	0.0441493
12638	Cftr	cystic fibrosis transmembrane conductance regulator	-0.946995	3.4054	22.5402	9.74558e-05	0.0147792		219140	Spata13	spermatogenesis associated 13	-0.335432	8.78451	22.5201	0.000115828	0.0169889		chr17_70196345_mm9	chr17	70151558	70156442	-3.65702	3.21997	16.4954	0.000129648	0.0303055		chr18_5817912_mm9	chr18	5817267	5821130	41800	21417	Zeb1	zinc finger E-box binding homeobox 1	-0.649837	7.99113	15.2293	0.000800037	0.0441493
171170	Mbnl3	muscleblind like splicing factor 3	0.622376	4.85535	22.506	9.82895e-05	0.0147792		218165	Ofcc1	orofacial cleft 1 candidate 1	-0.612207	4.10443	22.4986	0.000116458	0.0169889		chr4_99292995_mm9	chr4	99513481	99515601	1.58007	4.76518	16.5756	0.000130409	0.0303055		chr5_118805673_mm9	chr5	118493142	118495133	91964	76792	Spring1	SREBF pathway regulator in golgi 1	1.0061	5.72718	15.1474	0.000820722	0.0442723
12826	Col4a1	collagen, type IV, alpha 1	0.537185	5.72247	22.5024	9.83785e-05	0.0147792		22718	Zfp60	zinc finger protein 60	0.446303	5.58851	22.3119	0.000121973	0.0176534		chr19_44767429_mm9	chr19	44680303	44682453	1.186	5.47461	16.3799	0.000141462	0.0326155		chr8_125661820_mm9	chr8	123863562	123865235	1639	102278	Cpne7	copine VII	0.567618	7.61908	15.1436	0.000821454	0.0442723
11307	Abcg1	ATP binding cassette subfamily G member 1	0.986808	3.10367	22.4511	9.97094e-05	0.0148622		12166	Bmpr1a	bone morphogenetic protein receptor, type 1A	-0.398483	7.16986	22.2452	0.000124013	0.0178085		chr8_106405022_mm9	chr8	104606616	104608893	1.8308	4.3691	16.4069	0.000145929	0.0333823		chr5_64436027_mm9	chr5	64201406	64203963	0	74757	5830416I19Rik	RIKEN cDNA 5830416I19 gene	-0.83796	6.37689	15.1187	0.000827917	0.0442723
27403	Abca7	ATP-binding cassette, sub-family A member 7	-0.461802	5.49117	22.0654	0.000110114	0.0162189		16775	Lama4	laminin, alpha 4	-0.470627	5.71963	22.204	0.000125293	0.0178528		chr15_25208510_mm9	chr15	25277803	25279879	1.27884	5.27561	16.1836	0.00015365	0.0348761		chr17_17967542_mm9	chr17	18048867	18050237	214	387230	Mir99b	microRNA 99b	0.387307	9.23194	15.1181	0.000827939	0.0442723
329641	Sertm1	serine rich and transmembrane domain containing 1	0.534706	5.6352	22.0404	0.000110831	0.0162189		16978	Lrrfip1	leucine rich repeat (in FLII) interacting protein 1	0.333088	8.76171	22.1671	0.000126452	0.0178794		chr14_104872391_mm9	chr14	104709571	104711650	1.11066	5.65952	15.9115	0.000172336	0.0384857		chr2_75606514_mm9	chr2	75597581	75600022	48741	320474	E030042O20Rik	RIKEN cDNA E030042O20 gene	-1.04937	5.56577	15.0342	0.000850326	0.0451196
15379	Onecut1	one cut domain, family member 1	0.513909	5.05867	21.9921	0.000112228	0.0162189		15375	Foxa1	forkhead box A1	1.70856	1.27392	22.0817	0.00013053	0.018315		chr4_127095502_mm9	chr4	127310020	127312514	-1.28233	5.55764	15.8987	0.000173307	0.0384857		chr13_96317898_mm9	chr13	95683592	95686982	21845	14063	F2rl1	F2R like trypsin receptor 1	-0.580715	7.984	14.9829	0.000863319	0.0454594
18166	Npy1r	neuropeptide Y receptor Y1	-1.20611	3.05029	21.9747	0.000112792	0.0162189		17240	Mdfi	MyoD family inhibitor	0.400582	5.69034	21.9875	0.000132265	0.0183759		chr2_178233235_mm9	chr2	178139179	178141467	1.59714	4.57597	15.8898	0.000174084	0.0384857		chr10_42305080_mm9	chr10	42460586	42462101	0	102636808	Gm38491	predicted gene, 38491	-0.426818	8.39538	14.769	0.000922743	0.0482203
18012	Neurod1	neurogenic differentiation 1	0.826973	3.48654	21.9641	0.000113063	0.0162189		80883	Ntng1	netrin G1	-0.385655	6.69612	21.9665	0.000132963	0.0183759		chr9_113040320_mm9	chr9	112958894	112961647	2.70057	3.17958	15.8028	0.000174809	0.0384857		chr6_95124679_mm9	chr6	95150623	95152709	43850	243574	Kbtbd8	kelch repeat and BTB (POZ) domain containing 8	-0.896104	5.65794	14.7302	0.000934408	0.0484628
94332	Cadm3	cell adhesion molecule 3	-1.12157	3.43747	21.7669	0.000119034	0.0169482		14681	Gnao1	guanine nucleotide binding protein, alpha O	0.494157	6.77009	21.8701	0.000136224	0.018686		chr5_28501832_mm9	chr5	28379290	28381290	1.05354	8.6439	18.7897	0.000180359	0.0389775		chr2_143990426_mm9	chr2	144006181	144008222	6849	433481	Gm5535	predicted gene 5535	0.48755	7.76506	14.6315	0.000963297	0.0492005
72003	Synpr	synaptoporin	-1.08412	3.96802	22.5143	0.00012122	0.0171316		15427	Hoxc9	homeobox C9	1.32706	1.68733	21.7454	0.000141114	0.0192135		chr10_67299255_mm9	chr10	67671323	67673352	-1.44319	5.20722	15.7975	0.000180926	0.0389775		chr9_49682092_mm9	chr9	49784258	49786258	74037	17967	Ncam1	neural cell adhesion molecule 1	1.40366	4.35197	14.6285	0.000969372	0.0492005
16525	Kcnk1	potassium channel, subfamily K, member 1	0.759095	4.25338	21.665	0.000122222	0.0171461		21346	Tagln2	transgelin 2	-0.452085	7.2243	21.6015	0.00014578	0.0197028		chr9_113211014_mm9	chr9	113129307	113132622	-1.19733	5.64508	15.7954	0.000181037	0.0389775		chr9_60629923_mm9	chr9	60688355	60690460	11265	72565	Uaca	uveal autoantigen with coiled-coil domains and ankyrin repeats	-0.92054	5.98526	14.6051	0.000971631	0.0492005
21908	Tlx1	T cell leukemia, homeobox 1	1.58178	1.94686	21.3413	0.000133558	0.0185997		71685	Galnt14	polypeptide N-acetylgalactosaminyltransferase 14	-0.501901	5.10611	21.5508	0.000147668	0.0197398		chr6_127635095_mm9	chr6	127660804	127663277	1.28441	5.18331	15.7465	0.000184839	0.0395056		chr9_72488206_mm9	chr9	72546741	72548833	16511	319758	Rfx7	regulatory factor X, 7	-0.402296	9.08252	14.586	0.000977162	0.0492005
20563	Slit2	slit guidance ligand 2	-0.761565	4.76393	21.0309	0.000144478	0.0198037		20650	Sntb2	syntrophin, basic 2	0.466008	7.13967	21.5365	0.000148201	0.0197398		chr1_193008804_mm9	chr1	190917158	190919098	0.852511	6.8929	15.7088	0.000187778	0.0398429		chr4_119862076_mm9	chr4	120045558	120047751	21002	13615	Edn2	endothelin 2	-0.606694	8.13799	14.4949	0.00100556	0.0494984
215031	Vgll2	vestigial like family member 2	-0.911857	4.51484	22.9296	0.000144917	0.0198037		240427	Setbp1	SET binding protein 1	0.428934	6.75135	21.506	0.000149353	0.01975		chr5_149784937_mm9	chr5	148909148	148911194	1.11255	5.60395	15.6158	0.000195363	0.040932		chr6_90490923_mm9	chr6	90516737	90520313	7463	107747	Aldh1l1	aldehyde dehydrogenase 1 family, member L1	-0.404971	8.77798	14.4895	0.00100725	0.0494984
270151	Nlrx1	NLR family member X1	0.630104	4.1496	21.0092	0.000145318	0.0198037		70564	Prxl2a	peroxiredoxin like 2A	0.64549	4.2384	21.2722	0.000158523	0.0208051		chr19_45305277_mm9	chr19	45217294	45221123	0.893645	6.44019	15.6115	0.000195706	0.040932		chr8_26255022_mm9	chr8	25633700	25636111	8458	320165	Tacc1	transforming, acidic coiled-coil containing protein 1	-0.650768	7.93283	14.4757	0.00101166	0.0494984
269855	Ssc5d	scavenger receptor cysteine rich family, 5 domains	0.366405	6.07049	20.8115	0.000153183	0.0206262		12971	Crym	crystallin, mu	-1.79216	1.58221	21.2574	0.000159595	0.0208051		chr16_21273873_mm9	chr16	21090608	21094492	0.992802	6.17768	15.5455	0.00020128	0.0417992		chr11_52146630_mm9	chr11	52223210	52224998	26908	22333	Vdac1	voltage-dependent anion channel 1	-0.863193	6.71519	14.4702	0.00101348	0.0494984
17000	Ltbr	lymphotoxin B receptor	0.430127	5.72032	20.8034	0.000153516	0.0206262		30923	Foxe3	forkhead box E3	1.49796	1.14859	21.1363	0.000166139	0.0215056		chr2_162992215_mm9	chr2	163007369	163009430	1.16017	5.62149	15.4874	0.000206331	0.0425463		chrX_58142738_mm9	chrX	59934204	59934624	349	20675	Sox3	SRY (sex determining region Y)-box 3	-0.840698	6.31754	14.4348	0.00102499	0.0494984
11601	Angpt2	angiopoietin 2	0.31264	7.02846	20.7235	0.000156833	0.0209246		212190	Ubxn10	UBX domain protein 10	1.59296	3.17611	24.5677	0.000168415	0.0216478		chr5_112346905_mm9	chr5	112064688	112066814	1.27079	5.30654	15.3945	0.000214679	0.0433042		chr2_109583527_mm9	chr2	109572624	109574687	15237	12064	Bdnf	brain derived neurotrophic factor	-0.935816	5.44064	14.4327	0.00102613	0.0494984
106861	Abhd3	abhydrolase domain containing 3	0.431309	5.84462	20.577	0.000163125	0.0216085		241556	Tspan18	tetraspanin 18	0.392266	6.52562	20.8649	0.000175992	0.0224647		chr6_52256101_mm9	chr6	52282045	52284139	0.892987	6.46686	15.3905	0.000215011	0.0433042		chr15_31471519_mm9	chr15	31540215	31543410	9044	223455	Marchf6	membrane associated ring-CH-type finger 6	-0.472999	7.56906	14.3628	0.00104836	0.0502193
11924	Neurog2	neurogenin 2	0.398564	5.96928	20.5416	0.000164686	0.0216085		74255	Smu1	smu-1 suppressor of mec-8 and unc-52 homolog (C. elegans)	-0.562567	4.15882	20.8267	0.000177747	0.0225321		chr4_71426327_mm9	chr4	71682490	71684571	-1.29143	5.72178	15.3868	0.000215391	0.0433042		chr18_55855616_mm9	chr18	55825445	55829761	241465	100043099	Gm4230	predicted gene 4230	0.518149	8.52877	14.1747	0.00111278	0.0523841
210853	Zfp947	zinc finger protein 947	0.6527	4.41042	20.5266	0.000165356	0.0216085		75686	Nudt16	nudix hydrolase 16	-1.32284	1.76986	20.8219	0.000179178	0.022558		chr4_138303856_mm9	chr4	138474098	138476406	1.38914	4.89516	15.3816	0.000215922	0.0433042		chr16_95562690_mm9	chr16	95140614	95143271	16758	13876	Erg	ETS transcription factor	-1.21611	4.95628	14.1602	0.00112118	0.0523841
433323	Sgpp2	sphingosine-1-phosphate phosphatase 2	1.21751	2.27413	20.4167	0.000170707	0.0221558		230025	Prdm13	PR domain containing 13	0.91622	2.4087	20.7179	0.000182955	0.0228769		chr3_65649367_mm9	chr3	65751771	65753962	-2.00618	4.26879	15.3601	0.000217571	0.043338		chr17_9957378_mm9	chr17	9980518	9985329	0	71092	4930452A19Rik	RIKEN cDNA 4930452A19 gene	-0.338905	9.923	14.1322	0.00112794	0.0523841
14370	Fzd8	frizzled class receptor 8	-0.311654	7.14525	20.0876	0.000186229	0.0239483		71779	Marchf8	membrane associated ring-CH-type finger 8	-0.609139	6.34184	20.5497	0.000193796	0.0240687		chr18_67021165_mm9	chr18	66994558	66995946	-0.945504	6.57737	15.3288	0.000220754	0.0436749		chr18_5806052_mm9	chr18	5805306	5807178	29839	21417	Zeb1	zinc finger E-box binding homeobox 1	-1.4244	5.01209	14.1376	0.00112998	0.0523841
73181	Nfatc4	nuclear factor of activated T cells, cytoplasmic, calcineurin dependent 4	0.753605	3.71897	20.0722	0.000187027	0.0239483		242620	Dmrta2	doublesex and mab-3 related transcription factor like family A2	-1.97126	6.21797	36.2719	0.000200632	0.0244487		chr11_114363752_mm9	chr11	114392215	114394313	1.10001	6.09698	15.3005	0.000223437	0.0439092		chr2_153435126_mm9	chr2	153451970	153453579	5272	99311	Commd7	COMM domain containing 7	0.525239	7.49698	14.1223	0.00113152	0.0523841
14463	Gata4	GATA binding protein 4	1.42012	1.56254	19.9174	0.00019648	0.0249909		235505	Cd109	CD109 antigen	-0.689269	6.01922	21.2658	0.000200873	0.0244487		chr4_108466678_mm9	chr4	108650254	108652287	-2.67871	3.87098	15.1932	0.000228411	0.0445092		chr5_65095229_mm9	chr5	64860165	64862502	3051	105244755	LOC105244755	uncharacterized LOC105244755	-0.693083	7.26644	14.0473	0.00115895	0.0532962
21933	Tnfrsf10b	tumor necrosis factor receptor superfamily, member 10b	0.532265	4.74348	19.6471	0.000210113	0.026548		53901	Rcan2	regulator of calcineurin 2	-0.453491	7.02705	20.344	0.000201499	0.0244487		chr15_59786105_mm9	chr15	59825346	59827452	3.61137	2.92648	15.1383	0.000229531	0.0445092		chr12_74563180_mm9	chr12	73508128	73510097	26593	102637126	Gm34016	predicted gene, 34016	0.734145	6.01345	14.0044	0.00117509	0.0536806
67847	Sncaip	synuclein, alpha interacting protein (synphilin)	0.348886	6.30361	19.5837	0.000213814	0.0267746		20377	Sfrp1	secreted frizzled-related protein 1	-1.03039	3.48463	20.3323	0.000202176	0.0244487		chr19_18409236_mm9	chr19	18310883	18313338	-1.23741	5.42844	15.1879	0.000234492	0.0451721		chr14_29316602_mm9	chr14	28224631	28226430	1001	22418	Wnt5a	wingless-type MMTV integration site family, member 5A	-0.409848	8.51941	13.9608	0.00119144	0.0540694
93884	Pcdhb13	protocadherin beta 13	2.58331	0.457593	19.218	0.000214713	0.0267746		15438	Hoxd9	homeobox D9	2.46662	0.263128	19.9045	0.000206525	0.0248114		chr2_127196676_mm9	chr2	127211860	127213860	1.15843	5.66184	15.1243	0.000240946	0.0458199		chr11_55281988_mm9	chr11	55358669	55359521	1001	27041	G3bp1	G3BP stress granule assembly factor 1	-0.665813	6.67987	13.8356	0.00124037	0.0559222
72925	Marchf1	membrane associated ring-CH-type finger 1	-2.2979	2.03474	19.4298	0.00022334	0.0276695		18505	Pax3	paired box 3	0.761141	3.50266	20.1459	0.000212276	0.0253367		chr2_92551968_mm9	chr2	92540050	92544263	1.4075	5.02122	15.1214	0.000241331	0.0458199		chr8_26916858_mm9	chr8	26295341	26297314	1189	20845	Star	steroidogenic acute regulatory protein	0.639511	6.85367	13.7796	0.00126287	0.056431
14681	Gnao1	guanine nucleotide binding protein, alpha O	0.507009	5.59196	19.3403	0.000228721	0.0281071		77647	Trat1	T cell receptor associated transmembrane adaptor 1	-1.66424	1.31738	20.0911	0.000215331	0.0255355		chr11_17315292_mm9	chr11	17364178	17366401	0.964362	6.19785	15.0882	0.000244683	0.0458199		chr7_74589656_mm9	chr7	67094570	67096570	66589	67867	Lrrc28	leucine rich repeat containing 28	0.572809	6.99951	13.767	0.00126802	0.056431
239420	Csmd3	CUB and Sushi multiple domains 3	-1.30065	4.5044	24.5673	0.000229818	0.0281071		21981	Ppp1r13b	protein phosphatase 1, regulatory subunit 13B	0.451531	5.93972	19.974	0.000222091	0.0261683		chr5_28463428_mm9	chr5	28340618	28343154	1.02118	6.36032	15.079	0.000245652	0.0458199		chr17_45722040_mm9	chr17	45894645	45896126	1	63959	Slc29a1	solute carrier family 29 (nucleoside transporters), member 1	0.424547	8.93249	13.6931	0.00129853	0.0574185
239250	Slitrk6	SLIT and NTRK-like family, member 6	0.945251	3.43956	19.2437	0.000234976	0.02847		207667	Skor1	SKI family transcriptional corepressor 1	0.628368	3.93648	19.8827	0.000227535	0.026639		chr14_35321753_mm9	chr14	34229471	34231577	-0.74773	7.67818	15.0687	0.000246733	0.0458199		chr11_100177908_mm9	chr11	100205922	100208273	2503	20918	Eif1	eukaryotic translation initiation factor 1	-0.82504	7.15251	13.9222	0.00132314	0.0581137
12173	Bnc1	basonuclin zinc finger protein 1	0.938581	3.20969	19.2318	0.00023577	0.02847		22326	Vax1	ventral anterior homeobox 1	0.948373	3.20538	19.8349	0.000230467	0.0267186		chr8_59832720_mm9	chr8	57805932	57807985	1.08514	6.07028	15.1849	0.000247244	0.0458199		chr12_88200854_mm9	chr12	86905804	86907804	19674	238330	Irf2bpl	interferon regulatory factor 2 binding protein-like	0.438496	8.71973	13.601	0.00133783	0.0581137
60596	Gucy1a1	guanylate cyclase 1, soluble, alpha 1	0.553684	5.06027	19.0892	0.000245293	0.0294336		74153	Uba7	ubiquitin-like modifier activating enzyme 7	0.584418	5.53432	19.8078	0.000232086	0.0267186		chr4_114725465_mm9	chr4	114909032	114911083	1.15709	5.47873	15.0404	0.000249779	0.0459987		chr5_43719982_mm9	chr5	43485356	43487163	38290	231207	Cpeb2	cytoplasmic polyadenylation element binding protein 2	1.09996	4.99439	13.5843	0.00134678	0.0581137
13136	Cd55	CD55 molecule, decay accelerating factor for complement	-1.11833	2.6263	18.9616	0.000254445	0.030341		68140	Tigd2	tigger transposable element derived 2	1.24468	1.74036	19.8109	0.000232576	0.0267186		chr13_28709583_mm9	chr13	28800697	28802697	-2.1099	4.12976	15.0081	0.000252207	0.0461555		chr7_80741262_mm9	chr7	73245057	73246755	36915	69170	Chaserr	CHD2 adjacent suppressive regulatory RNA	-0.368716	8.78084	13.5777	0.00134796	0.0581137
16599	Klf3	Kruppel-like transcription factor 3 (basic)	0.252935	7.30128	18.9114	0.000257824	0.0305529		68738	Acss1	acyl-CoA synthetase short-chain family member 1	-0.377645	7.50979	19.7443	0.000236027	0.0269467		chr2_13480620_mm9	chr2	13562630	13564979	-0.968417	6.33829	14.9981	0.000254327	0.0462543		chr1_193352448_mm9	chr1	191258947	191261145	8324	76843	Dtl	denticleless E3 ubiquitin protein ligase	0.978966	5.30993	13.4589	0.00140183	0.0600611
17174	Masp1	MBL associated serine protease 1	0.372327	6.04968	18.7996	0.000266059	0.0312473		242316	Gdf6	growth differentiation factor 6	0.561788	4.3074	19.6991	0.000238894	0.0270482		chr2_130863569_mm9	chr2	130878681	130880826	1.13667	5.51039	14.9588	0.000258672	0.0467542		chr18_81248911_mm9	chr18	81092558	81097228	60772	102641244	Gm27239	predicted gene 27239	-0.345891	9.51715	13.3332	0.00145962	0.062151
76376	Slc24a2	solute carrier family 24 (sodium/potassium/calcium exchanger), member 2	-0.60413	4.70043	18.7877	0.000266959	0.0312473		67991	Nacc2	nucleus accumbens associated 2, BEN and BTB (POZ) domain containing	0.311821	7.8899	19.6721	0.000240609	0.0270482		chr3_156984302_mm9	chr3	157025934	157028016	-1.64921	4.43791	14.8865	0.000267079	0.0479776		chr2_92369568_mm9	chr2	92358694	92360819	61733	102466819	Mir7221	microRNA 7221	0.678638	6.57074	13.24	0.00150499	0.0634733
245020	Slc35g2	solute carrier family 35, member G2	0.764412	3.91284	18.625	0.000279518	0.0324945		75338	Ccdc83	coiled-coil domain containing 83	-0.546863	4.79674	19.6609	0.000241331	0.0270482		chr14_118625095_mm9	chr14	118462214	118464356	-0.798196	7.62735	14.8493	0.00027111	0.0480969		chr3_26231613_mm9	chr3	26387058	26387899	1001	192167	Nlgn1	neuroligin 1	0.884462	7.03748	13.6022	0.00150908	0.0634733
74175	Crct1	cysteine-rich C-terminal 1	-1.00014	2.9784	18.6075	0.00028102	0.0324945		18072	Nhlh2	nescient helix loop helix 2	0.929036	2.70589	19.5173	0.000250868	0.0279467		chr18_34239252_mm9	chr18	34211587	34212578	-0.743713	7.65954	14.8426	0.000271893	0.0480969		chr8_94880067_mm9	chr8	93081609	93083424	0	71296	Crnde	colorectal neoplasia differentially expressed, non-protein coding	0.34092	9.85051	13.1344	0.00155797	0.0651325
11820	App	amyloid beta precursor protein	0.282452	6.84163	18.4889	0.000290503	0.0333096		50918	Myadm	myeloid-associated differentiation marker	-0.655867	5.50162	19.4833	0.000253055	0.0280205		chr1_67432161_mm9	chr1	67423746	67425746	-1.5117	4.83758	14.8345	0.000273054	0.0480969		chr5_120685752_mm9	chr5	120372631	120374634	35596	74111	Rbm19	RNA binding motif protein 19	0.854995	6.0014	13.0545	0.00159979	0.0664781
23859	Dlg2	discs large MAGUK scaffold protein 2	-1.20908	2.65325	18.4799	0.000291561	0.0333096		319236	Trim12c	tripartite motif-containing 12C	-2.6737	0.498591	18.4244	0.000261935	0.0288301		chr2_117697882_mm9	chr2	117701627	117703627	-2.66171	3.76631	14.7729	0.000274314	0.0480969		chr8_26478224_mm9	chr8	25857693	25859693	61408	74489	5430421F17Rik	RIKEN cDNA 5430421F17 gene	0.703657	6.0645	13.0106	0.0016231	0.067043
12982	Csf2ra	colony stimulating factor 2 receptor, alpha, low-affinity (granulocyte-macrophage)	-1.40601	2.27213	18.4122	0.000297833	0.0337195		18089	Nkx2-3	NK2 homeobox 3	1.53519	1.36766	19.3221	0.000266468	0.0291545		chr5_15309721_mm9	chr5	16007536	16010266	-2.59373	3.88877	14.7446	0.000277961	0.0484463		chr6_136419800_mm9	chr6	136447277	136448869	0	102640956	Gm36897	predicted gene, 36897	-0.670168	6.22351	12.9773	0.00164107	0.0673815
75770	Brsk2	BR serine/threonine kinase 2	-0.345409	6.71127	18.3912	0.000298685	0.0337195		20538	Slc6a2	solute carrier family 6 (neurotransmitter transporter, noradrenalin), member 2	0.949653	3.28661	19.2293	0.000270968	0.0293921		chr12_109785142_mm9	chr12	108512138	108514245	1.29923	5.0733	14.7611	0.000281684	0.0488047		chr13_34898972_mm9	chr13	34989475	34991576	57871	108161	Fam50b	family with sequence similarity 50, member B	0.694822	6.11006	12.937	0.00166312	0.0678118
14533	Bloc1s1	biogenesis of lysosomal organelles complex-1, subunit 1	-0.371269	6.40806	18.3512	0.000302112	0.0339059		13393	Dlx3	distal-less homeobox 3	1.06164	2.38732	19.2124	0.000272359	0.0293921		chr8_12503649_mm9	chr8	12551461	12555837	-0.814373	7.33976	14.6661	0.000293382	0.0505325		chr17_50609215_mm9	chr17	50776391	50778661	37915	224860	Plcl2	phospholipase C-like 2	-0.570987	7.29853	12.922	0.00167121	0.0678118
13411	Dnah11	dynein, axonemal, heavy chain 11	0.693382	4.26411	18.3281	0.000304113	0.0339309		15437	Hoxd8	homeobox D8	2.05599	1.00482	19.2517	0.000273437	0.0293921		chr4_114581628_mm9	chr4	114767095	114767865	1.58413	4.28635	14.5402	0.000310229	0.0531217		chr11_16434738_mm9	chr11	16483988	16485988	25505	20335	Sec61g	SEC61 translocon subunit gamma	-0.6443	7.03218	12.8959	0.00168571	0.0680002
12532	Cdc25c	cell division cycle 25C	-0.323584	6.13029	18.2476	0.000311177	0.0345171		211401	Mtss1	MTSS I-BAR domain containing 1	0.337602	9.08955	19.1026	0.000280346	0.0299595		chr13_36827328_mm9	chr13	36920112	36920524	-0.814822	7.14222	14.5134	0.000313382	0.053125		chr16_95819072_mm9	chr16	95397402	95399402	9951	13876	Erg	ETS transcription factor	-1.04927	5.20417	12.8564	0.00171003	0.0682188
381110	Rmdn2	regulator of microtubule dynamics 2	0.89192	3.24254	18.1087	0.000323868	0.0357172		75909	Vmp1	vacuole membrane protein 1	-0.330359	8.33453	18.9771	0.000290046	0.0308169		chr6_93345681_mm9	chr6	93371668	93373668	2.03978	3.94374	14.4941	0.000315767	0.053125		chr11_118224616_mm9	chr11	118253123	118255113	6887	21858	Timp2	tissue inhibitor of metalloproteinase 2	0.585897	7.27616	12.8512	0.00171091	0.0682188
12296	Cacnb2	calcium channel, voltage-dependent, beta 2 subunit	0.247225	6.82463	18.0859	0.000325937	0.0357388		21375	Tbr1	T-box brain transcription factor 1	0.796828	3.32122	18.8654	0.000299041	0.0315436		chr13_95638987_mm9	chr13	95004540	95006540	1.00018	5.86149	14.4862	0.000317111	0.053125		chr19_60254901_mm9	chr19	60166400	60168309	15378	107376	E330013P04Rik	RIKEN cDNA E330013P04 gene	-1.02635	5.80286	12.8064	0.00173722	0.0688699
320158	Zmat4	zinc finger, matrin type 4	-1.44632	2.16037	18.0454	0.000330839	0.0360691		668158	Ccdc85c	coiled-coil domain containing 85C	-0.296286	8.68502	18.8491	0.000300317	0.0315436		chr5_96420781_mm9	chr5	96138607	96140635	-2.44973	4.05374	14.4552	0.000317505	0.053125		chr12_107199580_mm9	chr12	105926166	105930454	46069	22367	Vrk1	vaccinia related kinase 1	-0.341679	9.57527	12.7542	0.00176696	0.0696486
107746	Rapgef1	Rap guanine nucleotide exchange factor (GEF) 1	0.324985	6.02584	18.0076	0.000333354	0.0360766		12816	Col12a1	collagen, type XII, alpha 1	-0.460553	5.8468	18.7656	0.000307233	0.0320866		chr12_89957049_mm9	chr12	88684294	88686457	1.73965	4.44059	14.4698	0.000319679	0.0531848		chr4_139046213_mm9	chr4	139216844	139218441	1	69116	Ubr4	ubiquitin protein ligase E3 component n-recognin 4	0.469173	8.055	12.5685	0.00188012	0.0736877
18027	Nfia	nuclear factor I/A	-0.294067	6.6761	17.9937	0.00033469	0.0360766		208439	Klhl29	kelch-like 29	0.394293	7.5876	18.6783	0.000314653	0.0326759		chr7_135735774_mm9	chr7	128192252	128195717	0.878953	6.84584	14.4208	0.0003262	0.0537382		chr14_18005058_mm9	chr14	5295998	5298049	65362	100417973	Pou5f1-rs6	POU domain, class 5, transcription factor 1, related sequence 6	0.474754	7.74227	12.5232	0.00190894	0.0743947
18014	Neurog1	neurogenin 1	0.870688	3.56809	17.9326	0.000340671	0.0363452		73218	Sppl2b	signal peptide peptidase like 2B	-0.348007	7.60091	18.6447	0.000317562	0.0327814		chr19_44746163_mm9	chr19	44658782	44661443	1.12502	5.50464	14.4163	0.00032687	0.0537382		chr12_114385884_mm9	chr12	113109358	113112086	233	68337	Crip2	cysteine rich protein 2	-0.393542	8.52305	12.4332	0.00196758	0.0762493
26360	Angptl2	angiopoietin-like 2	0.504931	5.97445	18.8682	0.000340993	0.0363452		75770	Brsk2	BR serine/threonine kinase 2	-0.451698	6.49483	18.6255	0.000319235	0.0327814		chr2_170291341_mm9	chr2	170306708	170308814	1.11081	5.54784	14.4047	0.000328512	0.0537382		chr5_105928653_mm9	chr5	105645721	105647919	7777	433926	Lrrc8b	leucine rich repeat containing 8 family, member B	-0.643854	7.46735	12.3963	0.00199228	0.0764649
26972	Spo11	SPO11 initiator of meiotic double stranded breaks	-0.428377	5.79027	17.6663	0.000367935	0.0386292		272551	Gins2	GINS complex subunit 2	-0.559255	4.29549	18.5564	0.000325356	0.0330886		chr9_94570600_mm9	chr9	94549950	94550945	-1.34278	5.00322	14.3424	0.00033764	0.0546219		chr13_34225074_mm9	chr13	34315337	34318937	1001	73710	Tubb2b	tubulin, beta 2B class IIB	-0.297175	10.4278	12.3917	0.00199532	0.0764649
224997	Dlgap1	DLG associated protein 1	-1.13874	3.09163	17.6589	0.000368851	0.0386292		15285	Mnx1	motor neuron and pancreas homeobox 1	1.3439	1.27615	18.5775	0.000326286	0.0330886		chr3_34591119_mm9	chr3	34745259	34747433	0.870633	6.44482	14.3413	0.000337644	0.0546219		chr1_37641820_mm9	chr1	37624050	37626130	24629	72097	Cracdl	capping protein inhibiting regulator of actin like	-0.776531	6.68626	12.3479	0.00202516	0.07669
319190	H2bc21	H2B clustered histone 21	-0.257914	6.84968	17.6435	0.000370376	0.0386292		12405	Cbln2	cerebellin 2 precursor protein	-1.0725	2.39665	18.5332	0.000327831	0.0330886		chr6_31307401_mm9	chr6	31333336	31335336	1.59459	4.52419	14.314	0.00034197	0.0549404		chr7_143687679_mm9	chr7	136097198	136099198	138745	102640891	Gm36849	predicted gene, 36849	-0.413703	8.71118	12.3399	0.00203051	0.07669
320405	Cadps2	Ca2+-dependent activator protein for secretion 2	-0.455857	6.01878	17.6422	0.00037052	0.0386292		242384	Lingo2	leucine rich repeat and Ig domain containing 2	-0.466301	5.8341	18.4947	0.000330914	0.0330886		chr14_34504955_mm9	chr14	33412651	33414801	2.74345	3.14987	14.238	0.000343366	0.0549404		chr15_102978060_mm9	chr15	103054828	103056735	0	432989	D930007P13Rik	Riken cDNA D930007P13 gene	0.498938	7.72159	12.3341	0.00203454	0.07669
14581	Gfi1	growth factor independent 1 transcription repressor	0.855322	3.51824	17.5856	0.000376703	0.0388592		70829	Ccdc93	coiled-coil domain containing 93	-0.375795	6.5842	18.4912	0.000331228	0.0330886		chr4_150132897_mm9	chr4	150842129	150844361	0.758456	7.44516	14.2629	0.000349332	0.0555666		chr11_75276504_mm9	chr11	75352658	75354053	0	100042498	Mir22hg	Mir22 host gene (non-protein coding)	0.326016	9.43774	12.2504	0.00209292	0.0784618
17202	Mc4r	melanocortin 4 receptor	-0.360492	5.7655	17.5844	0.000376799	0.0388592		72972	Ccser2	coiled-coil serine rich 2	0.42423	7.18359	18.4186	0.000337916	0.0335742		chr8_27463503_mm9	chr8	26841271	26844848	-2.92367	3.66878	14.1753	0.000352318	0.0555666		chr4_96364173_mm9	chr4	96584522	96586909	24910	620779	Gm12695	predicted gene 12695	-0.917591	7.08179	12.7558	0.00212557	0.0791199
105351	AW209491	expressed sequence AW209491	0.510734	5.09251	17.5396	0.000381753	0.0391584		69540	Klk10	kallikrein related-peptidase 10	-1.1078	2.59668	18.3588	0.000343866	0.0338054		chr5_65092795_mm9	chr5	64857660	64858071	-5.09612	3.00622	14.2787	0.000354442	0.0555666		chr16_30475959_mm9	chr16	30293772	30295772	34902	224090	Tmem44	transmembrane protein 44	0.818302	6.4275	12.1821	0.00214219	0.0791199
408066	Cspg4b	chondroitin sulfate proteoglycan 4B	1.05074	2.94226	17.3353	0.000405364	0.041358		67564	Tmem35a	transmembrane protein 35A	-0.385498	5.58328	18.3304	0.000346251	0.0338054		chr6_83661174_mm9	chr6	83687011	83687221	1.74023	3.93249	14.2301	0.00035487	0.0555666		chr5_105923306_mm9	chr5	105639605	105642400	1661	433926	Lrrc8b	leucine rich repeat containing 8 family, member B	-0.496422	7.67447	12.1453	0.00216902	0.0791199
211978	Zfyve26	zinc finger, FYVE domain containing 26	-0.263503	6.4254	17.3146	0.000407707	0.0413757		67198	Spats2l	spermatogenesis associated, serine-rich 2-like	0.342188	7.54338	18.3269	0.000346578	0.0338054		chr8_51472820_mm9	chr8	50839472	50841530	-3.38362	3.21736	14.1038	0.000364495	0.0566822		chr17_48112338_mm9	chr17	48284395	48288512	49028	74123	Foxp4	forkhead box P4	0.366706	9.27025	12.141	0.00217217	0.0791199
24117	Wif1	Wnt inhibitory factor 1	0.345215	5.91788	17.2679	0.000413339	0.0416451		226421	Rab7b	RAB7B, member RAS oncogene family	0.641425	4.39849	18.3062	0.000348579	0.0338054		chr11_113588118_mm9	chr11	113615530	113617676	1.54168	4.68887	14.1583	0.000365866	0.0566822		chr2_169123561_mm9	chr2	169139086	169141086	89879	105244374	Gm14250	predicted gene 14250	1.11804	4.87411	12.1448	0.00217253	0.0791199
16398	Itga2	integrin alpha 2	-0.48004	4.69658	17.2566	0.000414727	0.0416451		14802	Gria4	glutamate receptor, ionotropic, AMPA4 (alpha 4)	0.371949	6.56658	18.2972	0.000349438	0.0338054		chr12_34652505_mm9	chr12	34016639	34018639	1.92421	3.76319	14.1117	0.000373005	0.0574839		chr1_135026767_mm9	chr1	133056792	133057904	1001	108954	Ppp1r15b	protein phosphatase 1, regulatory subunit 15B	-0.732995	6.64082	12.1316	0.0021793	0.0791199
80976	Syt13	synaptotagmin XIII	0.859155	2.94925	17.1343	0.000430025	0.0428359		77794	Adamtsl2	ADAMTS-like 2	0.471733	4.90262	18.2663	0.000352443	0.0339176		chr10_16161384_mm9	chr10	16316229	16318424	-1.70673	4.56307	14.0697	0.000380171	0.0582815		chr11_8858599_mm9	chr11	8907252	8910048	33090	15574	Hus1	HUS1 checkpoint clamp component	0.715745	6.52938	12.0944	0.00220706	0.079685
238271	Kcnh5	potassium voltage-gated channel, subfamily H (eag-related), member 5	0.299229	6.41053	17.1251	0.000431076	0.0428359		15208	Hes5	hes family bHLH transcription factor 5	-0.646945	4.39834	18.2413	0.000354901	0.0339762		chr18_55226714_mm9	chr18	55198147	55202117	-0.963824	6.88552	14.0477	0.000383619	0.058293		chr18_5892375_mm9	chr18	5890218	5894499	114751	21417	Zeb1	zinc finger E-box binding homeobox 1	-0.449881	8.24995	12.0798	0.00221796	0.079685
109857	Cbr3	carbonyl reductase 3	0.335614	6.64926	17.0996	0.00043433	0.0429356		11553	Adra2c	adrenergic receptor, alpha 2c	1.30747	1.96785	18.2067	0.000359031	0.0341935		chr4_53200174_mm9	chr4	53186302	53188302	1.24025	5.31128	14.0444	0.000384227	0.058293		chr11_16570244_mm9	chr11	16619313	16621313	80891	13649	Egfr	epidermal growth factor receptor	-0.579599	6.66166	12.052	0.00223923	0.0800321
19200	Pstpip1	proline-serine-threonine phosphatase-interacting protein 1	0.601552	4.47151	17.0496	0.00044081	0.0432079		18503	Pax1	paired box 1	1.91916	1.30299	18.0883	0.000373314	0.0351661		chr11_21885318_mm9	chr11	21934299	21936331	-0.905482	6.61039	14.0131	0.000389463	0.0587828		chr3_34333870_mm9	chr3	34487994	34490092	82148	102638008	Gm38505	predicted gene, 38505	0.635798	6.47022	11.9551	0.00231467	0.0816953
67412	Mtcl3	MTCL family member 3	-0.313641	6.36831	17.0414	0.000441862	0.0432079		64290	Foxb1	forkhead box B1	1.78641	2.9474	22.3379	0.000373317	0.0351661		chr1_78200298_mm9	chr1	78178986	78181735	0.850961	6.34288	13.9889	0.000393583	0.0591		chr11_89991223_mm9	chr11	90019625	90021925	56589	121811722	Smim36	small integral membrane protein 36	-0.49626	7.81247	11.9279	0.00233617	0.0816953
13840	Epha6	Eph receptor A6	-1.90653	2.44568	18.4867	0.000444746	0.0432079		209387	Trim30d	tripartite motif-containing 30D	-1.22483	2.54656	18.048	0.000374982	0.0351661		chr11_19559580_mm9	chr11	19608533	19610622	2.64696	3.43254	13.9071	0.00040021	0.0596563		chr18_52906568_mm9	chr18	52879004	52881004	19869	67847	Sncaip	synuclein, alpha interacting protein (synphilin)	1.00772	5.47741	11.9216	0.00234202	0.0816953
67564	Tmem35a	transmembrane protein 35A	-0.36769	5.30086	17.0054	0.000446602	0.0432079		50795	Sh3bgr	SH3-binding domain glutamic acid-rich protein	0.529881	4.46336	18.0198	0.000377429	0.0352158		chr15_55112114_mm9	chr15	55142846	55145064	1.50209	4.60667	13.9348	0.000403283	0.0596563		chr8_129090670_mm9	chr8	127292268	127294506	20530	270110	Irf2bp2	interferon regulatory factor 2 binding protein 2	0.386797	8.47498	11.9109	0.00234979	0.0816953
107771	Bmyc	brain expressed myelocytomatosis oncogene	0.356527	5.58222	16.9679	0.000451586	0.0432079		19219	Ptger4	prostaglandin E receptor 4 (subtype EP4)	0.526049	4.25428	17.778	0.000403833	0.0372902		chr4_32264051_mm9	chr4	32175716	32178437	-0.847529	6.65401	13.9325	0.0004034	0.0596563		chr16_87129246_mm9	chr16	86924889	86926652	0	102635567	Gm32865	predicted gene, 32865	-0.990373	5.77979	11.8929	0.00236529	0.0816953
19038	Ppic	peptidylprolyl isomerase C	0.338149	6.32551	16.9656	0.000451895	0.0432079		12702	Socs3	suppressor of cytokine signaling 3	0.439958	5.93124	17.7711	0.000404611	0.0372902		chr8_106337960_mm9	chr8	104539692	104541692	4.8695	2.73015	13.9377	0.000407233	0.0598255		chr2_131869645_mm9	chr2	131884392	131886515	7902	54338	Slc23a2	solute carrier family 23 (nucleobase transporters), member 2	0.746953	6.5629	11.8905	0.00236647	0.0816953
223864	Rapgef3	Rap guanine nucleotide exchange factor (GEF) 3	-0.247466	7.24961	16.9578	0.000452937	0.0432079		67861	Akr1b10	aldo-keto reductase family 1, member B10	0.602541	3.86555	17.7613	0.000405748	0.0372902		chr5_42853441_mm9	chr5	42618335	42620755	-5.05883	2.98444	13.9494	0.00040863	0.0598255		chr17_3247082_mm9	chr17	3294446	3296446	45313	106583	Scaf8	SR-related CTD-associated factor 8	0.779898	5.83669	11.8881	0.00236867	0.0816953
66548	Adamtsl5	ADAMTS-like 5	-0.405936	5.29472	16.9063	0.000459909	0.0432473		67072	Cdc37l1	cell division cycle 37-like 1	-0.377275	5.99584	17.6768	0.000415472	0.0379122		chr14_34625468_mm9	chr14	33533239	33535239	2.5336	3.59606	13.7985	0.000422683	0.061575		chr18_58370798_mm9	chr18	58343998	58344265	1001	14119	Fbn2	fibrillin 2	0.5953	6.69695	11.8086	0.00243402	0.0829864
109294	Prex2	phosphatidylinositol-3,4,5-trisphosphate-dependent Rac exchange factor 2	-2.01448	2.62653	18.4829	0.000460511	0.0432473		66425	Pcp4l1	Purkinje cell protein 4-like 1	-0.454459	7.3901	17.6668	0.00041664	0.0379122		chr4_114492113_mm9	chr4	114675548	114677862	1.18379	5.16211	13.7739	0.000432449	0.0623922		chr10_67416715_mm9	chr10	67789026	67791143	7166	75067	4930521O17Rik	RIKEN cDNA 4930521O17 gene	-0.628423	6.65739	11.8013	0.00244019	0.0829864
72605	Car10	carbonic anhydrase 10	-1.73562	3.51425	21.5479	0.000463807	0.0432473		232370	Clstn3	calsyntenin 3	-0.633525	3.42769	17.5844	0.000426498	0.038618		chr8_12402701_mm9	chr8	12452410	12454559	-1.30695	5.37992	13.7736	0.000432554	0.0623922		chr13_46101816_mm9	chr13	46159159	46161102	39176	76000	5033430I15Rik	RIKEN cDNA 5033430I15 gene	0.465248	7.20541	11.7987	0.00244219	0.0829864
244864	Layn	layilin	0.430984	5.75119	16.8641	0.000465713	0.0432473		110805	Foxe1	forkhead box E1	1.52945	0.795942	17.3739	0.000459001	0.0412865		chr5_114140467_mm9	chr5	113827497	113829542	-2.05535	4.02943	13.7365	0.000438176	0.0628932		chr14_79602975_mm9	chr14	79439750	79445204	1	219189	Vwa8	von Willebrand factor A domain containing 8	-0.343293	8.94293	11.7342	0.00249707	0.0840311
20617	Snca	synuclein, alpha	0.54663	4.77827	16.8239	0.000471315	0.0432473		13394	Dlx4	distal-less homeobox 4	1.47721	1.32119	17.3196	0.000462449	0.0412865		chr13_56784459_mm9	chr13	56829429	56832393	0.752596	7.36724	13.7074	0.000445144	0.0635817		chr5_129105526_mm9	chr5	128677015	128677170	0	319616	Fzd10os	frizzled class receptor 10, opposite strand	-0.841183	6.40277	11.727	0.0025036	0.0840311
12490	Cd34	CD34 antigen	1.26853	2.51516	16.8253	0.000471446	0.0432473		18423	Otx1	orthodenticle homeobox 1	-2.95033	6.74541	34.9906	0.000464276	0.0412865		chr13_36787958_mm9	chr13	36878893	36881234	-1.18771	5.60286	13.6911	0.000448386	0.063734		chr2_17948322_mm9	chr2	18030357	18033038	0	77940	A930004D18Rik	RIKEN cDNA A930004D18 gene	-0.284908	10.1002	11.7081	0.00251965	0.0840311
230751	Oscp1	organic solute carrier partner 1	-0.320446	5.9954	16.8183	0.000472091	0.0432473		18094	Nkx2-9	NK2 homeobox 9	2.18661	0.404272	17.1913	0.000464954	0.0412865		chr12_55539879_mm9	chr12	54484496	54486860	4.93518	3.04602	13.6905	0.00045779	0.0647563		chr9_22132100_mm9	chr9	22237990	22240182	1247	625603	Gm6607	40S ribosomal protein S20 pseudogene	0.420261	8.1585	11.7059	0.00252166	0.0840311
69269	Scnm1	sodium channel modifier 1	-0.288191	6.13294	16.7966	0.000475141	0.0432473		22311	Vmn2r32	vomeronasal 2, receptor 32	-4.68952	-0.519688	17.3667	0.000469917	0.0415267		chr2_166377843_mm9	chr2	166392757	166395769	-1.13518	5.50168	13.6229	0.000462018	0.0649158		chr5_104587428_mm9	chr5	104304913	104307965	10605	666279	Dspp	dentin sialophosphoprotein	-0.835463	6.22056	11.6679	0.00255529	0.0845336
19366	Rad54l	RAD54 like (S. cerevisiae)	-0.315433	6.3751	16.771	0.000478789	0.0432473		26357	Abcg2	ATP binding cassette subfamily G member 2 (Junior blood group)	0.370796	6.85405	17.1922	0.000476652	0.0417682		chr3_106932980_mm9	chr3	107035508	107037470	-1.13272	5.64006	13.6086	0.000464913	0.0649158		chr12_70011675_mm9	chr12	68957164	68958481	58864	100040696	Gm2912	predicted gene 2912	1.07968	5.3745	11.6546	0.00256804	0.0845336
100503068	Smim43	small integral membrane protein 43	-0.433657	5.6755	16.7639	0.000479802	0.0432473		58998	Nectin3	nectin cell adhesion molecule 3	-0.379999	5.89458	17.1882	0.000477195	0.0417682		chr9_46158946_mm9	chr9	46261145	46263177	1.12531	5.60678	13.6042	0.000465803	0.0649158		chr1_90565949_mm9	chr1	88595812	88597445	28503	320982	Arl4c	ADP-ribosylation factor-like 4C	-0.687888	7.70014	11.8502	0.00257644	0.0845336
16950	Loxl3	lysyl oxidase-like 3	0.286097	6.62158	16.7604	0.000480294	0.0432473		231532	Arhgap24	Rho GTPase activating protein 24	0.378306	6.92991	17.1538	0.000481908	0.041935		chr8_35584148_mm9	chr8	34987228	34989268	1.42736	4.80975	13.5953	0.000467786	0.0649158		chr10_14053291_mm9	chr10	14207899	14210559	67771	215798	Adgrg6	adhesion G protein-coupled receptor G6	-0.797582	6.18146	11.6336	0.00258576	0.0845336
11744	Anxa11	annexin A11	0.611056	4.34796	16.7483	0.000482038	0.0432473		80976	Syt13	synaptotagmin XIII	0.55822	5.01801	17.1208	0.000486488	0.041935		chr9_43821197_mm9	chr9	43923358	43925464	0.830148	6.69365	13.5749	0.000471798	0.0651638		chr5_120720349_mm9	chr5	120406725	120408725	69690	74111	Rbm19	RNA binding motif protein 19	1.04448	4.82362	11.587	0.00263049	0.0852091
13448	Dok1	docking protein 1	0.277848	6.78433	16.7428	0.000482817	0.0432473		15424	Hoxc5	homeobox C5	1.29811	1.37494	17.1385	0.000486727	0.041935		chr6_111681147_mm9	chr6	111706517	111709711	-5.11167	3.39595	13.6065	0.00047563	0.0653846		chr13_56871505_mm9	chr13	56917526	56919012	1900	26946	Trpc7	transient receptor potential cation channel, subfamily C, member 7	1.18603	5.01909	11.5856	0.00263113	0.0852091
18741	Pitx2	paired-like homeodomain transcription factor 2	1.75289	1.78807	16.7314	0.000486563	0.0433791		382109	Fbxw26	F-box and WD-40 domain protein 26	-1.26275	1.8076	17.1234	0.000488227	0.041935		chr1_89039155_mm9	chr1	87069216	87071389	-0.916732	6.4013	13.516	0.000484182	0.0662492		chr11_112482568_mm9	chr11	112510919	112513619	41135	217294	BC006965	cDNA sequence BC006965	1.19057	4.78456	11.567	0.00265035	0.0854303
15373	Hmx3	H6 homeobox 3	0.884417	3.15169	16.6976	0.000489457	0.0434342		70729	Nos1ap	nitric oxide synthase 1 (neuronal) adaptor protein	0.472053	7.17097	17.071	0.000493459	0.0419997		chr1_170639501_mm9	chr1	168535487	168538391	1.07382	5.71028	13.4978	0.000488101	0.0664748		chr14_122802562_mm9	chr14	122639940	122641821	0	328479	Gm5089	predicted gene 5089	-0.878779	5.56753	11.5291	0.00268188	0.0858298
72978	Cnih3	cornichon family AMPA receptor auxiliary protein 3	-0.3893	5.75931	16.6467	0.000496878	0.0438886		12576	Cdkn1b	cyclin dependent kinase inhibitor 1B	-0.413579	6.85239	17.0703	0.00049355	0.0419997		chr13_44333751_mm9	chr13	44390775	44392941	1.43101	4.70344	13.4827	0.000491638	0.0666465		chr2_148503752_mm9	chr2	148518656	148521663	711	56488	Nxt1	NTF2-related export protein 1	-0.445955	8.12411	11.5219	0.00268763	0.0858298
353502	Hcfc1r1	host cell factor C1 regulator 1 (XPO1-dependent)	0.430727	6.0947	16.7329	0.000507076	0.044583		140917	Dclre1b	DNA cross-link repair 1B	0.430519	4.89461	17.0255	0.000499944	0.0423478		chr19_60536661_mm9	chr19	60447060	60451333	-1.14557	5.51353	13.4625	0.000495788	0.066835		chr18_35142028_mm9	chr18	35115316	35117481	0	102639815	Gm36037	predicted gene, 36037	0.612948	6.40354	11.493	0.00271503	0.0863055
270906	Prr11	proline rich 11	-0.24654	6.91748	16.5586	0.000510153	0.0446478		93691	Klf7	Kruppel-like transcription factor 7 (ubiquitous)	0.305243	7.50411	16.9361	0.000512944	0.0432496		chr1_157589208_mm9	chr1	155618773	155619641	0.779128	6.73234	13.4463	0.000499258	0.066835		chr11_14670106_mm9	chr11	14719103	14721062	168788	432536	Pom121l12	POM121 membrane glycoprotein-like 12	0.978434	5.77771	11.4227	0.00278282	0.087685
14812	Grin2b	glutamate receptor, ionotropic, NMDA2B (epsilon 2)	0.45494	5.22429	16.5106	0.000517552	0.0450885		21413	Tcf4	transcription factor 4	-0.300124	10.2942	16.8658	0.000523417	0.0438155		chr14_76933342_mm9	chr14	76769883	76770252	4.87922	2.65507	13.4606	0.000499876	0.066835		chr5_147999406_mm9	chr5	147123935	147124492	1001	14842	Gsx1	GS homeobox 1	-0.600477	7.22017	11.421	0.00278385	0.087685
15424	Hoxc5	homeobox C5	1.6404	1.33285	16.4595	0.000530568	0.0458755		11924	Neurog2	neurogenin 2	0.633921	4.4436	16.8593	0.000524423	0.0438155		chr10_99590966_mm9	chr10	99963145	99965243	-1.45441	4.78067	13.4237	0.000504608	0.067161		chr7_51629670_mm9	chr7	44022732	44024976	0	69349	1700008O03Rik	RIKEN cDNA 1700008O03 gene	-0.408354	8.61304	11.3397	0.002864	0.0897993
18996	Pou4f1	POU domain, class 4, transcription factor 1	0.68948	4.26482	16.4228	0.000531395	0.0458755		17096	Lyn	LYN proto-oncogene, Src family tyrosine kinase	-0.322817	7.32087	16.8238	0.000529807	0.0439384		chr2_93459764_mm9	chr2	93448912	93450993	1.68036	4.07155	13.3971	0.000510899	0.0671815		chr5_34031348_mm9	chr5	33845341	33847742	9011	21335	Tacc3	transforming, acidic coiled-coil containing protein 3	-0.401549	8.76796	11.3063	0.0028977	0.0904449
15394	Hoxa1	homeobox A1	1.37431	5.41538	27.2159	0.000535744	0.0460426		15379	Onecut1	one cut domain, family member 1	0.51148	4.60907	16.8035	0.000532926	0.0439384		chr6_91311278_mm9	chr6	91337203	91339330	-0.909681	6.35498	13.3777	0.000514581	0.0671815		chr18_47805681_mm9	chr18	47778813	47780956	0	328953	Gm5095	predicted gene 5095	-1.30485	5.17431	11.2917	0.00291718	0.0906428
235493	Atosa	atos homolog A	0.246803	6.47075	16.3709	0.000539757	0.0461794		66366	Ergic3	ERGIC and golgi 3	-0.591533	4.21365	16.8027	0.000533065	0.0439384		chr12_109046105_mm9	chr12	107773053	107775255	1.26689	4.88813	13.3712	0.00051621	0.0671815		chr6_51562740_mm9	chr6	51588639	51590768	20990	71982	Snx10	sorting nexin 10	0.450702	7.79852	11.2416	0.00296426	0.0914962
20190	Ryr1	ryanodine receptor 1, skeletal muscle	-0.949217	2.95465	16.3312	0.000546443	0.0464639		15245	Hhip	Hedgehog-interacting protein	-0.574195	5.00002	16.7824	0.000536176	0.0439976		chr14_63874761_mm9	chr14	63492373	63494373	1.25987	5.09229	13.3704	0.000516347	0.0671815		chr8_12331194_mm9	chr8	12379823	12382524	53248	434280	Sox1ot	Sox1 overlapping transcript	-0.997085	5.65535	11.228	0.0029794	0.0914962
231532	Arhgap24	Rho GTPase activating protein 24	0.610616	4.12773	16.3007	0.000551331	0.0464639		270028	Nalf1	NALCN channel auxiliary factor 1	-0.442064	5.40172	16.6448	0.000557968	0.0453843		chr7_75378844_mm9	chr7	67883416	67884766	1.60136	4.51337	13.3694	0.000516893	0.0671815		chrX_163584272_mm9	chrX	165928928	165930336	43827	627268	Gm15232	predicted gene 15232	1.56382	4.0271	11.2396	0.00298539	0.0914962
16852	Lgals1	lectin, galactose binding, soluble 1	-0.271054	7.43177	16.2942	0.000552379	0.0464639		72065	Rap2c	RAP2C, member of RAS oncogene family	0.496529	4.61984	16.6446	0.000558014	0.0453843		chr10_98839334_mm9	chr10	99211362	99213763	-1.428	4.8341	13.3617	0.000518528	0.0671815		chr13_37574655_mm9	chr13	37665550	37668069	46454	100042794	Gm4035	predicted gene 4035	0.522932	7.01531	11.2098	0.0029977	0.0914962
243499	Lrrtm4	leucine rich repeat transmembrane neuronal 4	-0.688693	4.73996	16.2917	0.000552822	0.0464639		12581	Cdkn2d	cyclin dependent kinase inhibitor 2D	-0.509103	4.49715	16.6278	0.000560743	0.0454054		chr1_73464802_mm9	chr1	73456365	73458409	2.90087	3.09157	13.2491	0.000528709	0.0677162		chr13_53908101_mm9	chr13	53964402	53966402	99874	78550	E130119H09Rik	RIKEN cDNA E130119H09 gene	-0.944665	5.1982	11.1955	0.0030152	0.0915649
228966	Ppp1r3d	protein phosphatase 1, regulatory subunit 3D	0.270397	6.25341	16.2529	0.000559323	0.0467646		75291	Zbtb3	zinc finger and BTB domain containing 3	-1.28914	2.1322	16.6218	0.000563412	0.0454213		chr5_133632622_mm9	chr5	133184573	133186609	2.20828	3.59296	13.2891	0.000532292	0.0677162		chr9_20969445_mm9	chr9	21073539	21073646	3388	18577	Pde4a	phosphodiesterase 4A, cAMP specific	1.50429	3.75764	11.1954	0.00302703	0.0915649
15562	Htr4	5 hydroxytryptamine (serotonin) receptor 4	-1.39559	1.68851	16.2577	0.000561303	0.0467646		620592	Nalf2	NALCN channel auxiliary factor 2	-1.03689	3.53612	16.5873	0.000567476	0.0455493		chr8_8488960_mm9	chr8	8537633	8540288	-0.689827	7.81887	13.2996	0.000532596	0.0677162		chr11_103019998_mm9	chr11	103048753	103050603	11312	57778	Fmnl1	formin-like 1	0.359163	8.54271	11.1701	0.00303977	0.0915649
16370	Irs4	insulin receptor substrate 4	-0.422687	4.99372	16.2258	0.000563938	0.0467798		406221	Krt40	keratin 40	2.01388	0.972376	16.558	0.000574229	0.0458695		chr11_114039060_mm9	chr11	114066160	114070984	0.907749	6.20993	13.2964	0.000533368	0.0677162		chr10_66466505_mm9	chr10	66838319	66840696	159	102634101	Gm31763	predicted gene, 31763	-0.333322	9.25414	11.0872	0.00312986	0.0935409
319415	Hs3st5	heparan sulfate (glucosamine) 3-O-sulfotransferase 5	-0.418706	6.00772	16.1711	0.000573344	0.0473543		69742	Tm2d2	TM2 domain containing 2	-0.542572	4.00952	16.5268	0.000577464	0.0458695		chr11_31069690_mm9	chr11	31118059	31121321	0.767899	7.38246	13.2927	0.000534218	0.0677162		chr12_120313991_mm9	chr12	119037859	119040550	81208	320910	Itgb8	integrin beta 8	-1.54341	4.16918	11.0587	0.00315262	0.0935409
217779	Lysmd1	LysM, putative peptidoglycan-binding, domain containing 1	-0.276019	6.15283	16.1249	0.000581444	0.0478162		12020	Nkx3-2	NK3 homeobox 2	1.04088	1.81906	16.5188	0.000579813	0.0458695		chr13_72096752_mm9	chr13	72106063	72106351	4.92603	2.43742	13.2133	0.000538993	0.068027		chrX_148772616_mm9	chrX	151119272	151119847	1	52808	Tspyl2	TSPY-like 2	0.590301	6.33802	11.0649	0.00315495	0.0935409
15429	Hoxd1	homeobox D1	1.63827	1.06729	16.0857	0.000595082	0.0487277		19245	Ptp4a3	protein tyrosine phosphatase 4a3	-0.373166	7.95543	16.5029	0.000581447	0.0458695		chr17_86079465_mm9	chr17	85986508	85988599	1.16498	5.31064	13.2212	0.000551429	0.0692978		chr17_26062472_mm9	chr17	26143616	26145401	1	14755	Pigq	phosphatidylinositol glycan anchor biosynthesis, class Q	0.738882	6.08804	11.0608	0.00315962	0.0935409
229791	Plppr4	phospholipid phosphatase related 4	-0.825048	3.18475	16.0183	0.000600703	0.0489778		26384	Gnpda1	glucosamine-6-phosphate deaminase 1	0.449596	4.61528	16.4815	0.000585101	0.0459604		chr8_123765822_mm9	chr8	121967455	121968152	1.56833	4.23945	13.206	0.000555736	0.0694976		chr19_30170857_mm9	chr19	30072683	30075425	423	104174	Gldc	glycine decarboxylase	-0.556111	6.72821	11.0343	0.00318918	0.0940127
68027	Tmem178	transmembrane protein 178	-0.332768	5.87041	15.9644	0.000610533	0.0495675		16917	Lmx1b	LIM homeobox transcription factor 1 beta	0.414873	6.20443	16.4497	0.000590541	0.0461903		chr12_108787037_mm9	chr12	107513078	107517094	-1.15913	5.73162	13.1954	0.000557765	0.0694976		chr7_116816340_mm9	chr7	109270013	109272114	30772	57373	Akip1	A kinase interacting protein 1	0.368785	8.90561	11.0219	0.00320304	0.0940194
330908	Opcml	opioid binding protein/cell adhesion molecule-like	1.06563	5.93356	25.1363	0.000614974	0.0497165		19113	Prl7a1	prolactin family 7, subfamily a, member 1	-5.04289	-0.291466	16.8946	0.000607487	0.0473145		chrX_58142738_mm9	chrX	59931714	59934204	-0.961901	6.51793	13.159	0.000566771	0.0703205		chr11_117824699_mm9	chr11	117852505	117854655	2251	12702	Socs3	suppressor of cytokine signaling 3	0.323978	8.63094	10.9866	0.00324339	0.0948003
104885	Tmem179	transmembrane protein 179	0.868022	3.78697	16.0772	0.000620883	0.0498686		69710	Arap1	ArfGAP with RhoGAP domain, ankyrin repeat and PH domain 1	0.290886	7.55872	16.3214	0.000613112	0.0475511		chr15_36966656_mm9	chr15	37036089	37038201	1.19195	5.07004	13.0952	0.000583115	0.0718995		chr17_9451958_mm9	chr17	9477227	9479013	34732	98087	C87487	expressed sequence C87487	0.992431	4.91856	10.9446	0.0032947	0.0957141
67880	Dcxr	dicarbonyl L-xylulose reductase	0.472731	5.38086	15.903	0.000622084	0.0498686		20917	Suclg2	succinate-Coenzyme A ligase, GDP-forming, beta subunit	0.340597	6.96788	16.2443	0.000627124	0.0478287		chr8_111220081_mm9	chr8	109421768	109423859	1.37428	4.76289	13.0908	0.000584409	0.0718995		chr2_17761063_mm9	chr2	17843200	17845474	107256	74103	Nebl	nebulette	-0.912572	7.66918	11.8969	0.00330727	0.0957141
76681	Trim12a	tripartite motif-containing 12A	-2.00499	2.6103	17.5991	0.000633238	0.0505504		244431	Sgcz	sarcoglycan zeta	-0.40065	6.59354	16.2419	0.000627576	0.0478287		chr18_46531779_mm9	chr18	46503170	46507215	-1.00648	5.73542	13.0484	0.000595232	0.0729246		chr7_29587925_mm9	chr7	28500888	28502888	2499	320435	Rinl	Ras and Rab interactor-like	0.368802	8.15214	10.924	0.00331628	0.0957141
21386	Tbx3	T-box 3	1.43442	2.47068	16.346	0.000637993	0.0507178		54369	Nme6	NME/NM23 nucleoside diphosphate kinase 6	-0.579255	4.01113	16.24	0.000627954	0.0478287		chr8_82838781_mm9	chr8	81040026	81042996	-0.815762	6.80066	12.9966	0.000609022	0.0743032		chr5_108692072_mm9	chr5	108409850	108411981	4783	13486	Dr1	down-regulator of transcription 1	0.531087	7.60607	10.9008	0.00334376	0.0957958
15208	Hes5	hes family bHLH transcription factor 5	-0.231611	6.80527	15.7676	0.000648394	0.0509095		242297	Fam110b	family with sequence similarity 110, member B	-0.359259	5.75232	16.2309	0.000629596	0.0478287		chr6_87548772_mm9	chr6	87573374	87578146	0.828532	6.50711	12.9532	0.000620875	0.075435		chr12_107412807_mm9	chr12	106139550	106141779	74272	102635247	Gm32635	predicted gene, 32635	-0.448955	8.08967	10.8916	0.00335463	0.0957958
93707	Pcdhgc4	protocadherin gamma subfamily C, 4	0.341943	5.99001	15.7631	0.00064929	0.0509095		72512	Sting1	stimulator of interferon response cGAMP interactor 1	0.600647	3.89645	16.2306	0.000629702	0.0478287		chr1_161448701_mm9	chr1	159344278	159348003	0.985361	5.95556	12.9328	0.000626554	0.0758105		chr10_34020027_mm9	chr10	34177316	34177359	1	72480	Tspyl4	TSPY-like 4	1.68852	3.48123	10.8825	0.00336077	0.0957958
73229	Zfp983	zinc finger protein 983	0.579359	4.57026	15.7558	0.000650758	0.0509095		435916	Vmn2r23	vomeronasal 2, receptor 23	-1.86332	0.672254	16.0567	0.000641732	0.0484345		chr9_30042304_mm9	chr9	30144921	30147109	1.40074	4.70758	12.9008	0.000635817	0.0764518		chr3_19856927_mm9	chr3	20006841	20008641	2773	12870	Cp	ceruloplasmin	0.522566	7.26492	10.7618	0.00351361	0.0993011
14051	Eya4	EYA transcriptional coactivator and phosphatase 4	-0.289879	6.90974	15.7541	0.000651078	0.0509095		238692	Zfp874a	zinc finger protein 874a	0.877938	2.42146	16.1618	0.000642948	0.0484345		chr2_74588031_mm9	chr2	74579254	74581382	1.65979	3.99179	12.8981	0.000637077	0.0764518		chr17_45891444_mm9	chr17	46064499	46066579	0	433111	F630040K05Rik	RIKEN cDNA F630040K05 gene	-0.719939	7.36508	10.8474	0.00351559	0.0993011
69123	Eci3	enoyl-Coenzyme A delta isomerase 3	1.19489	2.67913	15.6931	0.000663665	0.0516819		12775	Ccr7	C-C motif chemokine receptor 7	0.494167	4.42436	16.1091	0.000652578	0.0489594		chr9_98852894_mm9	chr9	98833499	98835558	1.2479	4.78738	12.8345	0.000654781	0.0782556		chr8_86715867_mm9	chr8	84917691	84919879	12102	723819	Mir181c	microRNA 181c	-0.400765	8.53638	10.7453	0.00353441	0.0993011
12790	Cnga3	cyclic nucleotide gated channel alpha 3	1.94498	1.21127	15.6807	0.000666494	0.0516912		18996	Pou4f1	POU domain, class 4, transcription factor 1	0.880733	2.15968	16.0492	0.000664826	0.0496755		chr12_28251148_mm9	chr12	27615267	27617298	-1.28921	5.58908	12.9003	0.000661521	0.0782908		chr6_51220287_mm9	chr6	51246517	51248428	0	387166	Mir148a	microRNA 148a	0.396394	8.02201	10.7398	0.00354133	0.0993011
226049	Dmrt2	doublesex and mab-3 related transcription factor 2	0.868553	2.68548	15.6505	0.000672386	0.0519371		13363	Dhh	desert hedgehog	0.386188	6.1595	15.9788	0.000678166	0.050117		chr4_58956899_mm9	chr4	58942345	58942628	3.45455	2.74474	12.7276	0.000662289	0.0782908		chr2_180627582_mm9	chr2	180535112	180537186	0	723951	Mir124a-3	microRNA 124a-3	0.369536	8.85015	10.6948	0.00359888	0.100232
19279	Ptprr	protein tyrosine phosphatase receptor type R	-0.428423	5.91856	15.6012	0.000682423	0.0524998		16187	Il3	interleukin 3	-4.70331	-0.29716	16.3937	0.000678816	0.050117		chr11_93683429_mm9	chr11	93711643	93714240	-1.23061	5.22509	12.7991	0.000665045	0.0782908		chr9_35112944_mm9	chr9	35215656	35217656	18938	71133	4933422A05Rik	RIKEN cDNA 4933422A05 gene	0.492655	8.24142	10.6728	0.00362728	0.100232
68606	Ppm1f	protein phosphatase 1F (PP2C domain containing)	0.277353	6.09944	15.5675	0.000689549	0.0526767		26362	Axl	AXL receptor tyrosine kinase	0.454771	5.73246	15.9751	0.000678915	0.050117		chr13_52212222_mm9	chr13	52269460	52272319	1.30623	4.94544	12.7969	0.00066577	0.0782908		chr11_112702231_mm9	chr11	112730535	112732933	14582	76393	1700012H19Rik	RIKEN cDNA 1700012H19 gene	-0.621382	7.11862	10.659	0.00364545	0.100232
114889	Vsx1	visual system homeobox 1	0.709661	3.74066	15.5644	0.000690244	0.0526767		72978	Cnih3	cornichon family AMPA receptor auxiliary protein 3	-0.429436	6.4725	15.847	0.000705198	0.051849		chr17_36374557_mm9	chr17	36547428	36549581	1.01058	5.68627	12.7747	0.000672215	0.0784351		chr11_49577862_mm9	chr11	49653574	49656815	28168	14584	Gfpt2	glutamine fructose-6-phosphate transaminase 2	-0.369205	7.93973	10.658	0.00364662	0.100232
54613	St3gal6	ST3 beta-galactoside alpha-2,3-sialyltransferase 6	0.292621	6.24839	15.5452	0.00069432	0.0527766		319555	Nwd1	NACHT and WD repeat domain containing 1	-0.316274	6.8717	15.8265	0.000709492	0.0519568		chr15_86969393_mm9	chr15	87022098	87024230	-2.7144	4.14531	12.7288	0.000674404	0.0784351		chr17_15385029_mm9	chr17	15467382	15469413	6338	328747	Gm5091	predicted gene 5091	0.74291	5.86326	10.658	0.00364719	0.100232
50721	Sirt6	sirtuin 6	-0.494947	4.4376	15.4993	0.000704244	0.0531189		545475	Defb28	defensin beta 28	-4.51645	-0.51922	16.0625	0.000715406	0.0520497		chr3_33747772_mm9	chr3	33901816	33904183	-1.43249	4.86924	12.7666	0.000675033	0.0784351		chr3_4796662_mm9	chr3	4861126	4862864	905	100503859	1110015O18Rik	RIKEN cDNA 1110015O18 gene	-0.569772	7.89874	10.6033	0.00371898	0.101624
16917	Lmx1b	LIM homeobox transcription factor 1 beta	1.05324	2.51123	15.5003	0.000704392	0.0531189		69635	Dapk1	death associated protein kinase 1	0.393142	6.54287	15.7938	0.000716424	0.0520497		chr16_21239609_mm9	chr16	21056855	21059718	0.655547	7.8759	12.7267	0.000686694	0.0794746		chr5_133020518_mm9	chr5	132573059	132573793	1001	319974	Auts2	autism susceptibility candidate 2	-0.429948	7.61385	10.5941	0.00373139	0.101624
207920	Esrp1	epithelial splicing regulatory protein 1	1.14848	1.96346	15.4493	0.000716383	0.0538105		242509	Bnc2	basonuclin zinc finger protein 2	0.339148	6.357	15.7307	0.000730035	0.0528298		chr19_45298566_mm9	chr19	45211424	45213606	1.01936	5.57106	12.6836	0.00070009	0.080706		chr9_118499558_mm9	chr9	118418422	118420241	6836	54214	Golga4	golgin A4	0.614569	6.4555	10.5777	0.00375357	0.101624
11854	Rhod	ras homolog family member D	0.408866	5.82134	15.4309	0.000719296	0.0538175		12870	Cp	ceruloplasmin	0.559275	4.56812	15.6817	0.000740804	0.0533989		chr8_52001489_mm9	chr8	51367406	51370934	-0.794995	7.45032	12.6552	0.000708963	0.0814084		chr11_117384599_mm9	chr11	117413137	117415285	0	102638005	Gm11734	predicted gene 11734	0.396525	8.15939	10.5682	0.00376631	0.101624
320027	Fstl4	follistatin-like 4	1.20728	2.04999	15.4126	0.000724805	0.0540178		241447	Cers6	ceramide synthase 6	0.376345	6.64837	15.5981	0.000759523	0.0545343		chr9_110823778_mm9	chr9	110749342	110751342	-1.06879	5.5459	12.626	0.000718316	0.0820227		chr15_27342432_mm9	chr15	27411278	27413208	53556	11732	Ank	progressive ankylosis	1.28476	4.02831	10.5805	0.00377149	0.101624
11475	Acta2	actin alpha 2, smooth muscle, aorta	1.06691	2.42579	15.3853	0.000730012	0.0541942		21908	Tlx1	T cell leukemia, homeobox 1	1.22811	2.13072	15.5522	0.000770798	0.0549658		chr8_9771344_mm9	chr8	9822157	9823297	-1.36104	4.87334	12.6148	0.00072223	0.0820227		chr5_64551609_mm9	chr5	64316308	64316603	1001	57915	Tbc1d1	TBC1 domain family, member 1	-0.812545	6.12586	10.5341	0.00381338	0.101943
73710	Tubb2b	tubulin, beta 2B class IIB	-0.22983	7.68651	15.3573	0.000735892	0.0544189		328440	Npm2	nucleophosmin/nucleoplasmin 2	0.571887	3.45969	15.5462	0.000771512	0.0549658		chr3_102581229_mm9	chr3	102683523	102684714	1.95133	3.91831	12.6056	0.000724131	0.0820227		chr2_25988685_mm9	chr2	26022131	26024198	2622	109299	Tmem250	transmembrane protein 250	0.358822	9.137	10.5206	0.00383135	0.101943
71223	Gpr15	G protein-coupled receptor 15	-1.25139	2.30584	15.3408	0.00074124	0.0546028		56458	Foxo1	forkhead box O1	0.303344	7.0159	15.5222	0.000777008	0.0550032		chr9_81333948_mm9	chr9	81320789	81324000	-1.73951	4.42949	12.6032	0.00072577	0.0820227		chr2_122195362_mm9	chr2	122200628	122200951	1001	435684	Shf	Src homology 2 domain containing F	-1.49595	4.14729	10.5132	0.00383394	0.101943
19091	Prkg1	protein kinase, cGMP-dependent, type I	-0.526635	4.8573	15.3183	0.000744874	0.0546236		54613	St3gal6	ST3 beta-galactoside alpha-2,3-sialyltransferase 6	0.339339	7.43582	15.5178	0.000778022	0.0550032		chr6_144892938_mm9	chr6	144887900	144889095	2.15592	3.36927	12.5805	0.000728319	0.0820227		chr3_116536559_mm9	chr3	116626455	116628299	24641	77559	Agl	amylo-1,6-glucosidase, 4-alpha-glucanotransferase	0.696103	6.11826	10.4987	0.00386221	0.101943
15412	Hoxb4	homeobox B4	3.49391	-0.116784	14.6702	0.000750121	0.0546236		215378	Brinp3	bone morphogenetic protein/retinoic acid inducible neural specific 3	0.425916	7.05859	15.4976	0.000782748	0.0550946		chr13_46276230_mm9	chr13	46333187	46335487	0.956049	5.95676	12.5854	0.00073144	0.0820586		chr13_34817675_mm9	chr13	34909070	34910867	7967	108161	Fam50b	family with sequence similarity 50, member B	0.416798	7.48468	10.4772	0.00389199	0.101943
211739	Vstm2a	V-set and transmembrane domain containing 2A	0.751615	3.62633	15.2838	0.00075294	0.0546236		228785	Mylk2	myosin, light polypeptide kinase 2, skeletal muscle	0.466537	4.48243	15.4868	0.00078531	0.0550946		chr9_108728686_mm9	chr9	108701216	108702244	-1.14476	6.13289	13.2151	0.0007411	0.082825		chr14_35631691_mm9	chr14	34540143	34541093	1001	14803	Grid1	glutamate receptor, ionotropic, delta 1	0.621094	6.85649	10.4613	0.00391451	0.101943
245841	Polr2h	polymerase (RNA) II (DNA directed) polypeptide H	-0.253257	7.04537	15.275	0.000754961	0.0546236		330502	Zfp82	zinc finger protein 82	-0.516878	4.37602	15.4173	0.000801908	0.0559033		chr10_105288113_mm9	chr10	105685875	105687962	-1.08281	5.92953	12.5466	0.000744227	0.0828582		chr5_107003318_mm9	chr5	106721332	106723232	41376	52397	Zfp644	zinc finger protein 644	0.370687	8.07809	10.4573	0.00392001	0.101943
107934	Celsr3	cadherin, EGF LAG seven-pass G-type receptor 3	-0.872781	4.27298	16.5867	0.000757123	0.0546236		104382	Barhl2	BarH like homeobox 2	-1.33827	1.94139	15.4232	0.00080292	0.0559033		chr16_34748571_mm9	chr16	34567834	34569877	1.09097	5.30762	12.5236	0.000751975	0.0831691		chr6_91150965_mm9	chr6	91176433	91179592	10218	14115	Fbln2	fibulin 2	-0.546879	8.11269	10.4523	0.00392708	0.101943
243961	Shank1	SH3 and multiple ankyrin repeat domains 1	-0.383346	5.43016	15.2588	0.000758779	0.0546236		233805	Dcun1d3	defective in cullin neddylation 1 domain containing 3	0.421723	5.18182	15.3888	0.000808819	0.0560487		chr11_95985882_mm9	chr11	96014279	96016509	1.4172	4.53769	12.5227	0.0007527	0.0831691		chr2_123211427_mm9	chr2	123224612	123230402	573140	59010	Sqor	sulfide quinone oxidoreductase	-0.385404	8.37839	10.4521	0.00392732	0.101943
74521	Ppp4r4	protein phosphatase 4, regulatory subunit 4	-1.05415	5.09269	20.1759	0.000761564	0.0546236		18784	Pla2g5	phospholipase A2, group V	0.561989	4.4138	15.3794	0.000811107	0.0560487		chr6_4381347_mm9	chr6	4429657	4433037	1.02504	5.49844	12.5026	0.000759043	0.0835546		chr1_23328133_mm9	chr1	23359276	23361474	28412	723964	Mir30c-2	microRNA 30c-2	0.837223	6.05199	10.4428	0.00394107	0.101943
52389	Adgra1	adhesion G protein-coupled receptor A1	0.457977	5.51954	15.0836	0.000801433	0.05704		74246	Gale	galactose-4-epimerase, UDP	-0.419618	5.55592	15.3586	0.000816195	0.0561891		chr6_52624967_mm9	chr6	52650428	52653488	1.07439	5.68427	12.4489	0.00077749	0.0852648		chr1_73585144_mm9	chr1	73576667	73578792	78749	109198	6030407O03Rik	RIKEN cDNA 6030407O03 gene	1.14613	4.99361	10.4411	0.00394588	0.101943
14234	Foxc2	forkhead box C2	0.586143	3.64727	15.0783	0.000802799	0.05704		245944	Vps54	VPS54 GARP complex subunit	-0.365828	5.90264	15.3256	0.000824365	0.0565397		chr12_28644987_mm9	chr12	28009092	28011151	1.4502	4.50359	12.4002	0.000795187	0.0865976		chr4_154337339_mm9	chr4	155046828	155047580	1	15208	Hes5	hes family bHLH transcription factor 5	-0.714295	7.68761	10.839	0.0039665	0.10196
76206	Gpr165	G protein-coupled receptor 165	-1.11942	3.07243	15.0738	0.000804222	0.05704		214359	Tmem51	transmembrane protein 51	0.388752	6.56365	15.31	0.000828248	0.0565949		chr2_73367080_mm9	chr2	73360831	73362312	-0.985179	5.91841	12.3977	0.000795558	0.0865976		chr15_75585957_mm9	chr15	75626270	75626279	1	223642	Zc3h3	zinc finger CCCH type containing 3	2.23063	2.8408	10.1221	0.00399189	0.10196
329828	Myorg	myogenesis regulating glycosidase (putative)	0.434684	5.64063	15.0579	0.000807914	0.0570896		14302	Frk	fyn-related kinase	0.564596	3.62423	15.2824	0.000835251	0.0568411		chr16_70644111_mm9	chr16	70439754	70441754	1.39345	4.56013	12.3417	0.000816253	0.0885211		chr3_40999184_mm9	chr3	41148628	41150767	88355	100038440	Gm16508	predicted gene 16508	-0.522484	7.16219	10.3959	0.00400819	0.10196
627214	Insyn2a	inhibitory synaptic factor 2A	0.332868	6.00338	15.0205	0.000817424	0.0575484		14028	Evx1	even-skipped homeobox 1	1.1165	1.50828	15.2827	0.000838036	0.0568411		chr4_150096102_mm9	chr4	150805386	150807515	-1.09793	5.394	12.2973	0.000832276	0.0899257		chr8_92894937_mm9	chr8	91097234	91099554	21489	244579	Tox3	TOX high mobility group box family member 3	0.722674	5.62305	10.3937	0.00401218	0.10196
52588	Tspan14	tetraspanin 14	0.20252	7.07798	15.0054	0.0008213	0.0576087		380785	Begain	brain-enriched guanylate kinase-associated	0.741331	3.96758	15.2402	0.000845963	0.0571678		chr5_112273781_mm9	chr5	111991627	111993627	-1.72211	4.2871	12.2836	0.000837364	0.0901429		chr16_9166171_mm9	chr16	8983066	8985035	306279	69053	Hapstr1	HUWE1 associated protein modifying stress responses	-2.43998	3.08826	10.0866	0.00402047	0.10196
245174	Zfp937	zinc finger protein 937	0.578783	4.71641	14.9776	0.000828522	0.0579025		319535	Zfp182	zinc finger protein 182	-1.34994	1.64647	15.1785	0.000866183	0.0583198		chr7_131865049_mm9	chr7	124319050	124322466	-1.04345	6.04814	12.2687	0.000842996	0.0901939		chr11_89893584_mm9	chr11	89919644	89920174	1001	67888	Tmem100	transmembrane protein 100	-1.22216	4.5476	10.3791	0.00404555	0.102216
13612	Edil3	EGF-like repeats and discoidin I-like domains 3	0.360067	5.86988	14.9575	0.000833746	0.0580549		71481	Alpk1	alpha-kinase 1	0.393811	6.12012	15.1292	0.000874885	0.0586907		chr17_4558093_mm9	chr17	4606988	4609748	-1.43649	4.55142	12.2676	0.000843999	0.0901939		chr8_127909699_mm9	chr8	126111470	126113470	31338	244668	Sipa1l2	signal-induced proliferation-associated 1 like 2	0.577507	6.66936	10.3532	0.00407083	0.102216
54218	B3galt4	UDP-Gal:betaGlcNAc beta 1,3-galactosyltransferase, polypeptide 4	-0.276245	6.3674	14.8694	0.000857182	0.0592902		104001	Rtn1	reticulon 1	-0.28093	8.5465	15.0833	0.000887148	0.0590336		chr5_76115816_mm9	chr5	75878736	75880657	-0.946144	6.23283	12.2297	0.00085785	0.0913408		chr2_84582865_mm9	chr2	84571628	84574765	107	387149	Mir130a	microRNA 130a	0.269478	10.0459	10.3502	0.00407502	0.102216
14176	Fgf5	fibroblast growth factor 5	-0.839766	5.3506	18.3922	0.000859049	0.0592902		14661	Glud1	glutamate dehydrogenase 1	-0.446896	6.61233	15.0832	0.000887186	0.0590336		chr4_127101478_mm9	chr4	127316970	127319084	-4.97465	2.73894	12.2259	0.00086381	0.091514		chr17_34355735_mm9	chr17	34436751	34438791	1457	21355	Tap2	transporter 2, ATP-binding cassette, sub-family B (MDR/TAP)	-0.878237	6.10037	10.3371	0.00409529	0.102353
319176	H2ac20	H2A clustered histone 20	-0.256506	6.62625	14.856	0.00086081	0.0592902		73910	Arhgap18	Rho GTPase activating protein 18	-0.435246	6.81268	15.0742	0.000889632	0.0590336		chr10_91321629_mm9	chr10	91693742	91695750	4.63764	2.76871	12.2366	0.000865728	0.091514		chr18_24292077_mm9	chr18	24264454	24266594	9579	225280	Ino80c	INO80 complex subunit C	0.565477	6.42665	10.3196	0.00412086	0.10262
75209	Sv2c	synaptic vesicle glycoprotein 2c	-0.422258	5.86667	14.8284	0.000868325	0.0595927		380669	Lin28b	lin-28 homolog B	0.781812	4.30648	15.4897	0.000899086	0.0592334		chr17_66829506_mm9	chr17	66785999	66788324	-0.724768	7.8648	12.1871	0.000874417	0.0920134		chr6_101335349_mm9	chr6	101360745	101363907	5888	55983	Pdzrn3	PDZ domain containing RING finger 3	-0.867823	5.736	10.3095	0.00413679	0.102646
242286	Sdr16c6	short chain dehydrogenase/reductase family 16C, member 6	4.66691	-0.568738	14.4172	0.000873345	0.0597224		78894	Aacs	acetoacetyl-CoA synthetase	-0.33335	6.54418	15.0241	0.00090329	0.0592334		chr7_120763667_mm9	chr7	113218305	113220416	-1.03057	5.93831	12.2626	0.000876737	0.0920134		chr7_88358278_mm9	chr7	80861605	80862013	1001	18584	Pde8a	phosphodiesterase 8A	-1.20867	4.54391	10.3017	0.00416024	0.102858
71532	Fam217b	family with sequence similarity 217, member B	0.25793	6.24271	14.7881	0.000879448	0.059925		381077	Ccdc78	coiled-coil domain containing 78	-0.460184	4.37989	15.0185	0.000904857	0.0592334		chr5_73293780_mm9	chr5	73058863	73060906	-2.06691	3.79484	12.1319	0.000891738	0.0932535		chr17_9729107_mm9	chr17	9753418	9756730	128697	67543	Pabpc6	poly(A) binding protein, cytoplasmic 6	1.17909	4.43067	10.2897	0.00417662	0.102894
18019	Nfatc2	nuclear factor of activated T cells, cytoplasmic, calcineurin dependent 2	0.4266	5.36448	14.7066	0.000902408	0.0612706		63959	Slc29a1	solute carrier family 29 (nucleoside transporters), member 1	0.337352	7.35256	15.016	0.000905531	0.0592334		chr8_126696979_mm9	chr8	124897927	124901710	-0.680285	7.84879	12.124	0.000899627	0.0933803		chr11_112918299_mm9	chr11	112946303	112948585	0	72386	2610035D17Rik	RIKEN cDNA 2610035D17 gene	0.68085	6.25251	10.2684	0.00419841	0.103063
69309	Slc16a13	solute carrier family 16 (monocarboxylic acid transporters), member 13	0.610738	5.73821	17.1207	0.000909381	0.0615251		217430	Slc66a3	solute carrier family 66 member 3	0.629631	3.60919	14.9995	0.000910172	0.0593258		chr3_95801075_mm9	chr3	95904435	95905775	-0.786267	7.07438	12.1196	0.000901419	0.0933803		chr3_93401255_mm9	chr3	93503215	93506144	31264	20194	S100a10	S100 calcium binding protein A10 (calpactin)	-0.5556	6.54199	10.2443	0.0042354	0.103602
268395	Mpg	N-methylpurine-DNA glycosylase	-0.466564	4.99123	14.6399	0.000921705	0.0621385		72258	Kcnk10	potassium channel, subfamily K, member 10	-0.312736	6.9519	14.9815	0.000915103	0.0594364		chr2_61117170_mm9	chr2	61108457	61110457	3.47035	3.04404	12.0803	0.000902518	0.0933803		chr4_123932330_mm9	chr4	124147268	124150539	46090	76410	1700021L23Rik	RIKEN cDNA 1700021L23 gene	-0.393275	8.01594	10.2174	0.00427687	0.104247
12316	Aspm	abnormal spindle microtubule assembly	-0.24164	6.40762	14.6098	0.000930521	0.062512		231997	Fkbp14	FK506 binding protein 14	0.338807	7.32651	14.962	0.000920569	0.0595809		chr17_87454585_mm9	chr17	87361537	87363809	0.901586	6.01223	12.0857	0.000915342	0.0943737		chr1_171415157_mm9	chr1	169311473	169314942	10562	66977	Nuf2	NUF2, NDC80 kinetochore complex component	-0.49092	7.11858	10.1958	0.00431073	0.104702
13824	Epb41l4a	erythrocyte membrane protein band 4.1 like 4a	-0.210913	7.11342	14.575	0.000940878	0.062986		102636989	Acte1	actin, epsilon 1	-0.661166	3.81793	14.9133	0.000934448	0.060267		chr12_30033894_mm9	chr12	29397802	29400255	1.1581	5.00492	12.0515	0.000929716	0.0955194		chr13_81796955_mm9	chr13	81804885	81804925	1001	80289	Lysmd3	LysM, putative peptidoglycan-binding, domain containing 3	-1.02551	4.7474	10.1837	0.00433817	0.104999
15165	Hcn1	hyperpolarization activated cyclic nucleotide gated potassium channel 1	-0.883925	2.66801	14.565	0.000944311	0.0629948		594844	Tceal3	transcription elongation factor A (SII)-like 3	0.523639	4.59914	14.8924	0.000940371	0.0604369		chr18_68702757_mm9	chr18	68675100	68677248	4.8061	2.73778	12.0539	0.000938601	0.096095		chr18_38843996_mm9	chr18	38816505	38818591	28786	102632739	Gm19774	predicted gene, 19774	0.587306	7.37776	10.1153	0.0044396	0.107078
215335	Slc36a1	solute carrier family 36 (proton/amino acid symporter), member 1	0.342398	5.65524	14.4621	0.000975332	0.0648375		243931	Tshz3	teashirt zinc finger family member 3	-0.818804	3.88422	14.8741	0.000945715	0.0605686		chr3_109076482_mm9	chr3	109179826	109181935	-0.941521	6.60971	12.0374	0.000947329	0.0966507		chr4_8301940_mm9	chr4	8372707	8376984	133667	12319	Car8	carbonic anhydrase 8	-0.583875	7.07105	10.0996	0.00446527	0.107322
53374	Chst3	carbohydrate sulfotransferase 3	-0.240301	6.55787	14.4177	0.00098923	0.0655331		74039	Nfam1	Nfat activating molecule with ITAM motif 1	0.420695	5.8439	14.8528	0.000951831	0.0607486		chr17_24357434_mm9	chr17	24440825	24441113	-3.24105	3.29269	11.9518	0.000953681	0.0969608		chr8_123588063_mm9	chr8	121789865	121791772	0	68790	Fendrr	Foxf1 adjacent non-coding developmental regulatory RNA	1.03559	4.58223	10.0623	0.00453665	0.108659
11819	Nr2f2	nuclear receptor subfamily 2, group F, member 2	1.86377	0.811296	14.3775	0.00100497	0.0661898		16872	Lhx4	LIM homeobox protein 4	0.501287	4.72723	14.8381	0.00095614	0.0608125		chr2_70998570_mm9	chr2	70989748	70991967	-0.843735	6.66535	11.9638	0.000967083	0.0974808		chr11_94094368_mm9	chr11	94123752	94125614	1165	278507	Wfikkn2	WAP, follistatin/kazal, immunoglobulin, kunitz and netrin domain containing 2	-0.446597	7.43925	10.0268	0.00458602	0.109462
240776	Kcnt2	potassium channel, subfamily T, member 2	-1.20707	2.53344	14.3589	0.00100908	0.0661898		242291	Bpnt2	3'(2'), 5'-bisphosphate nucleotidase 2	0.389971	4.9986	14.7986	0.000967785	0.0613409		chr2_70400836_mm9	chr2	70390652	70390867	-4.85968	3.01393	11.9954	0.000969478	0.0974808		chr2_167590808_mm9	chr2	167605815	167608746	10666	100048985	Gm14321	predicted gene 14321	0.40552	7.76292	9.99054	0.00464759	0.110549
636931	Trim71	tripartite motif-containing 71	-0.991078	6.49409	22.9885	0.00100955	0.0661898		11536	Gpr182	G protein-coupled receptor 182	1.85626	0.674734	14.7848	0.000976309	0.0616685		chr9_95482605_mm9	chr9	95463239	95465239	1.258	4.84125	11.9545	0.000971507	0.0974808		chr2_147124332_mm9	chr2	147139110	147142103	0	100313531	Nkx2-2os	NK2 homeobox 2, opposite strand	-0.366181	8.72601	9.9811	0.00466374	0.110551
16531	Kcnma1	potassium large conductance calcium-activated channel, subfamily M, alpha member 1	0.332626	6.53122	14.3262	0.00101862	0.0665348		18028	Nfib	nuclear factor I/B	-0.305417	9.35613	14.7545	0.000980971	0.0617508		chr17_31914317_mm9	chr17	31995224	31997468	1.18632	4.89206	11.9529	0.000972112	0.0974808		chr3_66129845_mm9	chr3	66232348	66234539	28091	72789	Veph1	ventricular zone expressed PH domain-containing 1	-0.695406	6.27585	9.96261	0.00469617	0.110939
68666	Svop	SV2 related protein	0.58123	5.05501	15.2511	0.00102179	0.0665348		17067	Ly6c1	lymphocyte antigen 6 family member C1	-4.60912	-0.295218	15.1971	0.000987631	0.0618966		chr10_100203661_mm9	chr10	100575528	100578250	-0.741335	7.23358	11.9298	0.000982059	0.0981422		chr16_95568908_mm9	chr16	95147060	95148786	11243	13876	Erg	ETS transcription factor	-1.33763	5.15449	9.95632	0.0047161	0.111029
75773	Adad2	adenosine deaminase domain containing 2	2.07508	1.0632	14.2579	0.00102997	0.0667456		11636	Ak1	adenylate kinase 1	0.386919	7.8112	14.7185	0.000991906	0.0618966		chr4_56174029_mm9	chr4	56160079	56162235	1.51939	4.38959	11.9141	0.000989814	0.0985808		chr9_63247605_mm9	chr9	63306001	63307541	0	69478	2300009A05Rik	RIKEN cDNA 2300009A05 gene	0.289923	9.52581	9.87171	0.00485579	0.113929
14160	Lgr5	leucine rich repeat containing G protein coupled receptor 5	0.237713	7.13386	14.2672	0.00103808	0.0667456		546913	Vmn2r22	vomeronasal 2, receptor 22	-1.51559	1.78999	14.7174	0.000995758	0.0618966		chr13_99304280_mm9	chr13	98669663	98672004	0.958717	5.63333	11.8441	0.00102097	0.101104		chr3_31065610_mm9	chr3	31219547	31222128	1073	18417	Cldn11	claudin 11	-0.469719	8.02649	9.81953	0.00495051	0.115758
68017	Mrm2	mitochondrial rRNA methyltransferase 2	-0.346503	5.77771	14.2653	0.0010387	0.0667456		380664	Lemd3	LEM domain containing 3	0.331878	6.17808	14.7026	0.000996758	0.0618966		chr4_114595686_mm9	chr4	114779113	114781444	1.55343	3.96373	11.8444	0.00102205	0.101104		chr14_18262099_mm9	chr14	5039085	5041135	228659	21834	Thrb	thyroid hormone receptor beta	-1.19589	4.35208	9.7754	0.00504766	0.117631
69770	Fam174c	family with sequence similarity 174, member C	-0.359663	5.23985	14.2644	0.00103902	0.0667456		320415	Gchfr	GTP cyclohydrolase I feedback regulator	-0.731124	3.18348	14.6759	0.0010052	0.0622106		chr5_139429111_mm9	chr5	138937906	138939919	0.885652	5.85422	11.8273	0.00102871	0.10142		chr13_112026117_mm9	chr13	111371345	111373541	5381	73129	3110015C05Rik	RIKEN cDNA 3110015C05 gene	0.714551	6.12699	9.75108	0.00507822	0.117911
17173	Ascl2	achaete-scute family bHLH transcription factor 2	0.608986	4.35054	14.2474	0.00104471	0.0668857		18027	Nfia	nuclear factor I/A	-0.250024	10.5801	14.5972	0.00102967	0.0633533		chr12_74974768_mm9	chr12	73918405	73922706	1.25899	4.97432	11.8033	0.00104019	0.102207		chr11_58037161_mm9	chr11	58113609	58115392	1	54396	Irgm2	immunity-related GTPase family M member 2	0.854418	5.01748	9.73963	0.00510226	0.117911
58809	Rnase4	ribonuclease, RNase A family 4	-0.379489	5.47181	14.2273	0.00105146	0.0670476		628779	Hs3st4	heparan sulfate (glucosamine) 3-O-sulfotransferase 4	-0.659546	4.32176	14.5946	0.00103056	0.0633533		chr2_93454284_mm9	chr2	93443436	93445509	1.59036	4.11318	11.7777	0.00105313	0.10295		chr8_33994902_mm9	chr8	33373389	33375512	3022	100042715	Gm3985	predicted gene 3985	-0.569941	7.88614	9.73358	0.00511096	0.117911
14680	Gnal	guanine nucleotide binding protein, alpha stimulating, olfactory type	-0.324253	5.59273	14.2062	0.00105862	0.0670476		320500	Tmem215	transmembrane protein 215	1.53682	1.29065	14.5455	0.00105295	0.0645144		chr9_103746346_mm9	chr9	103720004	103722427	1.60785	4.32534	11.7733	0.00105478	0.10295		chr6_31228004_mm9	chr6	31253781	31255781	0	73652	2210408F21Rik	RIKEN cDNA 2210408F21 gene	0.624768	6.4708	9.70786	0.00516034	0.118653
71685	Galnt14	polypeptide N-acetylgalactosaminyltransferase 14	-0.509349	4.70709	14.201	0.00106039	0.0670476		433938	Mn1	meningioma 1	0.361274	5.80772	14.4855	0.0010659	0.0650788		chr6_91285638_mm9	chr6	91311512	91313741	-1.10804	5.37411	11.7471	0.00106691	0.103788		chr12_79199372_mm9	chr12	78142149	78147107	96724	626215	Ccdc196	coiled-coil domain containing 196	-0.484111	7.45755	9.67173	0.00523	0.119856
18479	Pak1	p21 (RAC1) activated kinase 1	-0.400946	5.24103	14.1983	0.00106129	0.0670476		215654	Cdh12	cadherin 12	-0.587284	3.60321	14.4693	0.00107138	0.0650788		chr13_22010862_mm9	chr13	22102163	22104163	-0.697164	7.58103	11.7252	0.00107741	0.104462		chr13_4655771_mm9	chr13	4705524	4707524	46362	56043	Akr1e1	aldo-keto reductase family 1, member E1	-1.95599	3.85563	9.6127	0.00528252	0.120658
192198	Lrrc4	leucine rich repeat containing 4	0.226785	6.74814	14.1745	0.00106946	0.0672076		14169	Fgf14	fibroblast growth factor 14	0.380426	7.68725	14.4647	0.00107279	0.0650788		chr14_106379100_mm9	chr14	106215974	106218660	-0.653224	7.82776	11.7162	0.00108184	0.104546		chr4_33822703_mm9	chr4	33734596	33736596	187669	12801	Cnr1	cannabinoid receptor 1	-0.82316	5.77708	9.62059	0.00533174	0.121381
29862	Ninj2	ninjurin 2	0.943278	2.51163	14.1717	0.00107087	0.0672076		13448	Dok1	docking protein 1	0.610899	3.3228	14.4386	0.00108164	0.0654002		chr3_84990498_mm9	chr3	85092837	85094929	-1.00863	6.12474	11.6933	0.00109317	0.104833		chr10_94602751_mm9	chr10	94974576	94977510	0	628062	Gm29684	predicted gene, 29684	0.69276	5.78985	9.6068	0.00535892	0.121598
319455	Pld5	phospholipase D family member 5	-0.622641	4.05173	14.0927	0.00109807	0.068689		100043757	Zfp831	zinc finger protein 831	-0.338199	6.05191	14.4224	0.00108697	0.065507		chr2_163015806_mm9	chr2	163030990	163032990	0.875249	5.96351	11.6902	0.0010947	0.104833		chr1_53009612_mm9	chr1	52990820	52993006	0	67080	1700019D03Rik	RIKEN cDNA 1700019D03 gene	-0.34273	8.53081	9.58927	0.0053934	0.121979
14778	Gpx3	glutathione peroxidase 3	0.783041	3.20757	14.0663	0.00110756	0.0690559		17896	Myl4	myosin, light polypeptide 4	0.466127	4.77993	14.4064	0.00109243	0.0656205		chr6_31272939_mm9	chr6	31296751	31302998	0.672443	7.51676	11.6885	0.00109555	0.104833		chr5_54313930_mm9	chr5	54079261	54081101	17540	67249	Tbc1d19	TBC1 domain family, member 19	1.25564	4.08099	9.57366	0.00544837	0.12282
16777	Lamb1	laminin B1	0.360001	5.7969	13.9963	0.00113276	0.070397		16514	Kcnj11	potassium inwardly rectifying channel, subfamily J, member 11	-1.09143	2.02563	14.3767	0.00110456	0.0661332		chrX_100643176_mm9	chrX	102490320	102492567	0.88612	6.06296	11.6428	0.00111854	0.106684		chr1_90735833_mm9	chr1	88765046	88768915	81592	78650	Platr5	pluripotency associated transcript 5	-0.455176	7.54344	9.52075	0.00553358	0.124334
80718	Rab27b	RAB27B, member RAS oncogene family	-0.997942	2.89969	13.9719	0.00114207	0.0707451		16402	Itga5	integrin alpha 5 (fibronectin receptor alpha)	-0.318867	6.3679	14.3435	0.00111397	0.0664804		chr1_139546790_mm9	chr1	137576938	137578965	1.43121	4.40819	11.636	0.00112279	0.106742		chr12_113779854_mm9	chr12	112506579	112509867	28986	104885	Tmem179	transmembrane protein 179	0.43829	7.89938	9.49048	0.00559673	0.125345
20379	Sfrp4	secreted frizzled-related protein 4	-0.461792	5.27807	13.9588	0.00114661	0.0707966		76960	Bcas1	brain enriched myelin associated protein 1	0.416252	6.99842	14.2964	0.00113044	0.0670682		chr4_62399563_mm9	chr4	62655766	62657766	-1.46518	4.54517	11.6136	0.00113424	0.107318		chr6_55393646_mm9	chr6	55419856	55421839	7125	11517	Adcyap1r1	adenylate cyclase activating polypeptide 1 receptor 1	-0.420222	7.99606	9.46433	0.00565195	0.125785
263803	Pkn3	protein kinase N3	-0.375154	5.54116	13.9215	0.00116055	0.0713148		210029	Metrnl	meteorin, glial cell differentiation regulator-like	0.346359	6.07181	14.2917	0.00113212	0.0670682		chr7_69127144_mm9	chr7	61631006	61633006	0.825391	6.3318	11.6084	0.00113618	0.107318		chr7_26181514_mm9	chr7	25096412	25096920	0	654804	4732471J01Rik	RIKEN cDNA 4732471J01 gene	1.95334	3.20109	9.38874	0.00565285	0.125785
381903	Alg8	ALG8 alpha-1,3-glucosyltransferase	-0.435402	5.31622	13.9164	0.00116248	0.0713148		14319	Fth1	ferritin heavy polypeptide 1	0.332528	6.60995	14.2784	0.00113681	0.0670682		chr8_71477374_mm9	chr8	69404531	69407724	0.772658	6.57889	11.5987	0.00114118	0.107443		chr10_76692875_mm9	chr10	77064997	77067203	26397	100169878	Gm10941	predicted gene 10941	-0.77342	5.6178	9.44952	0.00568494	0.126092
319236	Trim12c	tripartite motif-containing 12C	-1.03532	3.354	13.8883	0.00117336	0.0717516		71756	Cpn2	carboxypeptidase N, polypeptide 2	-0.763838	2.80059	14.2749	0.00113842	0.0670682		chr6_112195754_mm9	chr6	112221646	112223797	1.07456	5.19247	11.5797	0.00115121	0.108006		chrX_93163852_mm9	chrX	95011119	95013015	10540	76130	Las1l	LAS1-like (S. cerevisiae)	-1.10188	4.93537	9.3967	0.00580794	0.127847
333315	Frem3	Fras1 related extracellular matrix protein 3	-1.06414	2.06707	13.8777	0.00117916	0.071876		76681	Trim12a	tripartite motif-containing 12A	-1.99819	0.705615	14.0997	0.0011549	0.0678216		chr1_43356904_mm9	chr1	43338219	43340219	0.987411	5.43632	11.5733	0.00115454	0.108006		chr14_120554794_mm9	chr14	120391426	120394611	111580	239283	Oxgr1	oxoglutarate (alpha-ketoglutarate) receptor 1	0.613304	6.42938	9.3826	0.00582875	0.127847
229900	Gbp7	guanylate binding protein 7	-0.341313	6.00161	13.8326	0.00119455	0.0725822		231830	Micall2	MICAL-like 2	0.472582	5.84312	14.2098	0.00116145	0.0679894		chr13_116217920_mm9	chr13	115563153	115565343	-2.36698	3.54628	11.5228	0.00116511	0.108648		chr2_167369367_mm9	chr2	167385037	167386861	304	20613	Snai1	snail family zinc finger 1	0.55527	6.75426	9.37493	0.00584553	0.127847
11519	Add2	adducin 2	0.396983	5.86964	13.8017	0.00120664	0.0730843		223726	Mpped1	metallophosphoesterase domain containing 1	0.552114	3.9943	14.1827	0.00117139	0.0680531		chr5_112323388_mm9	chr5	112041163	112043306	0.985112	5.52693	11.5182	0.00118386	0.110046		chr5_34856055_mm9	chr5	34672323	34672740	1001	231130	Tnip2	TNFAIP3 interacting protein 2	2.18444	3.11937	9.2314	0.00585547	0.127847
667977	H2-T26	histocompatibility 2, T region locus 26	1.03477	2.24839	13.7756	0.00121777	0.0734423		110253	Triobp	TRIO and F-actin binding protein	-0.31275	7.72687	14.1794	0.00117251	0.0680531		chr10_66562438_mm9	chr10	66934336	66936602	-0.584786	8.51557	11.4995	0.0011939	0.110558		chr4_32439299_mm9	chr4	32351870	32353870	63566	12014	Bach2	BTB and CNC homology, basic leucine zipper transcription factor 2	-0.582815	7.63027	9.36371	0.00587017	0.127847
80883	Ntng1	netrin G1	-0.315945	6.38425	13.7673	0.00122025	0.0734423		218442	Serinc5	serine incorporator 5	0.320396	7.14728	14.1764	0.00117365	0.0680531		chr5_141059867_mm9	chr5	140570371	140570763	-2.15288	3.96835	11.4771	0.00119692	0.110558		chr18_81348955_mm9	chr18	81194007	81196856	162221	102641244	Gm27239	predicted gene 27239	-0.370207	8.49538	9.36139	0.00587526	0.127847
12231	Btn1a1	butyrophilin, subfamily 1, member A1	-0.53955	4.72648	13.7456	0.0012289	0.0737303		78755	Pabir2	PABIR family member 2	-0.479514	4.48359	14.1133	0.0011971	0.0688854		chr1_58004493_mm9	chr1	57987556	57987863	1.79456	3.64387	11.4567	0.00121712	0.112071		chr2_128254335_mm9	chr2	128269904	128271904	0	100043424	Morrbid	myeloid RNA regulator of BCL2L11 induced cell death	0.608005	6.95093	9.34471	0.00591248	0.128252
12928	Crk	v-crk avian sarcoma virus CT10 oncogene homolog	-0.204821	6.87376	13.7181	0.00123997	0.0739294		57339	Jph1	junctophilin 1	0.774431	3.81225	14.11	0.00119839	0.0688854		chr5_96593190_mm9	chr5	96311460	96313142	-0.634836	7.81868	11.4271	0.00123397	0.113266		chr8_122315714_mm9	chr8	120517801	120519920	12647	74347	Meak7	MTOR associated protein, eak-7 homolog	0.310976	8.90013	9.28147	0.00605534	0.130654
242620	Dmrta2	doublesex and mab-3 related transcription factor like family A2	-0.404648	6.92749	15.4963	0.00124311	0.0739294		67512	Agpat2	1-acylglycerol-3-phosphate O-acyltransferase 2	-0.488413	4.28862	14.0996	0.00120228	0.0688854		chr4_130555828_mm9	chr4	130726190	130728258	-1.32415	4.82949	11.4058	0.00124668	0.114075		chr16_17892650_mm9	chr16	17710592	17711067	1001	13356	Dgcr2	DiGeorge syndrome critical region gene 2	0.901749	4.81642	9.2813	0.00606107	0.130654
269328	Muc15	mucin 15	0.973411	2.00831	13.7121	0.00124385	0.0739294		104816	Aspg	asparaginase	0.484639	4.32154	14.095	0.00120399	0.0688854		chr12_107142939_mm9	chr12	105869851	105872126	-0.948256	5.80311	11.3935	0.00125313	0.114308		chr15_73728347_mm9	chr15	73768630	73770903	56874	102634429	Gm6569	predicted gene 6569	-0.681729	6.5301	9.24335	0.00614376	0.131869
75199	Rhox2a	reproductive homeobox 2A	-2.39936	0.567908	13.3775	0.00125013	0.0740723		26874	Abcd2	ATP-binding cassette, sub-family D member 2	0.472028	4.91392	14.0877	0.00120674	0.0688854		chr9_114582437_mm9	chr9	114501387	114503387	1.01386	5.34333	11.3806	0.00126057	0.11463		chr13_26669077_mm9	chr13	26758390	26763992	188164	15192	Hdgfl1	HDGF like 1	-0.484134	7.49597	9.23574	0.00616124	0.131869
27418	Mkln1	muskelin 1, intracellular mediator containing kelch motifs	0.238328	6.6347	13.6548	0.00126588	0.0747733		241035	Pkhd1	polycystic kidney and hepatic disease 1	0.426192	5.19906	14.0503	0.00122102	0.0694845		chr16_9092961_mm9	chr16	8909732	8911732	-2.1961	3.86601	11.3537	0.00126516	0.114691		chr18_34333451_mm9	chr18	34305869	34307869	32960	633395	Gm10548	ribosomal protein L29 pseudogene	0.759819	5.37002	9.23066	0.0061748	0.131869
69635	Dapk1	death associated protein kinase 1	0.326182	6.17504	13.5981	0.00128964	0.0759417		14977	Slc39a7	solute carrier family 39 (zinc transporter), member 7	-0.380672	5.75168	14.0274	0.00122981	0.0694898		chr3_36450552_mm9	chr3	36604637	36605421	-0.953725	5.95646	11.3651	0.00126949	0.114726		chr12_52944784_mm9	chr12	51890644	51892531	14485	207304	Hectd1	HECT domain E3 ubiquitin protein ligase 1	0.447566	7.53791	9.20369	0.00623659	0.132655
19363	Rad51b	RAD51 paralog B	-0.22696	6.59385	13.5759	0.00129904	0.0762598		207181	Rbms3	RNA binding motif, single stranded interacting protein	0.274347	9.0908	14.0262	0.00123027	0.0694898		chr19_59268700_mm9	chr19	59181598	59183687	1.01008	5.35206	11.3557	0.00127501	0.114726		chr11_70847468_mm9	chr11	70922415	70925126	0	103712	6330403K07Rik	RIKEN cDNA 6330403K07 gene	0.332945	8.04924	9.198	0.00625007	0.132655
20608	Sstr4	somatostatin receptor 4	1.1851	2.53319	13.5677	0.00130319	0.0762686		16002	Igf2	insulin-like growth factor 2	0.577654	3.80262	14.0156	0.00123447	0.0694898		chr1_174483191_mm9	chr1	172379583	172381671	-0.867701	6.2668	11.3487	0.00127899	0.114726		chr1_163807987_mm9	chr1	161705251	161706007	1001	226551	Suco	SUN domain containing ossification factor	-0.655871	6.06758	9.17699	0.00630089	0.133324
235505	Cd109	CD109 antigen	-0.483452	6.04283	14.923	0.00130848	0.076344		215085	Slc35f1	solute carrier family 35, member F1	-0.35148	7.27488	14.0109	0.00123623	0.0694898		chr13_95366200_mm9	chr13	94731747	94733760	1.92994	3.59226	11.3429	0.00128122	0.114726		chr15_38468754_mm9	chr15	38538201	38540056	9533	69679	2310043O21Rik	RIKEN cDNA 2310043O21 gene	0.576626	6.62222	9.14278	0.00638286	0.134645
66140	Ska2	spindle and kinetochore associated complex subunit 2	-0.200559	7.09281	13.5391	0.00131483	0.0764809		210808	Lacc1	laccase domain containing 1	0.497608	3.87129	13.9412	0.00126375	0.0708202		chr11_84339050_mm9	chr11	84417360	84417885	2.79472	3.05067	11.2857	0.00128529	0.114739		chr16_91140853_mm9	chr16	90935886	90937835	69847	74387	Epcip	exosomal polycystin 1 interacting protein	-0.466724	7.35965	9.12082	0.00643631	0.135359
17536	Meis2	Meis homeobox 2	-0.258738	7.20712	13.5173	0.00132428	0.076796		228432	Ano3	anoctamin 3	0.345598	5.92874	13.9062	0.00127772	0.0713856		chr8_4676800_mm9	chr8	4725715	4727213	-1.41322	4.66862	11.3154	0.00129936	0.115643		chr11_72039731_mm9	chr11	72116171	72118159	6896	75304	4930563E22Rik	RIKEN cDNA 4930563E22 gene	-0.543542	6.30495	9.11083	0.00646123	0.13547
26938	St6galnac5	ST6 (alpha-N-acetyl-neuraminyl-2,3-beta-galactosyl-1,3)-N-acetylgalactosaminide alpha-2,6-sialyltransferase 5	0.318134	5.57683	13.4618	0.00134867	0.0779737		14064	F2rl2	coagulation factor II thrombin receptor like 2	1.79199	0.563401	13.8832	0.00128634	0.0716062		chr6_147692881_mm9	chr6	147644791	147646924	-1.4037	4.91594	11.301	0.00130782	0.115895		chr9_34293946_mm9	chr9	34396612	34398487	1541	67703	Kirrel3	kirre like nephrin family adhesion molecule 3	0.422333	7.32463	9.09975	0.00648815	0.135548
76574	Mfsd2a	MFSD2 lysolipid transporter A, lysophospholipid	-0.495855	5.72555	13.8889	0.00135516	0.0781123		56451	Suclg1	succinate-CoA ligase, GDP-forming, alpha subunit	0.435228	4.73266	13.8773	0.00128947	0.0716062		chr5_106990437_mm9	chr5	106708259	106710309	1.15297	4.76609	11.2934	0.0013122	0.115895		chr12_29924934_mm9	chr12	29289007	29291130	39241	102633526	Gm31333	predicted gene, 31333	0.977975	4.85775	9.09517	0.00650428	0.135548
18505	Pax3	paired box 3	1.54695	1.05217	13.4575	0.00136356	0.0783594		78789	Vsig1	V-set and immunoglobulin domain containing 1	0.999787	2.05235	13.8382	0.00130666	0.0723424		chr1_94121193_mm9	chr1	92150789	92153887	-1.04037	5.78712	11.2896	0.00131407	0.115895		chr5_23856557_mm9	chr5	24557602	24558135	1001	16511	Kcnh2	potassium voltage-gated channel, subfamily H (eag-related), member 2	0.570068	6.66746	9.0776	0.00654335	0.135678
245684	Cnksr2	connector enhancer of kinase suppressor of Ras 2	-0.628229	5.62427	15.4265	0.00138178	0.0791682		20563	Slit2	slit guidance ligand 2	-0.509235	5.23291	13.772	0.00133318	0.073589		chr9_121935946_mm9	chr9	121854292	121857497	0.945696	5.92829	11.265	0.0013289	0.116851		chr1_75286214_mm9	chr1	75264779	75266779	9721	19711	Resp18	regulated endocrine-specific protein 18	0.77891	5.73914	9.07282	0.00655608	0.135678
234395	Ushbp1	USH1 protein network component harmonin binding protein 1	-0.576817	4.70563	13.3536	0.00139767	0.0798389		16480	Jup	junction plakoglobin	-0.339972	6.87796	13.7301	0.001351	0.0743497		chr1_177422353_mm9	chr1	175321111	175321628	-1.99172	3.78642	11.2414	0.00133725	0.11705		chr10_37099355_mm9	chr10	37253645	37257306	225665	100040846	5930403N24Rik	RIKEN cDNA 5930403N24 gene	-0.465084	7.34418	9.0671	0.0065695	0.135678
12661	Chl1	cell adhesion molecule L1-like	1.58897	5.33893	22.3414	0.00140317	0.0799136		14533	Bloc1s1	biogenesis of lysosomal organelles complex-1, subunit 1	-0.430786	5.68889	13.7078	0.00136063	0.0744849		chr9_45745839_mm9	chr9	45848356	45849155	0.732382	6.76823	11.2482	0.00133915	0.11705		chr1_170480567_mm9	chr1	168376546	168378423	58216	102465178	Mir6348	microRNA 6348	-0.785578	5.32111	9.04886	0.00661774	0.136266
20464	Sim1	single-minded family bHLH transcription factor 1	1.43752	1.33463	13.2673	0.00144612	0.0821144		14841	Haspin	histone H3 associated protein kinase	0.554134	3.48374	13.7059	0.00136157	0.0744849		chr14_106319884_mm9	chr14	106157012	106159191	-0.604327	8.24867	11.2369	0.00134608	0.117305		chr2_50938246_mm9	chr2	50972779	50974800	45652	74194	Rnd3	Rho family GTPase 3	-0.800381	5.81997	9.03963	0.00664	0.136318
63913	Niban1	niban apoptosis regulator 1	1.13617	2.09379	13.2185	0.00146309	0.0826087		223626	Them6	thioesterase superfamily member 6	-0.47243	3.93651	13.6614	0.00138089	0.0753181		chr1_91317762_mm9	chr1	89347909	89349909	-0.74351	6.74711	11.2088	0.00136352	0.118472		chr8_129259636_mm9	chr8	127461848	127463965	111806	414091	A630001O12Rik	RIKEN cDNA A630001O12 gene	0.50148	8.18906	9.05716	0.0067325	0.137806
240726	Slco5a1	solute carrier organic anion transporter family, member 5A1	-0.433427	5.53156	13.2146	0.00146348	0.0826087		66193	Pithd1	PITH (C-terminal proteasome-interacting domain of thioredoxin-like) domain containing 1	-0.433356	4.91897	13.6519	0.00138506	0.075322		chr13_37752648_mm9	chr13	37843736	37845774	-2.61433	3.4417	11.1438	0.00137637	0.119236		chr13_48006177_mm9	chr13	48062218	48065181	0	619327	G630093K05Rik	RIKEN cDNA G630093K05 gene	-0.636888	6.73264	8.98432	0.00678101	0.138133
64051	Sv2a	synaptic vesicle glycoprotein 2a	0.384767	5.55484	13.1906	0.00147521	0.0830251		71805	Nup93	nucleoporin 93	0.346492	6.92593	13.6308	0.00139439	0.0756048		chr5_129108670_mm9	chr5	128681157	128681694	-1.86873	3.965	11.1547	0.00139592	0.120572		chr12_109571707_mm9	chr12	108298813	108299631	1001	13116	Cyp46a1	cytochrome P450, family 46, subfamily a, polypeptide 1	-0.536771	6.7941	8.9814	0.00678851	0.138133
67020	Tmem88	transmembrane protein 88	-0.493808	5.18608	13.1378	0.00150132	0.0841597		233071	Arhgap33	Rho GTPase activating protein 33	-0.330214	5.87345	13.6216	0.00139849	0.0756048		chr4_97241988_mm9	chr4	97462534	97464534	0.841876	6.17724	11.1376	0.00140876	0.121124		chr7_104576170_mm9	chr7	97075231	97077305	8475	21835	Thrsp	thyroid hormone responsive	-0.398224	8.27283	8.95361	0.00686098	0.139197
67052	Ndc80	NDC80 kinetochore complex component	-0.270642	6.48895	13.132	0.00150419	0.0841597		211739	Vstm2a	V-set and transmembrane domain containing 2A	0.601852	3.66407	13.5795	0.00141748	0.0762166		chr6_64684557_mm9	chr6	64710468	64712626	1.11363	4.90222	11.1353	0.00141058	0.121124		chr12_74468859_mm9	chr12	73413956	73415956	0	380765	D830013O20Rik	RIKEN cDNA D830013O20 gene	-0.933492	4.69971	8.93387	0.00692401	0.140064
26968	Islr	immunoglobulin superfamily containing leucine-rich repeat	1.08282	2.53565	13.0627	0.00153995	0.0858856		21385	Tbx2	T-box 2	0.548025	4.28791	13.578	0.0014181	0.0762166		chr4_139481813_mm9	chr4	139651550	139654869	0.755458	6.73792	11.1241	0.00141752	0.121172		chr11_112363565_mm9	chr11	112390982	112395285	159469	217294	BC006965	cDNA sequence BC006965	-0.420269	7.39927	8.90603	0.00698751	0.140935
69544	Wdr5b	WD repeat domain 5B	0.710389	3.94339	13.0537	0.00154404	0.0858856		14115	Fbln2	fibulin 2	-0.494498	6.83036	13.8977	0.00142576	0.0764049		chr15_93747977_mm9	chr15	93814264	93816591	0.839281	6.07794	11.1212	0.00141942	0.121172		chr18_54845898_mm9	chr18	54818225	54820408	45284	328957	9330117O12Rik	RIKEN cDNA 9330117O12 gene	-0.900059	6.91022	9.26345	0.00706629	0.142109
223770	Brd1	bromodomain containing 1	0.254421	6.41601	13.0384	0.00155185	0.0860689		381359	Prdm12	PR domain containing 12	0.410126	4.46982	13.529	0.00144045	0.0767127		chr9_99054487_mm9	chr9	99034806	99037437	-0.783644	6.73658	11.0849	0.00144328	0.122769		chr11_50306265_mm9	chr11	50382521	50384518	60570	216724	Rufy1	RUN and FYVE domain containing 1	-1.02948	4.59877	8.86088	0.00712504	0.14241
57778	Fmnl1	formin-like 1	0.357906	5.25877	13.0284	0.00155706	0.0861078		64143	Ralb	v-ral simian leukemia viral oncogene B	0.388763	5.86728	13.5256	0.001442	0.0767127		chr1_174480740_mm9	chr1	172377007	172379345	-0.658778	7.57283	11.0764	0.00144888	0.122769		chr11_112058972_mm9	chr11	112087540	112090081	464673	217294	BC006965	cDNA sequence BC006965	-1.11957	5.00642	8.85607	0.00713376	0.14241
109624	Cald1	caldesmon 1	0.533972	4.25933	12.9895	0.00157747	0.0867593		223927	Gtsf2	gametocyte specific factor 2	-1.69741	1.3216	13.4913	0.0014496	0.0767127		chr5_28444884_mm9	chr5	28322342	28324342	0.905854	6.0149	11.0738	0.0014507	0.122769		chr8_88846557_mm9	chr8	87048857	87050772	180699	244562	Abcc12	ATP-binding cassette, sub-family C member 12	-0.908748	4.92917	8.85164	0.00714319	0.14241
16709	Ktn1	kinectin 1	0.204052	7.03359	12.9885	0.00157794	0.0867593		75019	Rnase10	ribonuclease, RNase A family, 10 (non-active)	1.43499	1.25893	13.5208	0.0014523	0.0767127		chr10_94607691_mm9	chr10	94982559	94983708	1.22471	5.09364	11.0646	0.00145715	0.122813		chr3_138178609_mm9	chr3	138219957	138221955	9998	13684	Eif4e	eukaryotic translation initiation factor 4E	-0.638815	6.34111	8.8368	0.00717663	0.142664
77629	Sphkap	SPHK1 interactor, AKAP domain containing	-1.33851	1.93505	12.9191	0.00161926	0.087999		223664	Lrrc14	leucine rich repeat containing 14	-0.35698	5.54962	13.5031	0.00145241	0.0767127		chr6_99761081_mm9	chr6	99786868	99789228	1.1207	5.12517	11.0607	0.00145961	0.122813		chr12_86542150_mm9	chr12	85247273	85249551	16705	217715	Eif2b2	eukaryotic translation initiation factor 2B, subunit 2 beta	0.409946	7.92639	8.807	0.00725906	0.143888
14555	Gpd1	glycerol-3-phosphate dehydrogenase 1 (soluble)	0.459713	5.18127	12.9004	0.00162519	0.087999		245886	Ankrd27	ankyrin repeat domain 27	-0.353328	5.29845	13.4943	0.00145654	0.0767127		chr11_117298265_mm9	chr11	117326731	117328824	0.711336	6.85608	11.0356	0.00147634	0.123567		chr5_75112625_mm9	chr5	74876568	74878374	13005	16924	Lnx1	ligand of numb-protein X 1	-0.701628	6.27435	8.77751	0.00734274	0.144793
80732	Mynn	myoneurin	-0.184514	7.1309	12.8985	0.00162619	0.087999		21909	Tlx2	T cell leukemia, homeobox 2	1.27548	1.49829	13.4955	0.00146141	0.0767489		chr5_150917988_mm9	chr5	150037871	150039886	0.97957	5.81988	11.0347	0.00147702	0.123567		chr19_5843908_mm9	chr19	5893521	5896293	0	66961	Neat1	nuclear paraspeckle assembly transcript 1 (non-protein coding)	-0.28906	9.09869	8.7759	0.0073467	0.144793
67866	Wfdc1	WAP four-disulfide core domain 1	0.911418	2.58115	12.8994	0.00162628	0.087999		14238	Foxf2	forkhead box F2	0.558867	3.9216	13.4748	0.00146569	0.0767544		chr8_80561676_mm9	chr8	78762957	78765855	-1.5392	4.89037	11.0208	0.00148719	0.1237		chr2_128147454_mm9	chr2	128162651	128164651	0	100043424	Morrbid	myeloid RNA regulator of BCL2L11 induced cell death	0.900546	5.0894	8.74862	0.00742887	0.145622
80892	Zfhx4	zinc finger homeodomain 4	0.421819	5.49819	12.8952	0.00162801	0.087999		67532	Mfap1a	microfibrillar-associated protein 1A	-0.50689	4.313	13.4534	0.00147576	0.0770626		chr3_131326136_mm9	chr3	131369420	131370295	4.71066	2.62202	11.0355	0.00148738	0.1237		chr7_70913555_mm9	chr7	63417363	63419273	8589	170711	Otud7a	OTU domain containing 7A	-0.538781	6.2344	8.74659	0.007431	0.145622
384214	Ephx4	epoxide hydrolase 4	-0.448107	5.21973	12.895	0.00162816	0.087999		12585	Cdr2	cerebellar degeneration-related 2	-0.461351	5.46879	13.4392	0.00148247	0.0771934		chr2_17802536_mm9	chr2	17884571	17886869	-0.87495	6.03637	10.9964	0.00150326	0.1237		chr2_167659910_mm9	chr2	167675204	167677456	3480	102635471	Gm32800	predicted gene, 32800	0.485491	7.04513	8.72464	0.00749397	0.14644
54634	Magix	MAGI family member, X-linked	-1.35071	1.94677	12.8526	0.00165654	0.0892802		271047	Serpina3b	serine (or cysteine) peptidase inhibitor, clade A, member 3B	-4.91846	-0.195214	13.8206	0.00148875	0.0771939		chr7_19597815_mm9	chr7	18745391	18747208	0.740157	6.59753	10.9933	0.00150535	0.1237		chr10_105076400_mm9	chr10	105473550	105476860	53820	327812	Gm15663	predicted gene 15663	-0.675317	6.43201	8.68493	0.00761051	0.147706
17354	Mllt10	myeloid/lymphoid or mixed-lineage leukemia; translocated to, 10	-0.309027	6.16793	12.8296	0.00166427	0.089444		211468	Kcnh8	potassium voltage-gated channel, subfamily H (eag-related), member 8	-0.76275	3.61051	13.4218	0.00149088	0.0771939		chr1_76487061_mm9	chr1	76465474	76468773	0.91411	5.7398	10.9879	0.00150913	0.1237		chr11_102798104_mm9	chr11	102827009	102828804	1287	23829	C1ql1	complement component 1, q subcomponent-like 1	0.705952	5.8224	8.6818	0.00762025	0.147706
70240	Ufsp1	UFM1-specific peptidase 1	-0.212693	6.95057	12.7973	0.00168241	0.0899267		18507	Pax5	paired box 5	0.341514	7.05623	13.3608	0.00152027	0.0784944		chr3_63402793_mm9	chr3	63505159	63507425	4.70207	2.51824	10.9582	0.00151472	0.1237		chr15_36379309_mm9	chr15	36448010	36451391	26424	68839	Ankrd46	ankyrin repeat domain 46	0.540568	6.82365	8.6769	0.00763397	0.147706
75784	Cfap299	cilia and flagella associated protein 299	-0.614543	3.5984	12.7971	0.00168268	0.0899267		239250	Slitrk6	SLIT and NTRK-like family, member 6	1.27526	1.2683	13.3649	0.00152686	0.0786138		chr16_29839419_mm9	chr16	29657037	29659265	1.07136	5.26548	10.9742	0.00151877	0.1237		chr7_37465182_mm9	chr7	36378562	36380562	16982	243931	Tshz3	teashirt zinc finger family member 3	-1.0972	5.47238	8.67438	0.00764575	0.147706
13732	Emp3	epithelial membrane protein 3	-0.94246	2.91972	12.7586	0.00170493	0.0907278		101437	Dhx32	DEAH-box helicase 32 (putative)	-0.277424	7.06566	13.3305	0.00153516	0.0788208		chr1_100087308_mm9	chr1	98116818	98120095	-0.845019	6.40423	10.9721	0.00152013	0.1237		chr15_79232273_mm9	chr15	79288503	79288525	1001	223693	Tmem184b	transmembrane protein 184b	-1.13353	4.32083	8.67124	0.0076738	0.147706
434423	Dppa5a	developmental pluripotency associated 5A	2.3363	0.277548	12.4709	0.00170718	0.0907278		15451	Hpn	hepsin	0.476483	5.27839	13.2942	0.00155324	0.0795266		chr7_54310140_mm9	chr7	46704524	46705562	1.0385	5.23515	10.9721	0.00152021	0.1237		chr10_93693418_mm9	chr10	94065387	94067649	8086	66414	Ndufa12	NADH:ubiquinone oxidoreductase subunit A12	0.485137	6.5234	8.65764	0.00769133	0.147706
12395	Runx1t1	RUNX1 translocation partner 1	0.327443	6.42477	12.7293	0.00172139	0.090855		26364	Adgre5	adhesion G protein-coupled receptor E5	-0.430056	5.57359	13.2712	0.0015648	0.0798959		chr6_140290250_mm9	chr6	140286339	140288571	-1.17003	5.34493	10.9714	0.00152084	0.1237		chr14_62845854_mm9	chr14	62462557	62465928	47751	239133	Dleu7	deleted in lymphocytic leukemia, 7	-0.372998	8.1338	8.65176	0.00770865	0.147706
15426	Hoxc8	homeobox C8	1.64301	0.772561	12.7403	0.00172275	0.090855		68947	Chst8	carbohydrate sulfotransferase 8	0.868594	6.56049	17.0953	0.00157925	0.0804107		chr3_135062983_mm9	chr3	135104722	135106838	-1.63397	4.23447	10.9079	0.00156583	0.126824		chr4_136862159_mm9	chr4	137032597	137034634	5786	22417	Wnt4	wingless-type MMTV integration site family, member 4	-0.552297	6.67796	8.6405	0.00774269	0.147948
14811	Grin2a	glutamate receptor, ionotropic, NMDA2A (epsilon 1)	-3.2848	2.91028	18.6926	0.00172739	0.090855		70771	Gpr173	G-protein coupled receptor 173	0.529385	4.10519	13.2334	0.00158401	0.0804302		chr4_106527703_mm9	chr4	106710460	106714131	0.773627	6.45052	10.9048	0.00156792	0.126824		chr17_79135499_mm9	chr17	79044990	79045463	1001	268980	Strn	striatin, calmodulin binding protein	-0.986538	4.97063	8.6112	0.00784151	0.149129
16511	Kcnh2	potassium voltage-gated channel, subfamily H (eag-related), member 2	0.276575	6.39997	12.7169	0.00172862	0.090855		243376	Aoc1l1	amine oxidase copper containing 1-like 1	-1.88289	0.207576	12.8748	0.00159873	0.0809539		chr8_37596346_mm9	chr8	36999390	37001502	-0.833526	6.51946	10.8918	0.0015774	0.127239		chr2_165089620_mm9	chr2	165104939	165107142	11301	228875	Slc35c2	solute carrier family 35, member C2	-0.589846	6.93722	8.60219	0.00785883	0.149129
11441	Chrna7	cholinergic receptor, nicotinic, alpha polypeptide 7	-0.521777	4.7713	12.683	0.00174851	0.0916478		319875	Tmprss11b	transmembrane protease, serine 11B	1.7798	0.28453	13.1191	0.0016174	0.0816744		chr4_137971086_mm9	chr4	138140996	138143969	0.693948	7.25578	10.8801	0.0015859	0.127393		chr6_5331883_mm9	chr6	5379290	5382386	1001	65255	Asb4	ankyrin repeat and SOCS box-containing 4	-0.332827	8.89958	8.59866	0.00786939	0.149129
107815	Scml2	Scm polycomb group protein like 2	0.564432	4.07978	12.6637	0.00175997	0.091996		12029	Bcl6b	B cell CLL/lymphoma 6, member B	0.587272	3.5123	13.1055	0.00165106	0.0829275		chr2_128214914_mm9	chr2	128229983	128232213	0.983631	5.61189	10.8773	0.00158801	0.127393		chr16_42189682_mm9	chr16	42009685	42010984	7646	268890	Lsamp	limbic system-associated membrane protein	0.323811	8.1187	8.57995	0.00792698	0.149287
246048	Chodl	chondrolectin	-0.411433	4.8445	12.6485	0.00176906	0.0922159		67135	Bpifa5	BPI fold containing family A, member 5	-1.39199	0.798858	13.1263	0.00165124	0.0829275		chr13_78622943_mm9	chr13	78630706	78632896	0.71326	6.95494	10.8332	0.00162057	0.12965		chr7_29167364_mm9	chr7	28079958	28083583	1085	67224	Med29	mediator complex subunit 29	-0.285307	9.43549	8.57795	0.0079331	0.149287
233271	Luzp2	leucine zipper protein 2	-1.43712	1.66871	12.6585	0.00177385	0.0922159		16815	Lbx2	ladybird homeobox 2	0.76217	2.87854	13.0656	0.00167278	0.0837804		chr5_123793683_mm9	chr5	123480683	123481511	-1.26701	4.8619	10.8238	0.00162835	0.129918		chr9_56395217_mm9	chr9	56453685	56455795	49466	66867	Hmg20a	high mobility group 20A	-0.454997	7.23793	8.57492	0.00794263	0.149287
208144	Dhx37	DEAH-box helicase 37	-0.273005	5.82426	12.6112	0.00179149	0.09288		70757	Hacd2	3-hydroxyacyl-CoA dehydratase 2	0.338754	5.66189	13.038	0.00168754	0.0841974		chr7_72789092_mm9	chr7	65292851	65293566	-2.33841	3.51328	10.7386	0.00167228	0.132789		chr11_82393830_mm9	chr11	82470119	82472174	52006	791422	Gm11426	predicted gene 11426	1.10075	4.77994	8.55711	0.00800405	0.149721
386612	Thoc6	THO complex 6	0.379179	6.24187	12.9802	0.00180559	0.0933575		19261	Sirpa	signal-regulatory protein alpha	0.370788	6.24561	13.033	0.00169027	0.0841974		chr17_29604883_mm9	chr17	29685825	29688000	0.752064	6.58579	10.7618	0.00167492	0.132789		chr9_72378889_mm9	chr9	72438008	72438522	0	75115	4930509E16Rik	RIKEN cDNA 4930509E16 gene	-0.36606	7.9135	8.5535	0.00800912	0.149721
110084	Dnah1	dynein, axonemal, heavy chain 1	-0.692472	3.13442	12.577	0.0018126	0.0934664		72413	Kcnmb2	potassium large conductance calcium-activated channel, subfamily M, beta member 2	-0.44298	5.37295	13.0163	0.00169947	0.0842345		chr13_99163589_mm9	chr13	98529053	98531232	1.72244	3.71423	10.7567	0.00167944	0.132789		chrX_100818013_mm9	chrX	102664563	102668077	0	78878	Ftx	Ftx transcript, Xist regulator, non-protein coding	0.605457	8.9355	9.14917	0.00806607	0.150092
107227	Macrod1	mono-ADP ribosylhydrolase 1	-0.308447	6.39561	12.5067	0.00185609	0.0954512		103768	Tubg2	tubulin, gamma 2	-0.737551	2.71902	13.016	0.00170018	0.0842345		chr13_72440054_mm9	chr13	72448935	72452515	-3.25219	3.08194	10.7173	0.00168446	0.132789		chr2_170171605_mm9	chr2	170185462	170188601	311	76960	Bcas1	brain enriched myelin associated protein 1	0.320568	8.45605	8.5333	0.00807248	0.150092
18423	Otx1	orthodenticle homeobox 1	-0.200752	7.54334	12.4937	0.00186432	0.0956164		99681	Tchh	trichohyalin	0.507525	6.32321	13.2314	0.00175307	0.0865484		chr6_90399227_mm9	chr6	90424807	90429260	-0.765985	6.60788	10.7407	0.00169136	0.132789		chr19_53211481_mm9	chr19	53124167	53126156	2719	27360	Add3	adducin 3	-0.596961	5.86975	8.52082	0.00811289	0.150437
15939	Ier5	immediate early response 5	0.227279	6.75917	12.4779	0.00187437	0.0958741		11835	Ar	androgen receptor	0.50788	4.47616	12.9154	0.0017563	0.0865484		chr5_119760360_mm9	chr5	119447387	119449445	2.07827	3.11983	10.6777	0.00169155	0.132789		chr4_135690894_mm9	chr4	135861089	135863834	2073	105247187	Gm42329	predicted gene, 42329	-0.253135	9.5857	8.4964	0.00818961	0.151192
56338	Txnip	thioredoxin interacting protein	-0.288773	5.85522	12.458	0.00188711	0.0962628		16452	Jak2	Janus kinase 2	-0.26573	7.79708	12.8993	0.00176551	0.0866343		chr8_123597664_mm9	chr8	121799503	121801503	1.4176	4.23308	10.7095	0.00171728	0.134225		chr6_87050340_mm9	chr6	87075280	87079510	2220	52372	D6Ertd527e	DNA segment, Chr 6, ERATO Doi 527, expressed	0.486942	7.80109	8.49385	0.00819787	0.151192
66496	Ppdpf	pancreatic progenitor cell differentiation and proliferation factor	-0.214439	6.66884	12.4503	0.00189206	0.0962628		213649	Arhgef19	Rho guanine nucleotide exchange factor 19	0.317781	6.71846	12.8934	0.00176891	0.0866343		chr11_84730364_mm9	chr11	84808192	84808688	-1.66487	4.02815	10.7049	0.00171901	0.134225		chr12_112083448_mm9	chr12	110810583	110812583	346	66709	4921507G05Rik	RIKEN cDNA 4921507G05 gene	-0.282748	9.69286	8.482	0.00823586	0.151192
17183	Matn4	matrilin 4	0.813832	2.75699	12.4299	0.00190565	0.0966965		15221	Foxd3	forkhead box D3	1.00022	1.5879	12.8817	0.00177961	0.0866343		chr7_108127757_mm9	chr7	100627382	100629518	0.902179	5.80825	10.6935	0.0017287	0.134356		chr17_81201293_mm9	chr17	81108095	81110465	72642	225028	Map4k3	mitogen-activated protein kinase kinase kinase kinase 3	-1.087	5.94319	8.76267	0.00824124	0.151192
14979	Hsd17b8	hydroxysteroid 17-beta dehydrogenase 8	-0.232464	6.89433	12.3809	0.00193731	0.0980425		15110	Hand1	heart and neural crest derivatives expressed 1	1.44964	0.622229	12.8997	0.00178172	0.0866343		chr7_80704574_mm9	chr7	73210009	73210611	-1.88888	4.23457	10.6851	0.00173258	0.134356		chr9_110190035_mm9	chr9	110115239	110117600	3502	105243537	Gm39429	predicted gene, 39429	-0.366284	8.24434	8.46616	0.00828712	0.15163
102308570	Lbhd1	LBH domain containing 1	-0.932869	2.56821	12.3544	0.0019561	0.0987311		18812	Prl2c3	prolactin family 2, subfamily c, member 3	-4.42482	-0.331868	13.1851	0.00179009	0.0866343		chr10_120182662_mm9	chr10	120580083	120582939	0.709947	6.96776	10.6825	0.00173745	0.134356		chr16_25465623_mm9	chr16	25283145	25285091	42052	71338	Tprg1	transformation related protein 63 regulated 1	-0.832011	5.38004	8.44609	0.00835509	0.152469
270160	Rab39	RAB39, member RAS oncogene family	-0.551678	5.37698	13.1921	0.0019814	0.0997443		237823	Pfas	phosphoribosylformylglycinamidine synthase (FGAR amidotransferase)	-0.35194	6.02525	12.8568	0.00179021	0.0866343		chr14_15465546_mm9	chr14	7835274	7838185	-0.655733	7.27877	10.6806	0.00173904	0.134356		chr9_78350736_mm9	chr9	78408413	78412671	11971	115487230	Gm53210	predicted gene, 53210	-0.288688	9.36309	8.40273	0.00849568	0.154626
664799	Ctcfl	CCCTC-binding factor like	4.66505	-0.267211	12.4949	0.00199184	0.0999284		21386	Tbx3	T-box 3	1.72479	0.888614	12.8769	0.00179104	0.0866343		chr8_97875684_mm9	chr8	96077412	96077924	-0.933567	5.81807	10.6563	0.00175873	0.13552		chr4_89094500_mm9	chr4	89315234	89317520	0	102633081	Gm12610	predicted gene 12610	0.540516	7.24649	8.38396	0.00855862	0.155361
18509	Pax7	paired box 7	1.35784	1.73274	12.3024	0.00199553	0.0999284		20310	Cxcl2	C-X-C motif chemokine ligand 2	3.16085	-0.438516	12.4155	0.00179984	0.0866624		chr6_81722005_mm9	chr6	81747964	81750020	-2.47971	4.07179	10.6179	0.001768	0.135876		chr14_57782562_mm9	chr14	57398085	57399578	27322	14623	Gjb6	gap junction protein, beta 6	1.06188	4.8577	8.36838	0.00861866	0.156028
21869	Nkx2-1	NK2 homeobox 1	1.69781	0.526468	12.2609	0.00200377	0.100078		230459	Cyp2j13	cytochrome P450, family 2, subfamily j, polypeptide 13	-1.05741	1.69948	12.8375	0.001808	0.0866624		chrX_35666616_mm9	chrX	37400997	37403636	-0.901224	5.85525	10.557	0.00184161	0.141163		chr5_108117696_mm9	chr5	107835475	107837331	8748	654809	4930428O21Rik	RIKEN cDNA 4930428O21 gene	0.418927	7.31179	8.35338	0.00866213	0.156028
18595	Pdgfra	platelet derived growth factor receptor, alpha polypeptide	-0.824974	3.66618	12.2715	0.00201121	0.100188		54563	Nup210	nucleoporin 210	-0.298705	6.39347	12.8215	0.00181105	0.0866624		chr17_25931338_mm9	chr17	26012761	26013073	-0.681293	7.34341	10.4991	0.00189169	0.144462		chr11_103003144_mm9	chr11	103031043	103034269	310	71059	Hexim2	hexamethylene bis-acetamide inducible 2	0.272839	9.39563	8.34854	0.00867849	0.156028
214917	Antkmt	adenine nucleotide translocase lysine methyltransferase	-0.220495	7.01473	12.2542	0.00202307	0.100516		18260	Ocln	occludin	0.508832	4.1843	12.8199	0.00181205	0.0866624		chr2_178262122_mm9	chr2	178168210	178170210	2.49269	3.13945	10.4622	0.00189452	0.144462		chr6_55626799_mm9	chr6	55652926	55654803	1	11922	Neurod6	neurogenic differentiation 6	0.571996	6.34521	8.34654	0.00868579	0.156028
19225	Ptgs2	prostaglandin-endoperoxide synthase 2	0.634127	3.79213	12.2316	0.00203887	0.100856		18509	Pax7	paired box 7	0.358225	5.88089	12.8145	0.00181519	0.0866624		chr5_125498150_mm9	chr5	125093790	125094217	1.00431	5.38612	10.4873	0.00190225	0.144675		chr17_26800807_mm9	chr17	26881719	26883434	5812	67458	Ergic1	endoplasmic reticulum-golgi intermediate compartment 1	-0.485659	6.9563	8.32634	0.00875487	0.156474
15423	Hoxc4	homeobox C4	1.61962	0.83318	12.2494	0.00204048	0.100856		244556	Zfp791	zinc finger protein 791	0.461739	4.38573	12.7955	0.00182656	0.0867876		chr14_25776418_mm9	chr14	24956262	24958450	0.8296	6.44967	10.4743	0.00191364	0.145153		chr1_139664579_mm9	chr1	137694846	137696824	197370	735252	Mir181a-1	microRNA 181a-1	0.865761	5.27153	8.32674	0.00875599	0.156474
105988	Espl1	extra spindle pole bodies 1, separase	-0.399749	5.1322	12.2073	0.00205584	0.101352		11927	Atox1	antioxidant 1 copper chaperone	0.43511	4.79636	12.7943	0.00182726	0.0867876		chr11_20802027_mm9	chr11	20850711	20853337	0.917111	5.98542	10.4905	0.00191845	0.145153		chr4_131908090_mm9	chr4	132079558	132080705	0	399101	Snhg3	small nucleolar RNA host gene 3	0.271804	8.94165	8.30022	0.00884523	0.15766
11735	Ank3	ankyrin 3, epithelial	1.33317	3.22991	14.4739	0.0020676	0.101475		207495	Baiap2l2	BAI1-associated protein 2-like 2	-0.308516	6.38616	12.7502	0.00185385	0.0876072		chr12_72380876_mm9	chr12	71325545	71327781	-0.859757	6.16847	10.4575	0.00192872	0.145216		chr2_25082573_mm9	chr2	25115714	25116845	1001	227613	Tubb4b	tubulin, beta 4B class IVB	-0.484825	6.7756	8.28624	0.00889441	0.157902
72433	Rab38	RAB38, member RAS oncogene family	0.547092	5.07173	12.697	0.00206895	0.101475		98402	Sh3bp4	SH3-domain binding protein 4	0.311841	6.86398	12.7499	0.00185405	0.0876072		chr16_96784760_mm9	chr16	96362525	96364341	1.87691	3.37055	10.4431	0.0019338	0.145216		chr7_151164842_mm9	chr7	143531680	143533680	29312	100526562	Mir3105	microRNA 3105	-0.410924	7.40598	8.28163	0.00891042	0.157902
58994	Smpd3	sphingomyelin phosphodiesterase 3, neutral	-0.385207	5.72485	12.1578	0.00209111	0.101981		329977	Fhad1	forkhead-associated phosphopeptide binding domain 1	-0.446618	6.57872	12.7364	0.00186228	0.0877705		chr10_128576261_mm9	chr10	128974006	128976143	1.3285	4.63195	10.4522	0.00193416	0.145216		chr12_77608059_mm9	chr12	76552592	76555100	24809	100628604	Mir5135	microRNA 5135	0.946423	4.81532	8.27849	0.00892749	0.157902
269615	Plch2	phospholipase C, eta 2	1.20737	1.96823	12.1539	0.00209631	0.101981		73121	Rflna	refilin A	0.872874	5.34956	15.3203	0.00188793	0.0886277		chr2_170002373_mm9	chr2	170017793	170019793	1.02794	5.60219	10.4262	0.00195705	0.146222		chr6_90399227_mm9	chr6	90423171	90424807	14752	66277	Klf15	Kruppel-like transcription factor 15	-0.399266	7.45573	8.25933	0.00898919	0.158587
20511	Slc1a2	solute carrier family 1 (glial high affinity glutamate transporter), member 2	0.251253	6.73825	12.1487	0.00209761	0.101981		622665	Ccdc17	coiled-coil domain containing 17	0.513962	4.69372	12.6914	0.00189011	0.0886277		chr10_76496380_mm9	chr10	76867501	76867573	4.50823	2.43837	10.4089	0.00195933	0.146222		chr8_122973302_mm9	chr8	121175076	121177250	38356	382034	Gse1	genetic suppressor element 1, coiled-coil protein	-0.623444	6.04269	8.24637	0.00903609	0.158999
23886	Gdf15	growth differentiation factor 15	-0.758209	4.12086	12.3978	0.00210067	0.101981		16511	Kcnh2	potassium voltage-gated channel, subfamily H (eag-related), member 2	0.302404	7.47444	12.6515	0.00191503	0.089568		chr18_42763346_mm9	chr18	42735711	42737804	-1.72514	4.04335	10.4112	0.00196842	0.146222		chr13_20003235_mm9	chr13	20095448	20097659	87022	353346	Gpr141	G protein-coupled receptor 141	-0.549037	6.42969	8.23996	0.00905865	0.158999
381148	Prob1	proline rich basic protein 1	0.594057	4.28752	12.1357	0.00210705	0.102031		56846	Necab3	N-terminal EF-hand calcium binding protein 3	-0.407048	5.6157	12.6172	0.00193682	0.0903571		chr4_139455728_mm9	chr4	139626095	139628154	1.27972	4.72333	10.4127	0.00197001	0.146222		chr13_47342807_mm9	chr13	47401467	47404452	1	218215	Rnf144b	ring finger protein 144B	-0.512983	7.1918	8.21578	0.00914528	0.159901
54710	Hs3st3b1	heparan sulfate (glucosamine) 3-O-sulfotransferase 3B1	0.225214	6.93243	12.1079	0.00212731	0.102727		654818	Smco3	single-pass membrane protein with coiled-coil domains 3	0.815753	2.17531	12.5863	0.00195792	0.0909071		chr2_17975664_mm9	chr2	18057821	18059048	-0.703208	7.06844	10.4062	0.00197525	0.146222		chr13_59247225_mm9	chr13	59290042	59295889	0	102637520	Gm34307	predicted gene, 34307	-0.351187	8.27273	8.20998	0.00916621	0.159901
77106	Tmem181a	transmembrane protein 181A	0.371412	4.70232	12.1013	0.00213218	0.102727		171283	Havcr1	hepatitis A virus cellular receptor 1	-1.81609	0.76989	12.4591	0.00196247	0.0909071		chr14_119109001_mm9	chr14	118948058	118948225	-4.55931	2.80187	10.426	0.00197753	0.146222		chr10_109914930_mm9	chr10	110312667	110314863	121649	109335	9230102K24Rik	RIKEN cDNA 9230102K24 gene	-0.460022	6.74058	8.20637	0.00917957	0.159901
12971	Crym	crystallin, mu	-1.98537	0.713721	11.921	0.00220851	0.105276		12974	Cs	citrate synthase	-0.275867	6.94776	12.5758	0.00196345	0.0909071		chr11_88029277_mm9	chr11	88107408	88107765	0.727614	6.40837	10.3981	0.00198272	0.146237		chr2_93231138_mm9	chr2	93220027	93222218	11675	639658	Gm13807	predicted gene 13807	0.493983	6.72073	8.19937	0.00920498	0.159939
18383	Tnfrsf11b	tumor necrosis factor receptor superfamily, member 11b (osteoprotegerin)	-1.31404	2.0257	12.006	0.0022093	0.105276		56449	Ybx3	Y box protein 3	-0.311	6.75627	12.5669	0.00196922	0.0909453		chr15_71911548_mm9	chr15	71951967	71953967	-2.50861	3.27282	10.3389	0.00200213	0.147298		chr16_22720140_mm9	chr16	22537793	22539850	61813	110197	Dgkg	diacylglycerol kinase, gamma	-0.630383	6.69406	8.1793	0.00927858	0.160656
319804	Glt1d1	glycosyltransferase 1 domain containing 1	-0.816211	3.37299	11.9949	0.00221212	0.105276		320604	Ccdc169	coiled-coil domain containing 169	0.518221	3.94736	12.4431	0.0020517	0.0945169		chr19_50947494_mm9	chr19	50860442	50862442	-1.18563	5.18274	10.361	0.00201776	0.148075		chr3_21723073_mm9	chr3	21876956	21879675	22022	319506	7530428D23Rik	RIKEN cDNA 7530428D23 gene	-0.457365	7.37605	8.17537	0.00929279	0.160656
54630	Prickle3	prickle planar cell polarity protein 3	1.20993	1.56943	12.0002	0.0022145	0.105276		243499	Lrrtm4	leucine rich repeat transmembrane neuronal 4	-0.402511	5.99851	12.37	0.00210211	0.096597		chr2_93361764_mm9	chr2	93350760	93353144	0.877149	6.19205	10.347	0.00203047	0.148636		chr3_35419152_mm9	chr3	35573291	35575037	76265	625963	Gm6639	predicted gene 6639	1.12839	4.43657	8.17266	0.00932114	0.160743
241447	Cers6	ceramide synthase 6	0.272981	6.6273	11.9896	0.00221589	0.105276		77630	Prdm8	PR domain containing 8	-0.464391	6.64385	12.4507	0.00213418	0.0978264		chr12_33066551_mm9	chr12	32432942	32433331	4.46537	2.48036	10.3166	0.00204605	0.149254		chr11_22545218_mm9	chr11	22593438	22595616	24947	100042827	Gm12052	predicted gene 12052	-0.579611	6.02421	8.13316	0.00945048	0.162186
53375	Mtx2	metaxin 2	0.288381	5.57189	11.9866	0.00221819	0.105276		69309	Slc16a13	solute carrier family 16 (monocarboxylic acid transporters), member 13	0.770162	3.06046	12.3069	0.002147	0.0981117		chr3_96029539_mm9	chr3	96131932	96133932	-0.922909	5.93483	10.3224	0.00205386	0.149254		chr6_94705896_mm9	chr6	94731440	94733440	54292	16206	Lrig1	leucine-rich repeats and immunoglobulin-like domains 1	1.08411	4.59906	8.13623	0.00945184	0.162186
26447	Poli	polymerase (DNA directed), iota	0.382821	5.21197	11.9603	0.00223845	0.105738		52589	Ncald	neurocalcin delta	-0.274387	8.96041	12.2943	0.00215575	0.0981117		chr13_98408793_mm9	chr13	97774308	97776384	2.11343	3.47433	10.3131	0.00205422	0.149254		chr10_13635929_mm9	chr10	13791524	13793561	36573	102634635	Gm32172	predicted gene, 32172	-0.744469	5.35018	8.11535	0.00951969	0.162315
56070	Tcerg1	transcription elongation regulator 1 (CA150)	0.22833	6.44737	11.9596	0.00223901	0.105738		93737	Pard6g	par-6 family cell polarity regulator gamma	-0.305942	6.51077	12.2892	0.00215943	0.0981117		chr4_66667785_mm9	chr4	66923911	66926065	3.14876	2.94571	10.2625	0.00207532	0.150306		chr6_120541428_mm9	chr6	120568335	120570335	17171	73505	1700072O05Rik	RIKEN cDNA 1700072O05 gene	0.641812	5.74624	8.10837	0.0095443	0.162315
54394	Crlf3	cytokine receptor-like factor 3	-0.232597	6.42902	11.9509	0.00224578	0.105796		69239	Pdzph1	PDZ and pleckstrin homology domains 1	-0.77213	3.63964	12.2862	0.00216176	0.0981117		chr8_34069711_mm9	chr8	33447826	33450709	-1.85738	4.24161	10.3545	0.00207896	0.150306		chr14_48531201_mm9	chr14	48147786	48150328	0	73961	4930447J18Rik	RIKEN cDNA 4930447J18 gene	0.692883	6.05314	8.0982	0.00958243	0.162315
320679	Samd12	sterile alpha motif domain containing 12	-0.386317	5.0554	11.9308	0.00226145	0.106272		15396	Hoxa11	homeobox A11	2.31392	-0.118687	11.7512	0.00217372	0.0984118		chr8_90911547_mm9	chr8	89113131	89115422	-1.52496	3.9997	10.2644	0.00211168	0.152272		chr2_148303950_mm9	chr2	148317676	148322463	32222	17064	Cd93	CD93 antigen	-0.424416	7.61203	8.09183	0.00960615	0.162315
114643	Oas1c	2'-5' oligoadenylate synthetase 1C	-1.03726	2.73958	11.92	0.00227078	0.106291		237320	Aldh8a1	aldehyde dehydrogenase 8 family, member A1	0.52853	3.70005	12.2531	0.00218572	0.0987121		chr2_30510331_mm9	chr2	30543806	30545841	-0.645004	7.35309	10.2579	0.00211654	0.152272		chr2_167458364_mm9	chr2	167475141	167475784	1217	66589	Ube2v1	ubiquitin-conjugating enzyme E2 variant 1	-0.606053	5.92754	8.09025	0.00961319	0.162315
11747	Anxa5	annexin A5	0.341037	6.36116	12.049	0.00227301	0.106291		16398	Itga2	integrin alpha 2	-0.347771	6.07048	12.2405	0.00219486	0.0987238		chr4_138191533_mm9	chr4	138361668	138364190	1.17857	4.67149	10.2419	0.00213307	0.152772		chr5_143584475_mm9	chr5	142806742	142810109	3326	231861	Tnrc18	trinucleotide repeat containing 18	-0.218435	10.9509	8.08923	0.00961596	0.162315
213068	Tmem71	transmembrane protein 71	-0.742065	3.63629	11.9027	0.0022837	0.10653		18073	Nid1	nidogen 1	0.401837	4.45203	12.238	0.00219673	0.0987238		chr5_75478565_mm9	chr5	75239270	75247132	-0.710042	7.03567	10.2372	0.0021371	0.152772		chr19_36971235_mm9	chr19	36873049	36875241	2173	74493	Tnks2	tankyrase, TRF1-interacting ankyrin-related ADP-ribose polymerase 2	0.605768	6.04306	8.08731	0.00962408	0.162315
109151	Chd9	chromodomain helicase DNA binding protein 9	0.315752	6.08534	11.8791	0.00230232	0.107137		20474	Six4	sine oculis-related homeobox 4	0.376342	5.90019	12.2176	0.00221174	0.0990731		chr14_34696515_mm9	chr14	33604170	33606402	4.72315	2.66567	10.2521	0.00213915	0.152772		chr11_20360400_mm9	chr11	20409271	20411710	81457	58172	Sertad2	SERTA domain containing 2	0.43775	8.16577	8.05836	0.00973492	0.163278
270162	Elmod1	ELMO/CED-12 domain containing 1	-0.797357	4.27952	12.6803	0.00232297	0.107759		140723	Cacng5	calcium channel, voltage-dependent, gamma subunit 5	-0.446845	5.77482	12.2128	0.00221528	0.0990731		chr17_66833525_mm9	chr17	66790180	66792180	-1.05162	5.39324	10.2177	0.00215691	0.153328		chr5_145318389_mm9	chr5	144494288	144494398	1	53324	Nptx2	neuronal pentraxin 2	-4.11722	2.38964	7.91993	0.00975399	0.163278
320878	Mical2	microtubule associated monooxygenase, calponin and LIM domain containing 2	-0.264448	6.77452	11.8431	0.00233128	0.107759		70717	Medag	mesenteric estrogen dependent adipogenesis	0.447349	3.90155	12.2004	0.00222456	0.0992468		chr3_40340324_mm9	chr3	40494519	40496584	1.45709	4.09791	10.2188	0.00215741	0.153328		chr10_62705560_mm9	chr10	63078555	63078576	0	641387	1700120B22Rik	RIKEN cDNA 1700120B22 gene	2.93714	2.79495	7.85985	0.00979038	0.163278
17865	Mybl2	myeloblastosis oncogene-like 2	-0.213096	6.57075	11.8407	0.00233325	0.107759		12522	Cd83	CD83 antigen	0.782573	3.03233	12.1861	0.00223546	0.0994055		chr13_111698015_mm9	chr13	111043339	111045343	0.907755	5.52635	10.1698	0.00220559	0.156005		chr14_75411011_mm9	chr14	75247684	75249684	3784	271221	Rubcnl	RUN and cysteine rich domain containing beclin 1 interacting protein like	0.725981	5.6663	8.03859	0.00981329	0.163278
11695	Alx4	aristaless-like homeobox 4	0.73182	4.05366	12.1554	0.00234191	0.107759		100039796	Tgtp2	T cell specific GTPase 2	3.23656	-0.291778	11.8779	0.00223894	0.0994055		chr13_113372070_mm9	chr13	112718196	112719471	3.22408	2.92248	10.1318	0.00220952	0.156005		chr13_65379242_mm9	chr13	65425502	65425668	1001	170936	Zfp369	zinc finger protein 369	1.29883	4.22022	8.04122	0.00983057	0.163278
20324	Cavin2	caveolae associated 2	0.572688	3.58334	11.825	0.00234611	0.107759		17207	Mcf2l	mcf.2 transforming sequence-like	0.362267	7.41686	12.1693	0.00224774	0.0994055		chr2_11369583_mm9	chr2	11451429	11454105	-1.27457	4.91637	10.1652	0.00221106	0.156005		chr17_25806020_mm9	chr17	25886381	25889478	1	76483	Lmf1	lipase maturation factor 1	-0.389387	7.9225	8.03159	0.00983938	0.163278
69710	Arap1	ArfGAP with RhoGAP domain, ankyrin repeat and PH domain 1	0.238721	6.23327	11.8206	0.00234958	0.107759		72061	Aopep	aminopeptidase O	0.272951	8.34663	12.1527	0.00226026	0.0994055		chr7_37475865_mm9	chr7	36388880	36391663	-1.34398	4.49719	10.1574	0.00221956	0.156228		chr14_58017431_mm9	chr14	57636940	57636999	1001	68631	Cryl1	crystallin, lambda 1	2.3803	2.76569	7.80573	0.00986115	0.163278
67177	Cdt1	chromatin licensing and DNA replication factor 1	-0.189947	6.84903	11.7767	0.00238574	0.108913		382543	Ankfn1	ankyrin-repeat and fibronectin type III domain containing 1	-0.401078	4.98582	12.1504	0.00226209	0.0994055		chr18_69982734_mm9	chr18	69955055	69957247	-1.06023	5.15383	10.1469	0.00222963	0.156561		chr3_107061547_mm9	chr3	107167358	107167650	18525	68576	Lamtor5	late endosomal/lysosomal adaptor, MAPK and MTOR activator 5	2.18309	2.87104	7.84807	0.00988285	0.163278
23961	Oas1b	2'-5' oligoadenylate synthetase 1B	-1.03891	2.71452	11.7773	0.00238617	0.108913		239318	Plcxd3	phosphatidylinositol-specific phospholipase C, X domain containing 3	-0.689653	4.37894	12.1492	0.002263	0.0994055		chr4_114769073_mm9	chr4	114952586	114954745	0.679218	6.77237	10.126	0.0022511	0.15769		chr13_51409972_mm9	chr13	51467768	51469768	92887	13610	S1pr3	sphingosine-1-phosphate receptor 3	0.769278	5.25288	8.01841	0.00989419	0.163278
17196	Mbp	myelin basic protein	-0.507914	4.08941	11.7567	0.00240252	0.109398		76279	Cyp2d26	cytochrome P450, family 2, subfamily d, polypeptide 26	1.32545	0.824633	12.1658	0.00226598	0.0994055		chr3_86877241_mm9	chr3	86979503	86981749	0.661745	6.99325	10.103	0.00227545	0.159016		chr17_48913554_mm9	chr17	49082823	49084778	154833	70530	Lrfn2	leucine rich repeat and fibronectin type III domain containing 2	1.13072	4.32227	8.01631	0.0099256	0.163405
209047	Gipc3	GIPC PDZ domain containing family, member 3	-0.598828	4.36766	11.7485	0.00240939	0.10945		68735	Mrps18c	mitochondrial ribosomal protein S18C	-0.910999	2.31866	12.1392	0.0022724	0.0994498		chr2_18687976_mm9	chr2	18769861	18770914	-0.784986	6.2179	10.0822	0.00229783	0.159847		chr9_22930942_mm9	chr9	23035718	23039870	94503	73230	Bmper	BMP-binding endothelial regulator	0.585079	6.01602	7.98025	0.0100438	0.164794
11553	Adra2c	adrenergic receptor, alpha 2c	0.864685	3.02563	11.7248	0.00242964	0.109979		15398	Hoxa13	homeobox A13	1.37432	0.420324	12.1284	0.00228377	0.0997103		chr13_32888852_mm9	chr13	32981809	32982053	-4.58764	2.56453	10.0576	0.00231025	0.159847		chr2_132433304_mm9	chr2	132448568	132450512	0	767814	AU019990	expressed sequence AU019990	-0.496184	6.64697	7.9767	0.0100577	0.164794
71820	Dync2i2	dynein 2 intermediate chain 2	-0.475151	4.04222	11.721	0.00243257	0.109979		20388	Sftpb	surfactant associated protein B	-0.742963	2.78139	12.1072	0.00229572	0.0999943		chr1_192956214_mm9	chr1	190863501	190865563	-1.32439	4.57022	10.0711	0.00231092	0.159847		chr18_61769638_mm9	chr18	61741530	61744450	16231	102639254	Gm35607	predicted gene, 35607	0.467463	6.95843	7.94858	0.0101713	0.16626
18389	Oprl1	opioid receptor-like 1	0.845021	3.25896	11.7072	0.00244448	0.110256		381319	Batf3	basic leucine zipper transcription factor, ATF-like 3	-0.604374	3.67164	12.0862	0.00231145	0.100384		chr3_151420190_mm9	chr3	151461808	151463919	2.30805	3.25438	10.0468	0.00231214	0.159847		chr9_40479835_mm9	chr9	40582189	40584077	13239	71566	Clmp	CXADR-like membrane protein	-0.764191	5.09242	7.93568	0.010229	0.166365
68995	Mcts1	malignant T cell amplified sequence 1	-0.489707	4.48228	11.6903	0.00245878	0.110436		241431	Xirp2	xin actin-binding repeat containing 2	-0.534862	3.89946	12.0808	0.00231559	0.100384		chr14_8794515_mm9	chr14	14506704	14508838	-0.650273	7.36316	10.0666	0.00231465	0.159847		chr10_70229723_mm9	chr10	70601940	70603849	100623	75189	4930533K18Rik	RIKEN cDNA 4930533K18 gene	-0.969694	5.0359	7.9356	0.010233	0.166365
103172	Chchd10	coiled-coil-helix-coiled-coil-helix domain containing 10	0.512113	3.83065	11.6883	0.00246056	0.110436		12606	Cebpa	CCAAT/enhancer binding protein alpha	0.492145	3.92169	12.0628	0.00232964	0.100755		chr3_8642380_mm9	chr3	8706243	8708638	-1.38589	4.73697	10.0591	0.00232382	0.160103		chr10_67429456_mm9	chr10	67801098	67803425	0	75067	4930521O17Rik	RIKEN cDNA 4930521O17 gene	-0.317524	8.32636	7.92346	0.010274	0.166365
210719	Mkx	mohawk homeobox	0.429565	5.54771	11.9627	0.00246584	0.110436		17702	Msx2	msh homeobox 2	2.35103	0.306282	11.8765	0.00236918	0.102042		chr7_31242694_mm9	chr7	30157940	30158483	-1.41711	4.19409	10.0377	0.00234785	0.161379		chr14_49329901_mm9	chr14	48946277	48949116	0	606497	Otx2os1	orthodenticle homeobox 2 opposite strand 1	0.388326	7.94364	7.91535	0.0103074	0.166365
239405	Rspo2	R-spondin 2	-1.0818	3.31838	12.2289	0.00250526	0.111859		217830	Dglucy	D-glutamate cyclase	0.306276	5.95531	11.9989	0.00238019	0.102042		chr17_8263338_mm9	chr17	8288305	8290305	-0.856793	5.87727	9.97261	0.00241902	0.165881		chr4_153332703_mm9	chr4	154041814	154043047	0	97159	A430005L14Rik	RIKEN cDNA A430005L14 gene	0.29211	9.05607	7.91516	0.0103081	0.166365
234396	Ankle1	ankyrin repeat and LEM domain containing 1	-0.25159	6.71879	11.632	0.00250935	0.111859		230649	Atpaf1	ATP synthase mitochondrial F1 complex assembly factor 1	0.401224	4.71624	11.9962	0.00238241	0.102042		chr2_131717084_mm9	chr2	131730905	131735632	0.643956	7.23128	9.94808	0.00244697	0.167101		chr19_46413948_mm9	chr19	46328099	46330118	1001	67116	Cuedc2	CUE domain containing 2	0.575086	7.51628	8.05488	0.0103303	0.166365
18491	Pappa	pregnancy-associated plasma protein A	-0.595041	4.49165	11.6212	0.00251893	0.112025		20512	Slc1a3	solute carrier family 1 (glial high affinity glutamate transporter), member 3	-0.319922	8.4385	11.991	0.0023866	0.102042		chr8_78776272_mm9	chr8	76977904	76980098	-2.20785	3.20441	9.91931	0.00244822	0.167101		chr9_99698951_mm9	chr9	99680801	99682801	73359	20669	Sox14	SRY (sex determining region Y)-box 14	-0.420979	7.20472	7.90012	0.0103707	0.166365
17681	Msc	musculin	-0.613287	3.79552	11.5877	0.00254871	0.112735		666173	Vps13b	vacuolar protein sorting 13B	-0.284963	7.15782	11.9811	0.00239456	0.102042		chr3_136720720_mm9	chr3	136761374	136765660	0.967914	5.58117	9.93634	0.00246064	0.167558		chr18_90749298_mm9	chr18	90596672	90598993	0	108168395	Gm45871	predicted gene 45871	0.447921	7.20944	7.90011	0.0103707	0.166365
217430	Slc66a3	solute carrier family 66 member 3	0.371089	5.95382	11.6682	0.00254935	0.112735		219151	Scara3	scavenger receptor class A, member 3	0.496411	3.68265	11.9798	0.00239576	0.102042		chr1_153009309_mm9	chr1	151036930	151038930	3.28657	2.73666	9.87984	0.00247407	0.168082		chr6_145916465_mm9	chr6	145912913	145915130	1963	16651	Sspn	sarcospan	0.933645	5.42587	7.88414	0.0104393	0.166581
140546	Eri3	exoribonuclease 3	0.307182	5.92305	11.5766	0.00255858	0.112735		231147	Sh3tc1	SH3 domain and tetratricopeptide repeats 1	0.34526	5.61726	11.9739	0.00240037	0.102042		chr6_31877583_mm9	chr6	31903518	31905518	-1.78693	4.067	9.91493	0.00247998	0.168093		chr5_136270162_mm9	chr5	135821980	135824284	2741	17448	Mdh2	malate dehydrogenase 2, NAD (mitochondrial)	0.472824	7.57739	7.88169	0.0104476	0.166581
621893	H2ac21	H2A clustered histone 21	-0.276453	5.99475	11.5761	0.00255902	0.112735		244864	Layn	layilin	0.415456	4.63315	11.9697	0.00240379	0.102042		chr5_106635082_mm9	chr5	106352867	106354991	-1.5074	4.39513	9.90405	0.00249906	0.168995		chr8_96957953_mm9	chr8	95159654	95161719	0	320377	9330175E14Rik	RIKEN cDNA 9330175E14 gene	0.464535	7.25542	7.87956	0.0104566	0.166581
15425	Hoxc6	homeobox C6	1.90556	0.383014	11.4904	0.00256444	0.112735		231589	Vmn2r13	vomeronasal 2, receptor 13	-2.60229	-0.0935586	11.4648	0.00241902	0.102143		chr14_104966958_mm9	chr14	104804177	104806177	-1.70426	4.25928	9.88753	0.00251752	0.169852		chr7_79919465_mm9	chr7	72423278	72425377	124181	100042880	Rpl17-ps10	ribosomal protein L17, pseudogene 10	-0.657419	5.6746	7.82971	0.0106699	0.169274
11727	Ang	angiogenin, ribonuclease, RNase A family, 5	-0.365968	5.39854	11.5571	0.0025761	0.112987		78688	Nol3	nucleolar protein 3 (apoptosis repressor with CARD domain)	-0.547144	3.70292	11.9505	0.00241951	0.102143		chr11_64081382_mm9	chr11	64157565	64159847	1.22714	4.7186	9.87143	0.00253742	0.170743		chr7_59004943_mm9	chr7	51398170	51400107	77297	140919	Slc17a6	solute carrier family 17 (sodium-dependent inorganic phosphate cotransporter), member 6	-0.650736	6.88931	7.82807	0.0106754	0.169274
12405	Cbln2	cerebellin 2 precursor protein	-0.601937	4.03745	11.5501	0.00258252	0.113009		27057	Ncoa4	nuclear receptor coactivator 4	0.359689	5.25498	11.9463	0.00242284	0.102143		chr8_80944264_mm9	chr8	79145841	79148148	0.901628	5.83022	9.86675	0.0025424	0.170743		chr6_55345950_mm9	chr6	55371217	55374286	0	330324	6430584L05Rik	RIKEN cDNA 6430584L05 gene	-0.426452	6.87649	7.81895	0.0107146	0.169274
12870	Cp	ceruloplasmin	0.4813	4.15768	11.5406	0.00259112	0.113126		66839	Dele1	DAP3 binding cell death enhancer 1	0.384075	5.08617	11.936	0.00243134	0.102266		chr16_91300590_mm9	chr16	91096212	91097313	-0.858927	6.0711	9.86044	0.00254995	0.170814		chr8_10761058_mm9	chr8	10810078	10812145	108278	320014	B930025P03Rik	RIKEN cDNA B930025P03 gene	0.283934	8.88537	7.81676	0.0107238	0.169274
21345	Tagln	transgelin	0.520879	4.16583	11.4916	0.00263609	0.114826		320091	Ano4	anoctamin 4	-0.415937	5.18704	11.9278	0.00243804	0.102314		chr7_29273236_mm9	chr7	28186540	28188745	-1.30615	4.58193	9.8571	0.00255512	0.170814		chr14_26010272_mm9	chr14	25190321	25192246	46657	75862	4930572O13Rik	RIKEN cDNA 4930572O13 gene	1.11314	4.27487	7.79977	0.0108257	0.170493
110880	Scn4a	sodium channel, voltage-gated, type IV, alpha	0.5319	4.03086	11.4769	0.00264977	0.115107		16522	Kcnj6	potassium inwardly-rectifying channel, subfamily J, member 6	-0.38828	5.20111	11.9125	0.00245068	0.102404		chr5_20253992_mm9	chr5	20951779	20954566	-1.0665	5.52562	9.83846	0.00257665	0.171486		chr10_83390374_mm9	chr10	83762543	83764543	107882	102637349	Gm34184	predicted gene, 34184	2.83624	3.12462	7.60008	0.0108801	0.170959
100048658	Ddx43	DEAD box helicase 43	-0.838227	2.58478	11.4729	0.00265459	0.115107		15277	Hk2	hexokinase 2	-0.387087	6.46287	11.9079	0.0024545	0.102404		chr13_72483785_mm9	chr13	72493001	72495912	-2.73151	3.24478	9.79953	0.00257689	0.171486		chr9_122929684_mm9	chr9	122849169	122849391	0	100126228	Gm9856	predicted gene 9856	-1.00428	4.8678	7.76725	0.0109552	0.171585
279706	Nup62cl	nucleoporin 62 C-terminal like	-1.03306	2.48656	11.4629	0.00266469	0.115283		68628	Fbxw9	F-box and WD-40 domain protein 9	-0.447828	4.29144	11.9051	0.0024569	0.102404		chr4_142470294_mm9	chr4	142605961	142607961	1.29995	4.58215	9.81751	0.00260313	0.17284		chr16_26106533_mm9	chr16	25925563	25925635	1001	210530	P3h2	prolyl 3-hydroxylase 2	-4.1798	2.64298	7.85278	0.010981	0.171585
319767	Atp10b	ATPase, class V, type 10B	-4.92047	-0.307684	11.2914	0.00273316	0.117977		238161	Akap6	A kinase anchor protein 6	-0.240016	8.8646	11.8727	0.00248388	0.103295		chr4_155213487_mm9	chr4	155921573	155923137	0.646241	7.43587	9.78562	0.00264131	0.174613		chr17_91851872_mm9	chr17	91758347	91761541	358127	18189	Nrxn1	neurexin I	-1.13032	4.61016	7.75957	0.0109946	0.171585
18133	Ccn3	cellular communication network factor 3	-0.894825	2.85946	11.3439	0.00277765	0.119345		15239	Hgs	HGF-regulated tyrosine kinase substrate	-0.30241	6.46222	11.8451	0.00250725	0.104002		chr18_67405876_mm9	chr18	67379901	67380293	-2.24332	3.48197	9.76262	0.00264235	0.174613		chr1_180206029_mm9	chr1	178102891	178104463	0	75164	4930527J03Rik	RIKEN cDNA 4930527J03 gene	0.314289	8.0142	7.74741	0.011028	0.171718
117903916	Naa12	N(alpha)-acetyltransferase 12, NatA catalytic subunit	-0.256887	6.25978	11.3359	0.00278483	0.119345		110821	Pcca	propionyl-Coenzyme A carboxylase, alpha polypeptide	-0.277147	7.7886	11.8392	0.00251221	0.104002		chr8_106094804_mm9	chr8	104296517	104298556	-4.58021	2.60591	9.77982	0.00264773	0.174613		chr2_33521598_mm9	chr2	33554769	33556769	19095	100504399	C130021I20Rik	Riken cDNA C130021I20 gene	1.12849	4.34166	7.73818	0.0110918	0.171987
27366	Txnl4a	thioredoxin-like 4A	-0.256887	6.25978	11.3359	0.00278483	0.119345		70362	Actl10	actin-like 10	-0.592427	3.56528	11.7854	0.00255875	0.105653		chr14_24906094_mm9	chr14	24135940	24137940	1.78542	3.60851	9.75648	0.00267631	0.17568		chr5_135048314_mm9	chr5	134600187	134602184	0	102465708	Mir7228	microRNA 7228	-0.395367	7.68886	7.73239	0.0110951	0.171987
19281	Ptprt	protein tyrosine phosphatase receptor type T	0.294622	6.33661	11.3275	0.00279314	0.119345		212706	N4bp3	NEDD4 binding protein 3	-0.340285	5.88346	11.7791	0.00256404	0.105653		chr3_137689453_mm9	chr3	137731250	137733250	1.07352	5.07212	9.75467	0.00268053	0.17568		chr19_56045205_mm9	chr19	55957519	55959791	35433	21416	Tcf7l2	transcription factor 7 like 2, T cell specific, HMG box	0.455697	7.35871	7.72229	0.0111405	0.172304
18761	Prkcq	protein kinase C, theta	-0.257444	5.96369	11.3245	0.00279612	0.119345		20429	Shox2	SHOX homeobox 2	0.860808	2.35959	11.7686	0.00257423	0.105653		chr2_173161458_mm9	chr2	173176631	173178870	1.16701	5.90383	10.7252	0.00268191	0.17568		chr19_36763509_mm9	chr19	36665318	36667332	0	668215	Hectd2os	Hectd2, opposite strand	-0.573826	7.24138	7.7005	0.0112393	0.173442
69769	Tnfaip8l2	tumor necrosis factor, alpha-induced protein 8-like 2	-0.615517	3.17445	11.282	0.0028389	0.1209		16772	Lama1	laminin, alpha 1	-0.871489	4.01049	12.3369	0.00258295	0.105653		chr6_66985151_mm9	chr6	67010605	67012080	0.854943	5.74835	9.74628	0.00269084	0.175872		chr2_166086943_mm9	chr2	166102828	166104828	11001	670775	Gm11468	predicted gene 11468	0.781742	5.4506	7.67326	0.011366	0.175006
14401	Gabrb2	gamma-aminobutyric acid type A receptor subunit beta 2	-0.959999	4.49373	13.4653	0.00286265	0.121522		66625	Pnisr	PNN interacting serine/arginine-rich	0.551963	3.872	11.7573	0.00258317	0.105653		chr1_191455977_mm9	chr1	189362859	189365731	-1.23496	4.61974	9.73442	0.00270704	0.176105		chr7_69022717_mm9	chr7	61526560	61528391	0	319893	A230057D06Rik	RIKEN cDNA A230057D06 gene	0.556265	6.05575	7.6646	0.0114044	0.175207
15277	Hk2	hexokinase 2	-0.235447	6.66481	11.2546	0.00286624	0.121522		244954	Prss35	serine protease 35	0.65799	3.58512	11.7483	0.00259116	0.105653		chr2_128329170_mm9	chr2	128344354	128346354	2.05949	3.34556	9.71809	0.00271502	0.176105		chr12_113984742_mm9	chr12	112713022	112714739	1	217882	Cep170b	centrosomal protein 170B	0.490105	7.12787	7.64832	0.0114794	0.175938
15220	Foxq1	forkhead box Q1	0.487326	4.94657	11.1843	0.00293866	0.123856		320116	Fndc9	fibronectin type III domain containing 9	-1.66238	0.919179	11.6901	0.00259233	0.105653		chr5_64551609_mm9	chr5	64315851	64316308	-0.969089	5.82564	9.7265	0.00271614	0.176105		chr10_42311572_mm9	chr10	42466653	42468653	4835	102636808	Gm38491	predicted gene, 38491	-0.32353	8.0537	7.64322	0.0115031	0.175938
75563	Dnali1	dynein, axonemal, light intermediate polypeptide 1	-0.390662	5.09512	11.1837	0.00293936	0.123856		13840	Epha6	Eph receptor A6	-0.393064	5.42365	11.7366	0.00260131	0.105679		chr14_106410971_mm9	chr14	106247645	106250732	-1.04376	5.28805	9.72443	0.00271905	0.176105		chr11_112962842_mm9	chr11	112991278	112993278	0	72386	2610035D17Rik	RIKEN cDNA 2610035D17 gene	1.12723	4.97289	7.62426	0.0115987	0.176974
68556	Uckl1	uridine-cytidine kinase 1-like 1	-0.298182	5.8523	11.1823	0.00294075	0.123856		108153	Adamts7	ADAM metallopeptidase with thrombospondin type 1 motif 7	0.319447	6.66278	11.7243	0.00261222	0.105679		chr10_87967401_mm9	chr10	88340832	88341518	-2.62262	3.27449	9.68386	0.00272449	0.176105		chr9_49770510_mm9	chr9	49872327	49874903	162106	17967	Ncam1	neural cell adhesion molecule 1	-0.473333	6.53695	7.61794	0.0116221	0.176974
320538	Ubn2	ubinuclein 2	0.171268	7.23292	11.1558	0.00296863	0.124754		56323	Dnajb5	DnaJ heat shock protein family (Hsp40) member B5	0.284891	7.45708	11.722	0.00261426	0.105679		chr7_118439806_mm9	chr7	110893424	110897574	-2.27783	3.3508	9.68927	0.00273288	0.176259		chr18_63656046_mm9	chr18	63628133	63630183	107884	667742	Piezo2	piezo-type mechanosensitive ion channel component 2	-0.43026	6.84552	7.61204	0.0116498	0.177005
20360	Sema6c	sema domain, transmembrane domain (TM), and cytoplasmic domain, (semaphorin) 6C	-0.234652	6.90132	11.129	0.00299707	0.125673		140630	Ube4a	ubiquitination factor E4A	-0.33025	5.51281	11.7201	0.00261595	0.105679		chrX_74606275_mm9	chrX	76403542	76405542	1.84153	3.46665	9.69593	0.00275068	0.177017		chr9_94440425_mm9	chr9	94421134	94421693	1001	68861	Dipk2a	divergent protein kinase domain 2A	-0.604049	6.29761	7.60261	0.011695	0.177302
68375	Ndufa8	NADH:ubiquinone oxidoreductase subunit A8	0.236005	6.47868	11.1198	0.0030069	0.125809		11877	Arvcf	armadillo repeat gene deleted in velocardiofacial syndrome	-0.267488	7.70805	11.7008	0.00263316	0.106134		chr2_162812187_mm9	chr2	162827290	162828401	1.12013	4.93188	9.69084	0.00276262	0.177034		chr4_54344826_mm9	chr4	54330871	54333129	468854	52076	Tmem38b	transmembrane protein 38B	-0.633569	6.70359	7.59194	0.0117455	0.177652
228731	Nkx2-4	NK2 homeobox 4	0.997954	2.11989	11.0831	0.00304862	0.127275		55961	Slc13a1	solute carrier family 13 (sodium/sulfate symporters), member 1	-0.871417	2.46795	11.691	0.00264356	0.106134		chr7_119366581_mm9	chr7	111821269	111823280	-0.633772	7.38069	9.6901	0.00276305	0.177034		chr14_118722297_mm9	chr14	118559447	118561447	41844	73306	1700044C05Rik	RIKEN cDNA 1700044C05 gene	-0.438245	7.93327	7.58682	0.0117696	0.177652
56370	Tagln3	transgelin 3	1.04066	4.02041	13.0785	0.00305815	0.127394		17962	Nat3	N-acetyltransferase 3	0.815985	2.25979	11.6896	0.00264455	0.106134		chr2_101723399_mm9	chr2	101714372	101714642	-3.02767	3.07774	9.65215	0.00277245	0.177239		chr13_98534015_mm9	chr13	97899330	97901501	1860	111365222	Rps18-ps4	ribosomal protein S18, pseudogene 4	-0.393302	7.54027	7.57405	0.011831	0.178188
57339	Jph1	junctophilin 1	0.926447	4.72144	13.7244	0.00307584	0.127852		244595	Ces1a	carboxylesterase 1A	0.942236	1.59085	11.6697	0.0026664	0.106778		chr5_84297997_mm9	chr5	84015378	84018283	1.6516	3.98359	9.67782	0.00277835	0.177239		chr18_20768659_mm9	chr18	20742167	20743979	0	102633478	Gm16090	predicted gene 16090	-0.42528	7.15123	7.54014	0.0119956	0.180274
76187	Adhfe1	alcohol dehydrogenase, iron containing, 1	-0.22358	6.33485	11.0151	0.00312142	0.129083		20591	Kdm5c	lysine demethylase 5C	0.491357	5.18153	11.6531	0.0026764	0.106826		chr16_92850763_mm9	chr16	92646391	92648422	2.27821	3.3553	9.6503	0.00278658	0.177378		chr4_89136748_mm9	chr4	89356772	89359011	0	102633081	Gm12610	predicted gene 12610	0.393075	7.05191	7.53434	0.0120241	0.180309
381476	Stpg2	sperm tail PG rich repeat containing 2	-1.00019	2.81226	11.0129	0.0031248	0.129083		74770	Hhatl	hedgehog acyltransferase-like	0.688809	3.06001	11.6504	0.00267921	0.106826		chr19_44483223_mm9	chr19	44397533	44398178	-1.2091	4.89697	9.64581	0.00282244	0.178423		chr9_47971003_mm9	chr9	48073158	48074528	154777	78252	Nxpe2	neurexophilin and PC-esterase domain family, member 2	0.52378	6.59976	7.515	0.0121195	0.181346
237360	Adamts14	ADAM metallopeptidase with thrombospondin type 1 motif 14	-0.245924	6.56619	11.0112	0.00312576	0.129083		212167	Gsap	gamma-secretase activating protein	0.328834	7.16845	11.6293	0.0026982	0.10735		chr4_133574943_mm9	chr4	133747127	133748507	-0.988926	5.32974	9.64261	0.00282599	0.178423		chr7_138062162_mm9	chr7	130519655	130521655	4432	101476	Plekha1	pleckstrin homology domain containing, family A (phosphoinositide binding specific) member 1	1.45798	4.00969	7.48663	0.0123004	0.182551
30805	Slc22a4	solute carrier family 22 (organic cation transporter), member 4	0.521297	4.28451	10.951	0.00319399	0.131616		170711	Otud7a	OTU domain containing 7A	-0.322128	6.64859	11.6123	0.00271397	0.107646		chr17_34529365_mm9	chr17	34610324	34612464	-1.15276	4.88223	9.64097	0.00282882	0.178423		chr4_22762126_mm9	chr4	22834708	22836822	0	69984	Gm42262	predicted gene, 42262	-0.512993	7.46651	7.47646	0.0123115	0.182551
107522	Ece2	endothelin converting enzyme 2	-0.422417	4.79151	10.9449	0.00320091	0.131617		215303	Camk1g	calcium/calmodulin-dependent protein kinase I gamma	0.341314	6.30968	11.6086	0.00271735	0.107646		chr3_130461109_mm9	chr3	130550266	130553415	-0.784335	6.2499	9.6357	0.00283503	0.178423		chr6_144887250_mm9	chr6	144883372	144885541	54021	12035	Bcat1	branched chain aminotransferase 1, cytosolic	-1.63658	3.46347	7.44006	0.0123232	0.182551
18028	Nfib	nuclear factor I/B	-0.169035	7.53336	10.9181	0.00323184	0.132521		16764	Aff3	AF4/FMR2 family, member 3	0.265339	7.89858	11.5534	0.00276922	0.108934		chr2_151461395_mm9	chr2	151476578	151478580	1.24124	4.66868	9.63388	0.00283835	0.178423		chr18_4292226_mm9	chr18	4291410	4293296	38032	26410	Map3k8	mitogen-activated protein kinase kinase kinase 8	0.699169	5.45344	7.474	0.0123258	0.182551
73121	Rflna	refilin A	0.814523	5.72003	14.8428	0.0032368	0.132521		102747	Lrrc49	leucine rich repeat containing 49	0.398939	6.92176	11.5505	0.00277196	0.108934		chr5_73660225_mm9	chr5	73425329	73427329	1.58972	3.84675	9.63053	0.0028438	0.178423		chr1_41612388_mm9	chr1	41593246	41596265	20776	105243912	Gm39631	predicted gene, 39631	-0.641622	5.81301	7.47257	0.0123324	0.182551
23887	Ggt5	gamma-glutamyltransferase 5	0.67608	3.41406	10.887	0.00326833	0.13336		66559	Metap1d	methionyl aminopeptidase type 1D (mitochondrial)	0.358038	5.447	11.544	0.00277817	0.108934		chr10_111273563_mm9	chr10	111671371	111673453	-1.17634	4.79866	9.62842	0.00284566	0.178423		chrX_58149096_mm9	chrX	59938458	59939064	0	102631518	Gm14662	predicted gene 14662	-0.512453	6.79017	7.46468	0.0123712	0.182733
19016	Pparg	peroxisome proliferator activated receptor gamma	0.329255	5.63552	10.877	0.00327995	0.13336		11430	Acox1	acyl-Coenzyme A oxidase 1, palmitoyl	-0.283019	6.62877	11.5434	0.00277865	0.108934		chr9_32643576_mm9	chr9	32745612	32748963	0.951184	5.23374	9.60235	0.00288028	0.180209		chr12_15824533_mm9	chr12	15867858	15868327	1001	217410	Trib2	tribbles pseudokinase 2	-0.816302	4.80864	7.43925	0.0125126	0.184427
100135657	Rhox3e	reproductive homeobox 3E	-4.41466	-0.307325	10.991	0.00328432	0.13336		238057	Gdf7	growth differentiation factor 7	0.620836	2.8351	11.543	0.0027795	0.108934		chr5_29794826_mm9	chr5	29672199	29674370	0.7604	6.08362	9.5855	0.00290315	0.181193		chr14_77087873_mm9	chr14	76924588	76926620	41	73272	1700108F19Rik	RIKEN cDNA 1700108F19 gene	0.493238	6.87124	7.41691	0.0126155	0.185145
53419	Corin	corin, serine peptidase	-0.974261	2.45449	10.8743	0.00328574	0.13336		15371	Hmx1	H6 homeobox 1	0.59625	2.97429	11.5261	0.0027956	0.109012		chr8_120389155_mm9	chr8	118590905	118593084	1.08602	4.88136	9.58169	0.00290885	0.181193		chr9_121621063_mm9	chr9	121541987	121542146	1	26901	Ss18l2	SS18, nBAF chromatin remodeling complex subunit like 2	2.82471	2.6883	7.28187	0.0126297	0.185145
235048	Zfp599	zinc finger protein 599	0.397341	5.32667	10.8621	0.0032975	0.13336		69538	Antxr1	anthrax toxin receptor 1	0.274985	7.43612	11.5182	0.0028028	0.109012		chr18_62104670_mm9	chr18	62077078	62079096	-1.57837	4.15634	9.57732	0.00291458	0.181193		chr2_19475421_mm9	chr2	19557687	19559971	0	70909	4921504E06Rik	RIKEN cDNA 4921504E06 gene	0.361101	7.66512	7.41179	0.0126418	0.185145
97122	H4c14	H4 clustered histone 14	-0.204138	6.55907	10.8607	0.00329921	0.13336		68936	Smim11	small integral membrane protein 11	0.378701	4.90356	11.5128	0.00280799	0.109012		chr4_135666528_mm9	chr4	135836924	135838924	-0.698818	6.77175	9.57096	0.00292316	0.181302		chr8_28317071_mm9	chr8	27695594	27697668	3020	76615	Got1l1	glutamic-oxaloacetic transaminase 1-like 1	-0.383171	7.32083	7.40012	0.0127025	0.185256
12724	Clcn2	chloride channel, voltage-sensitive 2	-0.189003	6.78138	10.852	0.00330953	0.133494		67483	Cfap95	cilia and flagella associated protein 95	0.411693	4.28732	11.5097	0.00281107	0.109012		chr2_19831720_mm9	chr2	19913630	19916178	-1.06891	5.31312	9.56271	0.00293486	0.181302		chr12_48265014_mm9	chr12	47208810	47212573	343261	664883	Nova1	NOVA alternative splicing regulator 1	-0.348975	8.73826	7.39998	0.0127031	0.185256
64293	Stk32b	serine/threonine kinase 32B	-0.883667	2.78203	10.8393	0.00332547	0.133854		108037	Shmt2	serine hydroxymethyltransferase 2 (mitochondrial)	-0.426917	4.44899	11.5096	0.00281115	0.109012		chr3_144075019_mm9	chr3	144115933	144119699	-0.752741	6.2646	9.56251	0.00293491	0.181302		chr8_91019386_mm9	chr8	89221184	89223182	23018	102638649	Gm35162	predicted gene, 35162	0.466052	6.656	7.38312	0.0127917	0.186154
72749	Tonsl	tonsoku-like, DNA repair protein	-0.266775	5.92676	10.8293	0.00333664	0.134021		243743	Plxna4	plexin A4	-0.348017	7.30849	11.4916	0.0028285	0.109454		chr4_144539768_mm9	chr4	144675384	144677486	1.08933	5.03157	9.55321	0.00294818	0.181365		chr3_146001121_mm9	chr3	146042977	146044977	27932	100038607	Gm10636	predicted gene 10636	0.471948	6.41412	7.37497	0.0128347	0.186386
76829	Dok5	docking protein 5	0.325059	5.73958	10.7824	0.00339364	0.136024		26886	Cenph	centromere protein H	-0.536328	4.22597	11.4695	0.0028501	0.10961		chr9_52400060_mm9	chr9	52501668	52504843	-1.16709	6.06874	10.1489	0.00294833	0.181365		chr11_82202426_mm9	chr11	82277573	82278744	1001	270893	Tmem132e	transmembrane protein 132E	0.765948	6.60421	7.59112	0.0128621	0.186392
231503	Tmem150c	transmembrane protein 150C	-0.419103	4.82217	10.7613	0.00341955	0.136775		320404	Itpkb	inositol 1,4,5-trisphosphate 3-kinase B	0.285528	8.89415	11.4684	0.0028511	0.10961		chr6_99921936_mm9	chr6	99947433	99950373	0.876601	5.70257	9.54078	0.00296532	0.182028		chr3_35050199_mm9	chr3	35201663	35209499	224864	102466155	Mir6378	microRNA 6378	-0.342444	8.8155	7.34925	0.0129706	0.18757
213788	Chrm5	cholinergic receptor, muscarinic 5	0.655146	3.17158	10.7414	0.00344454	0.137486		11475	Acta2	actin alpha 2, smooth muscle, aorta	0.480498	4.05611	11.4642	0.00285534	0.10961		chr5_112523404_mm9	chr5	112240878	112243623	0.848721	5.92275	9.52208	0.00299168	0.182776		chr6_146744513_mm9	chr6	146696506	146698765	8264	272322	Bmal2	basic helix-loop-helix ARNT like 2	0.297173	8.89095	7.32808	0.013084	0.188617
29857	Mapk12	mitogen-activated protein kinase 12	-0.344511	6.09428	10.7325	0.00345547	0.137634		16516	Kcnj15	potassium inwardly-rectifying channel, subfamily J, member 15	-1.2047	1.63311	11.4727	0.00285637	0.10961		chr9_11206831_mm9	chr9	11205518	11208155	1.81354	3.55935	9.51785	0.00299551	0.182776		chr13_25843250_mm9	chr13	25932815	25937913	167104	100503530	Gm11351	predicted gene 11351	-0.320917	8.16435	7.32556	0.0130977	0.188617
110821	Pcca	propionyl-Coenzyme A carboxylase, alpha polypeptide	-1.70631	4.5865	15.8255	0.00349673	0.138988		269514	Fbxl4	F-box and leucine-rich repeat protein 4	0.369067	5.5885	11.4536	0.0028657	0.109738		chr5_136040562_mm9	chr5	135593423	135594617	-3.10286	3.10544	9.49001	0.00299623	0.182776		chr14_27928429_mm9	chr14	26835887	26837975	6645	171463	Il17rd	interleukin 17 receptor D	0.609244	7.42814	7.52111	0.0132042	0.189092
22326	Vax1	ventral anterior homeobox 1	0.998677	2.62744	10.6836	0.00351786	0.139236		22202	Uba1y	ubiquitin-activating enzyme, Chr Y	-5.12785	-0.603238	11.1215	0.00287318	0.109794		chr3_37572247_mm9	chr3	37725542	37729407	-0.601795	7.73206	9.50762	0.00301217	0.18287		chr12_3236449_mm9	chr12	3284605	3287981	0	74173	Rab10os	RAB10, member RAS oncogene family, opposite strand	0.368344	8.07926	7.29834	0.0132454	0.189092
192734	Lrrc75b	leucine rich repeat containing 75B	0.330256	5.59278	10.6813	0.00351992	0.139236		330496	Ifnl2	interferon lambda 2	-2.46946	-0.125326	10.9497	0.00287911	0.109794		chr6_59254408_mm9	chr6	59280364	59282435	2.58908	2.95163	9.46671	0.00301494	0.18287		chr11_117739689_mm9	chr11	117768314	117770314	3963	71776	Tha1	threonine aldolase 1	0.499617	7.25939	7.29689	0.0132534	0.189092
107586	Ovol2	ovo like zinc finger 2	0.419909	3.98057	10.6725	0.0035312	0.139236		16800	Arhgef2	Rho/Rac guanine nucleotide exchange factor 2	-0.263502	8.93641	11.4204	0.00289851	0.110305		chr5_140034677_mm9	chr5	139542828	139546129	0.895362	5.47328	9.5047	0.0030165	0.18287		chr11_109220714_mm9	chr11	109247505	109252620	0	100036768	Gm11696	predicted gene 11696	-0.315756	9.68082	7.29532	0.0132618	0.189092
330723	Htra4	HtrA serine peptidase 4	0.578084	3.91316	10.6672	0.00353793	0.139236		239102	Zfhx2	zinc finger homeobox 2	-0.347418	7.93998	11.402	0.002917	0.110558		chr11_86669598_mm9	chr11	86745862	86747982	-1.65521	4.05332	9.48208	0.00304607	0.183492		chr11_16199952_mm9	chr11	16249495	16251495	14945	211739	Vstm2a	V-set and transmembrane domain containing 2A	0.916765	5.22619	7.29506	0.0132677	0.189092
18979	Pon1	paraoxonase 1	-1.92739	0.829518	10.6257	0.00353946	0.139236		17536	Meis2	Meis homeobox 2	-0.247819	8.91245	11.3966	0.00292237	0.110558		chr6_91137744_mm9	chr6	91163535	91165930	-0.946321	5.62366	9.48292	0.00304784	0.183492		chr13_102582272_mm9	chr13	101947631	101949690	42907	18708	Pik3r1	phosphoinositide-3-kinase regulatory subunit 1	0.410828	7.29032	7.28135	0.0133386	0.189536
71562	Afmid	arylformamidase	-0.231465	6.3807	10.6521	0.00355728	0.139622		66859	Slc16a9	solute carrier family 16 (monocarboxylic acid transporters), member 9	0.618982	4.09298	11.3903	0.00292884	0.110558		chr15_94053569_mm9	chr15	94120019	94122019	1.37994	4.2359	9.48103	0.00305277	0.183492		chr11_118818795_mm9	chr11	118847009	118849606	29402	238011	Enpp7	ectonucleotide pyrophosphatase/phosphodiesterase 7	0.419369	7.91789	7.27848	0.0133543	0.189536
71988	Esco2	establishment of sister chromatid cohesion N-acetyltransferase 2	-0.297786	5.89826	10.6438	0.00356802	0.139622		101240	Wdr91	WD repeat domain 91	-0.302276	6.16572	11.3848	0.00293436	0.110558		chr1_179294610_mm9	chr1	177190914	177193177	1.95866	3.4602	9.4605	0.00307014	0.183492		chr2_110021561_mm9	chr2	110009415	110011348	83056	170442	Bbox1	gamma-butyrobetaine hydroxylase 1	-0.474274	7.11803	7.27362	0.0133813	0.189536
67371	Gtf3c6	general transcription factor IIIC, polypeptide 6, alpha	-0.270203	6.06539	10.6376	0.00357609	0.139622		11758	Prdx6	peroxiredoxin 6	-0.381306	5.26306	11.3691	0.0029503	0.110558		chr16_31906809_mm9	chr16	31724541	31726541	0.942662	5.32285	9.4623	0.00307782	0.183492		chr7_141742730_mm9	chr7	134150669	134153858	118559	330662	Dock1	dedicator of cytokinesis 1	0.399137	7.30323	7.26468	0.0134307	0.189846
208084	Pif1	PIF1 5'-to-3' DNA helicase	-0.249243	6.55061	10.6354	0.00357887	0.139622		14979	Hsd17b8	hydroxysteroid 17-beta dehydrogenase 8	-0.335513	5.95667	11.365	0.00295445	0.110558		chr15_99441873_mm9	chr15	99508323	99510323	0.724291	6.72613	9.46138	0.00307897	0.183492		chr7_104905961_mm9	chr7	97405621	97407742	18168	66333	Aqp11	aquaporin 11	-0.537753	6.58568	7.24431	0.0135445	0.191063
20377	Sfrp1	secreted frizzled-related protein 1	-1.44447	4.64262	14.6485	0.00359729	0.139622		50787	Hs6st3	heparan sulfate 6-O-sulfotransferase 3	-0.300211	6.3185	11.3556	0.00296403	0.110558		chr3_143536374_mm9	chr3	143578060	143580282	3.03509	2.91644	9.42322	0.00308916	0.183492		chr12_70784416_mm9	chr12	69729626	69729735	1001	20663	Sos2	SOS Ras/Rho guanine nucleotide exchange factor 2	-0.817779	5.54362	7.23328	0.0136096	0.191589
229759	Olfm3	olfactomedin 3	-1.01882	2.69129	10.6199	0.00360011	0.139622		12591	Cdx2	caudal type homeobox 2	1.09141	1.53623	11.3605	0.00296466	0.110558		chr6_137413445_mm9	chr6	137440390	137443454	0.710422	6.45492	9.45015	0.00309543	0.183492		chr14_118814480_mm9	chr14	118650989	118653064	15413	73306	1700044C05Rik	RIKEN cDNA 1700044C05 gene	-0.434537	7.2957	7.20707	0.0137543	0.193233
75914	Exoc6b	exocyst complex component 6B	0.237255	6.19713	10.6188	0.00360051	0.139622		14601	Ghrh	growth hormone releasing hormone	-0.288976	6.4127	11.3503	0.00296945	0.110558		chr13_111348414_mm9	chr13	110693725	110695756	-0.788981	6.42404	9.44879	0.00309745	0.183492		chr15_86436955_mm9	chr15	86489681	86491604	96764	75160	4930543I03Rik	RIKEN cDNA 4930543I03 gene	-2.77128	3.07936	7.08096	0.0138106	0.193531
14252	Flot2	flotillin 2	-0.434673	5.83687	11.255	0.00361302	0.139814		99586	Dpyd	dihydropyrimidine dehydrogenase	-0.297755	7.01769	11.3499	0.00296983	0.110558		chr10_80291605_mm9	chr10	80665124	80666492	-0.649978	7.03119	9.44138	0.00310833	0.183492		chr14_50681125_mm9	chr14	50298513	50300062	21110	258313	Or4k15c	olfactory receptor family 4 subfamily K member 15C	0.275872	9.1068	7.19351	0.0138316	0.193531
58234	Shank3	SH3 and multiple ankyrin repeat domains 3	-0.185037	6.78697	10.5985	0.0036271	0.139814		241846	Lsm14b	LSM family member 14B	-0.314006	6.96846	11.3485	0.00297131	0.110558		chr7_31911947_mm9	chr7	30827436	30827931	-0.938094	5.46158	9.44009	0.00311044	0.183492		chr8_105796255_mm9	chr8	103996842	104001072	69439	69794	1600027J07Rik	RIKEN cDNA 1600027J07 gene	-0.60048	6.36025	7.18067	0.0139062	0.19418
245450	Slitrk2	SLIT and NTRK-like family, member 2	1.26756	1.72921	10.6012	0.00363187	0.139814		319776	Tmem72	transmembrane protein 72	0.631535	2.67763	11.3407	0.00297991	0.110654		chr7_35851797_mm9	chr7	34765203	34767203	-1.18665	4.84822	9.43663	0.00311629	0.183492		chr17_10530385_mm9	chr17	10554673	10556281	6433	76634	1700110C19Rik	RIKEN cDNA 1700110C19 gene	-0.452865	7.66027	7.16438	0.0139998	0.19434
384061	Fndc5	fibronectin type III domain containing 5	0.311965	5.30093	10.5927	0.00363477	0.139814		16531	Kcnma1	potassium large conductance calcium-activated channel, subfamily M, alpha member 1	0.341357	7.92575	11.3004	0.00302107	0.111956		chr8_8533365_mm9	chr8	8582220	8584510	-1.45407	4.15048	9.43367	0.00312156	0.183492		chr19_44385865_mm9	chr19	44299013	44300891	3711	20250	Scd2	stearoyl-Coenzyme A desaturase 2	-0.262657	9.08546	7.15915	0.0140301	0.19434
319974	Auts2	autism susceptibility candidate 2	-0.210283	6.79934	10.5836	0.00364682	0.139995		20692	Sparc	secreted acidic cysteine rich glycoprotein	0.401243	6.32309	11.2768	0.00304577	0.1126		chr16_93380973_mm9	chr16	93175873	93179360	1.34941	4.51616	9.43326	0.00312183	0.183492		chr7_13551756_mm9	chr7	12698733	12698765	1001	243834	Zfp324	zinc finger protein 324	4.12936	2.39785	7.13781	0.0140503	0.19434
68891	Cd177	CD177 antigen	-2.45717	0.428279	10.2885	0.00366832	0.140538		107589	Mylk	myosin, light polypeptide kinase	0.336757	7.31392	11.2708	0.00305213	0.1126		chr12_81246841_mm9	chr12	80191594	80193662	-1.20366	4.77672	9.42637	0.00313167	0.183492		chr6_100513273_mm9	chr6	100539460	100541267	7506	72171	Shq1	SHQ1 homolog (S. cerevisiae)	0.298451	8.21969	7.15286	0.0140668	0.19434
19734	Rgs16	regulator of G-protein signaling 16	0.614017	5.46398	12.1064	0.00369724	0.141202		107351	Kank1	KN motif and ankyrin repeat domains 1	0.336165	7.07127	11.2664	0.00305683	0.1126		chr15_51993199_mm9	chr15	52022861	52027220	-0.73367	6.47289	9.42456	0.00313327	0.183492		chr12_8921577_mm9	chr12	8962012	8964012	8061	17775	Laptm4a	lysosomal-associated protein transmembrane 4A	0.433141	6.89898	7.14807	0.014095	0.19434
207393	Elfn2	leucine rich repeat and fibronectin type III, extracellular 2	-0.497826	5.40319	11.1697	0.00370707	0.141202		101118	Tmem168	transmembrane protein 168	0.458098	4.73225	11.2353	0.00308991	0.113264		chr9_98873616_mm9	chr9	98854250	98856250	1.1862	4.49249	9.42233	0.00313793	0.183492		chr7_20254788_mm9	chr7	19402041	19404178	1327	105886299	Apoc2l	apolipoprotein C2 like	0.339652	8.2312	7.14733	0.0140991	0.19434
242736	Pramel12	PRAME like 12	-0.548238	3.83931	10.5361	0.00371052	0.141202		16533	Kcnmb1	potassium large conductance calcium-activated channel, subfamily M, beta member 1	0.972741	1.54561	11.2394	0.0030919	0.113264		chr18_33714958_mm9	chr18	33687721	33689357	1.55179	3.76579	9.42165	0.00313956	0.183492		chr17_46391405_mm9	chr17	46563591	46563896	118	28064	Yipf3	Yip1 domain family, member 3	-0.648089	5.86691	7.14402	0.01412	0.19434
67105	Timm21	translocase of inner mitochondrial membrane 21	-0.266725	6.15798	10.5277	0.00372172	0.141202		228662	Btbd3	BTB domain containing 3	0.358323	5.90461	11.2295	0.00309615	0.113264		chr19_34257110_mm9	chr19	34159020	34161020	-2.17384	3.46611	9.3879	0.00315728	0.184072		chr3_78994905_mm9	chr3	79098750	79101375	18852	70924	4921511C10Rik	RIKEN cDNA 4921511C10 gene	-0.400902	7.78309	7.13735	0.0141577	0.19434
170571	Cntnap4	contactin associated protein-like 4	-0.425247	5.02916	10.527	0.00372266	0.141202		73647	Capn9	calpain 9	0.361006	5.40388	11.2264	0.0030995	0.113264		chr4_40532378_mm9	chr4	40584210	40586481	1.99037	3.26786	9.39297	0.00316616	0.184072		chr14_30534414_mm9	chr14	29444821	29445455	1001	12294	Cacna2d3	calcium channel, voltage-dependent, alpha2/delta subunit 3	-1.79543	7.12186	9.13309	0.0141712	0.19434
215194	Kri1	KRI1 homolog	-0.238879	6.47331	10.5087	0.00374753	0.141863		100756	Usp30	ubiquitin specific peptidase 30	-0.364071	5.85941	11.2147	0.00311204	0.113313		chr9_41270186_mm9	chr9	41372399	41374399	0.847476	5.6566	9.38637	0.0031907	0.184072		chr10_94976867_mm9	chr10	95349652	95350024	1001	93765	Ube2n	ubiquitin-conjugating enzyme E2N	-0.709409	5.34898	7.11381	0.0143008	0.195167
80982	Cemip	cell migration inducing protein, hyaluronan binding	-0.332859	5.08013	10.501	0.00375815	0.141984		381813	Prmt8	protein arginine N-methyltransferase 8	0.427874	5.67246	11.2137	0.00311317	0.113313		chr5_105923306_mm9	chr5	105642400	105644701	-0.598019	7.72331	9.38456	0.00319334	0.184072		chr1_157296747_mm9	chr1	155324631	155326631	31442	19775	Xpr1	xenotropic and polytropic retrovirus receptor 1	0.676805	5.2856	7.11088	0.0143173	0.195167
50927	Nasp	nuclear autoantigenic sperm protein (histone-binding)	-0.202672	6.7534	10.4772	0.00379084	0.142784		545474	Scrt2	scratch family zinc finger 2	0.485601	3.99132	11.194	0.00313454	0.113735		chr3_37767632_mm9	chr3	37921731	37923988	0.945545	5.55307	9.37463	0.0032086	0.184072		chr9_25899922_mm9	chr9	26002577	26004509	487172	67484	Eepd1	endonuclease/exonuclease/phosphatase family domain containing 1	1.21688	4.14603	7.10481	0.0143863	0.195167
50913	Olig2	oligodendrocyte transcription factor 2	-0.180591	7.61691	10.4747	0.00379429	0.142784		268354	Tafa2	TAFA chemokine like family member 2	-0.314834	6.70402	11.1916	0.00313712	0.113735		chr5_29804792_mm9	chr5	29684468	29684647	2.51451	2.77627	9.30968	0.00321593	0.184072		chr8_126408610_mm9	chr8	124610340	124612347	6151	11459	Acta1	actin alpha 1, skeletal muscle	0.502138	6.42423	7.0981	0.014391	0.195167
68347	Mettl26	methyltransferase like 26	-0.202669	6.96561	10.464	0.00380914	0.142896		14797	Tle5	TLE family member 5, transcriptional modulator	-0.40637	6.65673	11.1655	0.00316567	0.114295		chr4_83857772_mm9	chr4	84128700	84131511	3.05973	2.95307	9.3404	0.00321713	0.184072		chr2_115340225_mm9	chr2	115343454	115345454	773	100043232	3110099E03Rik	RIKEN cDNA 3110099E03 gene	-1.27694	4.16601	7.09747	0.0144029	0.195167
21987	Tpd52l1	tumor protein D52-like 1	0.397907	4.80606	10.4618	0.00381226	0.142896		17112	Tm4sf1	transmembrane 4 superfamily member 1	0.352563	4.7585	11.1597	0.00317201	0.114295		chr19_34343835_mm9	chr19	34245745	34247745	1.93175	3.27059	9.35979	0.00321776	0.184072		chr4_98828412_mm9	chr4	99049324	99051324	30848	242557	Atg4c	autophagy related 4C, cysteine peptidase	-0.315787	8.74226	7.08916	0.0144441	0.195167
72446	Prr5l	proline rich 5 like	-0.840998	2.76969	10.4217	0.00386932	0.144563		17766	Nudt1	nudix hydrolase 1	-0.311377	6.10999	11.1596	0.00317209	0.114295		chr12_113660561_mm9	chr12	112387631	112389937	-4.50689	2.72845	9.37704	0.00322465	0.184072		chr1_34722353_mm9	chr1	34702919	34707093	10171	226970	Arhgef4	Rho guanine nucleotide exchange factor 4	-0.272832	9.39026	7.08628	0.0144615	0.195167
66871	Cpne8	copine VIII	0.18064	7.13066	10.414	0.00387936	0.144563		13723	Emb	embigin	-0.555783	3.14967	11.1551	0.00317744	0.114295		chr1_135107030_mm9	chr1	133136743	133139640	-0.720362	6.47088	9.3635	0.00322549	0.184072		chr12_106764914_mm9	chr12	105491904	105493875	10397	104932	AU015791	expressed sequence AU015791	0.470084	6.45971	7.0819	0.0144884	0.195167
71648	Optn	optineurin	0.31918	5.32877	10.4139	0.00387946	0.144563		235956	Zfp825	zinc finger protein 825	0.758011	2.25838	11.112	0.00322661	0.115836		chr7_51503595_mm9	chr7	43897078	43898716	-0.729	6.71589	9.36147	0.0032286	0.184072		chr9_83341626_mm9	chr9	83329072	83331072	0	100039186	Gm2087	predicted gene 2087	0.610162	5.99149	7.07673	0.0145201	0.195167
170711	Otud7a	OTU domain containing 7A	-1.03103	4.92938	13.3845	0.00388803	0.1446		65106	Arl6ip5	ADP-ribosylation factor-like 6 interacting protein 5	0.407345	4.52392	11.0849	0.00325575	0.1166		chr11_106227115_mm9	chr11	106257385	106258284	1.228	4.68009	9.3601	0.00323166	0.184072		chr16_97757611_mm9	chr16	97335386	97336281	1001	17858	Mx2	MX dynamin-like GTPase 2	0.371969	7.63946	7.07552	0.0145265	0.195167
234421	Cib3	calcium and integrin binding family member 3	1.35386	1.40559	10.3981	0.00391594	0.145355		217342	Ube2o	ubiquitin-conjugating enzyme E2O	0.272019	6.29178	11.0806	0.00326055	0.1166		chr13_48801871_mm9	chr13	48858957	48861000	0.754254	6.17869	9.35904	0.00323235	0.184072		chr18_16196809_mm9	chr18	16170357	16172364	277144	71367	Chst9	carbohydrate sulfotransferase 9	-0.730613	5.37053	7.06624	0.0145865	0.195167
13392	Dlx2	distal-less homeobox 2	0.383413	6.00847	10.9694	0.00392962	0.145579		22420	Wnt6	wingless-type MMTV integration site family, member 6	0.351546	5.10614	11.0725	0.00326974	0.116701		chr1_76572197_mm9	chr1	76551195	76553324	1.92901	3.18591	9.3385	0.00324127	0.184072		chr8_118395249_mm9	chr8	116596980	116598954	140234	102632716	Gm30712	predicted gene, 30712	0.716754	5.56158	7.06402	0.0145982	0.195167
237353	Sh3rf3	SH3 domain containing ring finger 3	0.172845	6.88258	10.3649	0.00394972	0.14604		16952	Anxa1	annexin A1	1.33505	1.08753	11.0568	0.00330315	0.117447		chr15_93663169_mm9	chr15	93729472	93731766	3.04872	2.77586	9.31443	0.00324473	0.184072		chr11_112679208_mm9	chr11	112707390	112710329	3463	76393	1700012H19Rik	RIKEN cDNA 1700012H19 gene	-0.814237	5.17068	7.06369	0.0146053	0.195167
235283	Gramd1b	GRAM domain containing 1B	0.491987	3.86325	10.3257	0.00400693	0.147869		333605	Frmpd4	FERM and PDZ domain containing 4	-0.343845	5.87658	11.0431	0.00330343	0.117447		chr7_100141030_mm9	chr7	92640695	92642761	-1.10848	4.93586	9.34478	0.00325504	0.184072		chr8_93020441_mm9	chr8	91221473	91224493	145728	244579	Tox3	TOX high mobility group box family member 3	-0.455766	7.04224	7.05844	0.0146304	0.195167
232345	A2m	alpha-2-macroglobulin	-0.452614	4.48903	10.3186	0.00401738	0.147968		13113	Cyp3a13	cytochrome P450, family 3, subfamily a, polypeptide 13	-0.747658	2.68826	11.0273	0.00332264	0.117902		chr8_108661255_mm9	chr8	106864606	106865646	0.768164	6.45929	9.34347	0.00325636	0.184072		chr17_35187127_mm9	chr17	35268136	35268219	1001	114584	Clic1	chloride intracellular channel 1	-1.21126	4.66987	7.05645	0.0146688	0.195167
13052	Cxadr	coxsackie virus and adenovirus receptor	-0.260858	6.41223	10.3082	0.00403267	0.148245		12267	C3ar1	complement component 3a receptor 1	-1.54513	0.723866	10.9761	0.00333767	0.118133		chr6_6813276_mm9	chr6	6861815	6862272	-3.16271	2.90585	9.29625	0.00327173	0.184585		chr9_69561935_mm9	chr9	69620468	69622468	42525	64290	Foxb1	forkhead box B1	-0.478345	7.65443	7.04887	0.0146887	0.195167
26897	Acot1	acyl-CoA thioesterase 1	-0.238996	6.35829	10.3019	0.00404195	0.148301		20410	Sorbs3	sorbin and SH3 domain containing 3	0.293933	6.42601	11.0099	0.00334199	0.118133		chr5_115751712_mm9	chr5	115439995	115440786	-1.04303	5.2699	9.31805	0.00329636	0.185617		chr17_10097671_mm9	chr17	10120955	10126477	126161	71092	4930452A19Rik	RIKEN cDNA 4930452A19 gene	-0.268723	9.66157	7.04363	0.0147208	0.195167
14165	Fgf10	fibroblast growth factor 10	-1.02655	4.32179	12.2326	0.0040622	0.148712		63953	Dusp10	dual specificity phosphatase 10	-0.296813	7.49939	10.9998	0.00335385	0.118324		chr13_54381260_mm9	chr13	54438491	54439483	-1.92557	3.60358	9.28191	0.00334112	0.187776		chr3_88313534_mm9	chr3	88416015	88417919	5357	16905	Lmna	lamin A	0.300513	8.47403	7.04038	0.0147408	0.195167
64296	Abhd8	abhydrolase domain containing 8	-0.206734	7.00201	10.2839	0.00406876	0.148712		210719	Mkx	mohawk homeobox	0.382247	5.05988	10.9903	0.00336502	0.118491		chr6_128748378_mm9	chr6	128774239	128775422	-0.757703	6.40667	9.28026	0.00335582	0.188241		chr9_107514250_mm9	chr9	107488149	107490174	1151	14678	Gnai2	G protein subunit alpha i2	0.231639	9.47396	7.01278	0.0149116	0.19705
382571	Kcnf1	potassium voltage-gated channel, subfamily F, member 1	0.35039	4.84411	10.265	0.00409715	0.149443		271786	Galnt13	polypeptide N-acetylgalactosaminyltransferase 13	-0.462655	4.48065	10.9828	0.00337382	0.118574		chr3_84429864_mm9	chr3	84532220	84534278	1.34007	4.53625	9.27284	0.00336903	0.188621		chr6_37593313_mm9	chr6	37618626	37620922	72877	208665	Akr1d1	aldo-keto reductase family 1, member D1	-0.490036	7.10578	6.99217	0.0150408	0.197924
21355	Tap2	transporter 2, ATP-binding cassette, sub-family B (MDR/TAP)	-0.287393	5.65884	10.2602	0.00410441	0.149443		68572	Mrpl58	mitochondrial ribosomal protein L58	-0.368844	6.3305	10.9692	0.00338984	0.118706		chr8_91744864_mm9	chr8	89946593	89948593	1.69645	3.78292	9.26392	0.00338214	0.188964		chr17_79580728_mm9	chr17	79486396	79489567	88590	70536	Qpct	glutaminyl-peptide cyclotransferase (glutaminyl cyclase)	-0.678165	5.40791	6.98489	0.0150902	0.197924
73234	Snorc	secondary ossification center associated regulator of chondrocyte maturation	0.953318	1.70836	10.2472	0.00412994	0.150024		100040019	Saxo3	stabilizer of axonemal microtubules 3	-0.941663	1.77647	10.9691	0.00339583	0.118706		chr13_31717876_mm9	chr13	31808520	31808686	1.82872	3.29093	9.25076	0.00338969	0.188964		chrX_155692254_mm9	chrX	158036974	158037778	1001	110651	Rps6ka3	ribosomal protein S6 kinase polypeptide 3	-0.360984	7.47104	6.98287	0.0150994	0.197924
67878	Tmem33	transmembrane protein 33	0.226373	6.18592	10.2393	0.00413609	0.150024		67133	Gp2	glycoprotein 2 zymogen granule membrane	-2.30043	0.152413	10.6247	0.00340259	0.118706		chr5_68557322_mm9	chr5	68323741	68324474	-2.48551	3.24159	9.22435	0.00339452	0.188964		chr16_15864410_mm9	chr16	15682233	15682400	1001	72083	Mzt2	mitotic spindle organizing protein 2	-1.60589	3.43732	6.9339	0.0151142	0.197924
245128	AU018091	expressed sequence AU018091	-4.40035	-0.268558	10.3369	0.00416374	0.15069		56365	Clcnkb	chloride channel, voltage-sensitive Kb	0.50871	4.1992	10.9579	0.0034034	0.118706		chr1_135445786_mm9	chr1	133475841	133476313	4.20885	2.47603	9.24152	0.00340681	0.189288		chr6_29214251_mm9	chr6	29263175	29265326	7162	69573	Hilpda	hypoxia inducible lipid droplet associated	-0.506133	6.98785	6.97478	0.0151507	0.197924
21877	Tk1	thymidine kinase 1	-0.225299	6.34388	10.217	0.00417027	0.15069		20564	Slit3	slit guidance ligand 3	-0.30631	7.06378	10.9395	0.00342526	0.118827		chr11_82498304_mm9	chr11	82574602	82576654	0.689264	6.7626	9.24442	0.0034136	0.189306		chr4_134029756_mm9	chr4	134201154	134202822	1	16765	Stmn1	stathmin 1	0.401217	7.32567	6.97417	0.0151544	0.197924
70615	Ankrd24	ankyrin repeat domain 24	-0.513898	3.92937	10.2009	0.00419511	0.151301		320145	Sp8	trans-acting transcription factor 8	1.10879	3.65532	12.2134	0.00342532	0.118827		chr9_122604935_mm9	chr9	122523861	122525904	1.1529	4.72392	9.22182	0.00345159	0.191051		chr5_138697039_mm9	chr5	138252654	138252744	1001	66096	Lamtor4	late endosomal/lysosomal adaptor, MAPK and MTOR activator 4	4.02381	2.29947	6.8795	0.0151786	0.197924
19167	Psma3	proteasome subunit alpha 3	-0.271157	5.97938	10.1839	0.00422141	0.151963		668929	Rad21l	RAD21-like (S. pombe)	0.879868	1.92119	10.9416	0.00342626	0.118827		chr13_48764390_mm9	chr13	48821414	48823580	0.770207	6.01058	9.21223	0.00346644	0.191511		chr8_71918400_mm9	chr8	69847120	69848188	0	378466	Gm10033	predicted gene 10033	0.326652	8.07348	6.96268	0.0152274	0.197962
55979	Agpat1	1-acylglycerol-3-phosphate O-acyltransferase 1	-0.181643	7.0376	10.1536	0.00426891	0.15308		20511	Slc1a2	solute carrier family 1 (glial high affinity glutamate transporter), member 2	0.431015	6.20358	10.9281	0.00343901	0.11888		chr10_85391468_mm9	chr10	85765513	85766325	1.26492	4.54255	9.18593	0.00351168	0.193645		chr2_34527270_mm9	chr2	34560830	34562762	3436	66691	Gapvd1	GTPase activating protein and VPS9 domains 1	0.49567	6.91169	6.96091	0.0152389	0.197962
52120	Hgsnat	heparan-alpha-glucosaminide N-acetyltransferase	0.240168	6.11605	10.151	0.00427303	0.15308		224093	Fam43a	family with sequence similarity 43, member A	0.429629	4.58987	10.9267	0.00344073	0.11888		chr2_74803743_mm9	chr2	74794990	74797070	1.72533	3.6555	9.17954	0.00351873	0.193669		chr2_124545901_mm9	chr2	124561274	124563338	51564	214968	Sema6d	sema domain, transmembrane domain (TM), and cytoplasmic domain, (semaphorin) 6D	0.313684	8.16944	6.95053	0.0153051	0.198449
19736	Rgs4	regulator of G-protein signaling 4	-0.572678	4.0824	10.1488	0.00427652	0.15308		29812	Ndrg3	N-myc downstream regulated gene 3	-0.301853	6.60962	10.9079	0.00346348	0.11914		chr6_56726448_mm9	chr6	56752293	56754510	1.48268	4.05005	9.16947	0.00354069	0.194432		chr6_136752791_mm9	chr6	136779964	136780991	1	320332	H4c16	H4 histone 16	-0.320968	8.04455	6.9449	0.0153413	0.198544
12450	Ccng1	cyclin G1	0.215748	6.56067	10.1365	0.00429592	0.153487		66158	Rtl8a	retrotransposon Gag like 8A	0.796541	2.30067	10.909	0.00346391	0.11914		chr7_137978890_mm9	chr7	130436024	130438189	-0.618486	7.68135	9.16259	0.00354948	0.194432		chr15_59019983_mm9	chr15	59059369	59061369	105459	211401	Mtss1	MTSS I-BAR domain containing 1	-0.548036	6.79502	6.93859	0.0153822	0.198702
211151	Churc1	churchill domain containing 1	0.561336	3.38193	10.1203	0.00432186	0.15385		76872	Ccdc116	coiled-coil domain containing 116	0.558859	2.9578	10.9048	0.0034677	0.11914		chr14_67080673_mm9	chr14	66698212	66700359	-1.43592	4.2986	9.16153	0.00355251	0.194432		chr15_87714703_mm9	chr15	87767655	87769552	87512	102465209	Mir6393	microRNA 6393	-1.9834	3.24763	6.79028	0.0154526	0.199237
13032	Ctsc	cathepsin C	0.341667	5.5952	10.12	0.00432222	0.15385		74090	Paqr5	progestin and adipoQ receptor family member V	0.311054	5.76442	10.8947	0.00347953	0.119323		chr13_99342939_mm9	chr13	98708307	98710678	0.776747	5.93497	9.14387	0.00358143	0.195649		chr14_56473417_mm9	chr14	56090023	56090572	1001	277154	Nynrin	NYN domain and retroviral integrase containing	0.441126	7.59781	6.91088	0.0155618	0.199937
105352	Dusp22	dual specificity phosphatase 22	0.291081	5.7679	10.1108	0.00433697	0.154045		56858	Or11h4	olfactory receptor family 11 subfamily H member 4	1.74832	-0.00245451	10.7315	0.00350579	0.12		chr13_54957168_mm9	chr13	55002540	55004701	0.993685	5.2229	9.1319	0.00360222	0.195804		chr9_91250628_mm9	chr9	91236051	91238379	1733	22771	Zic1	zinc finger protein of the cerebellum 1	-0.384351	8.3395	6.91041	0.0155648	0.199937
622665	Ccdc17	coiled-coil domain containing 17	0.332967	5.34533	10.1065	0.00434384	0.154045		77627	Efcab6	EF-hand calcium binding domain 6	0.388648	5.36583	10.8632	0.00351823	0.120202		chr1_81039099_mm9	chr1	81019241	81021241	-0.922689	5.89717	9.1306	0.00360425	0.195804		chr16_92986054_mm9	chr16	92781495	92783495	110136	666023	Gm49723	predicted gene, 49723	0.929463	4.62778	6.90503	0.0156146	0.200204
11555	Adrb2	adrenergic receptor, beta 2	0.419529	4.51222	10.0856	0.00437753	0.154761		216292	Mettl25	methyltransferase like 25	-0.395327	5.84094	10.8307	0.00355863	0.121357		chr4_114059149_mm9	chr4	114242590	114244892	3.01463	2.73433	9.09001	0.00360433	0.195804		chr18_55369692_mm9	chr18	55342106	55344160	130635	100043089	Gm4221	predicted gene 4221	-0.842192	6.27391	7.00231	0.0156643	0.200468
217216	Hrob	homologous recombination factor with OB-fold	-0.311526	5.87393	10.0812	0.00438463	0.154761		51813	Ccnc	cyclin C	-0.454138	3.82823	10.8092	0.00358585	0.122058		chr18_55337249_mm9	chr18	55309137	55312198	-1.47544	4.0908	9.11569	0.00363109	0.196893		chr15_79024235_mm9	chr15	79075891	79080208	0	100041655	Gm10863	predicted gene 10863	-0.266072	8.73801	6.88134	0.015756	0.200577
83382	Siglece	sialic acid binding Ig-like lectin E	-1.58663	0.773383	10.0639	0.00438836	0.154761		24117	Wif1	Wnt inhibitory factor 1	0.424273	5.02278	10.7906	0.00360936	0.122372		chr7_38910865_mm9	chr7	37824208	37826335	0.787794	5.96025	9.10699	0.0036451	0.197287		chr1_107803650_mm9	chr1	105833003	105836852	57297	21934	Tnfrsf11a	tumor necrosis factor receptor superfamily, member 11a, NFKB activator	0.482804	8.06115	6.96525	0.0157569	0.200577
106143	Cggbp1	CGG triplet repeat binding protein 1	0.178938	7.34754	10.0474	0.00443984	0.156287		22409	Wnt10a	wingless-type MMTV integration site family, member 10A	0.330286	5.54565	10.779	0.00362402	0.122372		chr8_123831276_mm9	chr8	122032441	122035790	1.72857	3.61587	9.08926	0.00367419	0.198494		chr6_86136448_mm9	chr6	86162228	86164440	7765	21802	Tgfa	transforming growth factor alpha	0.552026	6.11131	6.88086	0.01576	0.200577
75495	Morn5	MORN repeat containing 5	0.230188	6.45663	10.0068	0.00450723	0.158367		319415	Hs3st5	heparan sulfate (glucosamine) 3-O-sulfotransferase 5	-0.432405	5.83784	10.7786	0.00362463	0.122372		chr9_49723573_mm9	chr9	49827699	49827855	4.25274	2.38163	9.06007	0.00368474	0.198698		chr1_99450914_mm9	chr1	97481037	97483307	88321	52392	Macir	macrophage immunometabolism regulator	-0.357365	7.91603	6.87228	0.0158162	0.200828
228368	Slc35c1	solute carrier family 35, member C1	0.277775	5.7648	9.98753	0.00453966	0.158934		333050	Ksr2	kinase suppressor of ras 2	-0.48341	5.2271	10.7783	0.00362503	0.122372		chr7_125622550_mm9	chr7	118077215	118079303	-0.686252	6.73237	9.07508	0.00370111	0.198709		chr1_35525818_mm9	chr1	35506788	35509320	588123	226971	Plekhb2	pleckstrin homology domain containing, family B (evectins) member 2	-0.566832	6.36748	6.86913	0.015838	0.200828
329324	Syt14	synaptotagmin XIV	0.745059	3.31295	9.98748	0.00454002	0.158934		16155	Il10rb	interleukin 10 receptor, beta	0.450833	4.21394	10.7608	0.00364742	0.122372		chr6_31898256_mm9	chr6	31924092	31926291	-1.65209	4.53234	9.06874	0.00371194	0.198709		chr12_40028565_mm9	chr12	39350819	39353056	432606	14009	Etv1	ets variant 1	-0.928902	4.3648	6.86275	0.0159119	0.201395
330222	Sdk1	sidekick cell adhesion molecule 1	-0.597752	5.5104	11.3668	0.00458917	0.16036		17837	Mug2	murinoglobulin 2	-1.15779	1.25553	10.7703	0.00364794	0.122372		chr16_21691643_mm9	chr16	21508196	21512150	0.619533	7.32542	9.06476	0.0037194	0.198709		chr4_139505296_mm9	chr4	139674655	139676576	3826	71235	4933427I22Rik	RIKEN cDNA 4933427I22 gene	0.531137	6.56286	6.8511	0.0159582	0.201611
14735	Gpc4	glypican 4	0.249738	5.81831	9.94644	0.00460956	0.160778		239283	Oxgr1	oxoglutarate (alpha-ketoglutarate) receptor 1	-0.609176	2.95062	10.7579	0.00365174	0.122372		chr7_132168832_mm9	chr7	124623456	124625611	-4.53511	2.7675	9.07736	0.00372243	0.198709		chr1_193813087_mm9	chr1	191720937	191722167	695	74023	Rd3	retinal degeneration 3	0.400067	6.93502	6.83789	0.016047	0.202363
66616	Snx9	sorting nexin 9	0.171407	6.95597	9.93624	0.00462708	0.161095		15373	Hmx3	H6 homeobox 3	1.17467	1.01134	10.7744	0.00365198	0.122372		chr16_66585904_mm9	chr16	66381459	66383631	-2.5411	3.31806	9.02941	0.00372803	0.198709		chr4_33613042_mm9	chr4	33524250	33527685	21641	24018	Rngtt	RNA guanylyltransferase and 5'-phosphatase	-0.425969	6.87705	6.82384	0.0161423	0.203193
13478	Dpagt1	dolichyl-phosphate N-acetylglucosaminephosphotransferase 1	-0.17489	7.09614	9.92349	0.00464909	0.161566		69364	Cfap107	cilia and flagella associated protein 107	2.80948	-0.362094	10.2696	0.00367092	0.122372		chr18_47766321_mm9	chr18	47738632	47740837	-1.46107	4.22578	9.06026	0.00372895	0.198709		chr12_81071241_mm9	chr12	80015602	80018713	32565	77290	9430078K24Rik	RIKEN cDNA 9430078K24 gene	-0.252403	9.03261	6.814	0.0162092	0.203473
67295	Rab3c	RAB3C, member RAS oncogene family	-0.385901	5.1233	9.91777	0.00465903	0.161617		78617	Cstad	CSA-conditional, T cell activation-dependent protein	0.390638	5.63745	10.7353	0.00368037	0.122372		chr11_41447341_mm9	chr11	41523666	41525666	-1.64346	3.92927	9.05571	0.00373245	0.198709		chr18_42785300_mm9	chr18	42757412	42760011	18262	72930	Ppp2r2b	protein phosphatase 2, regulatory subunit B, beta	-1.06398	4.64915	6.81228	0.0162469	0.203473
239017	Ogdhl	oxoglutarate dehydrogenase-like	0.348087	4.71741	9.91065	0.00467143	0.16168		54710	Hs3st3b1	heparan sulfate (glucosamine) 3-O-sulfotransferase 3B1	0.279595	7.213	10.7352	0.00368042	0.122372		chr4_7131084_mm9	chr4	7202790	7205084	-4.52355	2.73044	9.06162	0.00375079	0.199323		chr4_57332783_mm9	chr4	57318072	57320072	16236	545622	Ptpn3	protein tyrosine phosphatase, non-receptor type 3	0.476063	6.52307	6.80621	0.016263	0.203473
380768	Ccdc177	coiled-coil domain containing 177	-0.37189	5.13309	9.90699	0.00467779	0.16168		381917	Dnah3	dynein, axonemal, heavy chain 3	-0.421959	4.40237	10.7353	0.00368049	0.122372		chr2_35253313_mm9	chr2	35286247	35289364	-1.16113	5.1107	9.04321	0.0037587	0.199356		chr15_90894676_mm9	chr15	90947842	90949842	13689	16564	Kif21a	kinesin family member 21A	0.736262	5.64822	6.80361	0.0162825	0.203473
20525	Slc2a1	solute carrier family 2 (facilitated glucose transporter), member 1	-0.277283	6.00239	9.87536	0.00473327	0.163294		20539	Slc7a5	solute carrier family 7 (cationic amino acid transporter, y+ system), member 5	-0.24109	8.40515	10.7295	0.00368788	0.122372		chr15_82771258_mm9	chr15	82823549	82826509	0.839467	5.75444	9.0373	0.00376872	0.199356		chr10_66458050_mm9	chr10	66829726	66832602	8253	102634101	Gm31763	predicted gene, 31763	-0.284521	8.3262	6.77991	0.0164441	0.205121
232313	Gxylt2	glucoside xylosyltransferase 2	0.343533	5.21458	9.87066	0.00474159	0.163294		101612	Grwd1	glutamate-rich WD repeat containing 1	-0.374695	4.83642	10.7293	0.00368827	0.122372		chr8_92733308_mm9	chr8	90934977	90937097	-0.886977	5.63926	9.0356	0.00377183	0.199356		chr5_118872260_mm9	chr5	118559262	118561370	136994	76199	Med13l	mediator complex subunit 13-like	0.578442	6.28452	6.75674	0.0166066	0.206358
22226	Ucn	urocortin	-0.522216	4.34269	9.84167	0.00479323	0.164775		215446	Entpd3	ectonucleoside triphosphate diphosphohydrolase 3	0.448494	4.20163	10.7151	0.00370681	0.122765		chr2_173649386_mm9	chr2	173664651	173666706	1.77641	3.75119	9.00366	0.00382769	0.201943		chr11_55251756_mm9	chr11	55328119	55330119	7345	11927	Atox1	antioxidant 1 copper chaperone	0.781516	4.81531	6.75199	0.0166482	0.206358
11515	Adcy9	adenylate cyclase 9	0.184459	6.91567	9.82492	0.00482327	0.165442		20704	Serpina1e	serine (or cysteine) peptidase inhibitor, clade A, member 1E	-4.33945	-0.60487	10.6774	0.00373533	0.123487		chr10_31051300_mm9	chr10	31206410	31208369	2.10028	3.25595	8.98855	0.00383479	0.201954		chr11_32057773_mm9	chr11	32106120	32109326	29672	16199	Il9r	interleukin 9 receptor	-0.441241	7.08218	6.74574	0.0166837	0.206358
330963	Ankdd1a	ankyrin repeat and death domain containing 1A	-0.363054	4.74368	9.82122	0.00482999	0.165442		19876	Robo1	roundabout guidance receptor 1	0.228566	8.30377	10.6826	0.00374958	0.123736		chr7_31845144_mm9	chr7	30757901	30757987	4.226	2.33402	8.96131	0.00384881	0.202011		chr6_101475091_mm9	chr6	101500581	101503638	145724	55983	Pdzrn3	PDZ domain containing RING finger 3	-0.618857	5.63883	6.73901	0.0167335	0.206358
209776	Gpr139	G protein-coupled receptor 139	-0.877082	1.94564	9.80671	0.00486137	0.165552		230883	Aadacl3	arylacetamide deacetylase like 3	-3.9136	-0.84009	10.3841	0.00380164	0.125047		chr10_117420089_mm9	chr10	117817763	117820113	-0.975906	5.54294	8.99301	0.00384967	0.202011		chr8_12432233_mm9	chr8	12479479	12481801	0	434280	Sox1ot	Sox1 overlapping transcript	-0.33288	8.494	6.73393	0.0167671	0.206358
26440	Psma1	proteasome subunit alpha 1	-0.212908	6.31406	9.8037	0.00486171	0.165552		213262	Fstl5	follistatin-like 5	-0.486022	4.51232	10.6301	0.00381995	0.125047		chr11_117403601_mm9	chr11	117431062	117435165	0.591614	7.32024	8.97339	0.00388579	0.203411		chr18_67529195_mm9	chr18	67501282	67504261	419	12683	Cidea	cell death-inducing DNA fragmentation factor, alpha subunit-like effector A	0.527101	8.05182	6.93112	0.0168159	0.206358
14174	Fgf3	fibroblast growth factor 3	0.846684	2.27553	9.80338	0.00486424	0.165552		76551	Ccdc6	coiled-coil domain containing 6	0.2522	7.30842	10.6284	0.00382222	0.125047		chr9_89787165_mm9	chr9	89772848	89775912	1.02013	5.57327	9.24759	0.00389084	0.203411		chrX_100812069_mm9	chrX	102659291	102662537	0	78878	Ftx	Ftx transcript, Xist regulator, non-protein coding	0.526411	8.89298	7.10083	0.0168222	0.206358
110862	Kcnq3	potassium voltage-gated channel, subfamily Q, member 3	0.287798	5.78073	9.8003	0.00486791	0.165552		104923	Adi1	acireductone dioxygenase 1	-0.972128	2.00322	10.6311	0.00382346	0.125047		chr9_101374628_mm9	chr9	101348361	101350633	-0.814919	5.99721	8.96389	0.00390363	0.203411		chr8_63191521_mm9	chr8	61164679	61166670	34915	71306	Mfap3l	microfibrillar-associated protein 3-like	-2.60641	2.68573	6.57548	0.0168299	0.206358
26364	Adgre5	adhesion G protein-coupled receptor E5	-0.362782	5.28332	9.77596	0.00491248	0.166771		54448	Il36a	interleukin 36A	2.22668	-0.0611117	10.3825	0.00382804	0.125047		chr14_65881822_mm9	chr14	65501265	65501434	-1.42336	4.02491	8.95708	0.00391822	0.203411		chr17_26846356_mm9	chr17	26927368	26929368	5257	77128	Crebrf	CREB3 regulatory factor	0.513014	6.52871	6.72392	0.0168387	0.206358
237523	Ptprq	protein tyrosine phosphatase receptor type Q	-4.77199	0.0146949	9.97151	0.00495046	0.167762		22217	Usp12	ubiquitin specific peptidase 12	-0.299275	6.82378	10.6226	0.00383012	0.125047		chr12_40468577_mm9	chr12	39790376	39793602	-0.738576	6.44073	8.95269	0.00392461	0.203411		chr3_34344524_mm9	chr3	34498090	34501343	92244	102638008	Gm38505	predicted gene, 38505	-0.260939	9.01514	6.72106	0.0168587	0.206358
14823	Grm8	glutamate receptor, metabotropic 8	-0.654076	5.99292	12.3091	0.00496595	0.167988		56353	Rybp	RING1 and YY1 binding protein	0.404037	4.91493	10.5858	0.0038805	0.126358		chr7_80782380_mm9	chr7	73286242	73288242	-0.919095	5.80799	8.94636	0.00393668	0.203411		chr2_165812825_mm9	chr2	165828191	165830191	4367	17979	Ncoa3	nuclear receptor coactivator 3	0.381275	7.14813	6.70791	0.0169531	0.206358
319183	H2bc11	H2B clustered histone 11	-0.184221	6.88709	9.73357	0.00499113	0.168541		93872	Pcdhb1	protocadherin beta 1	3.99444	-0.788777	10.4629	0.00388588	0.126358		chr1_123292062_mm9	chr1	121322214	121324214	-1.2021	4.62418	8.94441	0.00394172	0.203411		chr4_9063778_mm9	chr4	9135577	9137564	131730	74438	Clvs1	clavesin 1	0.356831	7.27794	6.70529	0.0169719	0.206358
70358	Steap1	six transmembrane epithelial antigen of the prostate 1	-0.360169	5.52697	9.7244	0.00500835	0.168824		211429	Pla2g4b	phospholipase A2, group IVB (cytosolic)	-0.488459	3.64136	10.5761	0.003894	0.126358		chr3_103595880_mm9	chr3	103699879	103700273	-2.48931	3.1962	8.91145	0.00394483	0.203411		chr3_35240051_mm9	chr3	35393983	35397836	253466	625963	Gm6639	predicted gene 6639	-0.233978	9.39242	6.69779	0.0170257	0.206358
77630	Prdm8	PR domain containing 8	-0.377149	5.81419	9.87949	0.00504071	0.169615		76365	Tbx18	T-box18	0.961143	3.95583	11.7695	0.00389778	0.126358		chr18_35023555_mm9	chr18	34998009	34998445	-0.717	6.34786	8.94195	0.00394486	0.203411		chr11_34081742_mm9	chr11	34130714	34133009	21333	14233	Foxi1	forkhead box I1	0.708223	5.48625	6.69721	0.0170325	0.206358
18407	Orm3	orosomucoid 3	0.63941	2.9548	9.69401	0.00506635	0.170178		666794	Rbm24	RNA binding motif protein 24	0.342971	5.2215	10.5587	0.00391798	0.12679		chr2_122401431_mm9	chr2	122405174	122407178	0.813739	6.01061	8.94031	0.00394801	0.203411		chr10_9395417_mm9	chr10	9551952	9552256	1001	320825	Samd5	sterile alpha motif domain containing 5	-0.66421	5.08128	6.69504	0.0170526	0.206358
209212	Osgin2	oxidative stress induced growth inhibitor family member 2	0.236259	6.10569	9.66123	0.00512864	0.171967		24136	Zeb2	zinc finger E-box binding homeobox 2	-0.238645	8.76319	10.5373	0.00394786	0.127532		chr4_81568901_mm9	chr4	81840234	81842234	1.65315	3.61188	8.93774	0.00395276	0.203411		chr1_136162430_mm9	chr1	134193155	134195114	21220	114004354	Myoparr	myogenin promoter-associated myogenic regulatory antisense lncRNA	0.534629	6.46769	6.69171	0.0170703	0.206358
71683	Gypc	glycophorin C	-0.410442	4.31187	9.64897	0.00515242	0.172461		333473	Zfp36l3	zinc finger protein 36, C3H type-like 3	3.98906	-0.743343	10.3249	0.00398775	0.128595		chr6_140552527_mm9	chr6	140548408	140551057	-0.811583	5.7705	8.93016	0.00396734	0.203803		chr17_56249171_mm9	chr17	56417782	56418284	318	66968	Plin5	perilipin 5	0.705708	5.47106	6.6874	0.0171033	0.206358
18032	Nfix	nuclear factor I/X	0.210831	6.69413	9.64324	0.00516348	0.172529		16165	Il13ra2	interleukin 13 receptor, alpha 2	1.14861	0.943369	10.5024	0.00401962	0.129395		chr14_66052952_mm9	chr14	65670530	65672598	-0.96577	5.44041	8.92615	0.00397519	0.203849		chr4_8218524_mm9	chr4	8289672	8293286	50632	12319	Car8	carbonic anhydrase 8	-0.558927	6.3972	6.6852	0.0171176	0.206358
17932	Myt1	myelin transcription factor 1	-0.325785	5.29553	9.63827	0.00517318	0.172551		22773	Zic3	zinc finger protein of the cerebellum 3	-0.415773	5.85442	10.476	0.00403505	0.129665		chr4_130992638_mm9	chr4	131162858	131165210	-1.21901	5.16769	9.21171	0.00400539	0.204653		chr15_74916719_mm9	chr15	74957052	74959224	20787	100041546	Ly6c2	lymphocyte antigen 6 family memberC2	-0.973587	4.50994	6.68746	0.0171249	0.206358
236082	Dhrsx	dehydrogenase/reductase X linked	-0.301586	5.38954	9.63001	0.00518928	0.172786		229474	Fhdc1	FH2 domain containing 1	0.354931	5.20513	10.4709	0.00404244	0.129676		chr15_52276196_mm9	chr15	52307037	52309037	-2.44202	3.32606	8.88118	0.00400738	0.204653		chr14_71447525_mm9	chr14	71284028	71286289	51962	102638039	Gm34703	predicted gene, 34703	-0.681407	5.45281	6.68229	0.0171416	0.206358
268354	Tafa2	TAFA chemokine like family member 2	-0.261746	5.70982	9.62282	0.00520336	0.172953		70638	Entrep2	endosomal transmembrane epsin interactor 2	-0.249568	8.22275	10.4387	0.00408909	0.130923		chr8_97098612_mm9	chr8	95300256	95301568	0.665588	7.10552	8.90423	0.00401689	0.204653		chr16_77593097_mm9	chr16	77389458	77391078	4747	387229	Mir99a	microRNA 99a	-0.419395	7.44397	6.6648	0.017266	0.207493
70993	Prss54	serine protease 54	1.82233	0.791416	9.58989	0.00523458	0.173688		78808	Stxbp5	syntaxin binding protein 5 (tomosyn)	-0.277028	6.77166	10.4338	0.00409624	0.130923		chrX_40782586_mm9	chrX	42516482	42520091	-0.689948	7.44247	8.90413	0.00402525	0.204653		chr6_39206605_mm9	chr6	39232881	39235007	7281	102637404	Gm53067	predicted gene, 53067	0.28767	8.0791	6.61821	0.0176115	0.211276
239408	Tmem74	transmembrane protein 74	-0.534695	4.29992	9.58659	0.00527498	0.174551		20689	Sall3	spalt like transcription factor 3	-0.275862	8.13559	10.429	0.00410322	0.130923		chr13_54920096_mm9	chr13	54965456	54967641	0.877769	5.34723	8.89972	0.00402582	0.204653		chr14_106133689_mm9	chr14	105970416	105972614	109213	102465207	Mir6390	microRNA 6390	-0.264669	8.90756	6.61028	0.017671	0.211622
242109	Zfp697	zinc finger protein 697	0.198935	6.66867	9.58458	0.0052789	0.174551		115490131	Tmem217rt	transmembrane 217, retrotransposed	0.38122	4.78019	10.4238	0.00411086	0.130923		chr2_173118600_mm9	chr2	173133790	173135995	1.47575	3.68564	8.88657	0.00405274	0.205664		chr6_144892938_mm9	chr6	144889095	144892389	47173	12035	Bcat1	branched chain aminotransferase 1, cytosolic	-0.413042	7.27181	6.58731	0.017845	0.212774
17885	Myh8	myosin, heavy polypeptide 8, skeletal muscle, perinatal	0.6499	3.1834	9.57105	0.00530638	0.174805		170736	Parvb	parvin, beta	-0.355638	6.87664	10.4197	0.00411694	0.130923		chr12_16098274_mm9	chr12	16140441	16142497	-1.0301	5.23998	8.87976	0.0040649	0.205924		chr10_128366299_mm9	chr10	128763351	128765981	3702	16404	Itga7	integrin alpha 7	-0.348712	8.16022	6.58509	0.0178618	0.212774
22142	Tuba1a	tubulin, alpha 1A	-0.181113	6.93844	9.56736	0.00531332	0.174805		12091	Glb1	galactosidase, beta 1	-0.301706	5.34716	10.4146	0.00412443	0.130935		chr13_47493418_mm9	chr13	47550525	47552525	3.07283	2.66158	8.82117	0.00408462	0.206566		chr5_4531499_mm9	chr5	4580264	4582357	221483	14362	Fzd1	frizzled class receptor 1	0.463982	6.83433	6.57836	0.0179134	0.212774
434778	Ccdc160	coiled-coil domain containing 160	0.479334	3.73988	9.55329	0.0053418	0.174805		259001	Or5k17	olfactory receptor family 5 subfamily K member 17	4.16931	-0.646875	10.4521	0.00413643	0.130994		chr7_102837155_mm9	chr7	95336714	95338990	-1.3282	5.05775	8.85775	0.004109	0.207394		chr14_31361524_mm9	chr14	30269887	30270088	1001	21881	Tkt	transketolase	-0.649441	5.65475	6.57787	0.0179194	0.212774
11308	Abi1	abl interactor 1	0.187444	6.62127	9.54655	0.00535525	0.174805		110935	Atp6v1b1	ATPase, H+ transporting, lysosomal V1 subunit B1	0.427825	4.25138	10.3974	0.00414997	0.130994		chr8_80951199_mm9	chr8	79152821	79155037	0.94649	4.95072	8.84499	0.00413359	0.207394		chr1_108299840_mm9	chr1	106329706	106332280	7732	98432	Phlpp1	PH domain and leucine rich repeat protein phosphatase 1	-0.64439	5.55304	6.57763	0.0179214	0.212774
73835	Ifitm5	interferon induced transmembrane protein 5	0.688699	2.63793	9.5435	0.00536241	0.174805		57742	Abhd1	abhydrolase domain containing 1	-0.456894	3.87667	10.3923	0.00415764	0.130994		chr16_24238495_mm9	chr16	24056068	24058251	1.25742	4.60794	8.83946	0.00414533	0.207394		chr4_154332716_mm9	chr4	155041604	155044380	1001	15208	Hes5	hes family bHLH transcription factor 5	-0.375973	7.79338	6.57015	0.0179761	0.212827
78428	Pym1	PYM homolog 1, exon junction complex associated factor	-0.26899	6.13232	9.54262	0.00536321	0.174805		244694	Kdm4d	lysine (K)-specific demethylase 4D	0.510157	3.60512	10.3858	0.00416727	0.130994		chr5_18732609_mm9	chr5	19429663	19430687	-1.26679	4.90118	8.8364	0.00415147	0.207394		chr14_46393055_mm9	chr14	46009729	46011590	103771	320367	A530076I17Rik	RIKEN cDNA A530076I17 gene	0.398276	7.05002	6.56867	0.0179876	0.212827
18951	Septin5	septin 5	-0.237257	6.05398	9.53869	0.00537121	0.174805		12981	Csf2	colony stimulating factor 2 (granulocyte-macrophage)	1.6756	0.66614	10.39	0.00418006	0.130994		chr12_113913092_mm9	chr12	112642266	112642315	-2.23287	3.5334	8.81199	0.00415979	0.207394		chr19_36811818_mm9	chr19	36715004	36715186	1001	53412	Ppp1r3c	protein phosphatase 1, regulatory subunit 3C	-1.09313	4.25008	6.56348	0.0180524	0.213228
171286	Slc12a8	solute carrier family 12 (potassium/chloride transporters), member 8	-0.754958	3.15503	9.53185	0.00538567	0.174805		22289	Kdm6a	lysine (K)-specific demethylase 6A	0.697939	5.89458	11.9703	0.00418045	0.130994		chr9_89673973_mm9	chr9	89660188	89662188	-0.950804	5.48109	8.83064	0.00416185	0.207394		chr4_87296551_mm9	chr4	87565967	87570003	118160	70122	Mllt3	myeloid/lymphoid or mixed-lineage leukemia; translocated to, 3	-0.300456	7.87781	6.54731	0.0181523	0.213859
208285	Cyp4f17	cytochrome P450, family 4, subfamily f, polypeptide 17	0.2618	5.52432	9.53135	0.00538613	0.174805		70408	Polr3f	polymerase (RNA) III (DNA directed) polypeptide F	-0.539052	3.54482	10.3735	0.00418576	0.130994		chr10_24555581_mm9	chr10	24713093	24713284	4.26572	2.52262	8.82947	0.00416384	0.207394		chr19_12671112_mm9	chr19	12572925	12574697	0	74333	A330040F15Rik	RIKEN cDNA A330040F15 gene	0.273563	8.78302	6.5453	0.0181678	0.213859
18223	Numbl	numb-like	-0.198062	6.78122	9.52598	0.00539707	0.174805		101985	Usb1	U6 snRNA biogenesis 1	0.333218	5.6443	10.3712	0.0041889	0.130994		chr13_56871505_mm9	chr13	56916902	56917526	1.71827	3.80036	8.82782	0.00416429	0.207394		chr6_30476558_mm9	chr6	30526077	30528077	5826	75647	Ssmem1	serine-rich single-pass membrane protein 1	0.511332	6.22815	6.51737	0.0183869	0.215214
109620	Dsp	desmoplakin	0.812678	1.99889	9.5273	0.00539834	0.174805		71323	Rassf8	Ras association (RalGDS/AF-6) domain family (N-terminal) member 8	0.322904	6.36817	10.3666	0.00419579	0.130994		chr9_62229926_mm9	chr9	62287985	62290817	-0.733541	6.41187	8.82905	0.00416473	0.207394		chr4_107360923_mm9	chr4	107544603	107546554	3177	56296	Dmrtb1	DMRT-like family B with proline-rich C-terminal, 1	0.432699	6.6078	6.51367	0.0184157	0.215214
30937	Lmcd1	LIM and cysteine-rich domains 1	0.367171	5.10968	9.52516	0.00539877	0.174805		237403	Lingo3	leucine rich repeat and Ig domain containing 3	-0.31012	5.49176	10.362	0.00420284	0.130994		chr3_52571354_mm9	chr3	52673718	52675988	2.26685	3.59149	8.80207	0.00418126	0.207863		chr13_23839719_mm9	chr13	23931206	23932172	1	319178	H2bc3	H2B clustered histone 3	-0.425939	7.22164	6.51148	0.0184327	0.215214
14842	Gsx1	GS homeobox 1	-0.678741	5.34772	11.696	0.00541112	0.174805		16184	Il2ra	interleukin 2 receptor, alpha chain	0.522492	4.02361	10.3608	0.0042047	0.130994		chr17_12512826_mm9	chr17	12538683	12539973	0.844586	5.68151	8.81517	0.00419272	0.20808		chr19_32464682_mm9	chr19	32366912	32367745	0	67188	Sgms1os1	Sgms1 opposite strand transcript 1	0.323469	7.9204	6.50543	0.0184804	0.215214
140741	Gpr6	G protein-coupled receptor 6	-1.1665	2.61022	9.97143	0.00542106	0.174805		29815	Bcar3	breast cancer anti-estrogen resistance 3	-0.299086	8.69134	10.355	0.00421331	0.13104		chr2_154200183_mm9	chr2	154215639	154218234	-0.916779	5.41927	8.80887	0.00420558	0.208173		chr1_73410722_mm9	chr1	73402175	73404175	0	102633545	Gm31344	predicted gene, 31344	0.776486	5.4905	6.50468	0.0184886	0.215214
260297	Prrt1	proline-rich transmembrane protein 1	-0.247013	5.84226	9.51283	0.00542399	0.174805		171212	Galnt10	polypeptide N-acetylgalactosaminyltransferase 10	0.246259	8.2561	10.3253	0.00425839	0.132154		chr11_114109734_mm9	chr11	114138095	114140397	1.69043	3.75558	8.80734	0.00420882	0.208173		chr13_6192526_mm9	chr13	6242112	6245198	321721	23849	Klf6	Kruppel-like transcription factor 6	-0.515777	6.46281	6.5038	0.0184939	0.215214
17385	Mmp11	matrix metallopeptidase 11	0.449686	3.92367	9.46485	0.00552357	0.177714		18595	Pdgfra	platelet derived growth factor receptor, alpha polypeptide	-0.352577	7.19338	10.322	0.00426349	0.132154		chr6_117080914_mm9	chr6	117106667	117109047	3.15906	2.84035	8.7636	0.00424467	0.208931		chr19_4098754_mm9	chr19	4145880	4146351	1001	52004	Cdk2ap2	cyclin dependent kinase 2 associated protein 2	-1.41539	3.52385	6.48668	0.0185013	0.215214
20249	Scd1	stearoyl-Coenzyme A desaturase 1	-0.175725	6.8585	9.4574	0.00553907	0.177767		50876	Tmod2	tropomodulin 2	-0.28364	6.14851	10.3108	0.00428054	0.132274		chr8_86223242_mm9	chr8	84426808	84428325	-0.831668	5.71757	8.78119	0.00426188	0.208931		chr16_87501812_mm9	chr16	87297573	87299498	0	414095	B130034C11Rik	RIKEN cDNA B130034C11 gene	-0.588602	6.32394	6.4873	0.0186254	0.216166
230857	Ece1	endothelin converting enzyme 1	0.224231	6.53532	9.45511	0.00554388	0.177767		234311	Ddx60	DExD/H box helicase 60	-0.584062	3.24928	10.308	0.00428536	0.132274		chr2_65279544_mm9	chr2	65270668	65272995	-0.751633	6.18537	8.77453	0.00427547	0.208931		chr4_82185986_mm9	chr4	82457222	82457770	0	102635783	Gm11266	predicted gene 11266	-2.94314	5.95279	8.62241	0.0186458	0.216166
329872	Frem1	Fras1 related extracellular matrix protein 1	0.824015	4.15306	10.7248	0.00556602	0.178178		382206	Ssxb13	SSX member B13	-4.43271	-0.64792	10.1498	0.00428894	0.132274		chr2_131221750_mm9	chr2	131236873	131238996	1.22973	4.36536	8.77315	0.00428023	0.208931		chr4_13168137_mm9	chr4	13240211	13242211	258727	208820	Triqk	triple QxxK/R motif containing	-0.403108	6.96899	6.4744	0.018728	0.216755
94094	Trim34a	tripartite motif-containing 34A	-1.45287	1.66912	9.43307	0.00560369	0.179083		52250	Reep1	receptor accessory protein 1	0.267504	6.86712	10.2838	0.00432223	0.133077		chr2_178426361_mm9	chr2	178332270	178334629	1.70969	3.69935	8.76713	0.00429072	0.208931		chr15_73032436_mm9	chr15	73072354	73075293	1662	14083	Ptk2	PTK2 protein tyrosine kinase 2	-0.497374	6.34924	6.46427	0.0188099	0.217338
20787	Srebf1	sterol regulatory element binding transcription factor 1	-0.53724	3.50537	9.41646	0.00562607	0.179498		13799	En2	engrailed 2	0.941153	7.31002	14.0704	0.00435303	0.133801		chr3_107366679_mm9	chr3	107470037	107472117	0.918723	5.22294	8.76702	0.0042912	0.208931		chr13_31077739_mm9	chr13	31168710	31170878	10660	66482	Exoc2	exocyst complex component 2	-0.33265	8.11701	6.45669	0.0188706	0.217521
225164	Mib1	MIB E3 ubiquitin protein ligase 1	0.181005	6.86561	9.40658	0.00564696	0.179864		14230	Fkbp10	FK506 binding protein 10	0.401023	4.20326	10.2588	0.00436137	0.133834		chr12_93976645_mm9	chr12	92703848	92706110	-0.893519	5.61584	8.7661	0.00429298	0.208931		chr13_47431650_mm9	chr13	47488067	47491448	86601	218215	Rnf144b	ring finger protein 144B	-0.553149	6.42726	6.45093	0.018918	0.217521
77832	Tchp	trichoplein, keratin filament binding	-0.343745	5.22498	9.39847	0.00566442	0.180119		11964	Atp6v1a	ATPase, H+ transporting, lysosomal V1 subunit A	0.277716	6.83835	10.2479	0.00437837	0.134021		chr6_76003082_mm9	chr6	76029071	76031071	-2.9327	3.23312	8.74075	0.0042957	0.208931		chr9_3032323_mm9	chr9	3031314	3033417	5253	100628572	Mir101c	microRNA 101c	1.36583	3.68181	6.44215	0.0189507	0.217521
16499	Kcnab3	potassium voltage-gated channel, shaker-related subfamily, beta member 3	-0.266912	6.05106	9.3774	0.00570996	0.181265		14465	Gata6	GATA binding protein 6	0.544734	3.03177	10.2459	0.00438207	0.134021		chr12_29965305_mm9	chr12	29329352	29331526	0.746537	6.39424	8.75922	0.00430708	0.208931		chr10_39393685_mm9	chr10	39546960	39553074	0	327744	E130307A14Rik	RIKEN cDNA E130307A14 gene	-0.214996	9.98142	6.44666	0.0189519	0.217521
209462	Hace1	HECT domain and ankyrin repeat containing, E3 ubiquitin protein ligase 1	0.267828	5.79315	9.37254	0.00572053	0.181299		67922	Fam32a	family with sequence similarity 32, member A	-0.707772	3.25107	10.238	0.00439447	0.134069		chr1_87639742_mm9	chr1	85669790	85671987	1.04471	4.94934	8.75841	0.00430934	0.208931		chr5_110225675_mm9	chr5	109943522	109945204	36164	667213	Gm10416	zinc finger protein pseudogene	0.352697	7.7999	6.44137	0.0189952	0.217655
12332	Capg	capping actin protein, gelsolin like	-0.68168	3.34814	9.33902	0.00579443	0.183337		53314	Batf	basic leucine zipper transcription factor, ATF-like	0.364053	4.80327	10.2293	0.00440791	0.134069		chr15_66715113_mm9	chr15	66754347	66756454	0.783645	5.83642	8.758	0.00430968	0.208931		chr13_37548174_mm9	chr13	37639959	37642766	20863	100042794	Gm4035	predicted gene 4035	-0.343458	7.48387	6.42831	0.0191021	0.218518
71846	Syce2	synaptonemal complex central element protein 2	-0.503673	3.79738	9.32932	0.00581564	0.183528		269060	Dagla	diacylglycerol lipase, alpha	0.273899	7.78894	10.2283	0.00440935	0.134069		chr2_29712255_mm9	chr2	29745628	29746082	-1.02774	4.98889	8.75825	0.00430977	0.208931		chr5_74490248_mm9	chr5	74253884	74255175	0	70036	Dancr	differentiation antagonizing non-protein coding RNA	0.253753	8.65936	6.4199	0.0191712	0.218945
212706	N4bp3	NEDD4 binding protein 3	-0.301366	5.91621	9.32739	0.00581973	0.183528		12287	Cacna1b	calcium channel, voltage-dependent, N type, alpha 1B subunit	-0.266986	6.38835	10.2262	0.00441282	0.134069		chr7_84931875_mm9	chr7	77435669	77437806	-1.30466	4.45469	8.7519	0.00432406	0.209097		chr8_34535595_mm9	chr8	33912817	33914667	5321	75029	Purg	purine-rich element binding protein G	0.975531	4.30761	6.41852	0.0192176	0.219061
27388	Ptdss2	phosphatidylserine synthase 2	0.269962	6.07526	9.3194	0.00583747	0.183784		15227	Foxf1	forkhead box F1	0.925069	1.77756	10.2113	0.00444092	0.1347		chr16_30790566_mm9	chr16	30608263	30610334	0.677067	6.45504	8.74941	0.00432748	0.209097		chr13_100785080_mm9	chr13	100153147	100153496	1001	78038	Mccc2	methylcrotonoyl-Coenzyme A carboxylase 2 (beta)	0.904022	4.29421	6.415	0.0192448	0.219061
22350	Ezr	ezrin	0.246817	6.45905	9.3092	0.00586023	0.184197		16174	Il18rap	interleukin 18 receptor accessory protein	0.793922	2.06214	10.1999	0.00445718	0.134795		chr1_12995169_mm9	chr1	13074082	13076542	-0.996205	5.62082	8.74263	0.00434188	0.209129		chr17_49026998_mm9	chr17	49193215	49195215	44396	70530	Lrfn2	leucine rich repeat and fibronectin type III domain containing 2	-4.00864	2.29945	6.34021	0.0193654	0.219531
228608	Smox	spermine oxidase	0.176108	6.81371	9.30069	0.00587928	0.184492		320858	L3mbtl4	L3MBTL4 histone methyl-lysine binding protein	-0.549837	3.13148	10.1978	0.0044587	0.134795		chr11_112368338_mm9	chr11	112396797	112398904	-0.913365	5.61155	8.74168	0.00434382	0.209129		chr4_59652161_mm9	chr4	59638228	59640188	0	230259	E130308A19Rik	RIKEN cDNA E130308A19 gene	1.13718	3.95131	6.39941	0.0193925	0.219531
56524	Pals2	protein associated with LIN7 2, MAGUK family member	0.192443	6.60804	9.27618	0.00593455	0.185653		229700	Rbm15	RNA binding motif protein 15	0.258033	6.6811	10.1753	0.0044944	0.135651		chr2_73961720_mm9	chr2	73952851	73955163	-1.05398	5.44394	8.73905	0.00434956	0.209129		chr8_128240481_mm9	chr8	126442261	126444380	16563	66566	Ntpcr	nucleoside-triphosphatase, cancer-related	0.602411	5.35052	6.39118	0.0194127	0.219531
23885	Gmcl1	germ cell-less, spermatogenesis associated 1	0.172755	7.08923	9.27564	0.00593575	0.185653		246278	Cd207	CD207 antigen	0.729877	2.19808	10.1693	0.00450607	0.135781		chr4_44515448_mm9	chr4	44501567	44503586	0.949748	5.12878	8.72566	0.00437762	0.209746		chr1_183811950_mm9	chr1	181708438	181710539	13411	13800	Enah	ENAH actin regulator	0.419069	7.40471	6.38782	0.0194379	0.219531
63985	Gmfb	glia maturation factor, beta	0.228608	5.92315	9.24709	0.0060009	0.187197		15165	Hcn1	hyperpolarization activated cyclic nucleotide gated potassium channel 1	-0.575132	3.49496	10.1486	0.00453832	0.136529		chr8_44965452_mm9	chr8	44332094	44334177	-2.89755	3.30571	8.70137	0.00437838	0.209746		chr9_96437740_mm9	chr9	96418066	96420236	1118	114713	Rasa2	RAS p21 protein activator 2	0.676234	5.79148	6.38711	0.0194452	0.219531
219148	Fam167a	family with sequence similarity 167, member A	0.545785	3.7886	9.24547	0.00600475	0.187197		269637	Cnpy1	canopy FGF signaling regulator 1	0.457524	7.23339	10.6873	0.00455045	0.13667		chr13_44580435_mm9	chr13	44637492	44639592	0.872977	5.77465	8.72183	0.0043855	0.209746		chr10_23394875_mm9	chr10	23550126	23552076	108967	20042	Rps12	ribosomal protein S12	-0.571973	6.15593	6.37744	0.019526	0.219738
381270	Marchf4	membrane associated ring-CH-type finger 4	-0.321934	5.17358	9.2199	0.00606366	0.188725		18671	Abcb1a	ATP-binding cassette, sub-family B member 1A	-0.312842	6.03661	10.129	0.00457022	0.136974		chr14_48608566_mm9	chr14	48224745	48227952	1.06291	4.80774	8.71948	0.00439105	0.209746		chr2_30627445_mm9	chr2	30660859	30663016	22560	73598	1700001O22Rik	RIKEN cDNA 1700001O22 gene	-0.257008	9.30399	6.37378	0.0195556	0.219738
66094	Lsm7	LSM7 homolog, U6 small nuclear RNA and mRNA degradation associated	-0.204413	6.98053	9.20414	0.00610033	0.189557		68017	Mrm2	mitochondrial rRNA methyltransferase 2	-0.516749	3.60572	10.126	0.00457549	0.136974		chr1_171401538_mm9	chr1	169297942	169300011	-0.826762	6.1269	8.71032	0.00440985	0.210301		chr9_37167156_mm9	chr9	37268650	37272961	5942	72927	Hepacam	hepatocyte cell adhesion molecule	-0.305213	8.01986	6.36858	0.0195996	0.219738
66469	Prxl2b	peroxiredoxin like 2B	0.324339	4.85618	9.19463	0.00612263	0.189935		226610	Fam78b	family with sequence similarity 78, member B	0.386753	5.0539	10.0968	0.00462377	0.138194		chr7_122340343_mm9	chr7	114795064	114797064	-2.26339	3.51596	8.6876	0.00442238	0.210556		chr13_72777399_mm9	chr13	72786875	72788875	4561	16372	Irx2	Iroquois homeobox 2	0.452311	6.6222	6.36698	0.0196135	0.219738
14531	Gcm1	glial cells missing homolog 1	1.81063	0.546009	9.16091	0.00613238	0.189935		17174	Masp1	MBL associated serine protease 1	0.359532	6.11815	10.086	0.0046419	0.13844		chr11_82194218_mm9	chr11	82270353	82272731	1.78735	3.68469	8.6935	0.00444305	0.211196		chr11_3529259_mm9	chr11	3578232	3580169	9145	544752	Tug1	taurine upregulated gene 1	0.483184	7.18402	6.36575	0.0196237	0.219738
20670	Sox15	SRY (sex determining region Y)-box 15	-0.381335	4.6599	9.16811	0.00618521	0.19126		14760	Gpr19	G protein-coupled receptor 19	-0.244859	7.61226	10.0819	0.00464879	0.13844		chr17_85885124_mm9	chr17	85791845	85794579	0.995106	5.09587	8.67948	0.00447627	0.212431		chr11_95576625_mm9	chr11	95604153	95605448	574	432396	Zfp652os	zinc finger protein 652, opposite strand	0.251303	9.40407	6.36205	0.0196547	0.219738
209448	Hoxc10	homeobox C10	1.14641	1.0991	9.1712	0.00620976	0.191709		330222	Sdk1	sidekick cell adhesion molecule 1	-0.437064	7.13682	10.4155	0.00465799	0.13844		chr19_36978769_mm9	chr19	36880462	36882897	0.670901	6.90505	8.6712	0.00449381	0.212918		chr6_72851073_mm9	chr6	72877962	72878401	1001	74287	Kcmf1	potassium channel modulatory factor 1	-0.473881	6.30822	6.35819	0.0196885	0.219759
71973	Rbpms2	RNA binding protein with multiple splicing 2	-0.21231	6.9936	9.14089	0.00625011	0.192455		319190	H2bc21	H2B clustered histone 21	-0.586289	3.95688	10.0741	0.00466211	0.13844		chr12_70563091_mm9	chr12	69507863	69507920	4.17392	2.52269	8.66595	0.00450215	0.212969		chr11_53969398_mm9	chr11	54045662	54047804	20795	71056	4933405E24Rik	RIKEN cDNA 4933405E24 gene	-0.605115	6.43195	6.35256	0.0197362	0.219935
76246	Rtf1	RTF1, Paf1/RNA polymerase II complex component	0.195472	6.9615	9.13922	0.00625411	0.192455		213391	Rassf4	Ras association (RalGDS/AF-6) domain family member 4	0.363265	5.10448	10.0588	0.00468775	0.138977		chr2_168886508_mm9	chr2	168901604	168904253	0.863685	5.52963	8.64807	0.00454443	0.214622		chr17_23687078_mm9	chr17	23768863	23770877	0	320020	6330415G19Rik	RIKEN cDNA 6330415G19 gene	-0.242294	9.24733	6.34665	0.0197858	0.220133
217166	Nr1d1	nuclear receptor subfamily 1, group D, member 1	-0.196768	7.00829	9.13007	0.00627614	0.192822		76161	Lamp5	lysosomal-associated membrane protein family, member 5	0.75337	2.61339	10.0507	0.00470251	0.139025		chr13_52364041_mm9	chr13	52421708	52423708	1.70527	4.06608	8.63854	0.00456438	0.21512		chr4_126287058_mm9	chr4	126502607	126504607	0	230757	5730409E04Rik	RIKEN cDNA 5730409E04Rik gene	0.389545	7.19988	6.33759	0.0198635	0.220319
50795	Sh3bgr	SH3-binding domain glutamic acid-rich protein	0.443544	4.01485	9.11183	0.00632038	0.193869		12450	Ccng1	cyclin G1	0.426444	4.33269	10.0447	0.00471185	0.139025		chr10_119989917_mm9	chr10	120387695	120389838	0.737868	6.71579	8.63653	0.00456967	0.21512		chr13_28722184_mm9	chr13	28813017	28815017	0	72518	2610307P16Rik	RIKEN cDNA 2610307P16 gene	0.446724	6.17612	6.33734	0.0198664	0.220319
15395	Hoxa10	homeobox A10	1.36706	0.713746	9.11036	0.00633925	0.194136		108899	Zfta	zinc finger translocation associated	-0.323664	7.40825	10.0421	0.00471625	0.139025		chr4_8854648_mm9	chr4	8928972	8929072	-2.95339	3.03862	8.60606	0.00458197	0.215211		chr13_98020642_mm9	chr13	97391111	97394252	1564	13803	Enc1	ectodermal-neural cortex 1	-0.404906	7.3184	6.32282	0.0199907	0.221272
75497	Fabp12	fatty acid binding protein 12	-1.08211	1.46982	9.10657	0.00634959	0.194141		72650	Mtrfr	mitochondrial translation release factor in rescue	-0.251879	6.8415	10.0401	0.00471965	0.139025		chr7_51003356_mm9	chr7	43396357	43396880	-2.53626	3.24222	8.60021	0.0045863	0.215211		chr3_104857401_mm9	chr3	104961462	104963567	1001	80281	Cttnbp2nl	CTTNBP2 N-terminal like	-0.275232	9.02231	6.31455	0.0200621	0.221272
329384	Ptrh1	peptidyl-tRNA hydrolase 1 homolog	-0.234582	5.98439	9.08805	0.00637837	0.194709		17703	Msx3	msh homeobox 3	0.504648	3.78419	10.0344	0.0047296	0.139053		chr10_24164531_mm9	chr10	24319027	24322220	0.703365	6.31023	8.62341	0.00459875	0.215281		chr13_62785316_mm9	chr13	62831555	62832770	30528	102640165	Gm36298	predicted gene, 36298	0.270078	8.49821	6.3128	0.0200773	0.221272
57913	Pidd1	p53 induced death domain protein 1	-0.202287	6.41683	9.07774	0.00640371	0.19517		70686	Dusp16	dual specificity phosphatase 16	-0.306736	6.63474	10.0307	0.00473573	0.139053		chr7_25308138_mm9	chr7	24221508	24223581	0.715848	6.26845	8.62173	0.0046025	0.215281		chr5_101072685_mm9	chr5	100790428	100792443	10150	71883	Coq2	coenzyme Q2 4-hydroxybenzoate polyprenyltransferase	0.462538	6.68106	6.31246	0.0200806	0.221272
77782	Polq	polymerase (DNA directed), theta	-0.22621	6.12064	9.05867	0.00645092	0.195867		63857	Bco1	beta-carotene oxygenase 1	0.409641	4.1624	10.0113	0.00476939	0.139645		chr4_139567593_mm9	chr4	139737989	139739989	1.60813	3.87895	8.61171	0.00462415	0.215457		chr4_8993469_mm9	chr4	9065392	9067392	196944	320790	Chd7	chromodomain helicase DNA binding protein 7	0.604128	5.60195	6.2974	0.0202136	0.222229
20474	Six4	sine oculis-related homeobox 4	0.226909	6.1171	9.05798	0.00645263	0.195867		337924	Cyp3a44	cytochrome P450, family 3, subfamily a, polypeptide 44	-2.34236	0.129985	9.72749	0.00477456	0.139645		chr2_128229368_mm9	chr2	128244442	128246662	1.12446	4.64027	8.6091	0.00463177	0.215457		chr12_107212381_mm9	chr12	105938826	105941910	34613	22367	Vrk1	vaccinia related kinase 1	-0.331933	7.78004	6.29507	0.0202319	0.222229
14115	Fbln2	fibulin 2	-0.705617	5.55279	11.2823	0.00645738	0.195867		76894	Mettl15	methyltransferase like 15	0.351462	5.26148	10.0048	0.00478062	0.139645		chr11_102485677_mm9	chr11	102514075	102516303	0.954376	5.08003	8.60767	0.00463425	0.215457		chr14_48672442_mm9	chr14	48288314	48291918	66460	93834	Peli2	pellino 2	-0.494263	6.77955	6.28094	0.0203564	0.223035
22174	Tyro3	TYRO3 protein tyrosine kinase 3	-0.562876	3.351	9.04425	0.00648727	0.196065		74114	Crot	carnitine O-octanoyltransferase	0.331094	5.01999	10.0015	0.00478627	0.139645		chr4_45766277_mm9	chr4	45752177	45754634	0.818299	5.60773	8.6069	0.00463569	0.215457		chr2_154615987_mm9	chr2	154631429	154631989	1001	19383	Raly	hnRNP-associated with lethal yellow	-0.734508	5.28449	6.28014	0.02037	0.223035
56878	Rbms1	RNA binding motif, single stranded interacting protein 1	0.179304	6.6903	9.04065	0.00649587	0.196065		75723	Amotl1	angiomotin-like 1	0.226949	8.52669	9.98491	0.0048152	0.140215		chr3_84536070_mm9	chr3	84638242	84640668	0.724024	6.3022	8.59619	0.00465965	0.216227		chr9_49637675_mm9	chr9	49739753	49741753	29532	17967	Ncam1	neural cell adhesion molecule 1	1.3238	3.52726	6.27216	0.0204454	0.223506
68876	Atp23	ATP23 metallopeptidase and ATP synthase assembly factor homolog	0.226826	6.01514	9.0385	0.00650126	0.196065		72074	Anks4b	ankyrin repeat and sterile alpha motif domain containing 4B	-1.54014	0.525432	9.94753	0.0048253	0.140215		chr11_117344420_mm9	chr11	117372602	117375262	0.526675	7.83431	8.59123	0.0046708	0.216402		chr3_107733456_mm9	chr3	107840133	107840845	1001	68312	Gstm7	glutathione S-transferase, mu 7	-0.842094	4.90129	6.26792	0.0204819	0.223551
210992	Lpcat1	lysophosphatidylcholine acyltransferase 1	0.170359	6.838	9.037	0.00650501	0.196065		13395	Dlx5	distal-less homeobox 5	0.915349	1.64065	9.98081	0.00482869	0.140215		chr18_29963082_mm9	chr18	29935395	29937568	-4.34156	2.52064	8.5768	0.0046797	0.216471		chr8_10871204_mm9	chr8	10919844	10922209	0	320014	B930025P03Rik	RIKEN cDNA B930025P03 gene	-0.514048	6.78858	6.25927	0.0205484	0.223923
70152	Tmt1a	thiol methyltransferase 1A1	0.314664	5.31638	9.02962	0.00652359	0.196174		19650	Rbl1	RB transcriptional corepressor like 1	-0.273117	6.06222	9.95649	0.00486522	0.140565		chr8_10672301_mm9	chr8	10721279	10723323	0.942473	5.18478	8.5835	0.00468862	0.216542		chr14_122851617_mm9	chr14	122686934	122689039	0	328479	Gm5089	predicted gene 5089	-0.268492	9.11193	6.23657	0.0207514	0.225778
14933	Gk	glycerol kinase	-0.235174	5.91838	9.02455	0.00653634	0.196174		17755	Map1b	microtubule-associated protein 1B	-0.222812	7.64365	9.9557	0.0048666	0.140565		chr15_61522262_mm9	chr15	61561498	61563615	-1.22899	4.7291	8.57768	0.00470304	0.216673		chr1_6431387_mm9	chr1	6510530	6512530	44926	240690	St18	suppression of tumorigenicity 18	0.840942	5.27483	6.21994	0.0209062	0.226548
330474	Zc3h4	zinc finger CCCH-type containing 4	-0.182602	6.9036	9.01685	0.00655577	0.196174		12877	Cpeb1	cytoplasmic polyadenylation element binding protein 1	0.377717	5.55747	9.94888	0.00487873	0.140565		chr14_56968149_mm9	chr14	56585676	56587862	-1.26801	4.44245	8.57625	0.00470676	0.216673		chr15_38473250_mm9	chr15	38542134	38544395	5194	69679	2310043O21Rik	RIKEN cDNA 2310043O21 gene	0.34736	8.13411	6.21747	0.0209243	0.226548
19305	Pex5	peroxisomal biogenesis factor 5	-0.243947	5.91816	9.01513	0.00656015	0.196174		23937	Mab21l2	mab-21-like 2	0.775208	3.71063	10.2457	0.00488346	0.140565		chr14_80298417_mm9	chr14	80135050	80137050	-4.38672	2.69664	8.58222	0.0047193	0.216673		chr6_34465638_mm9	chr6	34491103	34493335	9033	12183	Bpgm	2,3-bisphosphoglycerate mutase	0.500688	6.50213	6.21662	0.0209326	0.226548
22196	Ube2i	ubiquitin-conjugating enzyme E2I	-0.167132	6.91073	9.01037	0.00657219	0.196174		66395	Ahnak	AHNAK nucleoprotein	0.302215	6.50729	9.94205	0.00489084	0.140565		chr7_144924684_mm9	chr7	137333607	137335853	-4.5442	2.52107	8.55512	0.00472106	0.216673		chr13_84013174_mm9	chr13	84020318	84022772	16556	72677	2810049E08Rik	RIKEN cDNA 2810049E08 gene	-0.561586	5.83909	6.21402	0.0209574	0.226548
78943	Ern1	endoplasmic reticulum to nucleus signalling 1	-0.222698	6.45383	9.00948	0.00657444	0.196174		67776	Vwa5a	von Willebrand factor A domain containing 5A	0.418349	4.24125	9.93622	0.00490134	0.140565		chr13_72238316_mm9	chr13	72247929	72250046	4.28718	2.28129	8.53433	0.00474166	0.21712		chr11_71799517_mm9	chr11	71875523	71877805	41739	114230	Aipl1	aryl hydrocarbon receptor-interacting protein-like 1	0.34112	7.59493	6.20781	0.0210124	0.226548
72020	Zfp654	zinc finger protein 654	0.166508	7.4046	9.00705	0.00658061	0.196174		15356	Hmgcl	3-hydroxy-3-methylglutaryl-Coenzyme A lyase	-0.313953	6.27863	9.93453	0.00490427	0.140565		chr10_43409401_mm9	chr10	43564591	43566591	1.18959	4.4865	8.55914	0.00474563	0.21712		chr13_56779951_mm9	chr13	56825275	56827532	23292	17129	Smad5	SMAD family member 5	0.370409	7.13421	6.20706	0.0210193	0.226548
68742	Tmem219	transmembrane protein 219	-0.567495	3.53097	8.9863	0.00663389	0.197219		19141	Lgmn	legumain	0.316106	6.00764	9.93224	0.00490836	0.140565		chr3_65390757_mm9	chr3	65493121	65495391	-0.963925	5.56382	8.54561	0.00477527	0.21747		chr3_5860699_mm9	chr3	5924742	5926755	283435	19302	Pex2	peroxisomal biogenesis factor 2	-0.847641	5.70402	6.19613	0.0211229	0.227066
19362	Rad51ap1	RAD51 associated protein 1	-0.221119	6.31728	8.98522	0.00663632	0.197219		231874	Ccz1	CCZ1 vacuolar protein trafficking and biogenesis associated	-0.409753	4.48863	9.93162	0.00490955	0.140565		chr5_112459187_mm9	chr5	112176933	112179133	1.58556	3.85344	8.54605	0.00477537	0.21747		chr5_112667259_mm9	chr5	112384275	112386429	7462	330166	Miat	myocardial infarction associated transcript (non-protein coding)	0.464322	6.94448	6.19268	0.0211512	0.227066
234542	Rtbdn	retbindin	-0.585586	4.0295	8.97744	0.00665644	0.197509		258117	Or5an1b	olfactory receptor family 5 subfamily AN member 1B	-4.14637	-0.839833	9.62253	0.00493541	0.141085		chr12_44411408_mm9	chr12	43356204	43358204	-2.14221	3.63339	8.52514	0.00478457	0.21747		chr11_8047750_mm9	chr11	8096387	8099211	282442	319939	Tns3	tensin 3	-0.512391	7.19551	6.18763	0.0211977	0.227066
66578	Mis18a	MIS18 kinetochore protein A	-0.225744	6.23833	8.96756	0.00668178	0.197877		102075	Plekhg4	pleckstrin homology domain containing, family G (with RhoGef domain) member 4	-0.397063	5.0416	9.90445	0.00495836	0.141521		chr17_35975968_mm9	chr17	36150193	36150920	-0.892035	5.63139	8.54085	0.00478628	0.21747		chr5_147967506_mm9	chr5	147091094	147094072	31421	14842	Gsx1	GS homeobox 1	-0.393653	7.95119	6.18207	0.0212489	0.227066
211961	Asxl3	ASXL transcriptional regulator 3	-0.379206	5.72401	9.18025	0.00669301	0.197877		215031	Vgll2	vestigial like family member 2	-0.556646	2.93745	9.89825	0.00497023	0.14164		chr5_139062000_mm9	chr5	138619005	138620104	-0.860423	5.75927	8.53174	0.00480736	0.21747		chr1_180288339_mm9	chr1	178184957	178186819	19578	51810	Hnrnpu	heterogeneous nuclear ribonucleoprotein U	-0.389952	6.91176	6.18096	0.0212594	0.227066
19367	Rad9a	RAD9 checkpoint clamp component A	-0.260338	6.00868	8.96001	0.00670134	0.197877		75284	Bcdin3d	BCDIN3 domain containing	-0.389734	4.79018	9.89019	0.00498422	0.141819		chr5_92338455_mm9	chr5	92056209	92058367	-1.52022	4.13041	8.53078	0.00480977	0.21747		chr15_92841375_mm9	chr15	92907468	92910696	226916	223827	Gxylt1	glucoside xylosyltransferase 1	0.51872	5.92571	6.18048	0.0212648	0.227066
74334	Ranbp10	RAN binding protein 10	-0.191886	7.20514	8.95654	0.00671033	0.197877		14131	Fcgr3	Fc receptor, IgG, low affinity III	-0.326158	6.0076	9.87851	0.00500546	0.142203		chr16_44661667_mm9	chr16	44480803	44483032	-0.823366	5.74187	8.5278	0.00481655	0.21747		chr7_100156090_mm9	chr7	92654885	92657697	71097	72461	Prcp	prolylcarboxypeptidase (angiotensinase C)	-0.261822	8.55393	6.17647	0.0213007	0.227097
16392	Isl1	ISL1 transcription factor, LIM/homeodomain	0.910811	1.89167	8.95161	0.00672862	0.197956		239420	Csmd3	CUB and Sushi multiple domains 3	-0.479261	6.00381	10.1364	0.00501919	0.142373		chr14_26124300_mm9	chr14	25304098	25306379	0.566919	7.48659	8.52609	0.00482036	0.21747		chr2_32822918_mm9	chr2	32855938	32858291	1882	269261	Rpl12	ribosomal protein L12	-0.225279	9.43679	6.15791	0.0214736	0.227568
20266	Scn1b	sodium channel, voltage-gated, type I, beta	0.369597	5.86855	9.34523	0.00673481	0.197956		243300	Nyap1	neuronal tyrosine-phosphorylated phosphoinositide 3-kinase adaptor 1	0.318907	4.95035	9.84943	0.00505894	0.143279		chr1_132404850_mm9	chr1	130434939	130437082	-2.53897	3.23856	8.49583	0.00482432	0.21747		chr18_81825692_mm9	chr18	81671015	81673084	362142	100628596	Mir5127	microRNA 5127	-0.551027	5.76336	6.15699	0.0214842	0.227568
69480	Ttc9	tetratricopeptide repeat domain 9	0.187855	6.79216	8.94245	0.006747	0.197956		227695	Spout1	SPOUT domain containing methyltransferase 1	-0.428531	4.0096	9.83974	0.00507697	0.143569		chr4_82201863_mm9	chr4	82472420	82475973	-1.35861	5.31918	9.13756	0.00482756	0.21747		chr17_73621267_mm9	chr17	73577707	73579635	16569	328855	E330032C10Rik	RIKEN cDNA E330032C10 gene	-0.504897	5.93972	6.15637	0.0214895	0.227568
217847	Serpina10	serine (or cysteine) peptidase inhibitor, clade A (alpha-1 antiproteinase, antitrypsin), member 10	-4.23605	-0.669264	8.77289	0.00676202	0.197956		15408	Hoxb13	homeobox B13	1.88517	-0.185451	9.64422	0.00509006	0.143718		chr10_7758394_mm9	chr10	7912895	7915860	-0.769746	6.11644	8.51617	0.00484367	0.217861		chr7_122525937_mm9	chr7	114981482	114983482	86626	20679	Sox6	SRY (sex determining region Y)-box 6	-0.895068	4.80184	6.15762	0.0214957	0.227568
73822	Mfsd12	major facilitator superfamily domain containing 12	-0.206021	6.57945	8.933	0.00677175	0.197956		22709	Zfp51	zinc finger protein 51	0.455354	3.56826	9.81012	0.00513237	0.144549		chr7_117253375_mm9	chr7	109707532	109710605	-0.564652	7.51205	8.51219	0.00485295	0.217944		chr7_66099470_mm9	chr7	58491783	58495640	12610	11982	Atp10a	ATPase, class V, type 10A	0.314422	7.72003	6.15406	0.0215098	0.227568
381157	Greb1l	growth regulation by estrogen in breast cancer-like	0.741205	3.98891	9.78163	0.00677527	0.197956		100045792	Ect2l	epithelial cell transforming sequence 2 oncogene-like	-0.302634	5.41328	9.8085	0.00513521	0.144549		chr2_166063669_mm9	chr2	166078733	166079453	-1.12144	4.73182	8.50937	0.00486082	0.217963		chr2_151718643_mm9	chr2	151735345	151737177	15951	11602	Angpt4	angiopoietin 4	0.475648	6.27928	6.12647	0.0217708	0.229874
110253	Triobp	TRIO and F-actin binding protein	-0.297039	5.245	8.91431	0.00682096	0.19833		23970	Pacsin2	protein kinase C and casein kinase substrate in neurons 2	0.311335	7.40039	9.79901	0.00515303	0.144828		chr5_123974915_mm9	chr5	123663227	123664024	-1.35429	4.49197	8.50563	0.00486976	0.21803		chr15_79032700_mm9	chr15	79084478	79088454	0	100041655	Gm10863	predicted gene 10863	-0.338617	8.106	6.11838	0.0218472	0.229874
83771	Tas1r3	taste receptor, type 1, member 3	-0.797893	2.2749	8.91513	0.00682232	0.19833		71693	Colec11	collectin sub-family member 11	0.313658	5.65729	9.78961	0.00517083	0.145069		chr14_63584763_mm9	chr14	63202375	63204375	-1.13336	4.52264	8.50154	0.00487986	0.218148		chr15_74159943_mm9	chr15	74200243	74201770	83202	102634630	Gm32168	predicted gene, 32168	-3.87935	2.56985	6.16598	0.0218481	0.229874
243535	BC048671	cDNA sequence BC048671	-2.42637	0.252971	8.69869	0.00682522	0.19833		14472	Gbx2	gastrulation brain homeobox 2	0.5081	5.27352	9.94333	0.00517738	0.145069		chr9_109809798_mm9	chr9	109735362	109737362	-0.857836	5.77481	8.49749	0.00488779	0.21817		chr2_167198883_mm9	chr2	167214156	167216025	23059	56336	B4galt5	UDP-Gal:betaGlcNAc beta 1,4-galactosyltransferase, polypeptide 5	-0.620153	6.25186	6.11704	0.021861	0.229874
14407	Gabrg3	gamma-aminobutyric acid type A receptor, subunit gamma 3	-1.48161	2.62843	9.9406	0.00683069	0.19833		13196	Asap1	ArfGAP with SH3 domain, ankyrin repeat and PH domain1	0.244811	8.94144	9.77311	0.00520215	0.14522		chr11_121249370_mm9	chr11	121280080	121280602	1.81103	3.47332	8.48323	0.00491403	0.218863		chr5_134658733_mm9	chr5	134211873	134211877	1001	114674	Gtf2ird2	GTF2I repeat domain containing 2	-3.58706	2.19659	5.97139	0.0219612	0.230254
70218	Kif18b	kinesin family member 18B	-0.210537	6.14472	8.9071	0.00684003	0.19833		66871	Cpne8	copine VIII	0.338921	6.51518	9.76911	0.00520978	0.14522		chr11_24197447_mm9	chr11	24246446	24248448	1.65295	3.76629	8.48376	0.00491827	0.218863		chr4_16096141_mm9	chr4	16167968	16169968	0	100415915	A530072M11Rik	RIKEN cDNA gene A530072M11	0.62525	6.37143	6.10626	0.0219639	0.230254
269346	Slc28a2	solute carrier family 28 (sodium-coupled nucleoside transporter), member 2	-1.88973	0.250388	8.75295	0.00685774	0.198517		12014	Bach2	BTB and CNC homology, basic leucine zipper transcription factor 2	-0.272306	7.80426	9.76774	0.0052124	0.14522		chr3_120244928_mm9	chr3	120334554	120334894	4.22537	2.42995	8.46324	0.00493367	0.219215		chr8_12385096_mm9	chr8	12434130	12436927	0	434280	Sox1ot	Sox1 overlapping transcript	-0.238201	9.70623	6.09001	0.0221196	0.231534
108159	Ubxn8	UBX domain protein 8	-0.257849	5.86687	8.89684	0.00686731	0.198517		213990	Agap3	ArfGAP with GTPase domain, ankyrin repeat and PH domain 3	0.225789	8.02521	9.76672	0.00521435	0.14522		chr19_27285741_mm9	chr19	27187540	27189763	-0.929115	5.23829	8.46947	0.00495486	0.219823		chr13_51998469_mm9	chr13	52055987	52057800	53477	23882	Gadd45g	growth arrest and DNA-damage-inducible 45 gamma	0.348586	7.36643	6.08324	0.0221854	0.231718
73218	Sppl2b	signal peptide peptidase like 2B	-0.205117	6.97852	8.89131	0.00688202	0.198641		217302	Gpr142	G protein-coupled receptor 142	0.718705	2.95202	9.74372	0.00525909	0.146244		chr16_10933711_mm9	chr16	10750465	10752499	0.867748	5.69225	8.4539	0.00499218	0.221144		chr14_67113508_mm9	chr14	66730768	66733637	131640	56471	Stmn4	stathmin-like 4	0.342791	7.45754	6.07864	0.0222301	0.231718
108699	Chn1	chimerin 1	-0.193254	6.58966	8.86578	0.00695056	0.199153		81004	Tbl1xr1	transducin (beta)-like 1X-linked receptor 1	0.26307	6.40711	9.72873	0.00528754	0.146811		chr11_20867805_mm9	chr11	20916708	20918896	-0.778004	5.96369	8.44937	0.00500312	0.221186		chr3_144274324_mm9	chr3	144316682	144318682	13245	93684	Selenof	selenoprotein F	0.725044	4.94961	6.0765	0.0222585	0.231718
100038347	Fam174b	family with sequence similarity 174, member B	0.330798	5.8367	8.86309	0.00695784	0.199153		231148	Ablim2	actin-binding LIM protein 2	0.324751	7.25956	9.72466	0.00529544	0.146811		chr8_107099929_mm9	chr8	105301661	105303661	1.37171	4.04697	8.44627	0.00501399	0.221186		chr4_97245730_mm9	chr4	97466899	97468899	0	319865	E130114P18Rik	RIKEN cDNA E130114P18 gene	-0.551091	6.25174	6.07448	0.0222715	0.231718
73047	Camk2n2	calcium/calmodulin-dependent protein kinase II inhibitor 2	-0.169504	7.4345	8.84873	0.00699673	0.199153		56314	Zfp113	zinc finger protein 113	-0.478262	4.15681	9.71085	0.00532252	0.147163		chr5_52755033_mm9	chr5	52520039	52520146	4.20603	2.52944	8.4473	0.00501579	0.221186		chr1_72921461_mm9	chr1	72915024	72915228	1001	16011	Igfbp5	insulin-like growth factor binding protein 5	1.37956	3.63304	6.06333	0.0223931	0.232632
331537	Dnaaf6	dynein axonemal assembly factor 6	-0.937156	2.23985	8.84811	0.00700308	0.199153		22240	Dpysl3	dihydropyrimidinase-like 3	-0.323831	7.50089	9.70994	0.00532416	0.147163		chr9_41094065_mm9	chr9	41196263	41198294	-0.78392	5.99646	8.43751	0.00503199	0.221418		chr2_50921304_mm9	chr2	50955606	50957606	62846	74194	Rnd3	Rho family GTPase 3	-0.607228	5.59043	6.05795	0.022435	0.232717
213993	Ccdc186	coiled-coil domain containing 186	-0.198487	6.257	8.84395	0.00700975	0.199153		54384	Mtmr7	myotubularin related protein 7	-0.393824	4.55759	9.66788	0.00540723	0.148919		chr2_181688017_mm9	chr2	181593991	181596220	-1.02856	5.01137	8.43577	0.00503685	0.221418		chr1_12982081_mm9	chr1	13062359	13063552	1001	240726	Slco5a1	solute carrier organic anion transporter family, member 5A1	-0.275135	8.94516	6.05149	0.0224959	0.232998
80857	Fgf20	fibroblast growth factor 20	1.19945	1.63139	8.84459	0.00701874	0.199153		20983	Syt4	synaptotagmin IV	-1.32049	1.48862	9.66537	0.00542795	0.148919		chr9_43850371_mm9	chr9	43951354	43951486	4.2429	2.28279	8.40595	0.00504681	0.221418		chr4_82351551_mm9	chr4	82622025	82624171	92805	68268	Zdhhc21	zinc finger, DHHC domain containing 21	-0.405475	7.63304	6.04228	0.022587	0.233591
26439	Psg19	pregnancy specific beta-1-glycoprotein 19	2.04645	0.250368	8.70598	0.00702	0.199153		109294	Prex2	phosphatidylinositol-3,4,5-trisphosphate-dependent Rac exchange factor 2	-0.720446	3.72925	9.77533	0.005434	0.148919		chr13_21844272_mm9	chr13	21935723	21936457	-0.673577	6.73088	8.42958	0.0050513	0.221418		chr9_108894017_mm9	chr9	108819550	108819970	1001	270198	Pfkfb4	6-phosphofructo-2-kinase/fructose-2,6-biphosphatase 4	1.87451	3.08429	5.97361	0.022693	0.234335
54712	Plxnc1	plexin C1	0.150997	7.12134	8.83972	0.00702125	0.199153		22695	Zfp36	zinc finger protein 36	-0.497153	4.65862	9.65264	0.00543765	0.148919		chr8_35868597_mm9	chr8	35271066	35273448	-0.516876	8.38835	8.41989	0.00507507	0.222127		chr8_127317697_mm9	chr8	125518097	125518758	1001	330863	Trim67	tripartite motif-containing 67	0.44591	6.46472	5.99918	0.0230188	0.23726
19092	Prkg2	protein kinase, cGMP-dependent, type II	0.246902	5.99363	8.83769	0.00702683	0.199153		73430	Zfp974	zinc finger protein 974	-0.433736	3.88515	9.65129	0.00544046	0.148919		chr14_69540920_mm9	chr14	69158969	69161656	1.47209	3.88067	8.40902	0.00510565	0.222576		chr1_179341374_mm9	chr1	177238624	177240675	29218	30928	Zbtb18	zinc finger and BTB domain containing 18	-0.334287	7.76971	5.99654	0.023045	0.23726
80744	Cwc22	CWC22 spliceosome-associated protein	0.262571	5.66465	8.83526	0.00703348	0.199153		13346	Des	desmin	0.674366	3.08195	9.64943	0.00544448	0.148919		chr18_73864175_mm9	chr18	73837862	73838629	-0.814338	5.78002	8.40729	0.00510638	0.222576		chr10_93728780_mm9	chr10	94101136	94102990	26536	215472	Gm4792	predicted gene 4792	-0.746539	4.77651	5.99024	0.0231229	0.237421
67184	Ndufa13	NADH:ubiquinone oxidoreductase subunit A13	-0.273887	5.57811	8.83524	0.00703353	0.199153		54354	Rassf5	Ras association (RalGDS/AF-6) domain family member 5	0.305125	6.07666	9.64395	0.005455	0.148919		chr3_58134279_mm9	chr3	58236761	58238796	-1.31579	4.43466	8.40048	0.00512496	0.222576		chr13_84752472_mm9	chr13	84759965	84762053	315881	72745	Tmem161b	transmembrane protein 161B	-0.413369	7.61913	5.98823	0.0231294	0.237421
382111	Susd5	sushi domain containing 5	0.480727	3.72097	8.83512	0.00703403	0.199153		21810	Tgfbi	transforming growth factor, beta induced	0.367452	5.30684	9.64386	0.00545522	0.148919		chr3_158693852_mm9	chr3	158735481	158737569	-1.50008	4.3591	8.39798	0.00513033	0.222576		chr5_134361079_mm9	chr5	133912969	133915127	212125	102640952	Gm15627	predicted gene 15627	1.15723	3.93661	5.97837	0.0232925	0.23874
68671	Pcyt2	phosphate cytidylyltransferase 2, ethanolamine	-0.223934	6.12291	8.83454	0.00703543	0.199153		22423	Wnt8b	wingless-type MMTV integration site family, member 8B	0.560616	5.61951	10.4047	0.0054606	0.148919		chr18_47009439_mm9	chr18	46981852	46982106	2.66629	3.08504	8.36721	0.0051352	0.222576		chr1_185387233_mm9	chr1	183294829	183296700	76868	78772	Hhipl2	hedgehog interacting protein-like 2	1.72956	3.11824	5.92626	0.0233597	0.238911
118446	Gjc3	gap junction protein, gamma 3	-0.734409	3.10716	8.82669	0.00705757	0.19943		56738	Mocs1	molybdenum cofactor synthesis 1	0.43992	4.01799	9.62218	0.00549907	0.149746		chr1_51566023_mm9	chr1	51547338	51549338	1.86532	3.18053	8.38368	0.00513869	0.222576		chr1_61366491_mm9	chr1	61347845	61349927	67665	77341	9530026F06Rik	RIKEN cDNA 9530026F06 gene	-1.23761	3.91372	5.96901	0.0233785	0.238911
83984	Tssk6	testis-specific serine kinase 6	-0.280847	5.47255	8.82025	0.00707465	0.19943		319565	Syne2	spectrin repeat containing, nuclear envelope 2	-0.222264	7.65848	9.60918	0.00552537	0.150022		chr1_186824296_mm9	chr1	184733496	184733642	-4.37957	2.56791	8.3955	0.0051429	0.222576		chr3_86740044_mm9	chr3	86842865	86844956	14675	70762	Dclk2	doublecortin-like kinase 2	0.649643	5.07414	5.95878	0.0234367	0.239151
242819	Rundc3b	RUN domain containing 3B	-0.267721	5.67336	8.81954	0.00707659	0.19943		68498	Tspan11	tetraspanin 11	0.404857	5.13008	9.60809	0.00552763	0.150022		chr1_79225132_mm9	chr1	79205207	79207342	1.51185	3.76876	8.38962	0.00515224	0.222576		chr9_31020385_mm9	chr9	31124144	31124678	1001	11804	Aplp2	amyloid beta precursor-like protein 2	-0.5711	6.10533	5.94703	0.0235539	0.239681
13610	S1pr3	sphingosine-1-phosphate receptor 3	0.651766	3.46252	8.80974	0.0071039	0.199791		385668	Lca5l	Leber congenital amaurosis 5-like	0.301256	5.32537	9.60358	0.00553685	0.150022		chr2_171592169_mm9	chr2	171607589	171609589	1.48095	3.78939	8.38898	0.005155	0.222576		chr11_117489586_mm9	chr11	117518323	117520467	14081	78403	2900041M22Rik	RIKEN cDNA 2900041M22 gene	0.405344	7.44301	5.94651	0.0235581	0.239681
20400	Sh2d1a	SH2 domain containing 1A	4.43942	-0.307392	8.88219	0.00711034	0.199791		19294	Nectin2	nectin cell adhesion molecule 2	-0.293936	5.71489	9.60111	0.00554187	0.150022		chr8_111961269_mm9	chr8	110163001	110165001	-2.91649	3.29495	8.36314	0.00516134	0.222576		chr12_4530358_mm9	chr12	4572839	4575226	0	102634330	Gm31938	predicted gene, 31938	-0.269819	8.16171	5.94164	0.0236086	0.239841
26927	Foxl2	forkhead box L2	0.62534	4.10295	9.19111	0.00714749	0.200124		330450	Far2	fatty acyl CoA reductase 2	-0.406682	4.2225	9.59506	0.00555436	0.150094		chr15_50757605_mm9	chr15	50788455	50790455	-1.34047	4.40142	8.37764	0.00518255	0.223162		chr2_154253225_mm9	chr2	154267686	154269612	8793	12396	Cbfa2t2	CBFA2/RUNX1 translocation partner 2	-0.651912	6.59714	5.93709	0.0236567	0.239977
17436	Me1	malic enzyme 1, NADP(+)-dependent, cytosolic	0.258102	6.05693	8.79296	0.00715016	0.200124		239436	Slc30a8	solute carrier family 30 (zinc transporter), member 8	-1.08382	1.40402	9.59989	0.00556085	0.150094		chr7_85775844_mm9	chr7	78279611	78281802	-1.16119	4.64264	8.37245	0.00519503	0.223237		chr7_88488293_mm9	chr7	80992082	80992481	1	20068	Rps17	ribosomal protein S17	-0.630952	5.64867	5.90855	0.0239589	0.24246
104382	Barhl2	BarH like homeobox 2	-0.794729	3.99127	9.39988	0.00715366	0.200124		233058	Zfp420	zinc finger protein 420	-0.723389	2.53974	9.58736	0.00557194	0.150173		chr9_27364924_mm9	chr9	27467053	27470217	0.94833	4.87235	8.36888	0.00520308	0.223237		chr14_70689971_mm9	chr14	70527899	70528014	1001	19057	Ppp3cc	protein phosphatase 3, catalytic subunit, gamma isoform	1.11127	3.72535	5.91256	0.0239718	0.24246
75444	Ccdc192	coiled-coil domain containing 192	0.579514	2.90094	8.78006	0.00718689	0.200544		71007	D7Ertd443e	DNA segment, Chr 7, ERATO Doi 443, expressed	0.336649	5.02937	9.57603	0.00559346	0.15026		chr18_54534666_mm9	chr18	54506594	54509575	1.43054	4.10357	8.36646	0.00521075	0.223237		chr1_138278125_mm9	chr1	136308319	136310319	29336	320054	9230116N13Rik	RIKEN cDNA 9230116N13 gene	0.451118	6.64175	5.90071	0.0240393	0.242787
327826	Frs2	fibroblast growth factor receptor substrate 2	-0.384288	4.96938	8.77882	0.00718968	0.200544		70673	Prdm16	PR domain containing 16	-0.270578	8.23509	9.57327	0.0055991	0.15026		chr11_76426897_mm9	chr11	76503088	76505354	0.567478	7.55162	8.36399	0.00521479	0.223237		chr11_43457024_mm9	chr11	43533288	43535288	37567	70802	Pwwp2a	PWWP domain containing 2A	0.31988	7.50776	5.89503	0.0240993	0.243037
66859	Slc16a9	solute carrier family 16 (monocarboxylic acid transporters), member 9	0.264343	6.12179	8.76992	0.00721464	0.200946		20610	Sumo3	small ubiquitin-like modifier 3	0.385948	4.75986	9.57301	0.00559971	0.15026		chr18_74059837_mm9	chr18	74032028	74034480	0.88642	5.55496	8.35915	0.00522725	0.223444		chr9_59139031_mm9	chr9	59197793	59197855	1001	72141	Adpgk	ADP-dependent glucokinase	3.53098	2.1941	5.74487	0.0242561	0.244261
68028	Rpl22l1	ribosomal protein L22 like 1	0.246845	5.85423	8.75824	0.00724758	0.20125		66356	Knop1	lysine rich nucleolar protein 1	-0.328182	4.96121	9.55765	0.00563157	0.150801		chr10_83207393_mm9	chr10	83579512	83581512	1.32296	3.93883	8.35682	0.00523711	0.223539		chr11_96723717_mm9	chr11	96752029	96753551	1	56358	Copz2	coatomer protein complex, subunit zeta 2	0.287516	8.4929	5.85708	0.0245072	0.245845
21841	Tia1	cytotoxic granule-associated RNA binding protein 1	-0.18897	6.7018	8.75584	0.00725436	0.20125		55989	Nop58	NOP58 ribonucleoprotein	0.322826	5.05283	9.55539	0.00563629	0.150801		chr10_95122329_mm9	chr10	95494381	95496734	-0.779107	6.1335	8.34279	0.0052689	0.224428		chr3_50727434_mm9	chr3	50829748	50830957	300912	12457	Noct	nocturnin	1.25455	3.41284	5.86004	0.0245187	0.245845
76217	Jakmip2	janus kinase and microtubule interacting protein 2	0.25288	5.63854	8.75485	0.00725718	0.20125		239336	Rxfp3	relaxin family peptide receptor 3	0.559872	3.9303	9.54021	0.00566814	0.151313		chr16_46769204_mm9	chr16	46587774	46591135	-1.18205	4.68784	8.34171	0.00527326	0.224428		chr15_51029924_mm9	chr15	51060554	51062893	32144	100502643	Gm19303	predicted gene, 19303	-0.423987	6.37959	5.85447	0.0245362	0.245845
100294583	Alkal2	ALK and LTK ligand 2	0.535115	3.89483	8.74542	0.00728405	0.201702		238377	Gpr68	G protein-coupled receptor 68	0.377022	4.83438	9.53838	0.00567185	0.151313		chr10_17285145_mm9	chr10	17440087	17442087	-2.42282	3.40346	8.30354	0.00530268	0.225236		chr11_18052203_mm9	chr11	18101361	18103200	47977	327872	Gm12018	predicted gene 12018	0.718423	4.83932	5.85342	0.024556	0.245845
64290	Foxb1	forkhead box B1	2.00254	2.67963	11.1565	0.00731356	0.202225		217847	Serpina10	serine (or cysteine) peptidase inhibitor, clade A (alpha-1 antiproteinase, antitrypsin), member 10	-2.56509	0.02144	9.23449	0.00571608	0.151979		chr9_83088770_mm9	chr9	83076190	83078243	-1.43277	4.14446	8.32705	0.0053108	0.225236		chr11_109856580_mm9	chr11	109887580	109887626	1001	27404	Abca8b	ATP-binding cassette, sub-family A member 8b	3.65952	2.19134	5.69903	0.0246212	0.246141
14761	Gpr27	G protein-coupled receptor 27	0.566375	4.15928	8.72472	0.00734311	0.202428		60345	Nrip2	nuclear receptor interacting protein 2	0.496328	3.69235	9.5147	0.00572195	0.151979		chr12_117519599_mm9	chr12	116242735	116243775	-1.05558	4.99493	8.32506	0.00531533	0.225236		chr1_194661120_mm9	chr1	192516374	192518374	0	320952	A730013G03Rik	RIKEN cDNA A730013G03 gene	0.310082	8.08294	5.83912	0.0247029	0.246263
21371	Tbca	tubulin cofactor A	0.177438	6.45912	8.71459	0.00737211	0.202428		94088	Trim6	tripartite motif-containing 6	-1.68881	0.25475	9.40533	0.00572716	0.151979		chr10_19242098_mm9	chr10	19396963	19399118	1.24893	4.11042	8.3208	0.00532902	0.225328		chr15_7066009_mm9	chr15	7144197	7145917	13137	16880	Lifr	LIF receptor alpha	-0.690593	6.07662	5.8391	0.0247049	0.246263
12022	Barx1	BarH-like homeobox 1	0.713628	3.3997	8.71202	0.00738017	0.202428		56277	Tmem45a	transmembrane protein 45a	-0.626763	2.80806	9.50747	0.00573802	0.151979		chr12_79230290_mm9	chr12	78175077	78177077	1.86019	3.65876	8.31247	0.00533838	0.225328		chr3_27681877_mm9	chr3	27835528	27837595	70928	72007	Fndc3b	fibronectin type III domain containing 3B	0.596394	5.8158	5.82573	0.0248517	0.246996
107392	Brms1	breast cancer metastasis-suppressor 1	-0.18822	6.50496	8.71179	0.00738018	0.202428		18088	Nkx2-2	NK2 homeobox 2	-2.06216	6.17378	14.7953	0.0057382	0.151979		chr13_90868853_mm9	chr13	90876367	90878367	1.11878	4.54105	8.3125	0.00534853	0.225328		chr7_149558818_mm9	chr7	141928500	141929647	1	13033	Ctsd	cathepsin D	0.514181	6.99917	5.82484	0.02486	0.246996
99311	Commd7	COMM domain containing 7	0.278424	5.43497	8.7104	0.00738421	0.202428		17389	Mmp16	matrix metallopeptidase 16	0.852933	5.17777	11.4507	0.00576716	0.152357		chr10_57297558_mm9	chr10	57452848	57454848	-1.29038	4.2298	8.31288	0.00534903	0.225328		chr7_117883854_mm9	chr7	110338643	110340619	26673	11717	Ampd3	adenosine monophosphate deaminase 3	0.499431	6.31488	5.82254	0.0248858	0.246996
14620	Gjb3	gap junction protein, beta 3	-0.969923	2.20485	8.70989	0.00739028	0.202428		17231	Mcpt8	mast cell protease 8	3.53853	-0.605168	9.44867	0.00577575	0.152357		chr17_73600624_mm9	chr17	73556699	73559859	-0.602139	7.18302	8.3079	0.00535901	0.225328		chr17_83946137_mm9	chr17	83852990	83854704	31229	20463	Cox7a2l	cytochrome c oxidase subunit 7A2 like	-0.309478	8.47751	5.8051	0.0250785	0.248524
18590	Pdgfa	platelet derived growth factor, alpha	0.355314	4.6384	8.7023	0.00740764	0.202428		67728	Dph2	DPH2 homolog	-0.524555	3.57667	9.48875	0.00577733	0.152357		chr18_14575650_mm9	chr18	14549106	14549304	2.16101	3.07991	8.28718	0.00536367	0.225328		chr10_37387928_mm9	chr10	37542022	37544074	507697	75877	4930591E09Rik	RIKEN cDNA 4930591E09 gene	-0.547767	6.2438	5.80221	0.0251118	0.248524
259003	Or5k1b	olfactory receptor family 5 subfamily K member 1B	-4.20956	-0.43169	8.74025	0.0074266	0.202428		16897	Llgl1	LLGL1 scribble cell polarity complex component	-0.28475	6.35133	9.47537	0.00580575	0.152888		chr12_78194221_mm9	chr12	77138958	77141058	1.45672	3.86348	8.28908	0.00541105	0.226993		chr8_47824059_mm9	chr8	47191469	47191780	0	100503498	Gm16675	predicted gene, 16675	-0.557911	6.23862	5.79063	0.0252414	0.249164
13858	Eps15	epidermal growth factor receptor pathway substrate 15	0.214392	6.22006	8.69344	0.00743328	0.202428		117591	Slc2a9	solute carrier family 2 (facilitated glucose transporter), member 9	0.252094	7.10876	9.45443	0.00585102	0.153859		chr10_70939830_mm9	chr10	71311412	71314412	-1.25946	4.53688	8.27459	0.00544868	0.228244		chr12_74517290_mm9	chr12	73462274	73464274	5938	380765	D830013O20Rik	RIKEN cDNA D830013O20 gene	0.662891	6.15165	5.78997	0.0252487	0.249164
27140	Tlx3	T cell leukemia, homeobox 3	0.758949	2.50888	8.68897	0.00744782	0.202428		67533	Ppfibp1	PTPRF interacting protein, binding protein 1 (liprin beta 1)	0.25764	7.06972	9.44864	0.00586361	0.15397		chr5_120772641_mm9	chr5	120459646	120461748	0.87475	5.50306	8.25833	0.00549019	0.229654		chr12_100808316_mm9	chr12	99535457	99537473	0	102639404	Gm26839	predicted gene, 26839	-0.536431	6.65285	5.78548	0.0252986	0.2493
15168	Hcn3	hyperpolarization-activated, cyclic nucleotide-gated K+ 3	-0.290172	5.55517	8.68296	0.00746384	0.202428		192193	Edem1	ER degradation enhancer, mannosidase alpha-like 1	-0.333174	5.21062	9.44114	0.00588003	0.154181		chr2_6460161_mm9	chr2	6541673	6542566	2.9461	2.61839	8.21023	0.0055144	0.230202		chr14_66635100_mm9	chr14	66252365	66255411	5707	268756	Gulo	gulonolactone (L-) oxidase	-0.79758	5.00204	5.78213	0.0253454	0.249366
21778	Tex9	testis expressed gene 9	-0.246706	6.13335	8.68136	0.00746851	0.202428		60315	Myg1	melanocyte proliferating gene 1	-0.415259	4.31654	9.43391	0.00589591	0.154261		chr17_9957378_mm9	chr17	9985329	9986367	-0.992764	5.27708	8.24774	0.005519	0.230202		chr3_35232695_mm9	chr3	35386112	35388492	262810	625963	Gm6639	predicted gene 6639	-0.530278	6.56917	5.77628	0.0254023	0.249366
16528	Kcnk4	potassium channel, subfamily K, member 4	-0.269327	5.47894	8.68119	0.007469	0.202428		383619	Aim2	absent in melanoma 2	-0.836438	2.30257	9.43326	0.00589987	0.154261		chr15_84456954_mm9	chr15	84508900	84512550	-0.699894	6.63311	8.23689	0.00554766	0.231069		chr9_27096997_mm9	chr9	27198429	27203051	7350	235086	Igsf9b	immunoglobulin superfamily, member 9B	0.273659	8.45586	5.77522	0.0254137	0.249366
319638	Nt5dc1	5'-nucleotidase domain containing 1	0.317296	4.9695	8.68044	0.00747121	0.202428		15466	Hrh2	histamine receptor H2	0.441284	5.17796	9.42194	0.00592212	0.154409		chr3_36421056_mm9	chr3	36576561	36577283	-0.984051	5.31926	8.22435	0.00558225	0.232179		chrX_11385273_mm9	chrX	11673325	11675195	227782	71458	Bcor	BCL6 interacting corepressor	0.349368	7.27807	5.76524	0.0255268	0.25012
110784	Nr3c2	nuclear receptor subfamily 3, group C, member 2	-0.258477	6.62676	8.67741	0.00748003	0.202428		13830	Stom	stomatin	-0.324772	5.01065	9.42184	0.00592234	0.154409		chr3_144062650_mm9	chr3	144104447	144106447	-0.708482	6.22062	8.21826	0.00559832	0.232517		chr1_42315092_mm9	chr1	42296327	42298460	388901	66297	Pantr1	POU domain, class 3, transcription factor 3 adjacent noncoding transcript 1	-0.434016	6.66674	5.76193	0.0255648	0.250137
13559	E2f5	E2F transcription factor 5	0.187857	6.32989	8.6677	0.00750853	0.202911		19886	Ros1	Ros1 proto-oncogene	-0.56295	3.78326	9.40403	0.00596188	0.15507		chr2_104157486_mm9	chr2	104145519	104149829	1.65308	3.72931	8.21217	0.0056156	0.232794		chr13_54163601_mm9	chr13	54221529	54223576	2289	14057	Sfxn1	sideroflexin 1	-0.504275	6.10647	5.75614	0.0256316	0.25031
14465	Gata6	GATA binding protein 6	0.622322	3.21608	8.65606	0.00754327	0.203432		208449	Sgms1	sphingomyelin synthase 1	0.290727	7.64241	9.39769	0.00597573	0.15507		chr4_95150558_mm9	chr4	95371054	95373154	0.973558	5.00922	8.21017	0.00562088	0.232794		chr17_10514836_mm9	chr17	10539838	10541758	0	100526796	Cahm	colon adenocarcinoma hypermethylated RNA	-0.504997	7.00397	5.754	0.0256551	0.25031
235256	Or10d1b	olfactory receptor family 10 subfamily D member 1B	4.17037	-0.569649	8.57882	0.00754914	0.203432		242939	Cpz	carboxypeptidase Z	0.379278	4.18975	9.3952	0.00598137	0.15507		chr1_53073618_mm9	chr1	53054151	53057715	-1.28118	4.36612	8.20355	0.00564064	0.233003		chr7_128733198_mm9	chr7	121187775	121190039	0	75793	4933432K03Rik	RIKEN cDNA 4933432K03 gene	-0.724422	5.08923	5.74576	0.0257568	0.250947
17218	Mcm5	minichromosome maintenance complex component 5	-0.22705	6.50088	8.63615	0.00760189	0.204503		75033	Mei4	meiotic double-stranded break formation protein 4	-0.63054	4.19496	9.40935	0.00598142	0.15507		chr1_25114589_mm9	chr1	25095668	25097982	1.46053	4.02847	8.20171	0.00564617	0.233003		chr13_85263286_mm9	chr13	85271095	85272866	64639	66671	Ccnh	cyclin H	-0.793989	5.01457	5.73799	0.0258494	0.251494
110749	Chaf1b	chromatin assembly factor 1, subunit B	-0.20891	6.35125	8.63251	0.00761272	0.204503		17986	Ndp	Norrie disease (pseudoglioma) (human)	-0.33967	5.27233	9.39029	0.00599225	0.155132		chr6_95068409_mm9	chr6	95093099	95093861	-1.41217	4.26325	8.20015	0.00564982	0.233003		chr18_81817502_mm9	chr18	81662939	81664925	370301	100628596	Mir5127	microRNA 5127	-0.554604	6.21945	5.72843	0.0259497	0.252114
74048	Vsir	V-set immunoregulatory receptor	-0.959235	2.3203	8.63102	0.00762105	0.204503		71982	Snx10	sorting nexin 10	0.251651	6.37029	9.36898	0.00603994	0.156147		chr12_108824371_mm9	chr12	107551366	107553475	-1.61329	3.93465	8.18813	0.00567646	0.233603		chr11_31668591_mm9	chr11	31717489	31719693	30996	414116	D630024D03Rik	RIKEN cDNA D630024D03 gene	-0.421431	6.89832	5.72478	0.0259913	0.252163
100504425	Tincr	TINCR ubiquitin domain containing	-1.03378	1.96624	8.62831	0.00763791	0.204668		67099	Mettl21a	methyltransferase 21A, HSPA lysine	-0.343834	6.3544	9.36387	0.00605145	0.156224		chr3_137305381_mm9	chr3	137347130	137349227	-0.920558	5.30846	8.18859	0.00568032	0.233603		chr2_98504851_mm9	chr2	98491963	98498116	1029955	241568	Lrrc4c	leucine rich repeat containing 4C	0.409966	11.3503	6.0748	0.0260918	0.252783
15408	Hoxb13	homeobox B13	1.6245	0.570312	8.61548	0.00764973	0.204682		21416	Tcf7l2	transcription factor 7 like 2, T cell specific, HMG box	-0.207605	8.9744	9.35536	0.00607066	0.156501		chr2_154797777_mm9	chr2	154812961	154814961	-1.23386	4.36342	8.18404	0.00569504	0.23388		chr5_66116086_mm9	chr5	65881207	65883190	25629	71521	Pds5a	PDS5 cohesin associated factor A	0.413467	6.6348	5.70949	0.0261693	0.253178
667772	Myh15	myosin, heavy chain 15	3.88015	-0.721082	8.40424	0.00765987	0.204682		216151	Polrmt	polymerase (RNA) mitochondrial (DNA directed)	-0.411274	4.37196	9.3375	0.00611134	0.157329		chr14_25384714_mm9	chr14	24614428	24616693	0.866797	5.53732	8.16889	0.00573498	0.23519		chr3_96218360_mm9	chr3	96320815	96322795	0	21748	Terc	telomerase RNA component	0.340725	7.3741	5.69839	0.0262989	0.254076
100041546	Ly6c2	lymphocyte antigen 6 family memberC2	-4.24085	-0.477379	8.57671	0.00771977	0.205668		14461	Gata2	GATA binding protein 2	0.470265	4.26095	9.30937	0.00617583	0.158766		chr10_109591625_mm9	chr10	109989430	109991430	1.28951	4.14744	8.16513	0.00574883	0.235429		chr2_24375314_mm9	chr2	24410517	24411960	44907	18510	Pax8	paired box 8	0.387716	7.08372	5.6936	0.0263554	0.254265
407788	Tsbp1	testis expressed basic protein 1	-0.621645	3.12852	8.59282	0.00773284	0.205668		21355	Tap2	transporter 2, ATP-binding cassette, sub-family B (MDR/TAP)	-0.393262	4.6616	9.28529	0.00623163	0.159816		chr6_121250117_mm9	chr6	121276058	121276247	2.96505	2.84934	8.13262	0.00576414	0.23545		chr11_3884203_mm9	chr11	3931766	3932636	1001	53897	Gal3st1	galactose-3-O-sulfotransferase 1	1.14941	3.76328	5.68931	0.0264686	0.254598
109212	Pimreg	PICALM interacting mitotic regulator	-0.229505	6.55719	8.59094	0.0077379	0.205668		15162	Hck	hemopoietic cell kinase	0.352834	4.7443	9.28424	0.00623405	0.159816		chr6_112216760_mm9	chr6	112242673	112244782	0.870182	5.45148	8.15805	0.00576543	0.23545		chr8_11636275_mm9	chr8	11686757	11686815	1001	102334	Ankrd10	ankyrin repeat domain 10	0.638765	5.51151	5.68411	0.0264701	0.254598
244349	Kat6a	K(lysine) acetyltransferase 6A	0.158395	7.08556	8.58699	0.0077499	0.205668		215335	Slc36a1	solute carrier family 36 (proton/amino acid symporter), member 1	0.337205	5.07893	9.27393	0.00625811	0.160209		chr2_144028311_mm9	chr2	144045316	144045632	-2.79582	2.83985	8.12206	0.00578448	0.235623		chr7_51003356_mm9	chr7	43396880	43398463	0	100504720	2310002F09Rik	RIKEN cDNA 2310002F09 gene	-0.552583	5.57648	5.68154	0.0265006	0.254598
94246	Arid4b	AT-rich interaction domain 4B	0.14072	7.44194	8.58673	0.0077507	0.205668		19110	Prl4a1	prolactin family 4, subfamily a, member 1	-4.48974	-0.403041	9.40987	0.00631499	0.161441		chr12_85561963_mm9	chr12	84266724	84268850	-0.655306	6.74295	8.14667	0.00579735	0.235623		chr17_15080520_mm9	chr17	15164386	15164584	0	67912	1600012H06Rik	RIKEN cDNA 1600012H06 gene	-0.657533	5.20342	5.67398	0.0265938	0.254992
69572	Mfsd3	major facilitator superfamily domain containing 3	-0.231535	6.42326	8.57887	0.00777467	0.206018		18113	Nnmt	nicotinamide N-methyltransferase	0.390425	4.10955	9.23741	0.00634433	0.161707		chr6_126995163_mm9	chr6	127021031	127023185	1.75369	3.57794	8.14297	0.00580121	0.235623		chr8_63252419_mm9	chr8	61225569	61227443	95805	71306	Mfap3l	microfibrillar-associated protein 3-like	0.644166	5.15564	5.67206	0.0266156	0.254992
26971	Pla2g2f	phospholipase A2, group IIF	3.01861	-0.0839956	8.41715	0.0077923	0.206199		15369	Hmox2	heme oxygenase 2	0.369463	5.01279	9.22754	0.00636774	0.161707		chr17_67849437_mm9	chr17	67806061	67808124	1.51744	3.95468	8.14541	0.00580185	0.235623		chr14_37315632_mm9	chr14	36223629	36225899	370995	72972	Ccser2	coiled-coil serine rich 2	-0.836781	4.52291	5.65285	0.0268723	0.257094
26921	Map4k4	mitogen-activated protein kinase kinase kinase kinase 4	0.200014	6.74074	8.56632	0.0078131	0.206463		110115	Cyp11b1	cytochrome P450, family 11, subfamily b, polypeptide 1	-1.95682	0.234013	9.09237	0.00637042	0.161707		chr6_100492845_mm9	chr6	100518780	100520845	1.04771	4.72594	8.13004	0.00584577	0.237078		chr1_88191367_mm9	chr1	86221403	86223626	7160	102635143	Gm28626	predicted gene 28626	0.73848	4.69092	5.64048	0.0270043	0.257878
381217	Entrep1	endosomal transmembrane epsin interactor 1	0.209729	5.97625	8.56195	0.00782654	0.206532		12506	Cd48	CD48 antigen	-1.40848	0.593426	9.19091	0.00637077	0.161707		chr6_137656488_mm9	chr6	137683908	137686022	1.21062	4.2658	8.11706	0.00588457	0.238079		chr7_150631603_mm9	chr7	142998525	143000525	11552	12577	Cdkn1c	cyclin dependent kinase inhibitor 1C	0.484481	5.87304	5.634	0.0270688	0.257878
227707	BC005624	cDNA sequence BC005624	-0.166008	6.95015	8.55272	0.007855	0.206997		12661	Chl1	cell adhesion molecule L1-like	0.612941	7.72636	10.9793	0.00637278	0.161707		chrX_96757001_mm9	chrX	98603091	98607446	0.884584	5.3735	8.11545	0.00588673	0.238079		chr2_143998212_mm9	chr2	144013396	144015396	0	433481	Gm5535	predicted gene 5535	0.479057	5.91824	5.6311	0.0271039	0.257878
110805	Foxe1	forkhead box E1	0.739166	2.21434	8.53982	0.00789781	0.207838		436090	Gpr62	G protein-coupled receptor 62	-0.504473	4.29945	9.22079	0.00638395	0.161707		chr11_42912646_mm9	chr11	42988848	42991094	-2.20155	3.57408	8.09616	0.00589653	0.238147		chr17_84337788_mm9	chr17	84244790	84246843	15753	72285	1810073O08Rik	RIKEN cDNA 1810073O08 gene	0.451525	7.07719	5.62881	0.0271306	0.257878
16533	Kcnmb1	potassium large conductance calcium-activated channel, subfamily M, beta member 1	1.23703	1.06665	8.53888	0.00793203	0.208451		56629	Dnase2b	deoxyribonuclease II beta	-0.433183	4.14321	9.21952	0.00638699	0.161707		chr19_49627929_mm9	chr19	49540878	49542878	4.25472	2.48172	8.1015	0.00592071	0.238794		chr11_111905621_mm9	chr11	111934072	111936101	530790	102631959	Gm30158	predicted gene, 30158	-1.12286	4.05203	5.63142	0.0271411	0.257878
78801	Ak7	adenylate kinase 7	-1.3319	0.983075	8.51054	0.00799068	0.209312		77803	Shisal2b	shisa like 2B	0.950182	2.22982	9.21679	0.00639608	0.161714		chr3_21365455_mm9	chr3	21519664	21521731	1.36086	4.3215	8.09828	0.00593844	0.23918		chr9_44773590_mm9	chr9	44877898	44878343	1001	140630	Ube4a	ubiquitination factor E4A	0.786537	4.64919	5.62025	0.0272526	0.258128
14472	Gbx2	gastrulation brain homeobox 2	0.25223	6.3908	8.50361	0.00800836	0.209312		13610	S1pr3	sphingosine-1-phosphate receptor 3	0.383441	4.47782	9.20747	0.00641586	0.161979		chr11_42825774_mm9	chr11	42902038	42904161	-1.44927	4.03564	8.09487	0.00594755	0.239216		chr16_92158528_mm9	chr16	91954727	91956522	45613	121022	Mrps6	mitochondrial ribosomal protein S6	0.429741	6.86824	5.61482	0.0273014	0.258128
116871	Mta3	metastasis associated 3	0.22584	6.31325	8.5035	0.00800869	0.209312		15405	Hoxa9	homeobox A9	1.46804	0.329619	9.19895	0.00642415	0.161979		chr5_35971384_mm9	chr5	35784968	35787190	0.706637	6.02867	8.09157	0.00595569	0.239216		chr1_173040767_mm9	chr1	170937374	170939245	2311	75472	Cfap126	cilia and flagella associated protein 126	-0.275525	8.63777	5.61388	0.0273127	0.258128
16858	Lgals7	lectin, galactose binding, soluble 7	-1.06101	1.74514	8.50631	0.00801482	0.209312		233222	Mrgpra3	MAS-related GPR, member A3	-3.90881	-0.743829	8.99224	0.00648665	0.16333		chr7_144993116_mm9	chr7	137402139	137404185	4.19794	2.42626	8.06602	0.00597821	0.239547		chr14_94290964_mm9	chr14	94129115	94129843	1001	211712	Pcdh9	protocadherin 9	0.396633	6.88214	5.60773	0.0273884	0.258128
70047	Trnt1	tRNA nucleotidyl transferase, CCA-adding, 1	-0.274396	5.40048	8.49473	0.00803644	0.209312		240063	Zfp811	zinc finger protein 811	0.702846	2.77691	9.14573	0.00656714	0.165084		chr9_92516225_mm9	chr9	92502426	92504455	-1.31451	4.51434	8.08389	0.0059803	0.239547		chr12_92193138_mm9	chr12	90920568	90922695	42572	75216	Cep128	centrosomal protein 128	-1.09417	4.02469	5.60721	0.0274353	0.258128
21909	Tlx2	T cell leukemia, homeobox 2	0.875235	2.77815	8.49316	0.00804251	0.209312		68523	Ciao2b	cytosolic iron-sulfur assembly component 2B	-0.548924	3.89054	9.13521	0.0065925	0.165084		chr2_115678528_mm9	chr2	115682167	115684379	0.784635	5.93305	8.05723	0.00605663	0.241742		chr4_124793374_mm9	chr4	125008382	125010001	1352	70088	Meaf6	MYST/Esa1-associated factor 6	0.371126	6.8828	5.60366	0.0274385	0.258128
241764	L3mbtl1	L3MBTL1 histone methyl-lysine binding protein	0.374206	4.74065	8.4925	0.00804355	0.209312		12288	Cacna1c	calcium channel, voltage-dependent, L type, alpha 1C subunit	-0.211045	9.22443	9.13282	0.0065982	0.165084		chr6_86773286_mm9	chr6	86798460	86802089	0.598727	7.04282	8.05696	0.00605733	0.241742		chr6_22473598_mm9	chr6	22522551	22524643	130455	105242605	Gm38773	predicted gene, 38773	0.840524	4.43585	5.60456	0.0274511	0.258128
18168	Npy5r	neuropeptide Y receptor Y5	-1.07325	1.30949	8.49991	0.00805256	0.209312		223593	Washc5	WASH complex subunit 5	-0.264318	5.64053	9.13108	0.00660255	0.165084		chr12_9061190_mm9	chr12	9102599	9106169	0.812225	5.34704	8.05449	0.00606494	0.241742		chr7_37481299_mm9	chr7	36395107	36396543	1001	243931	Tshz3	teashirt zinc finger family member 3	-0.738277	8.56485	6.35096	0.0274667	0.258128
52065	Mfhas1	malignant fibrous histiocytoma amplified sequence 1	0.226277	6.18134	8.48155	0.0080783	0.209695		237930	Ttll6	tubulin tyrosine ligase-like family, member 6	0.529273	3.4071	9.1292	0.00660755	0.165084		chr10_97178078_mm9	chr10	97550210	97552402	0.907409	5.23527	8.05344	0.00606812	0.241742		chr19_5603552_mm9	chr19	5652987	5653042	1	68209	Rnaseh2c	ribonuclease H2, subunit C	-0.794264	5.22384	5.58334	0.0277005	0.259703
218734	Cep15	centrosomal protein 15	0.279294	5.17593	8.4743	0.00810149	0.210011		20465	Sim2	single-minded family bHLH transcription factor 2	0.369715	4.99347	9.12803	0.00661017	0.165084		chr16_39390793_mm9	chr16	39211590	39212586	-2.01195	3.22367	8.02277	0.0061091	0.242824		chr3_33250341_mm9	chr3	33404408	33406408	207069	58869	Pex5l	peroxisomal biogenesis factor 5-like	1.22988	4.12659	5.58546	0.0277166	0.259703
215929	Mfsd4b1	major facilitator superfamily domain containing 4B1	0.327669	4.96172	8.46488	0.00813164	0.210507		102633750	Zfp1001	zinc finger protein 1001	-0.832648	2.10002	9.12447	0.00662427	0.165211		chr6_72906283_mm9	chr6	72931609	72934114	-0.522064	8.19131	8.03866	0.00611185	0.242824		chr10_128329757_mm9	chr10	128728587	128729223	1001	14561	Gdf11	growth differentiation factor 11	-0.505205	6.14814	5.57672	0.0277735	0.259703
102423	Hinfp	histone H4 transcription factor	0.223204	6.3655	8.45998	0.00814736	0.210628		382007	Adam26b	a disintegrin and metallopeptidase domain 26B	-4.0578	-0.695394	9.02443	0.00664288	0.165388		chr3_135355823_mm9	chr3	135398226	135400114	-0.602397	7.11541	8.03313	0.00612845	0.243153		chr13_71596188_mm9	chr13	71606041	71608168	350714	100316804	Mir466f-4	microRNA 466f-4	0.471118	6.07579	5.57405	0.0278067	0.259703
319217	Vmn2r7	vomeronasal 2, receptor 7	-3.98969	-0.569567	8.38174	0.00817335	0.210778		232174	Cyp26b1	cytochrome P450, family 26, subfamily b, polypeptide 1	0.314401	7.0029	9.11215	0.00664972	0.165388		chr3_19728687_mm9	chr3	19881761	19883941	-1.30496	4.45545	8.02711	0.00614842	0.243505		chrX_39696163_mm9	chrX	41431374	41433374	65312	20843	Stag2	STAG2 cohesin complex component	-0.419395	7.15998	5.57202	0.0278312	0.259703
12368	Casp6	caspase 6	0.230655	5.92975	8.44819	0.00818539	0.210778		14087	Fanca	Fanconi anemia, complementation group A	-0.268762	5.94185	9.10871	0.00665836	0.165388		chr1_134776506_mm9	chr1	132806621	132807093	-1.53989	3.8215	8.02196	0.00615898	0.243505		chr4_99239802_mm9	chr4	99460191	99462202	82335	15221	Foxd3	forkhead box D3	0.447711	6.47495	5.56973	0.0278603	0.259703
667823	Trim5	tripartite motif-containing 5	-1.62677	1.25099	8.44266	0.0081863	0.210778		56786	Tmem9b	TMEM9 domain family, member B	0.396885	4.17294	9.10417	0.00666988	0.165451		chr6_66205073_mm9	chr6	66231063	66233063	4.19999	2.42915	8.0095	0.00616226	0.243505		chr19_23181841_mm9	chr19	23083715	23085463	33128	16601	Klf9	Kruppel-like transcription factor 9	0.542385	5.40065	5.55651	0.0280294	0.260927
227624	Rabl6	RAB, member RAS oncogene family-like 6	0.236555	5.98082	8.44218	0.00820485	0.210971		17873	Gadd45b	growth arrest and DNA-damage-inducible 45 beta	-0.384353	4.65095	9.09311	0.00669767	0.165865		chr8_92000574_mm9	chr8	90201788	90204818	-1.1615	4.91985	8.01637	0.00618061	0.243901		chr1_148343204_mm9	chr1	146370099	146370367	0	102639375	Gm29514	predicted gene 29514	0.632055	5.96621	5.53781	0.028264	0.262756
20514	Slc1a5	solute carrier family 1 (neutral amino acid transporter), member 5	-0.228943	6.20825	8.43582	0.00822547	0.211216		76484	Kndc1	kinase non-catalytic C-lobe domain (KIND) containing 1	0.344818	5.52657	9.09034	0.00670462	0.165865		chr5_148111511_mm9	chr5	147235745	147237710	1.1581	4.40976	8.01099	0.00619747	0.244237		chr14_48440537_mm9	chr14	48057155	48059473	62201	78029	4930538L07Rik	RIKEN cDNA 4930538L07 gene	-0.760751	4.6002	5.53347	0.0283407	0.263115
140579	Elmo2	engulfment and cell motility 2	-0.189705	6.90089	8.42552	0.00825905	0.211794		11670	Aldh3a1	aldehyde dehydrogenase family 3, subfamily A1	0.719457	2.26166	9.08475	0.00672077	0.166041		chr8_77394501_mm9	chr8	75596230	75598230	-1.28818	4.37762	7.98285	0.00628351	0.247295		chr4_128819881_mm9	chr4	129038386	129040006	1	384061	Fndc5	fibronectin type III domain containing 5	0.358779	7.88592	5.52159	0.0284702	0.263521
19819	Rnaseh1	ribonuclease H1	-0.241743	5.61679	8.40465	0.00832753	0.213		21393	Tcap	titin-cap	1.34377	0.990419	9.06107	0.00680336	0.167856		chr1_77661192_mm9	chr1	77640254	77642254	2.84054	2.80214	7.94751	0.00630857	0.247681		chr13_100564518_mm9	chr13	99930102	99932102	102890	27220	Cartpt	CART prepropeptide	-0.354216	7.33124	5.52002	0.0284905	0.263521
23912	Rhof	ras homolog family member F (in filopodia)	-0.362984	4.85276	8.40092	0.00833984	0.213		207212	Arhgef17	Rho guanine nucleotide exchange factor 17	0.297094	7.52355	9.04443	0.0068217	0.167862		chr11_64097581_mm9	chr11	64173893	64175917	2.14144	2.85558	7.93955	0.00631024	0.247681		chr5_18732609_mm9	chr5	19430687	19431044	0	70832	4921504A21Rik	RIKEN cDNA 4921504A21 gene	-0.5169	6.22609	5.51942	0.0284991	0.263521
215705	Arrdc1	arrestin domain containing 1	-0.249408	5.83639	8.39706	0.00835259	0.213		16616	Klk1b21	kallikrein 1-related peptidase b21	-1.52979	0.205949	8.94598	0.00682422	0.167862		chr8_12497475_mm9	chr8	12546409	12548542	-0.699958	6.19824	7.96784	0.00632785	0.24776		chr10_7858695_mm9	chr10	8013237	8015992	64526	338362	Ust	uronyl-2-sulfotransferase	1.44385	3.54404	5.51167	0.0285971	0.263734
18094	Nkx2-9	NK2 homeobox 9	1.46918	0.973281	8.40807	0.00835366	0.213		56175	Bace2	beta-site APP-cleaving enzyme 2	0.305925	6.20291	9.04081	0.00683103	0.167862		chr8_82058186_mm9	chr8	80259822	80260302	-2.87246	2.81305	7.94087	0.00633144	0.24776		chr1_138452518_mm9	chr1	136482450	136484618	23894	381293	Kif14	kinesin family member 14	0.923098	4.07035	5.51608	0.0285986	0.263734
70717	Medag	mesenteric estrogen dependent adipogenesis	0.68475	2.71213	8.39239	0.00836909	0.213		67615	Ube2r2	ubiquitin-conjugating enzyme E2R 2	-0.266384	6.33899	9.03189	0.00685408	0.168182		chr1_196188186_mm9	chr1	194041849	194046752	1.15629	4.65522	7.9651	0.00633807	0.24776		chr17_3081825_mm9	chr17	3130717	3133484	0	328734	Pisd-ps2	phosphatidylserine decarboxylase, pseudogene 2	0.314675	8.53684	5.50194	0.0287236	0.26437
320982	Arl4c	ADP-ribosylation factor-like 4C	0.151232	7.18422	8.39086	0.00837307	0.213		217306	Cd300e	CD300E molecule	1.05511	1.02544	9.03863	0.00686641	0.168182		chr9_23385357_mm9	chr9	23490760	23493658	1.11732	4.52839	7.96253	0.00634609	0.24776		chrX_100687958_mm9	chrX	102535450	102537244	0	70252	Jpx	Jpx transcript, Xist activator (non-protein coding)	0.491517	8.47586	5.7314	0.0288526	0.26437
394432	Ugt1a7c	UDP glucuronosyltransferase 1 family, polypeptide A7C	0.907299	1.69738	8.3892	0.00838847	0.213107		72058	Igsf5	immunoglobulin superfamily, member 5	0.413573	4.19408	9.02522	0.0068715	0.168182		chr2_152731999_mm9	chr2	152746084	152750283	0.615863	6.68017	7.95789	0.00635876	0.247924		chr1_155180678_mm9	chr1	153209532	153210275	1001	226519	Lamc1	laminin, gamma 1	0.497553	6.04288	5.49123	0.0288642	0.26437
239102	Zfhx2	zinc finger homeobox 2	-0.193736	6.80897	8.36493	0.00845954	0.214627		13009	Csrp3	cysteine and glycine-rich protein 3	-0.395334	4.31072	9.01016	0.00691072	0.168679		chr18_42561033_mm9	chr18	42533444	42535444	1.68953	3.6533	7.95234	0.00637379	0.248005		chr4_137803142_mm9	chr4	137973014	137975065	1021	15441	Hp1bp3	heterochromatin protein 1, binding protein 3	0.357354	7.85289	5.49074	0.0288693	0.26437
21897	Tlr1	toll-like receptor 1	-2.10313	0.169489	8.20464	0.00848743	0.215049		380924	Olfm4	olfactomedin 4	-1.02396	1.26993	9.01814	0.00691229	0.168679		chr11_30147343_mm9	chr11	30196343	30198343	1.288	3.98094	7.9524	0.00638019	0.248005		chr7_125984812_mm9	chr7	118440710	118441440	1	71517	Vps35l	VPS35 endosomal protein sorting factor like	0.352908	7.26051	5.48886	0.028894	0.26437
64176	Sv2b	synaptic vesicle glycoprotein 2b	-0.512904	3.34308	8.34668	0.00852143	0.215624		12162	Bmp7	bone morphogenetic protein 7	-0.253747	7.9413	9.00682	0.00691932	0.168679		chr1_171677230_mm9	chr1	169576211	169577087	-1.51337	3.96457	7.94875	0.00638625	0.248005		chr4_9009127_mm9	chr4	9081139	9083065	186229	74438	Clvs1	clavesin 1	-0.565231	5.92885	5.48871	0.0288975	0.26437
16876	Lhx9	LIM homeobox protein 9	0.772041	2.80745	8.34061	0.00854247	0.21587		666907	Ms4a4a	membrane-spanning 4-domains, subfamily A, member 4A	1.1334	0.886122	9.0148	0.00693436	0.168822		chr8_106398022_mm9	chr8	104599718	104601791	2.04228	3.25728	7.9277	0.00642415	0.248752		chr18_75858944_mm9	chr18	75831744	75832165	1001	269037	Ctif	CBP80/20-dependent translation initiation factor	-0.355213	6.86055	5.48069	0.0290011	0.264951
18971	Pold1	polymerase (DNA directed), delta 1, catalytic subunit	-0.201763	6.20998	8.32906	0.00858076	0.216406		213582	Map9	microtubule-associated protein 9	-0.404545	4.69374	8.98766	0.00696975	0.169239		chr9_74696913_mm9	chr9	74755323	74757453	0.791337	5.58499	7.93606	0.00642746	0.248752		chr13_37241601_mm9	chr13	37332616	37334573	98397	74145	F13a1	coagulation factor XIII, A1 subunit	-0.554737	6.04601	5.47799	0.0290378	0.264951
215627	Zbtb8b	zinc finger and BTB domain containing 8b	0.814577	3.11549	8.48917	0.00858637	0.216406		72007	Fndc3b	fibronectin type III domain containing 3B	0.308873	8.27263	8.98337	0.006981	0.169239		chr17_62596190_mm9	chr17	62552831	62554842	-2.91195	2.94054	7.91523	0.00643098	0.248752		chr9_41685517_mm9	chr9	41787862	41790022	351	77740	Gm57856	predicted gene, 57856	0.300664	7.94623	5.45869	0.0292906	0.26679
228961	Npepl1	aminopeptidase-like 1	0.273244	5.68317	8.32297	0.00860157	0.216503		74761	Mxra8	matrix-remodelling associated 8	0.382812	5.53543	8.98122	0.00698671	0.169239		chr17_89014035_mm9	chr17	88920853	88923393	0.976264	4.87843	7.93021	0.00644654	0.249025		chr13_53107110_mm9	chr13	53165276	53166916	30202	18030	Nfil3	nuclear factor, interleukin 3, regulated	0.492479	5.97362	5.45345	0.0293614	0.26679
71720	Osbpl3	oxysterol binding protein-like 3	0.200429	6.65596	8.31111	0.00864215	0.217044		75901	Dcp1a	decapping mRNA 1A	-0.309044	5.44276	8.98061	0.00698834	0.169239		chr6_119369181_mm9	chr6	119395489	119397264	-0.835764	5.4623	7.91613	0.00649076	0.250403		chr7_141801976_mm9	chr7	134211982	134215276	57141	330662	Dock1	dedicator of cytokinesis 1	-0.492389	6.49747	5.44914	0.0294183	0.26679
100041230	H4c17	H4 clustered histone 17	-0.245809	6.46302	8.31005	0.0086458	0.217044		73442	Hspa12a	heat shock protein 12A	0.236275	6.57439	8.97093	0.00701394	0.169424		chr1_57493688_mm9	chr1	57474438	57477568	0.593014	6.95916	7.90562	0.00652407	0.251188		chr2_24272380_mm9	chr2	24306139	24308000	2564	18510	Pax8	paired box 8	0.44878	6.24426	5.44592	0.0294613	0.26679
74978	Lrriq1	leucine-rich repeats and IQ motif containing 1	-0.792668	2.53081	8.30394	0.00866907	0.217335		15200	Hbegf	heparin-binding EGF-like growth factor	0.366672	5.2482	8.97078	0.00701441	0.169424		chr13_59532627_mm9	chr13	59578080	59580080	-1.39844	4.48224	7.90493	0.00652826	0.251188		chr18_36479714_mm9	chr18	36452385	36454465	17855	109169	Igip	IgA inducing protein	0.276945	8.40691	5.44526	0.0294692	0.26679
53624	Cldn7	claudin 7	0.797735	1.9807	8.30147	0.00868017	0.217335		20729	Spin1	spindlin 1	0.314283	5.45916	8.94927	0.0070718	0.170527		chr5_110296064_mm9	chr5	110013107	110013448	-4.31026	2.52417	7.88922	0.00655545	0.251527		chr4_140891602_mm9	chr4	141061764	141064233	5070	13836	Epha2	Eph receptor A2	0.434628	6.62492	5.44231	0.0295091	0.26679
12902	Cr2	complement receptor 2	0.839192	2.31253	8.26859	0.00879238	0.219856		240066	Zfp870	zinc finger protein 870	0.428912	4.12502	8.94676	0.00707862	0.170527		chr5_120120885_mm9	chr5	119807375	119807927	4.27167	2.57173	7.89952	0.00655572	0.251527		chr7_132079486_mm9	chr7	124534556	124536421	226399	73076	3100003L05Rik	RIKEN cDNA 3100003L05 gene	-1.00322	4.2875	5.44544	0.0295101	0.26679
22152	Tubb3	tubulin, beta 3 class III	-0.33162	5.07872	8.26007	0.00881941	0.220243		66745	Trpd52l3	tumor protein D52-like 3	3.95712	-0.518881	8.99918	0.00710421	0.170719		chr5_39606348_mm9	chr5	39371400	39373505	2.85515	2.73157	7.86011	0.00657526	0.251527		chr3_50708884_mm9	chr3	50812795	50814892	316977	12457	Noct	nocturnin	-0.426306	6.67591	5.43161	0.0296526	0.267727
12374	Casr	calcium-sensing receptor	-1.13821	1.87909	8.23495	0.00892214	0.222517		66980	Zdhhc6	zinc finger, DHHC domain containing 6	-0.33628	4.96477	8.9363	0.00710669	0.170719		chr2_85078703_mm9	chr2	85067854	85069927	-0.861903	5.53584	7.88869	0.00657883	0.251527		chr11_97151082_mm9	chr11	97179576	97181649	8175	19155	Npepps	aminopeptidase puromycin sensitive	-0.546506	5.99746	5.42526	0.029739	0.267866
20692	Sparc	secreted acidic cysteine rich glycoprotein	0.318954	6.43832	8.66108	0.00894607	0.222823		67117	Dynlt3	dynein light chain Tctex-type 3	0.815082	1.8532	8.93526	0.00711445	0.170719		chr7_105471991_mm9	chr7	97971627	97973750	-0.75723	6.11281	7.8831	0.00659677	0.251527		chr7_76053209_mm9	chr7	68557037	68558931	158052	66412	Arrdc4	arrestin domain containing 4	-0.744468	6.31466	5.55242	0.0297456	0.267866
338348	Ttc16	tetratricopeptide repeat domain 16	-0.219474	5.95414	8.21237	0.00898866	0.223591		94187	Zfp423	zinc finger protein 423	0.235037	8.79051	8.92578	0.00713502	0.170903		chr12_28070841_mm9	chr12	27434890	27437061	-1.06701	4.81173	7.88176	0.00660241	0.251527		chr12_30053928_mm9	chr12	29417850	29420060	158324	17933	Myt1l	myelin transcription factor 1-like	0.300716	7.77324	5.41372	0.0298936	0.268674
235623	Scap	SREBF chaperone	0.1878	6.34999	8.18832	0.00907536	0.225454		243621	Iqsec3	IQ motif and Sec7 domain 3	0.334713	5.9131	8.91822	0.00715553	0.170903		chr5_133195804_mm9	chr5	132747364	132750183	1.94094	3.49725	7.87528	0.00660491	0.251527		chr11_95122666_mm9	chr11	95151164	95151258	1098	93670	Tac4	tachykinin 4	-1.94424	3.31193	5.32997	0.0299132	0.268674
80334	Kcnip4	Kv channel interacting protein 4	-1.37734	3.0599	9.36197	0.00912972	0.22651		83395	Sp6	trans-acting transcription factor 6	0.335809	5.52376	8.9168	0.00715942	0.170903		chr8_36940409_mm9	chr8	36344629	36346121	1.38006	4.0916	7.88127	0.0066058	0.251527		chr17_6474987_mm9	chr17	6743111	6744498	24719	547127	Tmem181b-ps	transmembrane protein 181B, pseudogene	0.217226	9.95101	5.40076	0.0300697	0.269728
21357	Tarbp2	TARBP2, RISC loading complex RNA binding subunit	-0.157636	7.63588	8.14444	0.00923593	0.228847		12145	Cxcr5	C-X-C motif chemokine receptor 5	0.420445	3.87406	8.91665	0.00715999	0.170903		chr8_32051592_mm9	chr8	31429970	31432326	3.22955	3.23965	7.87345	0.00661482	0.251544		chr3_57916820_mm9	chr3	58019282	58021357	27772	67850	1700007F19Rik	RIKEN cDNA 1700007F19 gene	-0.966197	4.21007	5.39867	0.0301415	0.270021
140493	Kcnn3	potassium intermediate/small conductance calcium-activated channel, subfamily N, member 3	-0.318068	5.74131	8.13822	0.00925896	0.228941		20448	St6galnac4	ST6 (alpha-N-acetyl-neuraminyl-2,3-beta-galactosyl-1,3)-N-acetylgalactosaminide alpha-2,6-sialyltransferase 4	0.298671	5.5461	8.91121	0.00717463	0.170903		chr10_118845429_mm9	chr10	119245071	119245340	-2.81003	2.97657	7.84198	0.00665999	0.252234		chr10_67745744_mm9	chr10	68117824	68119824	3269	71371	Arid5b	AT-rich interaction domain 5B	-0.357596	7.90983	5.37353	0.0304443	0.272339
67889	Rbm18	RNA binding motif protein 18	0.189907	6.46093	8.13693	0.00926374	0.228941		80986	Ckap2	cytoskeleton associated protein 2	0.323363	4.73021	8.90957	0.00717913	0.170903		chr4_123954833_mm9	chr4	124169870	124172897	-0.579078	7.73803	7.86305	0.00666201	0.252234		chr3_79087616_mm9	chr3	79191734	79193380	783	115489693	6430573P05Rik	RIKEN cDNA 6430573P05 gene	-0.290596	8.22758	5.37071	0.0304832	0.272339
93671	Cd163	CD163 antigen	-2.27608	0.222421	7.9328	0.00936209	0.230841		13012	Cst8	cystatin 8 (cystatin-related epididymal spermatogenic)	1.50669	0.476026	8.90547	0.00718722	0.170903		chr15_67732219_mm9	chr15	67770513	67774499	-0.907548	5.26475	7.85891	0.00667615	0.252234		chr14_118629056_mm9	chr14	118466301	118468546	2100	223227	Sox21	SRY (sex determining region Y)-box 21	-0.260808	8.66106	5.36739	0.0305292	0.272339
13036	Ctsh	cathepsin H	0.538674	4.76835	8.61646	0.00936479	0.230841		140570	Plxnb2	plexin B2	-0.238799	8.00842	8.89675	0.0072141	0.171069		chr11_117396513_mm9	chr11	117424998	117427053	0.539508	7.5039	7.85674	0.00668273	0.252234		chr14_123601441_mm9	chr14	123438266	123440266	24679	380934	AA536875	expressed sequence AA536875	0.368786	7.50909	5.36532	0.0305581	0.272339
74199	Vit	vitrin	0.515539	4.22551	8.10371	0.00938789	0.230845		14385	Slc37a4	solute carrier family 37 (glucose-6-phosphate transporter), member 4	-0.291938	5.48071	8.88187	0.00725506	0.171069		chr13_56173272_mm9	chr13	56218611	56220838	0.801665	5.53844	7.85531	0.00668768	0.252234		chr1_78860860_mm9	chr1	78841192	78843192	0	102636764	Gm29536	predicted gene 29536	0.926018	4.53366	5.36328	0.0306068	0.27242
12581	Cdkn2d	cyclin dependent kinase inhibitor 2D	-0.220551	6.26033	8.10335	0.00938914	0.230845		67373	Prss3b	serine protease 3B	-3.87858	-0.894222	8.6741	0.00725584	0.171069		chr18_24292077_mm9	chr18	24266594	24268813	0.914633	5.32645	7.85528	0.00668786	0.252234		chr9_21921437_mm9	chr9	22029491	22029804	1001	66126	Elof1	ELF1 homolog, elongation factor 1	-0.918356	4.33592	5.35509	0.0307419	0.272999
94065	Mrpl34	mitochondrial ribosomal protein L34	-0.196539	6.53985	8.09329	0.00942711	0.231242		18781	Pla2g2c	phospholipase A2, group IIC	1.59414	3.24534	11.2223	0.00726652	0.171069		chr3_34431481_mm9	chr3	34587524	34587842	2.38269	2.6228	7.79436	0.00670314	0.252234		chr15_73677703_mm9	chr15	73717576	73720911	5820	102634429	Gm6569	predicted gene 6569	-0.70928	4.9643	5.35241	0.030751	0.272999
22040	Trex1	three prime repair exonuclease 1	0.250558	5.73393	8.09265	0.00942955	0.231242		212933	Pm20d1	peptidase M20 domain containing 1	0.513616	3.08894	8.87667	0.00726997	0.171069		chr5_111920002_mm9	chr5	111637797	111639899	1.42843	4.12182	7.8505	0.00670508	0.252234		chr1_166829344_mm9	chr1	164725786	164727865	26780	433374	Gm20743	predicted gene, 20743	0.318311	8.41555	5.32976	0.0310568	0.275257
380916	Lrch1	leucine-rich repeats and calponin homology (CH) domain containing 1	0.178285	6.58157	8.08825	0.00944616	0.231352		73139	Cenpv	centromere protein V	-0.290775	5.36151	8.87352	0.00727813	0.171069		chr5_143688227_mm9	chr5	142911153	142913453	0.483334	8.42717	7.84831	0.00671051	0.252234		chr13_48226494_mm9	chr13	48282497	48286781	0	320614	A330033J07Rik	RIKEN cDNA A330033J07 gene	-0.369254	6.82297	5.32779	0.0310851	0.275257
70701	Nipal1	NIPA-like domain containing 1	-0.440477	4.48766	8.07761	0.00948666	0.232046		228491	Zfp770	zinc finger protein 770	-0.294867	5.6374	8.87247	0.00728101	0.171069		chr9_47751420_mm9	chr9	47853497	47855774	1.03923	4.83974	7.84585	0.00671966	0.252254		chr19_45386448_mm9	chr19	45298807	45300807	7032	102639746	Gm29595	predicted gene 29595	-0.286878	7.8874	5.31356	0.0312872	0.276691
73873	Fam161a	family with sequence similarity 161, member A	-0.263817	5.28132	8.06653	0.00952891	0.232781		19285	Cavin1	caveolae associated 1	-0.37103	6.3358	8.86965	0.0072888	0.171069		chr3_94597590_mm9	chr3	94699245	94702714	-1.24423	4.37081	7.83883	0.00674448	0.252862		chr11_94021817_mm9	chr11	94049440	94052747	2845	100039440	B230206L02Rik	RIKEN cDNA B230206L02 gene	0.206097	9.5388	5.30765	0.0313715	0.276869
19273	Ptpru	protein tyrosine phosphatase receptor type U	-0.197864	6.18258	8.06057	0.00955169	0.23284		238896	Cdc20b	cell division cycle 20B	0.295921	5.58489	8.86947	0.00728934	0.171069		chr9_37037544_mm9	chr9	37140098	37140445	1.28989	4.19547	7.83624	0.00675384	0.252889		chr13_5728586_mm9	chr13	5778683	5780485	125024	71867	1700016G22Rik	RIKEN cDNA 1700016G22 gene	-0.546041	6.6419	5.30409	0.0314232	0.276869
20901	Strap	serine/threonine kinase receptor associated protein	0.194032	6.4258	8.05689	0.0095658	0.23284		54326	Elovl2	ELOVL fatty acid elongase 2	0.505323	4.69667	8.86556	0.00730023	0.171069		chr14_89757314_mm9	chr14	89593899	89595988	-4.19882	2.4796	7.82545	0.00677399	0.25332		chr1_155809975_mm9	chr1	153836702	153840179	51234	14645	Glul	glutamate-ammonia ligase	-0.664719	5.29072	5.30416	0.0314277	0.276869
99296	Hrh3	histamine receptor H3	0.311677	5.21566	8.05625	0.00956829	0.23284		545554	Ankrd34a	ankyrin repeat domain 34A	-0.283929	6.19979	8.86407	0.0073043	0.171069		chr6_111564042_mm9	chr6	111589985	111592034	-2.43496	2.96615	7.7915	0.00678984	0.253588		chr16_32598369_mm9	chr16	32416184	32418150	9565	22042	Tfrc	transferrin receptor	0.383472	6.84274	5.29877	0.0314994	0.277146
408068	Zfp738	zinc finger protein 738	0.228298	5.88445	8.05316	0.00958015	0.23284		27414	Sergef	secretion regulating guanine nucleotide exchange factor	-0.294078	8.73497	8.8635	0.00730587	0.171069		chr12_54347687_mm9	chr12	53292383	53293055	-0.589193	7.10654	7.81189	0.00683194	0.254836		chr1_173931752_mm9	chr1	171828205	171828527	1	93840	Vangl2	VANGL planar cell polarity 2	0.866972	4.17617	5.28772	0.0317046	0.278326
240672	Dusp5	dual specificity phosphatase 5	0.204026	6.20078	8.04127	0.00962603	0.233237		110886	Gabra5	gamma-aminobutyric acid type A receptor subunit alpha 5	-0.704469	2.98513	8.84548	0.00735708	0.171601		chr2_147124332_mm9	chr2	147138929	147139110	-2.92601	2.97351	7.78384	0.00686287	0.255233		chr6_126722837_mm9	chr6	126748556	126751003	30947	16494	Kcna6	potassium voltage-gated channel, shaker-related, subfamily, member 6	0.796449	5.97012	5.41891	0.0317142	0.278326
108043	Chrnb3	cholinergic receptor, nicotinic, beta polypeptide 3	-4.22024	-0.570252	7.90364	0.00963051	0.233237		68098	Rchy1	ring finger and CHY zinc finger domain containing 1	0.349282	5.20401	8.84481	0.00735809	0.171601		chr1_90706483_mm9	chr1	88736589	88738671	-0.93156	5.08939	7.80125	0.00686853	0.255233		chr12_114040599_mm9	chr12	112767278	112768707	1001	100041194	Ahnak2	AHNAK nucleoprotein 2	0.314654	7.62865	5.27617	0.031826	0.278743
237823	Pfas	phosphoribosylformylglycinamidine synthase (FGAR amidotransferase)	-0.388143	4.70542	8.03944	0.00963315	0.233237		231991	Creb5	cAMP responsive element binding protein 5	-0.282533	9.03853	8.84236	0.00736489	0.171601		chr1_180288339_mm9	chr1	178184727	178184957	-2.89282	2.80905	7.7734	0.00687697	0.255233		chr14_121130993_mm9	chr14	120968308	120971013	163259	70572	Ipo5	importin 5	-0.670175	5.05014	5.27581	0.0318425	0.278743
71972	Dnmbp	dynamin binding protein	-1.00179	1.51298	8.03951	0.00965316	0.233425		382245	Vcf2	VCP nuclear cofactor family member 2	0.381153	4.67997	8.8404	0.00737046	0.171601		chr1_140744564_mm9	chr1	138776317	138777330	0.819421	5.66258	7.79845	0.00687746	0.255233		chr11_98145027_mm9	chr11	98173009	98174941	1069	69131	Cdk12	cyclin dependent kinase 12	-0.607406	5.29011	5.2659	0.0319814	0.279182
171212	Galnt10	polypeptide N-acetylgalactosaminyltransferase 10	0.163181	7.0584	8.02609	0.00968494	0.233535		214932	Hdhd5	haloacid dehalogenase like hydrolase domain containing 5	-0.349722	5.61756	8.83745	0.00737872	0.171601		chr5_39272272_mm9	chr5	39036244	39040509	2.09451	3.36902	7.78516	0.00689066	0.255399		chrX_12807598_mm9	chrX	13095774	13097834	3047	72122	2010308F09Rik	RIKEN cDNA 2010308F09 gene	-0.286109	7.91498	5.26388	0.0320054	0.279182
53609	Clasrp	CLK4-associating serine/arginine rich protein	-0.206018	6.09839	8.02454	0.00969098	0.233535		64136	Sdf2l1	stromal cell-derived factor 2-like 1	-0.552753	4.20935	8.83541	0.0073846	0.171601		chr8_92582850_mm9	chr8	90784527	90786632	1.19634	4.32994	7.78943	0.00691082	0.255586		chr2_27674317_mm9	chr2	27707480	27709296	54150	20181	Rxra	retinoid X receptor alpha	0.453327	6.77248	5.26101	0.0320478	0.279182
382118	Zkscan7	zinc finger with KRAB and SCAN domains 7	0.453693	3.74001	8.02189	0.00970154	0.233535		64099	Parvg	parvin, gamma	0.549936	2.6843	8.81471	0.00744405	0.17265		chr5_140075605_mm9	chr5	139584320	139586492	1.01189	4.6024	7.78832	0.00691317	0.255586		chr11_81780865_mm9	chr11	81860222	81860620	1001	11418	Asic2	acid-sensing ion channel 2	-3.58677	2.24957	5.2014	0.0320545	0.279182
326619	H4c1	H4 clustered histone 1	-0.218354	6.0049	8.01872	0.00971371	0.233535		74268	Aven	apoptosis, caspase activation inhibitor	0.271218	6.28515	8.81272	0.00744853	0.17265		chr9_100095327_mm9	chr9	100075901	100078022	-4.36151	2.81049	7.77999	0.00698756	0.257735		chr19_9026672_mm9	chr19	8929659	8930199	1	23942	Mta2	metastasis-associated gene family, member 2	-0.33173	7.38332	5.25323	0.0321619	0.279491
101358	Fbxl14	F-box and leucine-rich repeat protein 14	0.144426	7.79661	8.01739	0.00971889	0.233535		384813	Adam34l	a disintegrin and metallopeptidase domain 34 like	-1.2609	1.03381	8.81005	0.00747738	0.173042		chr4_102686259_mm9	chr4	102869731	102871972	1.04222	4.45602	7.76645	0.00698889	0.257735		chr6_22379004_mm9	chr6	22427816	22429958	35720	105242605	Gm38773	predicted gene, 38773	0.487174	6.11509	5.25268	0.032171	0.279491
246787	Slc5a2	solute carrier family 5 (sodium/glucose cotransporter), member 2	-1.52063	0.77062	7.97523	0.00980198	0.235067		215751	Ginm1	glycoprotein integral membrane 1	-0.364497	4.34978	8.79956	0.00748614	0.173042		chr8_34079994_mm9	chr8	33458502	33460599	-1.54507	3.8983	7.75775	0.00701167	0.25825		chr10_18536116_mm9	chr10	18692037	18693975	0	102635639	Gm32926	predicted gene, 32926	0.737809	4.89011	5.24644	0.0322719	0.280014
234135	Nsd3	nuclear receptor binding SET domain protein 3	0.15811	7.25736	7.98987	0.00982713	0.235067		240514	Ccdc85b	coiled-coil domain containing 85B	0.243306	6.62929	8.79687	0.00749371	0.173042		chr14_45463869_mm9	chr14	45080628	45082675	1.33157	3.85211	7.75193	0.00704147	0.258685		chr1_121153778_mm9	chr1	119181827	119185075	158119	16324	Inhbb	inhibin beta-B	-0.497977	7.59503	5.34756	0.0323512	0.28035
13121	Cyp51	cytochrome P450, family 51	0.169024	6.70078	7.98766	0.0098359	0.235067		26946	Trpc7	transient receptor potential cation channel, subfamily C, member 7	0.415041	5.23789	8.79136	0.00750952	0.17319		chr5_100761740_mm9	chr5	100479473	100481688	-1.05245	4.80115	7.74945	0.0070469	0.258685		chr9_30837349_mm9	chr9	30940723	30940940	1001	235132	Zbtb44	zinc finger and BTB domain containing 44	-0.807891	4.98402	5.23832	0.0323963	0.280389
16520	Kcnj4	potassium inwardly-rectifying channel, subfamily J, member 4	-0.212505	6.09231	7.98703	0.00983841	0.235067		16651	Sspn	sarcospan	0.28513	6.5292	8.78478	0.00752836	0.173407		chr6_51803408_mm9	chr6	51828976	51831803	0.61448	6.79703	7.74455	0.0070625	0.258685		chr19_15441586_mm9	chr19	15343806	15345468	537020	107272	Psat1	phosphoserine aminotransferase 1	-1.06597	3.74565	5.23621	0.0324615	0.280528
18711	Pikfyve	phosphoinositide kinase, FYVE type zinc finger containing	0.168883	6.71939	7.98336	0.00985296	0.235067		239647	Pced1b	PC-esterase domain containing 1B	-0.363864	5.82532	8.77733	0.00754981	0.17362		chr15_17731317_mm9	chr15	17800625	17802671	-1.59346	4.04211	7.74134	0.00706737	0.258685		chr1_191842577_mm9	chr1	189750044	189752021	95557	226830	Smyd2	SET and MYND domain containing 2	0.393299	6.46556	5.23085	0.0324937	0.280528
20335	Sec61g	SEC61 translocon subunit gamma	0.179635	6.56987	7.98245	0.00985656	0.235067		20519	Slc22a3	solute carrier family 22 (organic cation transporter), member 3	0.395428	4.62948	8.77504	0.00755648	0.17362		chr18_62326599_mm9	chr18	62298608	62301424	-1.22561	4.46756	7.74373	0.00706766	0.258685		chr7_151224406_mm9	chr7	143591057	143593419	27983	100526562	Mir3105	microRNA 3105	-0.428763	6.77542	5.22143	0.0326343	0.281112
319167	H2ac11	H2A clustered histone 11	-0.166281	6.87137	7.97441	0.00988855	0.235535		68251	Babam1	BRISC and BRCA1 A complex member 1	-0.419557	4.58139	8.76654	0.00758108	0.173943		chr13_28756823_mm9	chr13	28847447	28850428	-0.739275	5.92408	7.73825	0.00708459	0.258981		chr2_144380950_mm9	chr2	144396936	144397200	1001	27054	Sec23b	SEC23 homolog B, COPII coat complex component	-0.614267	5.86337	5.21996	0.0326582	0.281112
234776	Atmin	ATM interactor	0.236856	5.74584	7.96342	0.0099325	0.236287		20266	Scn1b	sodium channel, voltage-gated, type I, beta	0.435597	4.82399	8.76363	0.00758948	0.173943		chr6_81514409_mm9	chr6	81540361	81542431	-2.91136	2.80624	7.70492	0.0071145	0.259456		chr11_60512487_mm9	chr11	60588736	60589526	1001	16897	Llgl1	LLGL1 scribble cell polarity complex component	-0.519261	5.71505	5.2183	0.0326836	0.281112
13799	En2	engrailed 2	0.596419	6.68788	10.5571	0.00996474	0.236759		71093	Atoh8	atonal bHLH transcription factor 8	0.376788	6.4847	8.73152	0.00768313	0.175862		chr10_37561843_mm9	chr10	37716968	37719098	-1.05641	4.92173	7.72981	0.00711532	0.259456		chr17_31515431_mm9	chr17	31596396	31598442	6787	18585	Pde9a	phosphodiesterase 9A	0.837211	5.49808	5.25937	0.0328352	0.281776
228802	Bpifb5	BPI fold containing family B, member 5	0.65003	3.03112	7.94121	0.0100225	0.237751		54376	Cacng3	calcium channel, voltage-dependent, gamma subunit 3	-0.427768	3.81258	8.72848	0.00769234	0.175862		chr11_94776579_mm9	chr11	94803809	94808374	0.66735	6.34704	7.71004	0.00718383	0.261629		chr15_67904250_mm9	chr15	67942753	67945264	10300	380993	Zfat	zinc finger and AT hook domain containing	-0.354787	7.50496	5.20497	0.0328813	0.281776
19280	Ptprs	protein tyrosine phosphatase receptor type S	-0.19819	6.35018	7.93884	0.0100314	0.237751		192734	Lrrc75b	leucine rich repeat containing 75B	0.359223	5.80358	8.72155	0.00771254	0.175864		chr9_113022132_mm9	chr9	112941082	112943082	-2.34663	3.29591	7.68056	0.00720809	0.262187		chr5_34165586_mm9	chr5	33978583	33979568	20889	107823	Nsd2	nuclear receptor binding SET domain protein 2	0.267708	8.65389	5.20225	0.0329223	0.281776
381314	Iars2	isoleucine-tRNA synthetase 2, mitochondrial	0.212254	6.17391	7.93049	0.0100653	0.238259		12034	Phb2	prohibitin 2	-0.300402	5.4937	8.71945	0.00771875	0.175864		chr3_97120733_mm9	chr3	97223126	97225126	-1.02033	4.82608	7.68076	0.00728972	0.264477		chr5_122139750_mm9	chr5	121826277	121828329	966	72399	Brap	BRCA1 associated protein	0.502519	6.13572	5.20155	0.0329339	0.281776
11676	Aldoc	aldolase C, fructose-bisphosphate	0.237007	6.14206	7.92036	0.0101066	0.23868		72661	Serp2	stress-associated endoplasmic reticulum protein family member 2	0.433797	3.89193	8.71869	0.00772116	0.175864		chr2_25589102_mm9	chr2	25622549	25624640	1.41777	3.93992	7.67984	0.00729446	0.264477		chr15_59026589_mm9	chr15	59065653	59067589	111209	100416830	Zfp572	zinc finger protein 572	-0.532915	5.86301	5.19957	0.0329651	0.281776
225908	Myrf	myelin regulatory factor	-0.45145	3.89025	7.92003	0.0101082	0.23868		74222	Septin14	septin 14	0.501052	3.14229	8.70823	0.00775251	0.17636		chr2_157378711_mm9	chr2	157393312	157396479	0.691056	6.24988	7.67807	0.00729817	0.264477		chr11_101340126_mm9	chr11	101368965	101371060	6287	11858	Rnd2	Rho family GTPase 2	-0.280018	7.84806	5.19334	0.0330573	0.281942
219151	Scara3	scavenger receptor class A, member 3	0.379293	4.41991	7.90928	0.010152	0.238819		67731	Fbxo32	F-box protein 32	-0.435147	6.48019	8.97154	0.00776462	0.176417		chr2_129512932_mm9	chr2	129527913	129528469	-2.8936	2.69453	7.63166	0.00731057	0.264599		chr2_161058007_mm9	chr2	161072574	161075025	121569	71389	Chd6	chromodomain helicase DNA binding protein 6	0.829886	4.65557	5.1937	0.0330663	0.281942
260409	Cdc42ep3	CDC42 effector protein 3	0.206225	6.62773	7.90865	0.0101545	0.238819		93688	Klhl1	kelch-like 1	-0.5868	3.6807	8.69976	0.00777746	0.176491		chr5_118846343_mm9	chr5	118533326	118535472	0.87497	5.29552	7.66964	0.00732892	0.264834		chr1_138678774_mm9	chr1	136708864	136710624	55399	100503474	Platr22	pluripotency associated transcript 22	-0.405053	7.65266	5.18674	0.0331577	0.282192
68251	Babam1	BRISC and BRCA1 A complex member 1	-0.291837	5.8918	7.90752	0.0101592	0.238819		18014	Neurog1	neurogenin 1	2.12373	-0.0298362	8.53231	0.00781569	0.176799		chr11_64084888_mm9	chr11	64161212	64163212	2.14125	2.74699	7.62124	0.00733514	0.264834		chr15_12215242_mm9	chr15	12285003	12287003	12678	268783	Mtmr12	myotubularin related protein 12	0.57694	5.98576	5.18553	0.0331774	0.282192
380686	Cnrip1	cannabinoid receptor interacting protein 1	0.249803	6.2319	7.90631	0.0101641	0.238819		17164	Mapkapk2	MAP kinase-activated protein kinase 2	0.213404	7.59627	8.68492	0.00782149	0.176799		chr5_121848688_mm9	chr5	121534346	121535058	-1.17541	4.58549	7.6659	0.00734446	0.264844		chr1_193815795_mm9	chr1	191722249	191725501	2007	74023	Rd3	retinal degeneration 3	0.324138	7.2952	5.17673	0.0333107	0.282977
13003	Vcan	versican	0.185056	6.70607	7.88337	0.0102589	0.240506		14634	Gli3	GLI-Kruppel family member GLI3	0.297655	6.85622	8.68392	0.00782448	0.176799		chrX_5494786_mm9	chrX	5828722	5830722	1.1386	4.22171	7.66066	0.00736475	0.265047		chr10_58176990_mm9	chr10	58549321	58551321	9223	103505	BB019430	expressed sequence BB019430	0.493459	6.15256	5.1619	0.0335397	0.284572
106572	Rab31	RAB31, member RAS oncogene family	-0.158248	6.85135	7.88283	0.0102611	0.240506		18563	Pcx	pyruvate carboxylase	-0.207158	8.14974	8.68224	0.00782951	0.176799		chr8_90941462_mm9	chr8	89143144	89145238	1.01004	4.70323	7.65891	0.00736882	0.265047		chr6_113025384_mm9	chr6	113052020	113053362	0	14910	Gt(ROSA)26Sor	gene trap ROSA 26, Philippe Soriano	0.226845	9.07445	5.15871	0.0335877	0.284629
68479	Phf5a	PHD finger protein 5A	-0.182602	6.74753	7.86667	0.0103284	0.241497		17228	Cma1	chymase 1, mast cell	1.00294	1.24697	8.68152	0.00784953	0.176925		chr1_77597146_mm9	chr1	77576132	77578284	-1.18789	4.53202	7.65691	0.00737726	0.265047		chr2_170748119_mm9	chr2	170763627	170765627	41933	76829	Dok5	docking protein 5	-0.494665	5.90467	5.15468	0.033652	0.284713
73340	Nptxr	neuronal pentraxin receptor	-0.271788	5.63841	7.86662	0.0103287	0.241497		68731	Rbfa	ribosome binding factor A	-0.496183	3.39395	8.67415	0.00785435	0.176925		chr4_139245670_mm9	chr4	139415978	139418155	1.54873	3.53	7.64834	0.00740529	0.265356		chr11_79052154_mm9	chr11	79127950	79129758	451	78889	Wsb1	WD repeat and SOCS box-containing 1	0.625635	5.26928	5.15167	0.0337013	0.284713
78581	Utp23	UTP23 small subunit processome component	-0.308435	5.19167	7.86018	0.0103557	0.241831		16670	Krt32	keratin 32	-3.87518	-0.607006	8.69416	0.00789181	0.177337		chr12_29739537_mm9	chr12	29103570	29103906	4.19915	2.47869	7.64559	0.00740564	0.265356		chr4_48794764_mm9	chr4	48780034	48782034	106543	68016	Cavin4	caveolae associated 4	-0.706069	4.88527	5.1491	0.0337507	0.284713
14958	H1f0	H1.0 linker histone	-0.299652	5.48384	7.8544	0.0103799	0.242101		68203	Diras2	DIRAS family, GTP-binding RAS-like 2	0.582662	4.07077	8.66159	0.00789192	0.177337		chr6_30124658_mm9	chr6	30172583	30176732	0.54676	7.1915	7.64468	0.00741957	0.265356		chr1_158678622_mm9	chr1	156575238	156577123	28035	215015	Fam20b	FAM20B, glycosaminoglycan xylosylkinase	1.00012	3.88331	5.15255	0.0337627	0.284713
17387	Mmp14	matrix metallopeptidase 14 (membrane-inserted)	0.330124	4.79717	7.84956	0.0104003	0.242114		76438	Rftn1	raftlin lipid raft linker 1	-0.71915	4.82241	9.49785	0.00791961	0.177624		chr2_27527050_mm9	chr2	27559912	27563173	0.580692	7.44487	7.64398	0.00742211	0.265356		chr12_83569404_mm9	chr12	82516229	82516332	4485	102633169	Gm31064	predicted gene, 31064	1.2347	3.65072	5.14391	0.0338458	0.285065
22255	Uncx	UNC homeobox	1.09172	1.0367	7.85641	0.0104085	0.242114		14958	H1f0	H1.0 linker histone	-0.508124	4.40539	8.64849	0.00793171	0.177624		chr11_101024284_mm9	chr11	101052613	101053505	0.714175	5.83486	7.63883	0.00744118	0.265356		chr4_122739139_mm9	chr4	122954635	122956634	5894	66966	Trit1	tRNA isopentenyltransferase 1	0.671327	4.91689	5.13748	0.0339271	0.285249
17969	Ncf1	neutrophil cytosolic factor 1	-0.893872	1.723	7.84853	0.0104186	0.242114		18952	Septin4	septin 4	0.2484	6.60288	8.64779	0.00793368	0.177624		chr9_52767843_mm9	chr9	52870012	52872065	1.47372	3.71214	7.63541	0.00745638	0.265356		chr11_83348236_mm9	chr11	83424522	83426598	3179	20304	Ccl5	C-C motif chemokine ligand 5	0.319515	7.22552	5.13541	0.0339504	0.285249
21957	Tnnt3	troponin T3, skeletal, fast	-1.27447	1.25416	7.84343	0.0104438	0.242406		26371	Ciao1	cytosolic iron-sulfur protein assembly 1	-0.521321	3.59833	8.6422	0.0079511	0.177728		chr16_78285514_mm9	chr16	78081069	78083245	1.89006	3.31493	7.6291	0.00745676	0.265356		chr11_118988942_mm9	chr11	119016671	119018093	15777	207592	Tbc1d16	TBC1 domain family, member 16	-0.353407	7.05002	5.12958	0.0340418	0.285575
65255	Asb4	ankyrin repeat and SOCS box-containing 4	-0.246761	5.69646	7.83508	0.0104615	0.242522		20716	Serpina3n	serine (or cysteine) peptidase inhibitor, clade A, member 3N	-1.3066	1.47225	8.64595	0.00795766	0.177728		chr1_188085549_mm9	chr1	185992750	185994984	-1.04084	4.85423	7.63453	0.00745836	0.265356		chr14_55211616_mm9	chr14	54829164	54831099	0	74359	4931414P19Rik	RIKEN cDNA 4931414P19 gene	0.495326	6.32834	5.12761	0.0340734	0.285575
17948	Naip2	NLR family, apoptosis inhibitory protein 2	2.77413	0.047055	7.66445	0.0105195	0.243571		321006	Dcaf1	DDB1 and CUL4 associated factor 1	-0.35592	5.47115	8.63558	0.00797101	0.17781		chr14_34646048_mm9	chr14	33553728	33555910	1.38792	3.73259	7.62802	0.00748452	0.265909		chr1_55218073_mm9	chr1	55198666	55201659	4609	19070	Mob4	MOB family member 4, phocein	-0.324699	7.39192	5.12503	0.0341133	0.285575
269513	Nkain3	Na+/K+ transporting ATPase interacting 3	0.152345	7.09123	7.81511	0.0105466	0.243901		211978	Zfyve26	zinc finger, FYVE domain containing 26	-0.252808	5.95294	8.60649	0.00806063	0.179591		chr4_141428498_mm9	chr4	141603231	141603722	-1.80922	4.22395	7.61934	0.00749207	0.265909		chr18_30281522_mm9	chr18	30254252	30255980	149939	225326	Pik3c3	phosphatidylinositol 3-kinase catalytic subunit type 3	-1.04497	4.2364	5.12292	0.0341883	0.285855
67888	Tmem100	transmembrane protein 100	0.379342	4.46829	7.80163	0.0106045	0.244944		240675	Vwa2	von Willebrand factor A domain containing 2	0.334082	4.94429	8.60046	0.0080794	0.1796		chr3_104203753_mm9	chr3	104305880	104308413	1.44973	3.62281	7.62147	0.00750732	0.266119		chr7_149131018_mm9	chr7	141499306	141501438	2051	75770	Brsk2	BR serine/threonine kinase 2	-0.412531	6.84481	5.11562	0.0342619	0.28604
22223	Uchl1	ubiquitin carboxy-terminal hydrolase L1	0.250787	6.09098	7.79493	0.0106334	0.245313		67795	Rnls	renalase, FAD-dependent amine oxidase	0.283006	5.64859	8.59532	0.00809535	0.1796		chr8_123607906_mm9	chr8	121808936	121810100	0.673184	6.04179	7.61856	0.00751614	0.266119		chr1_129669591_mm9	chr1	127700733	127700901	0	100502745	2900009J06Rik	RIKEN cDNA 2900009J06 gene	-0.729381	4.96044	5.11363	0.0343073	0.28604
54448	Il36a	interleukin 36A	3.95107	-0.669149	7.64048	0.0107134	0.246598		210762	Ppp1r36	protein phosphatase 1, regulatory subunit 36	0.603073	3.09546	8.59232	0.00810527	0.1796		chr12_83579160_mm9	chr12	82523893	82526002	0.808926	5.38809	7.6151	0.00752919	0.266259		chr16_93334851_mm9	chr16	93129393	93130583	10022	69857	1810053B23Rik	RIKEN cDNA 1810053B23 gene	0.661879	5.09249	5.11008	0.0343555	0.28604
22041	Trf	transferrin	-0.244677	5.71874	7.77614	0.0107149	0.246598		268958	Capn11	calpain 11	0.371991	5.70785	8.58195	0.0081371	0.1796		chr13_34866167_mm9	chr13	34957261	34959301	-1.34015	3.94285	7.59925	0.0075913	0.267826		chr7_137217483_mm9	chr7	129674420	129677145	87037	14183	Fgfr2	fibroblast growth factor receptor 2	0.577733	5.83639	5.10786	0.0343863	0.28604
20103	Rps5	ribosomal protein S5	-0.176997	6.77515	7.77216	0.0107322	0.246699		319653	Slc25a40	solute carrier family 25, member 40	0.379921	4.30756	8.58169	0.00813804	0.1796		chr18_33869248_mm9	chr18	33841586	33843708	-1.3034	4.27905	7.59883	0.00759181	0.267826		chr15_39028471_mm9	chr15	39059694	39060681	1001	116838	Rims2	regulating synaptic membrane exocytosis 2	-0.232368	8.56734	5.10575	0.034418	0.28604
16401	Itga4	integrin alpha 4	0.37783	6.34045	8.58677	0.0107613	0.24707		12224	Klf5	Kruppel-like transcription factor 5	-0.483891	3.83333	8.58091	0.00814062	0.1796		chr4_135929717_mm9	chr4	136100080	136102147	-1.06748	4.6695	7.58969	0.00762616	0.268714		chr11_66660073_mm9	chr11	66736620	66738526	57933	100038666	Gm12298	predicted gene 12298	0.474882	6.47795	5.1008	0.0344974	0.28604
73284	Ddit4l	DNA-damage-inducible transcript 4-like	0.53451	4.57273	8.15552	0.0108485	0.248113		72507	Dzip1l	DAZ interacting protein 1-like	-0.276523	6.15615	8.57875	0.00814714	0.1796		chr8_86283426_mm9	chr8	84485119	84487193	1.19835	4.29785	7.58257	0.00765409	0.269374		chr15_91796077_mm9	chr15	91862793	91864527	30354	239611	Muc19	mucin 19	-1.37387	3.51738	5.09249	0.0345016	0.28604
239114	Il17d	interleukin 17D	0.274293	5.87653	7.74293	0.0108606	0.248113		13478	Dpagt1	dolichyl-phosphate N-acetylglucosaminephosphotransferase 1	-0.364384	4.51089	8.5762	0.00815525	0.1796		chr17_27365599_mm9	chr17	27445069	27450188	0.717313	6.21362	7.57077	0.00769608	0.270257		chr13_34555138_mm9	chr13	34645840	34648614	116640	73102	Slc22a23	solute carrier family 22, member 23	-0.379626	7.33788	5.09796	0.0345421	0.28604
94175	Hrg	histidine-rich glycoprotein	1.9931	0.404947	7.67768	0.0108657	0.248113		228730	Kiz	kizuna centrosomal protein	-0.223542	7.57888	8.57438	0.00816085	0.1796		chr3_154234157_mm9	chr3	154275711	154277949	-0.671709	6.6389	7.57035	0.00769764	0.270257		chr14_74132066_mm9	chr14	73968594	73970416	135011	20916	Sucla2	succinate-Coenzyme A ligase, ADP-forming, beta subunit	0.578031	5.7219	5.08942	0.0346809	0.286765
12421	Rb1cc1	RB1-inducible coiled-coil 1	0.1567	7.08597	7.74087	0.0108697	0.248113		26909	Exo1	exonuclease 1	-0.357608	4.45205	8.5728	0.00816591	0.1796		chr11_89893584_mm9	chr11	89919381	89919644	-1.64844	3.86594	7.55674	0.00773922	0.271392		chr4_119821651_mm9	chr4	120005165	120006993	11411	13615	Edn2	endothelin 2	0.510535	6.31116	5.08404	0.0347658	0.286765
75423	Arl5a	ADP-ribosylation factor-like 5A	0.19896	6.09014	7.73966	0.0108751	0.248113		100170401	EU599041	expressed sequence EU599041	-4.31254	-0.482417	8.66524	0.00816851	0.1796		chr6_54281864_mm9	chr6	54307766	54309945	1.0211	4.85152	7.55344	0.00776348	0.271917		chr3_65710033_mm9	chr3	65812274	65814550	39023	56706	Ccnl1	cyclin L1	0.456654	6.60614	5.07802	0.0348624	0.286765
238896	Cdc20b	cell division cycle 20B	0.358272	5.01597	7.73749	0.0108848	0.248113		75659	Wdr54	WD repeat domain 54	-0.357182	4.25879	8.56558	0.0081887	0.179741		chr2_179714358_mm9	chr2	179620332	179622560	-0.548729	7.52688	7.54789	0.00778375	0.272301		chr16_8333453_mm9	chr16	8150180	8152103	75038	74720	Tmem114	transmembrane protein 114	0.816031	4.45007	5.07988	0.0348646	0.286765
15039	H2-T22	histocompatibility 2, T region locus 22	0.229504	5.80052	7.72753	0.010929	0.248739		330192	Vps37b	vacuolar protein sorting 37B	-0.206545	8.12566	8.56164	0.008201	0.179741		chr12_15004515_mm9	chr12	15046435	15048985	-2.80337	2.61279	7.4975	0.00779353	0.272318		chr18_60122515_mm9	chr18	60094695	60096695	96903	102638742	Gm35234	predicted gene, 35234	-0.528785	6.29644	5.07763	0.0348693	0.286765
66659	Acp6	acid phosphatase 6, lysophosphatidic	-0.170237	6.6052	7.72543	0.0109383	0.248739		269132	Colgalt2	collagen beta(1-O)galactosyltransferase 2	-0.253162	7.65845	8.55952	0.00820768	0.179741		chr9_61897462_mm9	chr9	61955937	61957937	0.933379	4.9704	7.5425	0.0078053	0.272404		chr5_149501233_mm9	chr5	148627152	148629152	49499	70138	2210417A02Rik	RIKEN cDNA 2210417A02 gene	0.8256	4.59068	5.07014	0.0350098	0.286765
214239	Ccdc9b	coiled-coil domain containing 9B	-0.189797	6.76293	7.70413	0.0110337	0.250609		244059	Chd2	chromodomain helicase DNA binding protein 2	-0.208162	7.97377	8.55648	0.00821732	0.179741		chr3_61200683_mm9	chr3	61303134	61305231	-0.683988	6.26113	7.5369	0.00782639	0.272815		chr9_49723573_mm9	chr9	49825681	49827699	115460	17967	Ncam1	neural cell adhesion molecule 1	0.605878	5.41005	5.06729	0.0350388	0.286765
13857	Epor	erythropoietin receptor	0.338322	4.47083	7.69968	0.0110538	0.250768		381126	Garem1	GRB2 associated regulator of MAPK1 subtype 1	0.267078	6.84254	8.55443	0.00822381	0.179741		chr17_48233986_mm9	chr17	48405294	48409816	0.55542	7.36955	7.52544	0.00787087	0.274039		chr17_14606017_mm9	chr17	14688212	14690333	63161	64074	Smoc2	SPARC related modular calcium binding 2	-0.605245	5.92812	5.06493	0.0350758	0.286765
234967	Slc36a4	solute carrier family 36 (proton/amino acid symporter), member 4	0.180771	6.29423	7.69135	0.0110914	0.251322		28006	Washc2	WASH complex subunit 2	-0.304409	6.09847	8.54613	0.00825017	0.180103		chr7_90013741_mm9	chr7	82513186	82514469	-0.649779	6.73722	7.52279	0.00788129	0.274076		chr7_31994453_mm9	chr7	30907768	30908921	37703	100038516	Gm10640	predicted gene 10640	-0.445486	6.89572	5.06457	0.03508	0.286765
225845	Plaat3	phospholipase A and acyltransferase 3	0.444712	5.01841	7.95429	0.0111605	0.252588		19899	Rpl18	ribosomal protein L18	-0.396182	5.04163	8.53622	0.00828182	0.180579		chr5_143584475_mm9	chr5	142810109	142810360	-1.01772	4.90304	7.51349	0.0079191	0.274778		chr1_50982993_mm9	chr1	50965350	50965682	1001	56363	Tmeff2	transmembrane protein with EGF-like and two follistatin-like domains 2	0.333915	7.1455	5.06425	0.0350849	0.286765
21788	Tfpi	tissue factor pathway inhibitor	-1.28542	1.4801	7.67145	0.0112037	0.253264		213027	Evi5l	ecotropic viral integration site 5 like	-0.316571	6.67084	8.52328	0.00832321	0.18124		chr1_42693604_mm9	chr1	42674919	42676919	-1.41495	3.98911	7.50922	0.0079354	0.274778		chr4_85160209_mm9	chr4	85431416	85433416	123800	20404	Sh3gl2	SH3-domain GRB2-like 2	0.260247	8.05704	5.06411	0.0350869	0.286765
16772	Lama1	laminin, alpha 1	-0.793457	4.62174	8.99181	0.0112415	0.253819		56749	Dhodh	dihydroorotate dehydrogenase	-0.302664	5.14158	8.52062	0.00833184	0.18124		chr4_137411992_mm9	chr4	137582388	137584388	1.04039	4.71979	7.5088	0.00793753	0.274778		chr16_53073307_mm9	chr16	52893536	52895594	257430	73820	4930404A05Rik	RIKEN cDNA 4930404A05 gene	-0.870893	5.1814	5.05643	0.0352214	0.287524
208111	Zfp976	zinc finger protein 976	0.455952	4.30336	7.6554	0.0112555	0.253834		320563	Islr2	immunoglobulin superfamily containing leucine-rich repeat 2	0.58486	3.49414	8.50001	0.00839876	0.182381		chr11_25838069_mm9	chr11	25887038	25889101	-4.13284	2.52186	7.50552	0.00793901	0.274778		chr13_25830516_mm9	chr13	25920647	25924614	180403	100503530	Gm11351	predicted gene 11351	-0.489211	6.18167	5.05224	0.0352815	0.287664
74206	Sipa1l3	signal-induced proliferation-associated 1 like 3	0.422014	4.26192	7.64741	0.0112923	0.254364		69183	C1qtnf2	C1q and tumor necrosis factor related protein 2	0.432936	3.59357	8.49779	0.00840587	0.182381		chr19_20102681_mm9	chr19	20004544	20006567	1.66871	3.79219	7.50175	0.00795548	0.275023		chr6_35376446_mm9	chr6	35402023	35404739	81021	14489	Mtpn	myotrophin	0.712314	4.72198	5.04949	0.0353415	0.287664
544817	Arhgap27	Rho GTPase activating protein 27	0.425352	4.75794	7.64348	0.0113104	0.254446		665033	Col6a5	collagen, type VI, alpha 5	-0.508224	3.83189	8.49526	0.00841407	0.182381		chr18_78889732_mm9	chr18	78735191	78737225	2.82363	2.72836	7.46801	0.00798555	0.275737		chr14_24824662_mm9	chr14	24055273	24055468	0	78019	4930519K11Rik	RIKEN cDNA 4930519K11 gene	0.468295	6.33863	5.04719	0.0353637	0.287664
27219	Sgk2	serum/glucocorticoid regulated kinase 2	0.995032	1.5584	7.64186	0.0113343	0.254446		66977	Nuf2	NUF2, NDC80 kinetochore complex component	-0.330528	5.02009	8.4876	0.00843882	0.182702		chr1_60908134_mm9	chr1	60889287	60891612	0.80392	5.57325	7.48377	0.00803556	0.27709		chr18_12899311_mm9	chr18	12873188	12873412	1001	71132	Cabyr	calcium binding tyrosine phosphorylation regulated	3.77412	2.34214	4.99028	0.035495	0.288392
67328	Lyzl1	lysozyme-like 1	2.67454	-0.431864	7.37643	0.011336	0.254446		27354	Nbn	nibrin	0.298339	4.83615	8.47476	0.00848083	0.183395		chr13_70006730_mm9	chr13	70014845	70017098	-1.77694	3.23017	7.46949	0.00804999	0.27709		chr11_88029277_mm9	chr11	88105438	88107408	3106	64656	Mrps23	mitochondrial ribosomal protein S23	0.29907	8.16195	5.03551	0.0355549	0.288394
17105	Lyz2	lysozyme 2	1.96237	0.713286	7.5632	0.0113583	0.254545		665943	Pramel55	PRAME like 55	-2.01861	-0.326513	8.14548	0.0084911	0.183402		chr14_71703766_mm9	chr14	71540320	71540638	4.16641	2.52388	7.47763	0.00805312	0.27709		chr7_150088731_mm9	chr7	142455608	142457608	1877	21823	Th	tyrosine hydroxylase	0.667576	5.10044	5.03387	0.0355896	0.288394
270893	Tmem132e	transmembrane protein 132E	0.917766	4.95294	9.79274	0.0113671	0.254545		26414	Mapk10	mitogen-activated protein kinase 10	0.34353	6.62214	8.46751	0.00850455	0.183427		chr5_45190698_mm9	chr5	44958088	44959260	2.83637	2.85682	7.45473	0.00806871	0.277144		chr16_97393453_mm9	chr16	96972935	96974046	1001	13508	Dscam	DS cell adhesion molecule	-0.516775	5.4697	5.03175	0.0356207	0.288394
269994	Gsg1l	GSG1-like	0.387372	4.52632	7.62816	0.0113816	0.254571		57028	Pdxp	pyridoxal (pyridoxine, vitamin B6) phosphatase	-0.300733	6.70349	8.46346	0.0085179	0.183427		chr16_29725661_mm9	chr16	29543352	29545434	0.765351	5.74421	7.47234	0.00808125	0.277144		chr10_76706782_mm9	chr10	77079212	77080956	12644	100169878	Gm10941	predicted gene 10941	0.636806	5.63508	5.02295	0.0357648	0.289221
71785	Pdgfd	platelet-derived growth factor, D polypeptide	0.6106	3.18565	7.61949	0.0114226	0.255189		433586	Maml3	mastermind like transcriptional coactivator 3	0.20767	8.80675	8.46216	0.00852218	0.183427		chr2_146549558_mm9	chr2	146564105	146567379	-0.557306	7.4331	7.47073	0.00808754	0.277144		chr14_25475053_mm9	chr14	24704465	24707325	158541	20088	Rps24	ribosomal protein S24	-0.472542	6.45911	5.01753	0.0358534	0.289598
20841	Zfp143	zinc finger protein 143	-0.164258	6.81606	7.61512	0.0114424	0.255332		94332	Cadm3	cell adhesion molecule 3	-0.765685	2.74956	8.45611	0.00854375	0.183676		chr18_69102831_mm9	chr18	69074914	69077583	0.585287	7.1353	7.46948	0.00809256	0.277144		chr19_49497776_mm9	chr19	49411014	49412918	617071	66673	Sorcs3	sortilin-related VPS10 domain containing receptor 3	-2.43243	2.57535	4.90442	0.0360622	0.290898
209645	Bend7	BEN domain containing 7	0.188713	6.30432	7.60035	0.0115118	0.256582		64296	Abhd8	abhydrolase domain containing 8	-0.342627	4.43891	8.44417	0.0085819	0.184069		chr13_104808754_mm9	chr13	104154043	104156321	-0.897763	5.31232	7.46264	0.00812073	0.277784		chr14_48557132_mm9	chr14	48173879	48175637	0	73961	4930447J18Rik	RIKEN cDNA 4930447J18 gene	-0.557636	5.90302	5.00292	0.0360987	0.290898
73242	Atat1	alpha tubulin acetyltransferase 1	-0.270423	5.60031	7.58405	0.011589	0.256829		218476	Gcnt4	glucosaminyl (N-acetyl) transferase 4, core 2 (beta-1,6-N-acetylglucosaminyltransferase)	-0.304551	7.12707	8.44407	0.00858208	0.184069		chr11_107711236_mm9	chr11	107739730	107741767	-1.49846	4.04391	7.44711	0.00817997	0.279126		chr4_83845338_mm9	chr4	84116644	84118747	66295	242509	Bnc2	basonuclin zinc finger protein 2	0.717349	4.7504	4.9958	0.0362288	0.291606
29818	Hspb7	heat shock protein family, member 7 (cardiovascular)	0.656457	3.10112	7.58333	0.0115931	0.256829		67916	Plpp3	phospholipid phosphatase 3	-0.245821	8.59295	8.41954	0.00866406	0.185473		chr10_127928957_mm9	chr10	128326649	128326728	-1.49492	3.86139	7.44571	0.00818412	0.279126		chr3_84617049_mm9	chr3	84720877	84721516	0	102639087	Gm35486	predicted gene, 35486	0.233365	8.52645	4.9753	0.0365631	0.293525
619289	Rfx8	regulatory factor X 8	-1.32884	0.968469	7.58535	0.0115934	0.256829		22758	Zscan12	zinc finger and SCAN domain containing 12	-0.394976	3.80814	8.41853	0.00866771	0.185473		chr17_86116923_mm9	chr17	86023984	86026038	1.21855	4.06245	7.447	0.00818855	0.279126		chr7_52150774_mm9	chr7	44544318	44544517	1001	70300	Fuz	fuzzy planar cell polarity protein	-0.895031	4.31638	4.97421	0.0366272	0.293525
78781	Zc3hav1	zinc finger CCCH type, antiviral 1	-0.234286	6.4792	7.58188	0.0115993	0.256829		242735	Lrrc38	leucine rich repeat containing 38	-0.781009	1.70315	8.39162	0.00876954	0.186968		chr14_35317207_mm9	chr14	34225563	34226978	-0.600704	6.81601	7.44215	0.00820323	0.279301		chr3_52778960_mm9	chr3	52881669	52883669	5876	67542	Cog6	component of oligomeric golgi complex 6	0.825629	4.70733	4.96981	0.0366703	0.293525
105513	Chmp7	charged multivesicular body protein 7	0.152783	7.039	7.57932	0.0116115	0.256829		14972	H2-K1	histocompatibility 2, K1, K region	-0.421901	3.89006	8.38351	0.00878631	0.186968		chr2_170133003_mm9	chr2	170148304	170150542	-0.516766	7.81611	7.43965	0.0082134	0.279322		chr10_57549098_mm9	chr10	57704472	57706681	16547	57319	Smpdl3a	sphingomyelin phosphodiesterase, acid-like 3A	-0.30053	7.47148	4.96791	0.0366894	0.293525
114479	Slc5a5	solute carrier family 5 (sodium iodide symporter), member 5	-0.528045	3.83442	7.57565	0.0116293	0.256829		14807	Grik3	glutamate receptor, ionotropic, kainate 3	-0.395784	6.78692	8.56756	0.00879252	0.186968		chr10_114753470_mm9	chr10	115152526	115153486	-1.39256	4.28103	7.43184	0.00824726	0.280148		chr19_6235625_mm9	chr19	6286870	6287029	1001	225849	Ppp2r5b	protein phosphatase 2, regulatory subunit B', beta	-0.94732	3.9554	4.96885	0.0367264	0.293525
17069	Ly6e	lymphocyte antigen 6 family member E	-1.46475	3.48919	9.19306	0.0116294	0.256829		67053	Rpp14	ribonuclease P 14 subunit	0.37399	4.53865	8.38132	0.00879363	0.186968		chr9_123128909_mm9	chr9	123047712	123050001	-0.944709	5.64396	7.42358	0.00827987	0.280718		chr2_72920785_mm9	chr2	72911901	72914244	8902	67059	Ola1	Obg-like ATPase 1	-0.893204	4.16626	4.96702	0.036759	0.293525
74053	Grip1	glutamate receptor interacting protein 1	0.136848	7.33472	7.57175	0.0116476	0.256829		13039	Ctsl	cathepsin L	-0.49673	3.14379	8.38078	0.00879613	0.186968		chr15_51606003_mm9	chr15	51636056	51639650	0.613989	6.69207	7.42233	0.00828444	0.280718		chr5_125002874_mm9	chr5	124689200	124689927	635	56334	Tmed2	transmembrane p24 trafficking protein 2	-0.517411	5.73131	4.96176	0.0367977	0.293525
56293	Slc35g3	solute carrier family 35, member G3	-0.642401	2.75885	7.5695	0.0116601	0.256829		121022	Mrps6	mitochondrial ribosomal protein S6	0.287783	6.9153	8.37983	0.00879861	0.186968		chr18_81825692_mm9	chr18	81673084	81673321	-2.03841	3.4036	7.40708	0.00829277	0.280718		chr18_20310558_mm9	chr18	20283995	20285372	36166	13505	Dsc1	desmocollin 1	-0.485309	6.00949	4.96108	0.0368077	0.293525
380664	Lemd3	LEM domain containing 3	0.154578	6.92059	7.56699	0.0116703	0.256829		13390	Dlx1	distal-less homeobox 1	0.565465	3.69121	8.37051	0.00883081	0.187435		chr6_94339919_mm9	chr6	94365822	94367991	-4.1449	2.80893	7.41263	0.00837181	0.282749		chr8_14911748_mm9	chr8	14960350	14960663	1001	234094	Arhgef10	Rho guanine nucleotide exchange factor 10	-1.00812	4.22531	4.96058	0.0368636	0.293631
19142	Prss12	serine protease 12 neurotrypsin (motopsin)	-0.202966	6.11621	7.56528	0.0116786	0.256829		320558	Sycp2	synaptonemal complex protein 2	0.671026	1.99604	8.36521	0.00885244	0.187678		chr15_78062445_mm9	chr15	78115215	78117215	0.92523	4.95959	7.40135	0.00837208	0.282749		chr5_110353907_mm9	chr5	110071377	110072930	0	102638769	Gm26808	predicted gene, 26808	0.205662	9.49729	4.95305	0.0369439	0.293932
671535	Parp10	poly (ADP-ribose) polymerase family, member 10	-0.775591	2.72104	7.5628	0.0116923	0.256829		237459	Cdk17	cyclin dependent kinase 17	-0.220391	7.33331	8.35552	0.00888212	0.18809		chr5_98683397_mm9	chr5	98400772	98401096	-4.31766	2.52636	7.38648	0.00841597	0.283087		chr4_95696073_mm9	chr4	95915757	95919481	3244	77963	Hook1	hook microtubule tethering protein 1	-0.452144	6.07128	4.94757	0.03704	0.294357
57875	Angptl4	angiopoietin-like 4	-0.707952	2.34907	7.56201	0.0116979	0.256829		71059	Hexim2	hexamethylene bis-acetamide inducible 2	0.400711	4.17042	8.3511	0.00889758	0.188201		chr18_34267169_mm9	chr18	34239521	34241615	-0.617849	6.67823	7.38999	0.00841882	0.283087		chr4_8953665_mm9	chr4	9024064	9029561	155616	320790	Chd7	chromodomain helicase DNA binding protein 7	-0.288934	8.50863	4.94152	0.0371431	0.294836
21763	Tex2	testis expressed gene 2	0.182997	6.701	7.55493	0.0117283	0.256867		11906	Zfhx3	zinc finger homeobox 3	0.220552	8.18962	8.345	0.00891854	0.188427		chr16_34746119_mm9	chr16	34565164	34567643	0.47441	8.073	7.3885	0.00842502	0.283087		chr9_65908419_mm9	chr9	65965982	65966451	1001	19035	Ppib	peptidylprolyl isomerase B	-0.968403	4.35312	4.93283	0.0373403	0.296061
211323	Nrg1	neuregulin 1	-0.491325	6.10102	8.85421	0.0117538	0.256867		57764	Ntn4	netrin 4	-0.270135	7.05476	8.34054	0.00893403	0.188538		chr5_149814774_mm9	chr5	148938920	148941097	0.84726	5.27339	7.38475	0.00844118	0.283087		chr9_46717848_mm9	chr9	46819889	46822114	2788	73040	2900052N01Rik	RIKEN cDNA 2900052N01 gene	1.03866	3.63733	4.93125	0.0374068	0.296248
72472	Slc16a10	solute carrier family 16 (monocarboxylic acid transporters), member 10	-0.377333	4.60578	7.54893	0.0117573	0.256867		20181	Rxra	retinoid X receptor alpha	0.301716	7.9421	8.33401	0.00895674	0.1888		chr15_73670058_mm9	chr15	73712618	73712999	-4.36159	2.64239	7.38713	0.00844357	0.283087		chr3_34542564_mm9	chr3	34696660	34698574	0	320478	Sox2ot	SOX2 overlapping transcript (non-protein coding)	-0.468714	6.32947	4.92231	0.0374785	0.296475
14570	Arhgdig	Rho GDP dissociation inhibitor gamma	-0.263865	5.1723	7.54853	0.0117592	0.256867		11690	Alox5ap	arachidonate 5-lipoxygenase activating protein	0.420685	3.92504	8.32759	0.00897938	0.189061		chr9_27284845_mm9	chr9	27387415	27389698	1.14132	4.3601	7.38145	0.00845738	0.283087		chr1_95932393_mm9	chr1	93962340	93964272	1756	18566	Pdcd1	programmed cell death 1	0.298967	7.74668	4.91692	0.0375719	0.296554
21414	Tcf7	transcription factor 7, T cell specific	-0.302226	5.30189	7.54613	0.0117708	0.256867		53861	Zranb2	zinc finger, RAN-binding domain containing 2	0.490452	3.53608	8.31126	0.00903685	0.190053		chr10_95861570_mm9	chr10	96232538	96233734	-1.11449	4.8305	7.3809	0.00845913	0.283087		chr11_76668313_mm9	chr11	76745119	76746746	7286	12874	Cpd	carboxypeptidase D	0.530408	6.48537	4.91671	0.0375763	0.296554
242721	Klhdc7a	kelch domain containing 7A	0.359839	4.79287	7.54414	0.0117804	0.256867		80797	Clca3a2	chloride channel accessory 3A2	-0.752172	2.19168	8.30408	0.00906565	0.190312		chr3_63387477_mm9	chr3	63489976	63491976	4.14878	2.61746	7.3831	0.00846932	0.283087		chr6_72463092_mm9	chr6	72488633	72490624	1	71130	Sh2d6	SH2 domain containing 6	0.199736	9.31556	4.91327	0.0376358	0.296554
14459	Gast	gastrin	-1.24967	1.16977	7.54511	0.0118033	0.257019		14607	Gip	gastric inhibitory polypeptide	0.571911	2.99353	8.302	0.00906986	0.190312		chr2_170467779_mm9	chr2	170483157	170485241	1.12906	4.60027	7.37685	0.00847638	0.283087		chr17_13896148_mm9	chr17	13979345	13979803	0	21646	Tcte2	t-complex-associated testis expressed 2	0.377321	7.29162	4.91189	0.0376604	0.296554
21912	Tspan7	tetraspanin 7	0.298583	5.78099	7.53602	0.0118197	0.257019		18183	Nrg3	neuregulin 3	-0.415605	4.58263	8.2889	0.00911567	0.191052		chr5_113567719_mm9	chr5	113287724	113287914	-1.84055	3.74633	7.36797	0.00848954	0.283087		chr3_109057103_mm9	chr3	109159952	109163388	84228	229731	Slc25a24	solute carrier family 25 (mitochondrial carrier, phosphate carrier), member 24	-0.409928	6.8398	4.90484	0.0377849	0.296983
15170	Ptpn6	protein tyrosine phosphatase, non-receptor type 6	-0.533533	3.65084	7.53345	0.0118326	0.257019		13924	Ptprv	protein tyrosine phosphatase receptor type V	0.246506	6.3331	8.28598	0.00912594	0.191052		chr10_119741016_mm9	chr10	120138865	120140865	1.15422	4.45689	7.37239	0.00849548	0.283087		chr19_42734481_mm9	chr19	42647347	42649415	46103	67573	Loxl4	lysyl oxidase-like 4	0.745538	5.23658	4.90254	0.0378298	0.296983
215493	A3galt2	alpha 1,3-galactosyltransferase 2	-1.41431	0.950397	7.52781	0.0118413	0.257019		629114	Defb23	defensin beta 23	1.51451	0.718883	8.2804	0.00914415	0.191216		chr3_51456630_mm9	chr3	51559020	51561239	0.764782	5.58703	7.3712	0.00849813	0.283087		chrX_17121711_mm9	chrX	17409827	17411827	10013	72018	Fundc1	FUN14 domain containing 1	0.578583	5.30873	4.90065	0.0378628	0.296983
13393	Dlx3	distal-less homeobox 3	0.63641	3.02209	7.52283	0.0118847	0.257669		545909	Vmn2r39	vomeronasal 2, receptor 39	-4.11508	-0.742564	8.07637	0.00916218	0.191375		chr16_92846160_mm9	chr16	92641709	92643898	1.02133	4.9841	7.36635	0.00851927	0.283469		chr6_88986402_mm9	chr6	89011428	89013468	59625	232217	4933427D06Rik	RIKEN cDNA 4933427D06 gene	0.418581	6.66782	4.89907	0.037887	0.296983
77593	Usp45	ubiquitin specific petidase 45	0.211307	5.87066	7.51487	0.011923	0.257873		17075	Epcam	epithelial cell adhesion molecule	-0.72132	3.05343	8.27073	0.00918135	0.191556		chr6_86988150_mm9	chr6	87014138	87016138	-1.30604	4.20243	7.35141	0.00858443	0.285313		chr13_93253987_mm9	chr13	92621539	92621540	1001	73942	Fam151b	family with sequence similarity 151, member B	3.78774	2.02514	4.90583	0.0383113	0.299947
67125	Tspan31	tetraspanin 31	-0.160162	6.89136	7.51426	0.0119259	0.257873		381944	Usp17lb	ubiquitin specific peptidase 17-like B	-3.63416	-0.89423	8.02009	0.00920846	0.191556		chr6_124915645_mm9	chr6	124943475	124944469	-1.22914	4.59187	7.34669	0.00860481	0.285496		chr16_18690250_mm9	chr16	18507973	18509907	59286	18951	Septin5	septin 5	0.946683	4.23905	4.87579	0.0383522	0.299947
13039	Ctsl	cathepsin L	-0.207583	6.07603	7.51248	0.0119347	0.257873		214901	Chtf18	CTF18, chromosome transmission fidelity factor 18	-0.370037	4.70391	8.26149	0.00921368	0.191556		chr5_112448035_mm9	chr5	112165881	112167881	1.86187	3.25252	7.33888	0.00860944	0.285496		chr13_62886713_mm9	chr13	62932418	62934167	0	380850	Gm5141	predicted gene 5141	0.307926	8.34956	4.86926	0.0384185	0.300125
52713	Ccdc59	coiled-coil domain containing 59	-0.271534	5.62863	7.50433	0.0119748	0.258447		245684	Cnksr2	connector enhancer of kinase suppressor of Ras 2	-0.435016	4.52016	8.25587	0.00923392	0.191556		chr15_59110811_mm9	chr15	59149852	59152359	0.686634	6.31121	7.33826	0.00863853	0.286068		chr18_38654675_mm9	chr18	38627071	38629061	28822	65113	Ndfip1	Nedd4 family interacting protein 1	0.433066	6.34649	4.85613	0.0386565	0.301643
320159	Togaram2	TOG array regulator of axonemal microtubules 2	-0.584047	2.90886	7.4873	0.0120601	0.259994		100040608	Fancf	Fanconi anemia, complementation group F	0.89981	1.56157	8.25671	0.00924085	0.191556		chr7_19743032_mm9	chr7	18890542	18891050	-0.801424	5.42884	7.33655	0.00864623	0.286068		chr3_36450552_mm9	chr3	36605421	36605755	1001	50911	Exosc9	exosome component 9	-0.309878	7.42877	4.8517	0.0387361	0.301809
13134	Dach1	dachshund family transcription factor 1	-0.24962	6.33323	7.48404	0.0120752	0.260026		11898	Ass1	argininosuccinate synthetase 1	0.273565	5.38765	8.25343	0.00924266	0.191556		chr1_92337588_mm9	chr1	90367630	90369841	1.15673	4.31901	7.33327	0.00866314	0.286304		chr3_94269007_mm9	chr3	94371125	94372291	1	66353	Riiad1	regulatory subunit of type II PKA R-subunit (RIIa) domain containing 1	-0.581478	5.61379	4.85026	0.0387653	0.301809
24004	Rai2	retinoic acid induced 2	0.295419	5.53901	7.47999	0.0120954	0.260122		209334	Gen1	GEN1, Holliday junction 5' flap endonuclease	-0.456356	3.73695	8.2508	0.00925243	0.191556		chr9_81526903_mm9	chr9	81516885	81517304	-1.58777	4.12552	7.32528	0.00868654	0.286309		chrX_102264498_mm9	chrX	104112561	104113808	0	71445	5530601H04Rik	RIKEN cDNA 5530601H04 gene	0.379975	7.89986	4.84437	0.0388694	0.302278
170721	Papln	papilin, proteoglycan-like sulfated glycoprotein	0.37525	5.39519	7.55346	0.0121069	0.260122		330483	Ceacam16	CEA cell adhesion molecule 16	0.553159	3.19122	8.25037	0.00925423	0.191556		chr10_65820863_mm9	chr10	66192554	66195234	-4.30149	2.57351	7.32896	0.00868757	0.286309		chr1_14099391_mm9	chr1	14178373	14180471	58707	14048	Eya1	EYA transcriptional coactivator and phosphatase 1	0.669619	5.25925	4.83727	0.0390037	0.302938
252903	Ap1s3	adaptor-related protein complex AP-1, sigma 3	0.528318	3.88583	7.47183	0.0121363	0.260184		56069	Il17b	interleukin 17B	-0.520604	3.26231	8.24304	0.00928082	0.191891		chr18_43262264_mm9	chr18	43234546	43236804	-0.808917	5.55844	7.3258	0.00869261	0.286309		chr2_80453069_mm9	chr2	80441698	80444814	2745	68082	Dusp19	dual specificity phosphatase 19	0.437759	6.25419	4.83303	0.0390775	0.302938
56749	Dhodh	dihydroorotate dehydrogenase	-0.245021	6.15213	7.47085	0.012141	0.260184		73822	Mfsd12	major facilitator superfamily domain containing 12	-0.269704	5.87838	8.23641	0.00930431	0.19216		chr8_120383995_mm9	chr8	118585806	118587863	1.17692	4.45302	7.32264	0.00870874	0.286518		chr9_69897257_mm9	chr9	69955659	69957496	10290	72077	Gcnt3	glucosaminyl (N-acetyl) transferase 3, mucin type	0.803369	4.46381	4.83401	0.0390859	0.302938
259028	Or13a21	olfactory receptor family 13 subfamily A member 21	-4.37095	-0.432928	7.40678	0.0121539	0.260184		22768	Zfy2	zinc finger protein 2, Y-linked	-3.91317	-1.00425	8.68211	0.00935574	0.193005		chr5_33777885_mm9	chr5	33592434	33594572	0.952126	4.87523	7.31992	0.00871874	0.286525		chr15_42157367_mm9	chr15	42188239	42190239	97825	11600	Angpt1	angiopoietin 1	0.476355	6.0234	4.82173	0.0392859	0.303864
223809	Smgc	submandibular gland protein C	-4.21205	-0.308203	7.51897	0.0121845	0.260184		64385	Cyp4f14	cytochrome P450, family 4, subfamily f, polypeptide 14	0.522588	2.72583	8.2122	0.00939403	0.193578		chr1_88419023_mm9	chr1	86449130	86451211	0.482593	7.86534	7.3159	0.00873529	0.286698		chr13_43434272_mm9	chr13	43491333	43493425	25587	68346	Sirt5	sirtuin 5	-0.525387	5.53445	4.82143	0.0392935	0.303864
239611	Muc19	mucin 19	-4.21205	-0.308203	7.51897	0.0121845	0.260184		230857	Ece1	endothelin converting enzyme 1	0.243672	7.48436	8.20575	0.00941654	0.193825		chr8_89995868_mm9	chr8	88200220	88200967	1.03153	4.75503	7.31432	0.0087436	0.286698		chr19_11000961_mm9	chr19	10902746	10904924	4782	22786	Zp1	zona pellucida glycoprotein 1	0.533348	6.00159	4.80813	0.0395376	0.305265
240067	Zfp952	zinc finger protein 952	0.228725	5.69346	7.45819	0.0122045	0.260184		51795	Srpx	sushi-repeat-containing protein	0.52405	3.16618	8.19871	0.00944315	0.194093		chr10_91536786_mm9	chr10	91908794	91911013	2.07241	3.0811	7.29604	0.00876016	0.286738		chr12_47030456_mm9	chr12	45975103	45977040	767642	664883	Nova1	NOVA alternative splicing regulator 1	0.63089	5.55725	4.80684	0.0395632	0.305265
54130	Actr1a	ARP1 actin-related protein 1A, centractin alpha	-0.154013	6.98896	7.45803	0.0122053	0.260184		330474	Zc3h4	zinc finger CCCH-type containing 4	-0.204015	8.22363	8.19387	0.00946043	0.194093		chr11_117828242_mm9	chr11	117856609	117856905	-0.939505	4.93007	7.30949	0.00876439	0.286738		chr10_30562470_mm9	chr10	30719779	30720312	1001	15214	Hey2	hairy/enhancer-of-split related with YRPW motif 2	0.702576	4.85781	4.8014	0.0396722	0.305294
115488204	Smim32	small integral membrane protein 32	0.626019	3.76144	7.57216	0.0122508	0.260863		394434	Ugt1a9	UDP glucuronosyltransferase 1 family, polypeptide A9	0.253039	5.90771	8.18981	0.00947551	0.194093		chr10_120566313_mm9	chr10	120964121	120966203	1.09554	4.61403	7.30351	0.0087911	0.28683		chr5_78267828_mm9	chr5	77985339	77987948	368636	69370	1700017L05Rik	RIKEN cDNA 1700017L05 gene	-0.515253	6.27279	4.79845	0.0397178	0.305294
19434	Rax	retina and anterior neural fold homeobox	0.918903	2.01982	7.44169	0.0122943	0.261498		544791	Myh13	myosin, heavy polypeptide 13, skeletal muscle	0.405179	3.60379	8.18574	0.00949094	0.194093		chr10_60398941_mm9	chr10	60769107	60774838	-0.679874	6.37473	7.30307	0.00879145	0.28683		chr4_32129120_mm9	chr4	32041081	32043196	17615	26409	Map3k7	mitogen-activated protein kinase kinase kinase 7	0.4017	6.63408	4.79819	0.0397221	0.305294
67775	Rtp4	receptor transporter protein 4	-0.408397	4.23645	7.4361	0.0123164	0.261674		268859	Rbfox1	RNA binding protein, fox-1 homolog (C. elegans) 1	0.232104	7.91836	8.18561	0.0094911	0.194093		chr16_95823295_mm9	chr16	95400779	95404316	-1.27296	4.09459	7.30265	0.00879661	0.28683		chr13_58598254_mm9	chr13	58642527	58644636	56486	114304	Slc28a3	solute carrier family 28 (sodium-coupled nucleoside transporter), member 3	-0.347459	7.49806	4.79699	0.039744	0.305294
70564	Prxl2a	peroxiredoxin like 2A	0.325211	5.38429	7.43024	0.0123461	0.262014		12557	Cdh17	cadherin 17	0.424695	3.79791	8.18518	0.00949295	0.194093		chr8_98699141_mm9	chr8	96900722	96903017	2.07824	3.08894	7.28516	0.00881294	0.287043		chr3_115419050_mm9	chr3	115509704	115509944	0	791369	Gm9889	predicted gene 9889	-0.749296	4.54572	4.7934	0.0398433	0.305495
14132	Fcgrt	Fc fragment of IgG receptor and transporter	0.654402	3.34618	7.42503	0.0123731	0.262296		19082	Prkag1	protein kinase, AMP-activated, gamma 1 non-catalytic subunit	-0.320819	5.37644	8.18051	0.00951012	0.194228		chr4_32266936_mm9	chr4	32178775	32181148	-0.576746	6.96331	7.29326	0.00883454	0.287213		chr9_59079413_mm9	chr9	59136802	59138403	60453	72141	Adpgk	ADP-dependent glucokinase	0.891115	4.39336	4.78901	0.0399215	0.305495
67077	Catsperz	cation channel sperm associated auxiliary subunit zeta	-0.398789	4.19284	7.41584	0.0124198	0.262995		76041	Ccdc125	coiled-coil domain containing 125	-0.457347	3.92599	8.17318	0.0095377	0.194576		chr10_37665897_mm9	chr10	37821014	37823161	1.64628	3.29632	7.28837	0.00883937	0.287213		chr6_51283830_mm9	chr6	51310693	51312467	44224	625167	Gm6559	predicted gene 6559	-0.449134	6.46738	4.78625	0.0399461	0.305495
434179	Zfp975	zinc finger protein 975	0.217684	5.89252	7.41226	0.0124381	0.263089		403178	Plcxd1	phosphatidylinositol-specific phospholipase C, X domain containing 1	-0.545275	3.59499	8.16316	0.00957536	0.195127		chr6_135528807_mm9	chr6	135554757	135556818	-1.27792	4.21636	7.29099	0.0088476	0.287213		chr13_101985198_mm9	chr13	101348746	101350746	17890	328324	5930438M14Rik	RIKEN cDNA 5930438M14 gene	0.607641	5.01656	4.78663	0.0399473	0.305495
230726	Rhbdl2	rhomboid like 2	0.522483	4.19284	7.45056	0.01249	0.263659		74684	Dnaaf8	dynein axonemal assembly factor 8	-0.339813	4.45801	8.1465	0.00963786	0.196087		chr5_120859901_mm9	chr5	120546829	120549086	0.824242	5.3115	7.27772	0.00890364	0.288279		chr3_122323619_mm9	chr3	122414363	122414438	1001	214459	Fnbp1l	formin binding protein 1-like	-0.588783	5.5443	4.76967	0.0402627	0.307502
14313	Fst	follistatin	-0.179701	6.74626	7.40016	0.0125004	0.263659		320214	Cfap91	cilia and flagella associated protein 91	0.401727	4.00953	8.14165	0.0096563	0.196087		chr12_52159583_mm9	chr12	51104326	51106433	2.56232	3.34037	7.2547	0.00891029	0.288279		chr7_146111238_mm9	chr7	138520363	138522441	9129	12176	Bnip3	BCL2/adenovirus E1B interacting protein 3	0.317565	7.2118	4.76528	0.0403419	0.307502
234515	Inpp4b	inositol polyphosphate-4-phosphatase, type II	0.156669	7.03845	7.39899	0.0125065	0.263659		11861	Arl4a	ADP-ribosylation factor-like 4A	0.362233	5.22564	8.13915	0.00966566	0.196087		chr6_93016188_mm9	chr6	93041866	93042557	-1.5313	4.18947	7.27375	0.00891468	0.288279		chr17_34792886_mm9	chr17	34874048	34875976	1	12915	Atf6b	activating transcription factor 6 beta	0.257522	8.14768	4.76518	0.0403435	0.307502
70809	Clec2g	C-type lectin domain family 2, member g	-1.617	0.431276	7.34889	0.0125576	0.263836		54405	Ndufa1	NADH:ubiquinone oxidoreductase subunit A1	-0.774495	2.1016	8.14028	0.00966695	0.196087		chr15_77697300_mm9	chr15	77749982	77752158	0.670845	6.31433	7.27187	0.00892937	0.288279		chr15_73474590_mm9	chr15	73515951	73517443	19359	106068	Slc45a4	solute carrier family 45, member 4	0.248221	8.58907	4.74878	0.0406567	0.309547
12036	Bcat2	branched chain aminotransferase 2, mitochondrial	-0.221959	5.77203	7.38828	0.012562	0.263836		245050	Gask1a	golgi associated kinase 1A	0.376555	5.0074	8.13648	0.00967578	0.196087		chr13_36654798_mm9	chr13	36745800	36748006	-1.66805	3.50187	7.26477	0.00894333	0.288279		chr7_35175913_mm9	chr7	34090130	34090233	0	115486509	Gm12764	predicted gene 12764	0.393508	6.6244	4.71978	0.0412178	0.313473
66169	Tomm7	translocase of outer mitochondrial membrane 7	-0.243688	5.38274	7.38651	0.0125712	0.263836		71902	Cand1	cullin associated and neddylation disassociated 1	0.242024	5.94723	8.12419	0.00972255	0.196605		chr6_117110164_mm9	chr6	117136104	117138110	3.96807	2.33234	7.25186	0.00894569	0.288279		chr6_48972645_mm9	chr6	48995796	49000471	12982	93695	Gpnmb	glycoprotein (transmembrane) nmb	-0.464563	7.6502	4.79958	0.0413904	0.31443
223978	Cpped1	calcineurin-like phosphoesterase domain containing 1	0.288047	5.52362	7.38415	0.0125835	0.263836		16907	Lmnb2	lamin B2	-0.265091	6.04145	8.12413	0.00972277	0.196605		chr12_5417510_mm9	chr12	5459230	5462178	1.23079	4.23649	7.26347	0.00897043	0.288279		chr11_64792690_mm9	chr11	64868846	64868861	1001	68626	Elac2	elaC ribonuclease Z 2	-3.20733	2.08411	4.59811	0.0414755	0.31443
23962	Oasl2	2'-5' oligoadenylate synthetase-like 2	-0.582642	3.17428	7.38276	0.0125916	0.263836		15425	Hoxc6	homeobox C6	1.5167	0.606945	8.122	0.00977493	0.197252		chr4_94692580_mm9	chr4	94913126	94915126	-0.567655	7.05968	7.26009	0.00898199	0.288279		chr13_112734353_mm9	chr13	112079379	112081871	70909	102636620	Gm15326	predicted gene 15326	-0.36889	7.5262	4.70633	0.0414803	0.31443
19419	Rasgrp1	RAS guanyl releasing protein 1	-0.307231	4.90423	7.3814	0.0125978	0.263836		243043	Kctd8	potassium channel tetramerisation domain containing 8	-0.62943	3.6217	8.11028	0.00977623	0.197252		chr10_17198893_mm9	chr10	17353771	17355899	0.969363	5.07127	7.25999	0.00898322	0.288279		chrX_71002933_mm9	chrX	72798978	72799709	1001	140571	Plxnb3	plexin B3	1.15642	3.35395	4.70343	0.0415343	0.314494
75291	Zbtb3	zinc finger and BTB domain containing 3	-0.276341	5.74237	7.37341	0.0126395	0.264125		212880	Ddx46	DEAD box helicase 46	-0.272587	5.85754	8.10187	0.00980821	0.197681		chr4_82268331_mm9	chr4	82539465	82539829	-1.81457	3.38854	7.25237	0.00898505	0.288279		chr13_84137543_mm9	chr13	84144946	84147168	0	132255356	Gm17750-gm4241	Gm17750-Gm4241 readthrough	-0.349473	7.01888	4.69894	0.0416258	0.31484
67097	Rps10	ribosomal protein S10	-0.177377	6.39386	7.37122	0.012651	0.264125		236266	Alms1	ALMS1, centrosome and basal body associated	-0.274173	5.6211	8.08945	0.00985627	0.198432		chr14_14023383_mm9	chr14	9277739	9280047	-4.13747	2.33128	7.23668	0.00899752	0.288279		chr12_109792511_mm9	chr12	108519624	108519968	0	100504467	Gm16596	predicted gene, 16596	-2.11546	2.96841	4.61915	0.041684	0.314936
14255	Flt3	FMS-like tyrosine kinase 3	-0.566098	3.15552	7.37027	0.0126567	0.264125		243612	Ssu2	ssu-2 homolog	0.424015	3.58086	8.08394	0.00987798	0.198651		chr17_34115244_mm9	chr17	34196165	34198382	-0.523872	7.8956	7.2564	0.00899856	0.288279		chr8_11690004_mm9	chr8	11738923	11740774	2209	624710	Gm6524	katanin p60 (ATPase-containing) subunit A1 pseudogene	0.653991	5.15389	4.6859	0.0418908	0.315416
114715	Spred1	sprouty protein with EVH-1 domain 1, related sequence	0.156632	7.31805	7.36715	0.0126723	0.264125		75712	Tmem14a	transmembrane protein 14A	0.521467	3.30902	8.06053	0.00996957	0.200274		chr8_33810743_mm9	chr8	33188719	33191880	-1.69654	3.76821	7.24419	0.00903207	0.289036		chr9_58982210_mm9	chr9	59039995	59042980	96266	18007	Neo1	neogenin	0.714122	5.31975	4.6846	0.0419134	0.315416
12189	Brca1	breast cancer 1, early onset	-0.180546	6.74781	7.36551	0.0126809	0.264125		108000	Cenpf	centromere protein F	-0.235474	6.44506	8.05219	0.0100019	0.200704		chr1_90440237_mm9	chr1	88470129	88472639	-1.08537	4.50982	7.24096	0.00907091	0.289935		chr7_31862770_mm9	chr7	30777122	30778351	1001	17178	Fxyd3	FXYD domain-containing ion transport regulator 3	0.673412	4.93587	4.68437	0.0419228	0.315416
332309	Grxcr2	glutaredoxin, cysteine rich 2	-2.66465	-0.267392	7.13132	0.0127115	0.264419		76787	Ppfia3	protein tyrosine phosphatase, receptor type, f polypeptide (PTPRF), interacting protein (liprin), alpha 3	-0.243685	6.65582	8.04675	0.0100234	0.200915		chr9_71209679_mm9	chr9	71268053	71270255	-1.03371	4.92035	7.23707	0.00908743	0.289935		chr4_71766857_mm9	chr4	72022597	72024597	3586	21885	Tle1	transducin-like enhancer of split 1	-0.777083	4.66649	4.68362	0.0419547	0.315416
74159	Acbd5	acyl-Coenzyme A binding domain containing 5	-0.170398	6.92759	7.35585	0.0127317	0.264419		71943	Tom1l1	target of myb1-like 1 (chicken)	-0.343398	5.41816	8.04111	0.0100457	0.200967		chr18_83355796_mm9	chr18	83203490	83205569	-1.71267	3.93196	7.23334	0.00908987	0.289935		chr4_150082130_mm9	chr4	150791321	150793069	54708	242773	Slc45a1	solute carrier family 45, member 1	0.368072	6.93217	4.68124	0.0419762	0.315416
210417	Thsd7b	thrombospondin, type I, domain containing 7B	2.79905	-0.348513	7.08695	0.0127475	0.264419		328783	Mslnl	mesothelin-like	0.451697	3.82634	8.03589	0.0100666	0.200967		chr3_136817410_mm9	chr3	136859133	136861281	-1.26344	4.45725	7.23397	0.00910225	0.289963		chr1_196860400_mm9	chr1	194715795	194717625	0	320977	A330023F24Rik	RIKEN cDNA A330023F24 gene	0.607857	5.48405	4.67485	0.0421064	0.31605
20194	S100a10	S100 calcium binding protein A10 (calpactin)	-0.218955	6.50048	7.35231	0.0127504	0.264419		22325	Vav2	vav 2 oncogene	0.202973	8.7816	8.03504	0.0100697	0.200967		chr18_29792457_mm9	chr18	29764856	29766856	-1.19012	4.62953	7.2322	0.00911055	0.289963		chr7_108161254_mm9	chr7	100662260	100662469	1001	18442	P2ry2	purinergic receptor P2Y, G-protein coupled 2	0.913218	4.14206	4.67039	0.0422473	0.316596
22295	Cdh23	cadherin related 23 (otocadherin)	-1.22279	1.4451	7.34337	0.0128226	0.264923		545874	Vmn2r25	vomeronasal 2, receptor 25	-2.74712	-0.0684785	7.90932	0.0100734	0.200967		chr5_129044820_mm9	chr5	128614996	128617022	-1.14594	4.7489	7.22375	0.00914904	0.290872		chr14_60796292_mm9	chr14	60413840	60415936	26798	71844	Nup58	nucleoporin 58	0.219521	8.86176	4.66296	0.042341	0.316596
331461	Il1rapl1	interleukin 1 receptor accessory protein-like 1	-0.890678	3.69539	8.0297	0.0128284	0.264923		613123	Ugt1a8	UDP glucuronosyltransferase 1 family, polypeptide A8	0.253537	5.85154	8.03002	0.0100897	0.200967		chr3_134274699_mm9	chr3	134316132	134318860	-0.725658	5.98532	7.21834	0.00917145	0.291006		chr13_52330448_mm9	chr13	52386777	52391453	108584	74050	4921525O09Rik	RIKEN cDNA 4921525O09 gene	-0.482036	8.55005	4.85469	0.0423787	0.316596
14726	Pdpn	podoplanin	0.387431	4.31477	7.33737	0.0128297	0.264923		333883	Cd59b	CD59b antigen	1.20599	1.35842	8.03509	0.0100981	0.200967		chr4_142543871_mm9	chr4	142679538	142681538	1.80129	3.16908	7.20873	0.00917314	0.291006		chr9_123437833_mm9	chr9	123357067	123357818	1001	83493	Sacm1l	SAC1 suppressor of actin mutations 1-like (yeast)	-0.400965	6.90986	4.65902	0.0424207	0.316596
330217	Gal3st4	galactose-3-O-sulfotransferase 4	0.360701	4.6168	7.33507	0.0128419	0.264923		234129	Tpte	transmembrane phosphatase with tensin homology	0.362238	4.2548	8.02618	0.0101051	0.200967		chr17_81208813_mm9	chr17	81115807	81117997	-0.985553	5.14016	7.2138	0.00919317	0.291326		chr13_71287506_mm9	chr13	71295793	71297793	40466	100316804	Mir466f-4	microRNA 466f-4	0.675249	5.47843	4.65439	0.0425168	0.316596
15111	Hand2	heart and neural crest derivatives expressed 2	1.24594	1.25304	7.3411	0.0128442	0.264923		360212	Defb38	defensin beta 38	3.49787	-0.893826	7.81385	0.0101162	0.200967		chr14_29489160_mm9	chr14	28396931	28398931	-2.0331	3.33788	7.18914	0.00924401	0.291935		chr4_100261516_mm9	chr4	100445071	100446836	37730	381534	Ube2u	ubiquitin-conjugating enzyme E2U (putative)	0.391411	6.4966	4.65285	0.0425453	0.316596
214240	Disp2	dispatched RND transporter family member 2	0.347453	4.59906	7.33106	0.0128633	0.265031		142980	Tlr3	toll-like receptor 3	0.566631	2.89437	8.02157	0.0101243	0.200967		chr9_50583513_mm9	chr9	50684713	50685608	-1.06964	4.92708	7.2023	0.0092467	0.291935		chr10_92545561_mm9	chr10	92918484	92921269	0	102635028	Gm32468	predicted gene, 32468	-0.264248	7.76633	4.65032	0.0425957	0.316596
78779	Spata2l	spermatogenesis associated 2-like	-0.285694	5.12264	7.32766	0.0128815	0.265114		170790	Mlc1	megalencephalic leukoencephalopathy with subcortical cysts 1 homolog (human)	0.308748	5.55407	8.01256	0.0101595	0.20097		chr2_135388274_mm9	chr2	135403458	135405458	-0.727421	6.08944	7.20102	0.00925123	0.291935		chr17_15331072_mm9	chr17	15414472	15416462	35386	328747	Gm5091	predicted gene 5091	0.598289	6.05116	4.64865	0.0426309	0.316596
258306	Or10ak13	olfactory receptor family 10 subfamily AK member 13	2.62532	-0.306164	7.14197	0.0128951	0.265114		73284	Ddit4l	DNA-damage-inducible transcript 4-like	0.756658	1.85255	8.01292	0.010163	0.20097		chr12_107361523_mm9	chr12	106088489	106090655	-2.45255	3.1333	7.17603	0.0092653	0.291935		chr19_8653332_mm9	chr19	8555157	8557157	11493	19879	Slc22a8	solute carrier family 22 (organic anion transporter), member 8	0.365122	6.62196	4.6484	0.0426351	0.316596
77031	Slc9a8	solute carrier family 9 (sodium/hydrogen exchanger), member 8	-0.191585	6.22283	7.3192	0.0129267	0.265477		68666	Svop	SV2 related protein	0.260315	5.34093	8.01126	0.0101647	0.20097		chrX_70882186_mm9	chrX	72678400	72682047	0.694252	5.88718	7.19697	0.00926998	0.291935		chr3_77635941_mm9	chr3	77737702	77739937	1120391	213262	Fstl5	follistatin-like 5	-0.632417	5.22358	4.64768	0.0426562	0.316596
22036	Traip	TRAF-interacting protein	-0.309785	5.00588	7.31383	0.0129555	0.265784		243819	Ppp6r1	protein phosphatase 6, regulatory subunit 1	0.247137	6.46668	8.01038	0.0101682	0.20097		chr8_116640187_mm9	chr8	114841921	114844133	-1.2112	4.84865	7.19613	0.00927604	0.291935		chr17_25973076_mm9	chr17	26052893	26053416	24	214951	Rhbdl1	rhomboid like 1	0.287653	8.07368	4.64596	0.042684	0.316596
17389	Mmp16	matrix metallopeptidase 16	0.713905	5.39938	9.06328	0.0130278	0.266711		65963	Tmem176b	transmembrane protein 176B	0.294046	5.67475	8.00027	0.0102089	0.201359		chr1_107940099_mm9	chr1	105970190	105972314	0.858881	5.27719	7.19439	0.00928218	0.291935		chr9_96653282_mm9	chr9	96633759	96636074	0	319859	E030011O05Rik	RIKEN cDNA E030011O05 gene	0.479079	5.97917	4.63909	0.0428248	0.317299
67010	Rbm7	RNA binding motif protein 7	-0.22158	5.86383	7.30026	0.0130287	0.266711		383548	Serpinb3b	serine (or cysteine) peptidase inhibitor, clade B (ovalbumin), member 3B	-3.90886	-0.792944	7.77694	0.0102098	0.201359		chr9_120872109_mm9	chr9	120791057	120793057	0.849003	5.26673	7.18834	0.00931032	0.292138		chr12_107138632_mm9	chr12	105864975	105867719	0	100503099	Gm19554	predicted gene, 19554	-0.666006	5.84854	4.63666	0.0428757	0.317335
11921	Atoh1	atonal bHLH transcription factor 1	0.591604	3.49018	7.28644	0.0131041	0.267967		70981	Potegl	POTE ankyrin domain family, member G like	0.369911	4.10689	7.99171	0.0102436	0.201635		chr9_40076997_mm9	chr9	40178993	40179512	1.35658	4.04792	7.18793	0.00931568	0.292138		chr4_124539368_mm9	chr4	124756964	124757331	1001	215090	Maneal	mannosidase, endo-alpha-like	1.62568	3.02316	4.58059	0.0430034	0.31794
269629	Lhfpl3	lipoma HMGIC fusion partner-like 3	0.152413	7.17752	7.27668	0.013157	0.268555		278279	Tmtc2	transmembrane and tetratricopeptide repeat containing 2	-0.22899	6.95207	7.98846	0.0102566	0.201635		chr10_120336442_mm9	chr10	120736033	120736341	2.86587	2.91138	7.16883	0.00932892	0.292138		chr1_154016992_mm9	chr1	152042890	152046493	76820	69399	1700025G04Rik	RIKEN cDNA 1700025G04 gene	0.63337	5.78724	4.62194	0.0431764	0.318876
77521	Mtus2	microtubule associated tumor suppressor candidate 2	-0.39836	4.29259	7.27597	0.013161	0.268555		69274	Ctdspl	CTD small phosphatase like	-0.219878	7.43111	7.98843	0.0102567	0.201635		chr18_13556144_mm9	chr18	13529642	13531742	0.899454	5.14459	7.18356	0.00933283	0.292138		chr9_3018811_mm9	chr9	3017804	3019818	18852	100628572	Mir101c	microRNA 101c	1.16187	3.73099	4.62222	0.0432736	0.319247
257972	Or5h25	olfactory receptor family 5 subfamily H member 25	3.87741	-0.832883	7.30864	0.0132284	0.269172		241066	Carf	calcium response factor	-0.347695	4.52107	7.98361	0.0102764	0.201724		chr3_80478887_mm9	chr3	80580309	80584236	1.12833	4.56269	7.18157	0.00934386	0.292138		chr8_122330776_mm9	chr8	120532689	120534752	1202	72042	Cotl1	coactosin like F-actin binding protein 1	0.274655	8.17691	4.61137	0.0433916	0.319247
12616	Cenpb	centromere protein B	0.180238	6.31105	7.26266	0.0132339	0.269172		56697	Akap10	A kinase anchor protein 10	-0.28337	5.13056	7.98099	0.010287	0.201724		chr11_61114458_mm9	chr11	61190762	61192457	-1.1473	4.60795	7.18061	0.0093485	0.292138		chr12_46772068_mm9	chr12	45716686	45720178	595439	217517	Stxbp6	syntaxin binding protein 6 (amisyn)	0.377034	6.92569	4.60675	0.0434874	0.319247
67911	Zfp169	zinc finger protein 169	0.25972	5.645	7.25897	0.0132543	0.269172		15399	Hoxa2	homeobox A2	1.48463	0.46423	7.98002	0.0102972	0.201724		chr5_35489990_mm9	chr5	35303510	35305861	0.899504	4.98867	7.17002	0.0093964	0.293175		chr2_77011325_mm9	chr2	77001979	77006022	1001	545428	Ccdc141	coiled-coil domain containing 141	-0.229151	9.25774	4.6043	0.0435376	0.319247
114886	Cygb	cytoglobin	0.277635	5.32669	7.25781	0.0132607	0.269172		81896	Ift122	intraflagellar transport 122	0.241666	7.08177	7.976	0.0103073	0.201724		chr11_96723717_mm9	chr11	96753551	96755367	0.50586	7.44	7.16874	0.0094017	0.293175		chr9_77757625_mm9	chr9	77816894	77818157	6491	68801	Elovl5	ELOVL fatty acid elongase 5	0.206575	9.19758	4.60122	0.0436016	0.319247
228913	Zfp217	zinc finger protein 217	-1.49232	0.753638	7.23863	0.0132627	0.269172		56018	Stard10	StAR related lipid transfer domain containing 10	0.259537	6.97791	7.97383	0.0103161	0.201724		chr14_62854792_mm9	chr14	62472269	62474540	1.20953	4.22747	7.1621	0.00943695	0.293785		chr16_18235152_mm9	chr16	18054017	18054511	1001	27801	Zdhhc8	zinc finger, DHHC domain containing 8	-0.330737	7.10476	4.59917	0.0436445	0.319247
76484	Kndc1	kinase non-catalytic C-lobe domain (KIND) containing 1	0.328483	4.24187	7.25289	0.0132879	0.269172		18574	Pde1b	phosphodiesterase 1B, Ca2+-calmodulin dependent	-0.329095	6.34553	7.94692	0.0104266	0.203484		chr1_17647822_mm9	chr1	17726965	17728965	-4.17992	2.32958	7.14501	0.00945173	0.293785		chr13_84024186_mm9	chr13	84032896	84033700	5628	72677	2810049E08Rik	RIKEN cDNA 2810049E08 gene	1.62029	3.04874	4.56886	0.0436504	0.319247
21991	Tpi1	triosephosphate isomerase 1	-0.188278	6.7009	7.2525	0.01329	0.269172		252910	Vmn1r71	vomeronasal 1 receptor 71	-3.90985	-0.895237	7.8733	0.0104343	0.203484		chr11_101644663_mm9	chr11	101677136	101678218	-0.691528	6.04256	7.15552	0.00946422	0.293785		chr18_54710819_mm9	chr18	54683800	54685917	54146	105246441	4933434P08Rik	RIKEN cDNA 4933434P08 gene	-0.569726	5.9333	4.59648	0.0437027	0.319247
20481	Ski	ski sarcoma viral oncogene homolog (avian)	0.153483	7.04048	7.24505	0.0133313	0.269211		208628	Kntc1	kinetochore associated 1	-0.2615	6.31205	7.94383	0.0104393	0.203484		chr1_120951283_mm9	chr1	118982770	118983436	-1.2905	4.44943	7.15487	0.00946923	0.293785		chr19_23209842_mm9	chr19	23112669	23114669	3922	16601	Klf9	Kruppel-like transcription factor 9	0.450843	8.96532	4.83862	0.0437037	0.319247
71780	Isyna1	myo-inositol 1-phosphate synthase A1	0.602666	2.63613	7.24399	0.0133388	0.269211		67629	Spc24	SPC24, NDC80 kinetochore complex component, homolog (S. cerevisiae)	-0.452105	3.89688	7.93195	0.0104888	0.204232		chr4_62847707_mm9	chr4	63103833	63105987	0.724531	5.90824	7.14921	0.0094942	0.293785		chr4_155150653_mm9	chr4	155860018	155861031	1001	246228	Vwa1	von Willebrand factor A domain containing 1	0.344533	6.90076	4.59486	0.0437343	0.319247
93961	B3galt5	UDP-Gal:betaGlcNAc beta 1,3-galactosyltransferase, polypeptide 5	0.685895	2.29423	7.24288	0.0133464	0.269211		26360	Angptl2	angiopoietin-like 2	0.262848	5.52318	7.92427	0.0105206	0.204593		chr5_138327713_mm9	chr5	137883736	137883879	3.93308	2.38576	7.13894	0.00950272	0.293785		chr6_31048101_mm9	chr6	31071683	31078390	0	232685	Lncpint	long non-protein coding RNA, Trp53 induced transcript	0.230096	9.24999	4.59341	0.0437639	0.319247
18559	Pctp	phosphatidylcholine transfer protein	0.638765	2.70852	7.24222	0.0133484	0.269211		20974	Syngr3	synaptogyrin 3	-0.429316	3.84405	7.92215	0.0105296	0.204593		chr3_27182251_mm9	chr3	27336372	27338584	1.17846	4.2003	7.14781	0.00950457	0.293785		chrX_11583464_mm9	chrX	11871687	11873804	29173	71458	Bcor	BCL6 interacting corepressor	-0.222819	8.48747	4.59255	0.0437819	0.319247
170729	Scrt1	scratch family zinc finger 1	-0.224639	6.15448	7.23922	0.0133637	0.269235		23957	Nr0b2	nuclear receptor subfamily 0, group B, member 2	-1.03734	1.18881	7.91887	0.0105664	0.2049		chr19_44385865_mm9	chr19	44298737	44299013	-1.22613	4.46524	7.14543	0.00951459	0.293785		chr6_72906283_mm9	chr6	72934114	72934330	1	19240	Tmsb10	thymosin beta 10	-0.409123	7.08301	4.58924	0.0438514	0.319416
18805	Pld1	phospholipase D1	0.150906	7.00509	7.23002	0.013415	0.269828		434219	Trim30c	tripartite motif-containing 30C	-2.47157	-0.0959013	7.72488	0.010568	0.2049		chr16_29693985_mm9	chr16	29511627	29513808	-0.604829	7.28865	7.141	0.00953319	0.293785		chr15_78015027_mm9	chr15	78067786	78068715	6598	19293	Pvalb	parvalbumin	-0.510109	5.7587	4.58241	0.0439965	0.320135
259082	Or8j3c	olfactory receptor family 8 subfamily J member 3C	-4.27336	-0.721958	7.33329	0.0134214	0.269828		17450	Morc1	microrchidia 1	-0.678718	4.09768	8.31832	0.0105941	0.2049		chr4_88949346_mm9	chr4	89220640	89222718	0.8423	5.31874	7.1382	0.00954692	0.293785		chr14_37846119_mm9	chr14	36753804	36755976	891	57811	Rgr	retinal G protein coupled receptor	0.266466	7.81417	4.57989	0.044047	0.320164
77794	Adamtsl2	ADAMTS-like 2	0.305339	4.83261	7.22193	0.0134603	0.270027		73191	Fezf1	Fez family zinc finger 1	1.88988	0.238711	7.87064	0.0105964	0.2049		chr6_35312685_mm9	chr6	35338492	35340748	1.8146	3.46671	7.13348	0.00954823	0.293785		chr15_40458427_mm9	chr15	40489793	40491759	26680	22762	Zfpm2	zinc finger protein, multitype 2	-0.650607	4.99626	4.57333	0.0441987	0.320929
21881	Tkt	transketolase	-0.158809	6.96259	7.21879	0.0134779	0.270027		243910	Nfkbid	nuclear factor of kappa light polypeptide gene enhancer in B cells inhibitor, delta	0.484169	3.69859	7.90509	0.0106012	0.2049		chr1_179448290_mm9	chr1	177344713	177346738	1.61541	3.56928	7.13537	0.00955096	0.293785		chr6_87622078_mm9	chr6	87650150	87650708	1001	72103	Aplf	aprataxin and PNKP like factor	-2.50451	2.68731	4.50384	0.0442522	0.32098
11429	Aco2	aconitase 2, mitochondrial	-0.174221	6.7686	7.21853	0.0134794	0.270027		51789	Tnk2	tyrosine kinase, non-receptor, 2	0.289012	8.40976	7.89035	0.010663	0.205879		chr4_40591013_mm9	chr4	40642813	40645147	0.683004	5.97451	7.13715	0.00955171	0.293785		chr11_72900123_mm9	chr11	72974782	72977006	378	66874	Ncbp3	nuclear cap binding subunit 3	-0.269639	8.35694	4.56424	0.0443771	0.321407
[truncated: 28,329 more rows]

## Sheet: Tab B H3K14ac
Tab B: H3K14ac – Differentially occupied genomic regions in proliferating Kat6a–/– vs. Kat6a+/+ NSPCs
Promoters									Gene bodies									Enhancers										Active enhancers
[truncated: 29,836 more rows]

## Sheet: Tab C H3K23ac
Tab C: H3K23ac – Differentially occupied genomic regions in proliferating Kat6a–/– vs. Kat6a+/+ NSPCs
[truncated: 29,353 more rows]

[truncated: 3 more sheets: Tab D MLL1, Tab E H3K4me3, Tab F POLR2A]
