# Supplementary material for: KAT6A is essential for developmental control gene expression in neural stem and progenitor cells
Source: PLoS Genet. 2026 May 4;22(5):e1012133. doi: 10.1371/journal.pgen.1012133 (PMC13160438; doi:10.1371/journal.pgen.1012133)
Supplement: S6 Table — Tab A. H3K9ac – Differentially occupied genomic regions in differentiating Kat6a–/– vs. Kat6a+/+ NSPCs. Tab B. H3K14ac – Differentially occupied genomic regions in differentiating Kat6a–/– vs. Kat6a+/+ NSPCs. Tab C. H3K23ac – Differentially occupied genomic regions in differentiating Kat6a–/– vs. Kat6a+/+ NSPCs. Tab D. MLL1 – Differentially occupied genomic regions in differentiating Kat6a–/– vs. Kat6a+/+ NSPCs. Tab E. H3K4me3 – Differentially occupied genomic regions in differentiating Kat6a–/– vs. Kat6a+/+ NSPCs. Tab F. POLR2A – Differentially occupied genomic regions in differentiating Kat6a–/– vs. Kat6a+/+ NSPCs. (XLSX) [file pgen.1012133.s012.xlsx]

## Sheet: Read me
	S6 Table: Auto-CUT&Tag sequencing results of differentiating Kat6a–/– vs. Kat6a+/+ NSPCs
		Tab A: H3K9ac – Differentially occupied genomic regions in differentiating Kat6a–/– vs. Kat6a+/+ NSPCs
		Tab B: H3K14ac – Differentially occupied genomic regions in differentiating Kat6a–/– vs. Kat6a+/+ NSPCs
		Tab C: H3K23ac – Differentially occupied genomic regions in differentiating Kat6a–/– vs. Kat6a+/+ NSPCs
		Tab D: MLL1 – Differentially occupied genomic regions in differentiating Kat6a–/– vs. Kat6a+/+ NSPCs
		Tab E: H3K4me3 – Differentially occupied genomic regions in differentiating Kat6a–/– vs. Kat6a+/+ NSPCs
		Tab F: POLR2A – Differentially occupied genomic regions in differentiating Kat6a–/– vs. Kat6a+/+ NSPCs
	CUT&Tag results of NSPCs isolated from N = 3 Kat6a+/+ and 4 Kat6a–/– E12.5 embryos. Data were analysed as described in the methods section under Auto-CUT&Tag sequencing data analysis. Differences in gene expression with false discovery rate (FDR) < 0.05 were considered significant.

## Sheet: Tab A H3K9ac
Tab A: H3K9ac – Differentially occupied genomic regions in differentiating Kat6a–/– vs. Kat6a+/+ NSPCs
Promoters									Gene bodies									Enhancers										Active enhancers
GeneID	Symbol	description	logFC	logCPM	F	PValue	FDR		GeneID	Symbol	description	logFC	logCPM	F	PValue	FDR		ID	Chr	Start	End	logFC	logCPM	F	PValue	FDR		ID	Chr	Start	End	distance_to_nearestGene	geneID_of_nearestGene	symbol_of_nearestGene	description_of_nearestGene	logFC	logCPM	F	PValue	FDR
15394	Hoxa1	homeobox A1	2.29802	4.62937	148.575	3.58085e-21	6.19952e-17		12578	Cdkn2a	cyclin dependent kinase inhibitor 2A	2.69084	5.03053	200.454	2.82949e-20	5.02744e-16		chr5_28501832_mm9	chr5	28379290	28381290	1.49933	8.27005	57.5418	3.87542e-14	1.07838e-09		chr7_77495341_mm9	chr7	70000242	70001203	496	11819	Nr2f2	nuclear receptor subfamily 2, group F, member 2	2.43169	7.54935	128.189	1.2875e-20	8.67391e-17
24113	Vax2	ventral anterior homeobox 2	2.30906	4.30053	117.831	2.32866e-18	2.0158e-14		15400	Hoxa3	homeobox A3	2.4629	4.65445	130.669	2.37518e-16	2.11011e-12		chr7_77491200_mm9	chr7	69994936	69997189	1.9304	6.86662	52.6252	4.4076e-13	6.13229e-09		chr3_34559847_mm9	chr3	34711210	34718939	0	320478	Sox2ot	SOX2 overlapping transcript (non-protein coding)	-1.13093	11.0744	106.601	3.09798e-18	1.04356e-14
27062	Cadps	Ca2+-dependent secretion activator	-2.26679	5.32823	106.817	9.22085e-16	5.32135e-12		68404	Nrn1	neuritin 1	-2.30469	5.10946	99.696	4.1749e-14	2.47265e-10		chr13_36827328_mm9	chr13	36920112	36920524	-2.30514	6.89881	43.2499	5.11475e-11	4.7441e-07		chr1_42741991_mm9	chr1	42722628	42726210	0	66297	Pantr1	POU domain, class 3, transcription factor 3 adjacent noncoding transcript 1	-1.12551	10.1669	78.001	1.07589e-14	2.41609e-11
66433	Chchd7	coiled-coil-helix-coiled-coil-helix domain containing 7	0.829984	6.50233	72.4895	2.36782e-13	1.02485e-09		54353	Skap2	src family associated phosphoprotein 2	1.46378	5.89387	84.3088	2.8348e-12	1.25922e-08		chr1_42745852_mm9	chr1	42727103	42728441	-1.70238	7.5041	38.646	5.33087e-10	3.34209e-06		chr4_3802304_mm9	chr4	3873997	3875984	1893	17451	Mos	Moloney sarcoma oncogene	2.98545	6.15573	71.6972	7.67312e-14	1.29235e-10
68404	Nrn1	neuritin 1	-2.54265	5.05665	95.661	2.84925e-12	9.86581e-09		94109	Csmd1	CUB and Sushi multiple domains 1	0.758358	7.61463	55.5031	5.79185e-10	1.89734e-06		chr3_88007062_mm9	chr3	88109539	88110604	-1.52673	7.70497	38.4124	6.00535e-10	3.34209e-06		chr18_81187528_mm9	chr18	81031646	81033039	0	102641244	Gm27239	predicted gene 27239	-1.97297	7.71576	61.2432	2.29897e-12	3.09763e-09
56711	Plag1	pleiomorphic adenoma gene 1	0.785838	6.47875	63.3099	3.59976e-12	1.03871e-08		27062	Cadps	Ca2+-dependent secretion activator	-0.953193	7.30748	55.4313	6.40703e-10	1.89734e-06		chr17_70021603_mm9	chr17	69978131	69980385	-3.32103	5.62444	37.0036	1.23232e-09	5.7151e-06		chr12_120075879_mm9	chr12	118800046	118801642	8423	320145	Sp8	trans-acting transcription factor 8	2.20822	6.14703	44.1466	9.65178e-10	1.08373e-06
15402	Hoxa5	homeobox A5	4.01359	2.50773	68.1128	6.86465e-12	1.67988e-08		636931	Trim71	tripartite motif-containing 71	-1.32849	6.42371	63.6913	9.55805e-10	2.42611e-06		chr2_17963380_mm9	chr2	18044472	18048510	-1.76677	7.12318	36.0595	1.99592e-09	7.93405e-06		chr18_68966155_mm9	chr18	68939164	68941164	66593	102465183	Mir6356	microRNA 6356	2.64131	5.45556	39.5466	5.48627e-09	5.28014e-06
21981	Ppp1r13b	protein phosphatase 1, regulatory subunit 13B	0.910503	5.90032	60.8131	7.76242e-12	1.67988e-08		21418	Tfap2a	transcription factor AP-2, alpha	1.40413	4.80387	50.1858	2.35251e-09	5.22492e-06		chr6_84175874_mm9	chr6	84201706	84204019	2.12244	5.81929	34.6722	4.05643e-09	1.41093e-05		chr6_101335349_mm9	chr6	101360745	101363907	5888	55983	Pdzrn3	PDZ domain containing RING finger 3	-1.98273	6.83217	36.3731	1.88642e-08	1.5886e-05
13799	En2	engrailed 2	0.972036	6.43323	66.2644	1.92109e-10	3.69554e-07		231470	Fras1	Fraser extracellular matrix complex subunit 1	-0.904298	6.35536	48.2351	4.00543e-09	7.90762e-06		chr4_21616070_mm9	chr4	21687860	21689987	1.66399	6.59228	33.0616	9.2508e-09	2.86014e-05		chr11_21906401_mm9	chr11	21953290	21955815	11	216565	Ehbp1	EH domain binding protein 1	-0.787278	9.67577	31.9337	1.10895e-07	8.30114e-05
319765	Igf2bp2	insulin-like growth factor 2 mRNA binding protein 2	-0.814292	6.84304	56.9768	2.24518e-10	3.88708e-07		232146	Eva1a	eva-1 homolog A, regulator of programmed cell death	0.988976	6.15334	45.2255	9.90215e-09	1.75941e-05		chr8_12399817_mm9	chr8	12449765	12450354	-4.43419	5.46701	29.9379	4.59346e-08	0.000119604		chr2_11351582_mm9	chr2	11433722	11435722	30412	77543	8030442B05Rik	RIKEN cDNA 8030442B05 gene	1.77486	6.33841	31.556	1.29365e-07	8.71532e-05
627626	Ptchd4	patched domain containing 4	-1.42551	4.72674	48.288	4.49399e-10	7.07313e-07		319765	Igf2bp2	insulin-like growth factor 2 mRNA binding protein 2	-0.767817	7.28724	41.9502	2.39403e-08	3.86701e-05		chr16_31598995_mm9	chr16	31416727	31418727	1.9048	5.91536	29.8817	4.72812e-08	0.000119604		chr13_36827328_mm9	chr13	36919451	36920112	1001	68404	Nrn1	neuritin 1	-1.78976	6.8609	28.4333	4.68025e-07	0.000286644
15401	Hoxa4	homeobox A4	3.17682	2.27683	46.6807	7.66489e-10	1.10585e-06		353282	Sfmbt2	Scm-like with four mbt domains 2	0.965889	5.71034	41.2986	2.90128e-08	4.02326e-05		chr6_115450042_mm9	chr6	115475804	115478166	2.22378	5.51804	28.5633	9.31383e-08	0.000215972		chr4_82351551_mm9	chr4	82622025	82624171	92805	68268	Zdhhc21	zinc finger, DHHC domain containing 21	-1.05753	8.1922	27.791	6.1174e-07	0.000343441
93897	Fzd10	frizzled class receptor 10	-0.919652	6.25936	48.1255	8.7266e-10	1.16218e-06		11931	Atp1b1	ATPase, Na+/K+ transporting, beta 1 polypeptide	0.88816	6.18277	41.2496	2.94363e-08	4.02326e-05		chr11_94776579_mm9	chr11	94803809	94808374	1.29825	6.9688	26.7603	2.3581e-07	0.000504742		chr8_109729943_mm9	chr8	107931545	107933716	0	67644	4930517G24Rik	RIKEN cDNA 4930517G24 gene	1.02833	7.81371	26.9005	8.89479e-07	0.000460955
57266	Cxcl14	C-X-C motif chemokine ligand 14	1.68146	3.67562	42.7906	3.00623e-09	3.71763e-06		12877	Cpeb1	cytoplasmic polyadenylation element binding protein 1	0.872299	6.16167	40.2162	4.00402e-08	5.08167e-05		chr5_33353699_mm9	chr5	33167292	33169496	-1.0758	8.20832	26.09	3.33261e-07	0.000643881		chr9_35112944_mm9	chr9	35215656	35217656	18938	71133	4933422A05Rik	RIKEN cDNA 4933422A05 gene	0.803303	8.64228	25.3845	1.69268e-06	0.00081454
14681	Gnao1	guanine nucleotide binding protein, alpha O	0.742872	6.05679	40.4471	6.92333e-09	7.99091e-06		353502	Hcfc1r1	host cell factor C1 regulator 1 (XPO1-dependent)	0.969852	5.5458	38.8005	6.13767e-08	6.8357e-05		chr11_120046003_mm9	chr11	120074101	120076929	-0.894507	9.16462	26.0112	3.47093e-07	0.000643881		chr8_12402701_mm9	chr8	12450844	12452410	0	434280	Sox1ot	Sox1 overlapping transcript	-1.3101	7.55303	24.6881	2.28112e-06	0.00102453
69136	Tusc1	tumor suppressor candidate 1	-0.987348	5.40838	39.7352	8.94868e-09	9.68303e-06		240427	Setbp1	SET binding protein 1	0.675547	7.14615	38.7909	6.15551e-08	6.8357e-05		chr5_129103101_mm9	chr5	128673198	128675383	-2.39742	5.91134	25.5114	4.49319e-07	0.000781422		chr5_128989021_mm9	chr5	128558822	128560965	48682	243274	Tmem132d	transmembrane protein 132D	-1.26672	7.5855	24.2159	2.79513e-06	0.00117693
381110	Rmdn2	regulator of microtubule dynamics 2	1.60593	3.8166	37.705	1.8757e-08	1.91024e-05		12579	Cdkn2b	cyclin dependent kinase inhibitor 2B	1.75327	3.33233	35.9013	1.50729e-07	0.000157538		chr16_46769204_mm9	chr16	46587774	46591135	-2.75014	5.62347	25.1437	5.43361e-07	0.000874518		chr5_43719982_mm9	chr5	43485356	43487163	38290	231207	Cpeb2	cytoplasmic polyadenylation element binding protein 2	1.07068	7.34028	23.1884	4.3617e-06	0.00172852
12578	Cdkn2a	cyclin dependent kinase inhibitor 2A	0.547355	6.77606	36.8391	2.58061e-08	2.46869e-05		23829	C1ql1	complement component 1, q subcomponent-like 1	1.22546	4.69204	35.6542	1.62523e-07	0.000160428		chr13_99267323_mm9	chr13	98632770	98634982	1.75522	5.85428	25.0658	5.65706e-07	0.000874518		chr3_34568137_mm9	chr3	34719937	34723737	0	320478	Sox2ot	SOX2 overlapping transcript (non-protein coding)	-0.760862	8.87456	22.5994	5.63897e-06	0.00211054
14805	Grik1	glutamate receptor, ionotropic, kainate 1	-1.50397	4.28873	36.7084	2.70925e-08	2.46869e-05		668158	Ccdc85c	coiled-coil domain containing 85C	-0.560698	8.62493	35.1781	1.88878e-07	0.00017663		chr7_35415345_mm9	chr7	34328534	34330969	0.992147	7.86683	23.5558	1.23598e-06	0.00181013		chr4_154337339_mm9	chr4	155046828	155047580	1	15208	Hes5	hes family bHLH transcription factor 5	-1.20986	7.41812	21.5188	9.06546e-06	0.00321442
54353	Skap2	src family associated phosphoprotein 2	0.692446	6.12051	36.1952	3.27685e-08	2.8366e-05		108888	Atad3a	ATPase family, AAA domain containing 3A	-0.859769	5.81831	33.7368	2.99329e-07	0.000265923		chr1_42737358_mm9	chr1	42718673	42720673	-2.54884	5.56956	23.2231	1.46867e-06	0.00204336		chr11_80690790_mm9	chr11	80766955	80769156	1834	11418	Asic2	acid-sensing ion channel 2	1.67157	5.89596	21.3166	9.91811e-06	0.00330641
15551	Htr1b	5-hydroxytryptamine (serotonin) receptor 1B	-0.887188	5.68858	35.6771	3.97503e-08	3.27713e-05		18420	Otp	orthopedia homeobox	2.81311	2.37726	33.2543	3.43856e-07	0.000290935		chr4_88597006_mm9	chr4	88868257	88870421	2.01273	5.57601	22.702	1.92445e-06	0.00254999		chr12_3110474_mm9	chr12	3159032	3161031	124761	74173	Rab10os	RAB10, member RAS oncogene family, opposite strand	0.756668	8.93098	22.1023	1.03064e-05	0.00330641
240322	Adamts19	ADAM metallopeptidase with thrombospondin type 1 motif 19	-1.56229	4.18004	35.2338	4.69433e-08	3.69423e-05		14160	Lgr5	leucine rich repeat containing G protein coupled receptor 5	0.744866	6.29419	32.7245	4.15539e-07	0.000335604		chr4_123943512_mm9	chr4	124158925	124161200	-1.67512	6.57726	22.2705	2.40771e-06	0.00304532		chr14_34638023_mm9	chr14	33545699	33547699	12460	218902	4930503F20Rik	RIKEN cDNA 4930503F20 gene	1.72048	5.75141	20.2444	1.59717e-05	0.00489097
18201	Nsmaf	neutral sphingomyelinase (N-SMase) activation associated factor	0.572839	6.40425	32.0633	1.56553e-07	0.000117844		16978	Lrrfip1	leucine rich repeat (in FLII) interacting protein 1	0.531421	7.94529	32.5842	4.34999e-07	0.000336046		chr18_81187528_mm9	chr18	81033039	81036363	-1.75994	6.43577	21.9618	2.82651e-06	0.00341958		chr16_95562690_mm9	chr16	95140614	95143271	16758	13876	Erg	ETS transcription factor	-1.26789	6.97725	19.5967	2.13344e-05	0.00601471
327814	Ppfia2	protein tyrosine phosphatase, receptor type, f polypeptide (PTPRF), interacting protein (liprin), alpha 2	-0.941802	5.31407	31.7137	1.79158e-07	0.00012924		11819	Nr2f2	nuclear receptor subfamily 2, group F, member 2	2.24858	6.68754	88.4505	5.68932e-07	0.0004212		chr8_92733308_mm9	chr8	90934977	90937097	-1.69399	6.50714	21.8056	3.06554e-06	0.00355424		chrX_100687958_mm9	chrX	102535450	102537244	0	70252	Jpx	Jpx transcript, Xist activator (non-protein coding)	0.854861	8.25916	19.5392	2.18895e-05	0.00601471
207212	Arhgef17	Rho guanine nucleotide exchange factor 17	0.637838	6.06349	31.2279	2.16239e-07	0.00014975		12395	Runx1t1	RUNX1 translocation partner 1	0.61341	7.3108	30.8594	7.68605e-07	0.000546263		chr7_37475865_mm9	chr7	36388880	36391663	-1.95534	5.95723	21.3661	3.85268e-06	0.00428819		chr12_104751824_mm9	chr12	103479097	103481097	17728	74521	Ppp4r4	protein phosphatase 4, regulatory subunit 4	-1.30985	7.16221	20.2381	2.23197e-05	0.00601471
14811	Grin2a	glutamate receptor, ionotropic, NMDA2A (epsilon 1)	-2.93686	2.71039	30.9307	2.38572e-07	0.000158861		171170	Mbnl3	muscleblind like splicing factor 3	1.2161	4.08832	30.6977	8.11489e-07	0.000554559		chr8_26468845_mm9	chr8	25847196	25849582	1.80049	5.72769	20.5643	5.84865e-06	0.00612774		chr9_122481688_mm9	chr9	122400581	122402781	0	319626	9530059O14Rik	RIKEN cDNA 9530059O14 gene	1.27966	7.01017	20.1111	2.42926e-05	0.00629458
244864	Layn	layilin	0.907589	4.98287	30.5648	2.79903e-07	0.00017948		20204	Prrx2	paired related homeobox 2	0.825508	5.9211	30.2892	9.30215e-07	0.00061215		chr13_95638987_mm9	chr13	95004540	95006540	1.31444	6.53037	20.5327	5.94584e-06	0.00612774		chr13_34225074_mm9	chr13	34315337	34318937	1001	73710	Tubb2b	tubulin, beta 2B class IIB	-0.609033	9.45731	18.5385	3.43921e-05	0.00815016
76138	Ccdc138	coiled-coil domain containing 138	0.945686	4.83087	30.1189	3.33227e-07	0.000202945		99526	Usp53	ubiquitin specific peptidase 53	0.793572	5.72573	29.4263	1.24488e-06	0.000773977		chr4_24357154_mm9	chr4	24428443	24431571	-1.4284	6.67914	19.9008	8.26601e-06	0.00821464		chr6_37593313_mm9	chr6	37618626	37620922	72877	208665	Akr1d1	aldo-keto reductase family 1, member D1	-1.67207	6.17587	18.4992	3.50242e-05	0.00815016
241727	Snph	syntaphilin	0.701445	5.72831	30.0679	3.39941e-07	0.000202945		16177	Il1r1	interleukin 1 receptor, type I	0.822635	5.76824	29.325	1.28845e-06	0.000773977		chr1_78213804_mm9	chr1	78191753	78195980	1.22565	6.80163	19.4608	1.04009e-05	0.00997982		chr14_105987860_mm9	chr14	105824346	105828165	0	380930	9330188P03Rik	RIKEN cDNA 9330188P03 gene	-0.621504	9.36975	18.4233	3.62393e-05	0.00815016
56370	Tagln3	transgelin 3	1.21926	4.21824	29.6855	3.95045e-07	0.00022798		20276	Scnn1a	sodium channel, nonvoltage-gated 1 alpha	0.609003	6.73262	29.2834	1.30681e-06	0.000773977		chr5_112111172_mm9	chr5	111828490	111831547	-1.00497	7.80973	19.2567	1.15706e-05	0.0107321		chr6_81940807_mm9	chr6	81966655	81968758	0	100504740	Gm20383	predicted gene, 20383	1.46996	5.94149	18.3934	3.67493e-05	0.00815016
12579	Cdkn2b	cyclin dependent kinase inhibitor 2B	0.606128	6.06446	29.5109	4.23135e-07	0.000236314		243931	Tshz3	teashirt zinc finger family member 3	-1.30456	4.71776	28.8681	1.50598e-06	0.000863168		chr1_135874972_mm9	chr1	133904779	133907487	1.07395	7.15276	19.1302	1.23617e-05	0.0110793		chr2_115899336_mm9	chr2	115901826	115903694	0	108168785	G630016G05Rik	RIKEN cDNA G630016G05 gene	-0.964601	7.79778	18.3479	3.75026e-05	0.00815016
11854	Rhod	ras homolog family member D	0.777637	5.29502	28.372	6.64275e-07	0.000359393		70599	Itprid2	ITPR interacting domain containing 2	0.702419	6.31932	28.7315	1.57765e-06	0.000875989		chr4_88949346_mm9	chr4	89220640	89222718	2.64163	4.6925	19.0148	1.31304e-05	0.0110793		chr2_25041295_mm9	chr2	25074996	25077200	1646	67122	Nrarp	Notch-regulated ankyrin repeat protein	-0.747912	8.76311	18.2597	3.9036e-05	0.0082183
74521	Ppp4r4	protein phosphatase 4, regulatory subunit 4	-1.11244	5.75652	36.4541	7.6402e-07	0.000400833		15551	Htr1b	5-hydroxytryptamine (serotonin) receptor 1B	-1.22727	4.58671	28.4644	1.72953e-06	0.000931223		chr10_45206128_mm9	chr10	45361347	45363490	1.17011	6.91814	19.0135	1.31394e-05	0.0110793		chr17_3081825_mm9	chr17	3130717	3133484	0	328734	Pisd-ps2	phosphatidylserine decarboxylase, pseudogene 2	0.684099	8.69882	18.0811	4.23425e-05	0.00841354
231470	Fras1	Fraser extracellular matrix complex subunit 1	-0.652154	6.02744	27.4309	9.67699e-07	0.000492758		78473	Skap1	src family associated phosphoprotein 1	0.732908	5.85219	28.2857	1.83872e-06	0.000960894		chr19_56800400_mm9	chr19	56713582	56715894	-1.38314	6.62823	18.8766	1.41146e-05	0.0115515		chr6_145916465_mm9	chr6	145912913	145915130	1963	16651	Sspn	sarcospan	1.04353	7.02634	18.0751	4.24611e-05	0.00841354
224997	Dlgap1	DLG associated protein 1	-1.48681	3.75786	26.4652	1.42914e-06	0.000706932		93897	Fzd10	frizzled class receptor 10	-1.86429	3.61139	28.1739	1.91539e-06	0.000972362		chr8_78776272_mm9	chr8	76977904	76980098	-3.25792	4.99311	18.8147	1.4579e-05	0.0115907		chr5_150954512_mm9	chr5	150074851	150077100	69201	140498	Rxfp2	relaxin/insulin-like family peptide receptor 2	0.948135	7.21787	17.9353	4.52547e-05	0.00871089
55979	Agpat1	1-acylglycerol-3-phosphate O-acyltransferase 1	-0.388791	7.38005	26.3785	1.47964e-06	0.000711583		54373	Prss16	serine protease 16 (thymus)	0.927931	5.1104	27.8598	2.13016e-06	0.00105135		chr6_52108396_mm9	chr6	52136299	52136386	3.16954	4.13011	18.6652	1.57645e-05	0.0119164		chr2_157299400_mm9	chr2	157316631	157318478	2874	20779	Src	Rous sarcoma oncogene	-0.763054	8.27342	17.7681	4.88446e-05	0.00914072
80892	Zfhx4	zinc finger homeodomain 4	1.05637	5.12391	30.8677	1.63251e-06	0.000746139		11600	Angpt1	angiopoietin 1	0.7076	6.23723	27.7418	2.21905e-06	0.00106324		chr10_91351648_mm9	chr10	91723635	91725896	1.8969	5.47542	18.6388	1.59844e-05	0.0119164		chr12_105305287_mm9	chr12	104032577	104034337	9882	321018	Serpina4-ps1	serine (or cysteine) peptidase inhibitor, clade A, member 4, pseudogene 1	-3.20408	4.96931	17.4945	5.45434e-05	0.00993133
217593	Slc25a21	solute carrier family 25 (mitochondrial oxodicarboxylate carrier), member 21	2.0317	2.61978	26.1321	1.63769e-06	0.000746139		13849	Ephx1	epoxide hydrolase 1, microsomal	0.586921	7.02931	27.6134	2.32014e-06	0.00106324		chr11_53121315_mm9	chr11	53197640	53199640	1.14264	6.88753	18.6045	1.62734e-05	0.0119164		chr19_42734481_mm9	chr19	42647347	42649415	46103	67573	Loxl4	lysyl oxidase-like 4	0.963223	7.2722	17.1648	6.44086e-05	0.011419
106861	Abhd3	abhydrolase domain containing 3	0.671965	5.75444	25.9348	1.77193e-06	0.000786598		12294	Cacna2d3	calcium channel, voltage-dependent, alpha2/delta subunit 3	-0.541538	7.89236	27.5966	2.33376e-06	0.00106324		chr2_171643061_mm9	chr2	171657130	171661833	-2.21731	5.76032	18.4467	1.76755e-05	0.0126112		chr15_52216295_mm9	chr15	52246552	52249050	47359	239436	Slc30a8	solute carrier family 30 (zinc transporter), member 8	-2.84237	5.32846	17.0719	6.64675e-05	0.0114818
233065	Alkbh6	alkB homolog 6	-0.52206	6.34064	25.8225	1.85485e-06	0.000802825		30794	Pdlim4	PDZ and LIM domain 4	0.730313	6.45431	27.5962	2.40887e-06	0.00107002		chr2_44265575_mm9	chr2	44298275	44301860	-1.95096	5.652	18.3478	1.86145e-05	0.0129492		chr12_66359931_mm9	chr12	65304877	65306877	29650	70948	Wdr20rt	WD repeat domain 20, retrogene	-1.24775	6.77181	16.8366	7.49292e-05	0.0125712
94109	Csmd1	CUB and Sushi multiple domains 1	0.458062	6.6465	25.6746	1.97019e-06	0.00083195		12661	Chl1	cell adhesion molecule L1-like	0.773036	7.64562	32.8469	2.87131e-06	0.00124433		chr1_184025413_mm9	chr1	181921439	181924256	1.09941	6.97286	18.0964	2.12349e-05	0.0144117		chr1_193008804_mm9	chr1	190916530	190917158	1001	11910	Atf3	activating transcription factor 3	1.72477	5.37306	16.7921	7.6506e-05	0.0125712
242509	Bnc2	basonuclin zinc finger protein 2	0.759508	5.31838	25.6125	2.02079e-06	0.000832998		225631	Onecut2	one cut domain, family member 2	0.874279	5.29105	26.6683	3.22863e-06	0.00134741		chr13_99262686_mm9	chr13	98628189	98630289	2.10562	4.89199	18.0446	2.18186e-05	0.0144554		chr18_62207783_mm9	chr18	62178977	62180977	30190	225608	Sh3tc2	SH3 domain and tetratricopeptide repeats 2	3.05778	4.63769	16.6852	7.95651e-05	0.0127626
171170	Mbnl3	muscleblind like splicing factor 3	1.05901	4.36075	25.3364	2.26241e-06	0.00091091		66433	Chchd7	coiled-coil-helix-coiled-coil-helix domain containing 7	3.18266	1.68398	26.4178	3.26085e-06	0.00134741		chr16_24238495_mm9	chr16	24056068	24058251	1.44313	6.05554	17.7356	2.56562e-05	0.01647		chr11_100177908_mm9	chr11	100205922	100208273	2503	20918	Eif1	eukaryotic translation initiation factor 1	-1.24371	6.78225	16.6552	8.14746e-05	0.012765
108655	Foxp1	forkhead box P1	0.471025	6.5458	24.9145	2.68995e-06	0.00105844		21355	Tap2	transporter 2, ATP-binding cassette, sub-family B (MDR/TAP)	-1.04732	4.91241	26.5078	3.41671e-06	0.00137973		chr2_147081348_mm9	chr2	147095474	147099590	-1.08325	7.38569	17.707	2.6044e-05	0.01647		chr12_107138632_mm9	chr12	105864975	105867719	0	100503099	Gm19554	predicted gene, 19554	-1.24203	6.85861	16.3623	9.3304e-05	0.0142861
12395	Runx1t1	RUNX1 translocation partner 1	0.544227	6.24332	24.2737	3.50372e-06	0.001348		68859	Smim1	small integral membrane protein 1	0.808031	5.43273	26.2777	3.70552e-06	0.0014631		chr6_31967926_mm9	chr6	31993535	31996187	-1.47094	6.65536	17.6642	2.66351e-05	0.01647		chr8_82204661_mm9	chr8	80406248	80408248	1824	24015	Abce1	ATP-binding cassette, sub-family E member 1	-1.33208	6.63543	15.9152	0.00011485	0.0171944
11747	Anxa5	annexin A5	0.525465	6.34321	24.091	3.77904e-06	0.00142232		23983	Pcbp1	poly(rC) binding protein 1	0.857956	5.08388	25.6592	4.61552e-06	0.00178279		chr16_91970562_mm9	chr16	91766071	91768340	1.15633	6.87575	17.5927	2.76541e-05	0.0167283		chr13_60207627_mm9	chr13	60253080	60254989	0	328263	A530065N20Rik	RIKEN cDNA A530046M15 gene	1.22216	6.288	15.7884	0.000121833	0.0178432
17000	Ltbr	lymphotoxin B receptor	0.636486	5.49988	23.887	4.11283e-06	0.00148685		71994	Cnn3	calponin 3, acidic	0.615427	7.00309	25.2146	5.41059e-06	0.00203788		chr13_83857302_mm9	chr13	83865358	83865465	-3.1608	5.15018	17.5062	2.89372e-05	0.0171321		chr16_90385554_mm9	chr16	90182124	90182285	1001	26559	Hunk	hormonally upregulated Neu-associated kinase	-1.66661	6.04156	15.3421	0.000150087	0.0215135
24001	Tiam2	T cell lymphoma invasion and metastasis 2	0.664439	5.68169	23.8815	4.12226e-06	0.00148685		211577	Mrgprf	MAS-related GPR, member F	1.50062	3.47826	25.1127	5.61652e-06	0.00203788		chr16_22661042_mm9	chr16	22478650	22480788	1.54238	5.78271	17.3639	3.11819e-05	0.0180764		chr5_147967506_mm9	chr5	147091094	147094072	31421	14842	Gsx1	GS homeobox 1	-0.889673	7.71788	15.2085	0.000159778	0.0223838
242022	Frem2	Fras1 related extracellular matrix protein 2	0.555804	6.02685	23.819	4.23068e-06	0.00149481		22421	Wnt7a	wingless-type MMTV integration site family, member 7A	-0.593389	6.86696	25.1088	5.62e-06	0.00203788		chr1_166433012_mm9	chr1	164328985	164331915	1.20306	6.56312	17.2866	3.2474e-05	0.0184413		chr3_132532930_mm9	chr3	132576559	132578559	0	101243624	Gm29811	predicted gene, 29811	1.15536	6.41432	15.1688	0.000162803	0.0223838
56708	Clcf1	cardiotrophin-like cytokine factor 1	0.484097	6.64663	23.7402	4.37146e-06	0.00151366		15394	Hoxa1	homeobox A1	4.38353	1.46623	24.63	6.13778e-06	0.00218112		chr1_41214856_mm9	chr1	41195523	41198819	-1.02365	7.56474	17.2131	3.37518e-05	0.0187835		chr4_152207853_mm9	chr4	152916726	152920055	131348	330004	Gm833	predicted gene 833	1.34759	6.22759	15.0729	0.000170302	0.0229465
223267	Ggact	gamma-glutamylamine cyclotransferase	0.867356	4.73657	23.5847	4.66395e-06	0.00158327		74521	Ppp4r4	protein phosphatase 4, regulatory subunit 4	-1.39054	4.28847	25.253	6.31945e-06	0.0021898		chr5_96593190_mm9	chr5	96311460	96313142	-1.18014	7.06587	16.9724	3.83036e-05	0.0208987		chr8_12486573_mm9	chr8	12535051	12538134	48320	434280	Sox1ot	Sox1 overlapping transcript	-0.742515	8.1648	14.8785	0.00018659	0.0246481
54197	Rnf5	ring finger protein 5	-0.370961	7.33852	23.4562	4.92037e-06	0.0016382		11550	Adra1d	adrenergic receptor, alpha 1d	0.754637	5.72291	24.7132	6.48043e-06	0.0021898		chr5_129105526_mm9	chr5	128675596	128677015	-0.968434	7.82138	16.9313	3.91388e-05	0.0209438		chr1_92372639_mm9	chr1	90401986	90404509	126639	108679	Cops8	COP9 signalosome subunit 8	-1.33103	6.62846	14.6921	0.000203764	0.0263991
17069	Ly6e	lymphocyte antigen 6 family member E	-2.16884	2.73223	23.144	5.59845e-06	0.00182879		57247	Zfp276	zinc finger protein (C2H2 type) 276	-0.665121	6.34027	24.6913	6.53195e-06	0.0021898		chr9_24853121_mm9	chr9	24958876	24961070	2.84107	4.62133	16.8686	4.04502e-05	0.0212371		chr1_184849707_mm9	chr1	182745760	182748347	21605	96935	Susd4	sushi domain containing 4	-0.977592	7.16417	14.5503	0.000217846	0.0276912
23829	C1ql1	complement component 1, q subcomponent-like 1	0.778768	4.91753	23.0659	5.79222e-06	0.00185705		94216	Col4a6	collagen, type IV, alpha 6	0.713793	5.8997	24.3344	7.43298e-06	0.00244573		chr9_55976410_mm9	chr9	56036174	56037157	1.43583	6.01398	16.8318	4.12402e-05	0.0212509		chr13_84490083_mm9	chr13	84497017	84498365	52933	72745	Tmem161b	transmembrane protein 161B	-0.821988	7.81007	14.4791	0.000225299	0.0281081
239408	Tmem74	transmembrane protein 74	-1.13154	4.20238	22.9422	6.10081e-06	0.00192042		216565	Ehbp1	EH domain binding protein 1	-0.529794	7.66109	24.2396	7.69322e-06	0.00248533		chr14_103899138_mm9	chr14	103735784	103738931	1.19883	6.48471	16.7304	4.34998e-05	0.0220077		chr15_18096304_mm9	chr15	18165809	18167768	0	70886	4921515E04Rik	RIKEN cDNA 4921515E04 gene	-5.19489	4.46011	14.3948	0.000236049	0.0289138
76206	Gpr165	G protein-coupled receptor 165	-1.79592	3.10524	22.796	6.49193e-06	0.00200705		18741	Pitx2	paired-like homeodomain transcription factor 2	0.999324	4.64797	24.0428	8.26499e-06	0.00262236		chr10_83345810_mm9	chr10	83717929	83719929	1.59137	5.63868	16.5598	4.75844e-05	0.0236443		chr9_46764485_mm9	chr9	46866498	46868671	27835	73040	2900052N01Rik	RIKEN cDNA 2900052N01 gene	1.65485	5.53261	14.2892	0.000246593	0.029666
77609	Odad3	outer dynein arm docking complex subunit 3	-0.480331	6.45017	22.6568	6.87658e-06	0.00208867		13797	Emx2	empty spiracles homeobox 2	-1.21388	6.36044	32.96	9.0693e-06	0.00281336		chr2_128329170_mm9	chr2	128344354	128346354	3.80914	4.09213	16.445	5.0548e-05	0.0246763		chr6_53804315_mm9	chr6	53829972	53833789	16476	71287	Cpvl	carboxypeptidase, vitellogenic-like	-0.68851	8.27997	14.2304	0.000253452	0.0299562
16872	Lhx4	LIM homeobox protein 4	1.08692	4.07425	22.5818	7.09735e-06	0.00211856		56811	Dkk2	dickkopf WNT signaling pathway inhibitor 2	-1.17866	4.44085	23.7547	9.18363e-06	0.00281336		chr9_66661640_mm9	chr9	66719941	66722276	1.62284	5.6233	16.3999	5.17641e-05	0.0248343		chr16_18837101_mm9	chr16	18654758	18656621	0	72307	2510002D24Rik	RIKEN cDNA 2510002D24 gene	0.883531	7.17912	14.1121	0.000268098	0.0311409
13445	Cdk2ap1	cyclin dependent kinase 2 associated protein 1	0.438338	6.66075	22.298	7.99844e-06	0.00234707		14609	Gja1	gap junction protein, alpha 1	0.626486	6.19279	23.249	1.10545e-05	0.00332908		chr7_77476284_mm9	chr7	69979580	69982712	2.64987	4.40722	16.3077	5.43376e-05	0.0256271		chr12_114385884_mm9	chr12	113109358	113112086	233	68337	Crip2	cysteine rich protein 2	-0.835852	7.57652	13.945	0.000290255	0.0331431
13610	S1pr3	sphingosine-1-phosphate receptor 3	0.820918	5.04911	22.537	8.3163e-06	0.00239081		52589	Ncald	neurocalcin delta	-0.449296	8.61066	23.0697	1.18104e-05	0.00349745		chr5_143602897_mm9	chr5	142825936	142828011	1.0257	6.97887	16.2426	5.62336e-05	0.0260793		chr19_56712118_mm9	chr19	56624378	56627603	17111	102634992	Gm32441	predicted gene, 32441	-0.749845	7.93852	13.853	0.000303259	0.0340509
15227	Foxf1	forkhead box F1	1.07746	4.04203	22.1405	8.54881e-06	0.00239081		26903	Dysf	dysferlin	0.481818	7.59094	22.9244	1.24622e-05	0.00362996		chr4_22762126_mm9	chr4	22833137	22834708	-5.34631	4.39267	16.1917	5.7764e-05	0.0263499		chr11_112702231_mm9	chr11	112730535	112732933	14582	76393	1700012H19Rik	RIKEN cDNA 1700012H19 gene	-0.8023	7.70216	13.6153	0.000339668	0.0375138
19089	Prkcsh	protein kinase C substrate 80K-H	-0.467567	6.48911	22.1368	8.56178e-06	0.00239081		20410	Sorbs3	sorbin and SH3 domain containing 3	0.554578	6.65069	22.7503	1.32927e-05	0.00373139		chr11_51688386_mm9	chr11	51764691	51766732	0.945262	7.28599	15.9792	6.46091e-05	0.028997		chr11_82202426_mm9	chr11	82277573	82278744	1001	270893	Tmem132e	transmembrane protein 132E	0.996654	6.76895	13.5692	0.000347242	0.0377318
72324	Plxdc1	plexin domain containing 1	0.819986	4.71877	21.8838	9.52942e-06	0.00261516		13593	Ebf3	early B cell factor 3	-0.465257	7.78521	22.7386	1.33504e-05	0.00373139		chr13_99161144_mm9	chr13	98526496	98528898	1.59663	5.5445	15.8049	7.0827e-05	0.030821		chr19_28162398_mm9	chr19	28063870	28065829	75305	19726	Rfx3	regulatory factor X, 3 (influences HLA class II expression)	0.88197	7.09662	13.4366	0.000369958	0.039562
12661	Chl1	cell adhesion molecule L1-like	1.75817	4.67591	36.3679	9.66733e-06	0.00261516		93961	B3galt5	UDP-Gal:betaGlcNAc beta 1,3-galactosyltransferase, polypeptide 5	0.604161	6.7363	22.7007	1.354e-05	0.00373139		chr12_74155133_mm9	chr12	73099864	73101977	1.45221	5.96871	15.8033	7.08886e-05	0.030821		chr19_54255891_mm9	chr19	54168306	54170605	130894	11551	Adra2a	adrenergic receptor, alpha 2a	1.01701	6.66361	13.4006	0.000376395	0.0396215
226101	Myof	myoferlin	0.868831	4.47136	21.4093	1.16572e-05	0.00310494		67199	Pfdn1	prefoldin 1	0.665672	6.19307	22.6621	1.37353e-05	0.00373139		chr12_69686240_mm9	chr12	68630964	68633091	-1.97068	5.6546	15.6804	7.56368e-05	0.0323795		chr6_140905046_mm9	chr6	140901202	140903117	277005	11569	Aebp2	AE binding protein 2	-0.978503	6.93397	13.2958	0.000395783	0.0410214
12695	Patj	PATJ, crumbs cell polarity complex component	0.840017	4.63876	21.3598	1.19057e-05	0.00312308		208777	Sned1	sushi, nidogen and EGF-like domains 1	0.589011	6.24589	22.6377	1.38604e-05	0.00373139		chr3_88024052_mm9	chr3	88125785	88127578	-0.712726	8.94801	15.5457	8.12077e-05	0.0342376		chr13_4655771_mm9	chr13	4705524	4707524	46362	56043	Akr1e1	aldo-keto reductase family 1, member E1	-1.4961	6.02302	13.2412	0.000406359	0.0412256
18014	Neurog1	neurogenin 1	1.01755	4.29758	21.2311	1.25769e-05	0.00324117		320158	Zmat4	zinc finger, matrin type 4	-0.759775	5.69566	22.5516	1.43115e-05	0.00378654		chr6_31888649_mm9	chr6	31914557	31916612	-1.88472	5.66457	15.3886	8.82329e-05	0.0366443		chr7_146550232_mm9	chr7	138942615	138945780	23246	212111	Inpp5a	inositol polyphosphate-5-phosphatase A	0.730993	7.65932	13.2222	0.000409992	0.0412256
225631	Onecut2	one cut domain, family member 2	0.63769	5.40362	21.2027	1.27303e-05	0.00324117		68114	Pwwp3a	PWWP domain containing 3A, DNA repair factor	-0.532546	7.04991	22.518	1.44915e-05	0.00378654		chr16_17950076_mm9	chr16	17766796	17768898	-1.13584	6.94735	15.3085	9.20496e-05	0.0376672		chr2_32822918_mm9	chr2	32855938	32858291	1882	269261	Rpl12	ribosomal protein L12	-0.54576	9.11249	13.1667	0.000421058	0.0417157
240518	Peli3	pellino 3	-0.593847	5.76587	20.6208	1.63302e-05	0.00409745		12364	Casp12	caspase 12	1.96829	2.62305	22.3173	1.56655e-05	0.00403399		chr14_26124300_mm9	chr14	25304098	25306379	0.958554	7.32444	15.2365	9.5616e-05	0.0384681		chr4_15966104_mm9	chr4	16038041	16040034	24154	209212	Osgin2	oxidative stress induced growth inhibitor family member 2	1.49646	5.78168	13.0258	0.000450671	0.0437723
245020	Slc35g2	solute carrier family 35, member G2	1.09324	3.86514	20.5449	1.68721e-05	0.00417295		241447	Cers6	ceramide synthase 6	0.575371	6.74905	22.0555	1.72239e-05	0.00437192		chr10_114770834_mm9	chr10	115168590	115170776	1.27095	6.08886	15.2068	9.713e-05	0.0384681		chr18_16627545_mm9	chr18	16601056	16603056	118879	12558	Cdh2	cadherin 2	1.63899	5.2851	13.005	0.000455252	0.0437723
67252	Cap2	cyclase associated actin cytoskeleton regulatory protein 2	0.547754	5.79489	20.4692	1.7429e-05	0.00424999		14169	Fgf14	fibroblast growth factor 14	0.48988	7.50486	21.9909	1.76465e-05	0.0044161		chr18_47771416_mm9	chr18	47743449	47744360	-2.66438	5.15482	15.187	9.81541e-05	0.0384681		chr4_11846467_mm9	chr4	11918484	11920484	37700	381511	Pdp1	pyruvate dehydrogenase phosphatase catalytic subunit 1	0.994078	6.6024	12.9768	0.000461309	0.0437723
170711	Otud7a	OTU domain containing 7A	-0.817607	5.20124	20.3583	1.8281e-05	0.00439582		69239	Pdzph1	PDZ and pleckstrin homology domains 1	-1.09259	4.801	21.8499	1.86078e-05	0.00459198		chr3_36404858_mm9	chr3	36558801	36561369	-1.81489	5.66483	15.0888	0.00010338	0.0399534		chr2_155343183_mm9	chr2	155358433	155358963	1001	60525	Acss2	acyl-CoA synthetase short-chain family member 2	-4.99017	4.43614	12.8566	0.000491561	0.0454529
66197	Cks2	CDC28 protein kinase regulatory subunit 2	-0.455102	6.52996	20.2584	1.90846e-05	0.00442066		12051	Bcl3	B cell leukemia/lymphoma 3	0.708291	6.04097	21.7014	1.96748e-05	0.00478878		chr10_79756484_mm9	chr10	80129948	80130720	-1.0287	7.18562	14.7756	0.000122013	0.0465085		chr3_95789797_mm9	chr3	95892004	95894056	0	668224	Gm9054	predicted gene 9054	-0.534612	8.98958	12.8408	0.000492513	0.0454529
11931	Atp1b1	ATPase, Na+/K+ transporting, beta 1 polypeptide	0.443801	6.44403	20.2525	1.91335e-05	0.00442066		213491	Szrd1	SUZ RNA binding domain containing 1	0.498792	7.12693	21.6536	2.00327e-05	0.00481001		chr6_31295639_mm9	chr6	31321571	31323578	-2.25415	5.38605	14.7482	0.000123797	0.0465511		chr6_71941080_mm9	chr6	71966079	71970061	9736	20019	Polr1a	polymerase (RNA) I polypeptide A	0.626689	8.41412	12.779	0.000507423	0.0459156
67278	Pagr1a	PAXIP1 associated glutamate rich protein 1A	-0.386955	7.00251	20.2504	1.91503e-05	0.00442066		22145	Tuba4a	tubulin, alpha 4A	0.902755	4.68751	21.3437	2.25217e-05	0.00532533		chr15_48623626_mm9	chr15	48656385	48658047	-1.36268	6.39839	14.6951	0.00012733	0.047241		chr12_107199580_mm9	chr12	105926166	105930454	46069	22367	Vrk1	vaccinia related kinase 1	-0.559197	8.82335	12.7638	0.000511158	0.0459156
243931	Tshz3	teashirt zinc finger family member 3	-0.49395	6.36807	19.873	2.25406e-05	0.00513481		269513	Nkain3	Na+/K+ transporting ATPase interacting 3	0.514702	7.61557	21.2879	2.30016e-05	0.00532533		chr6_38085178_mm9	chr6	38111076	38113151	1.93437	4.87107	14.6404	0.000131066	0.0479056		chr8_12385096_mm9	chr8	12434130	12436927	0	434280	Sox1ot	Sox1 overlapping transcript	-0.611517	8.79012	12.6318	0.00054479	0.0478807
16826	Ldb2	LIM domain binding 2	0.869179	4.49997	19.8088	2.31756e-05	0.00516339		14811	Grin2a	glutamate receptor, ionotropic, NMDA2A (epsilon 1)	-1.02853	5.56747	24.005	2.3078e-05	0.00532533		chr2_152731999_mm9	chr2	152746084	152750283	0.942999	7.12544	14.619	0.000132564	0.0479056		chr5_31873607_mm9	chr5	31727449	31729707	0	100740	AI839979	expressed sequence AI839979	0.931385	6.83574	12.5965	0.000554188	0.0478807
75426	Igfbpl1	insulin-like growth factor binding protein-like 1	1.09263	3.76107	19.8003	2.32625e-05	0.00516339		20194	S100a10	S100 calcium binding protein A10 (calpactin)	0.887642	4.55432	21.2017	2.37675e-05	0.00541411		chr11_71969425_mm9	chr11	72047451	72048531	-2.37123	5.0678	14.3814	0.000150352	0.0536369		chr16_87129246_mm9	chr16	86924889	86926652	0	102635567	Gm32865	predicted gene, 32865	-1.69222	5.78891	12.5517	0.00056616	0.0478807
72454	Ccdc71	coiled-coil domain containing 71	0.474621	6.35582	19.6861	2.44403e-05	0.00535614		17389	Mmp16	matrix metallopeptidase 16	0.868252	5.31408	21.7356	2.571e-05	0.00578246		chr17_64489512_mm9	chr17	64446491	64448187	-1.4341	6.09538	14.3304	0.000154469	0.0539466		chr4_8866383_mm9	chr4	8937763	8940709	69315	320790	Chd7	chromodomain helicase DNA binding protein 7	1.33699	5.72033	12.541	0.000569396	0.0478807
11744	Anxa11	annexin A11	0.924705	4.2444	19.6084	2.52793e-05	0.00547076		56349	Net1	neuroepithelial cell transforming gene 1	0.696906	5.60754	20.8877	2.67796e-05	0.00594776		chr17_80402014_mm9	chr17	80309094	80311113	2.12632	4.86906	14.3228	0.000155097	0.0539466		chr9_32571916_mm9	chr9	32674551	32677102	5436	23871	Ets1	E26 avian leukemia oncogene 1, 5' domain	0.994409	6.67643	12.5128	0.000577073	0.0478807
72003	Synpr	synaptoporin	-1.25408	3.8254	19.4696	2.68544e-05	0.00573989		235283	Gramd1b	GRAM domain containing 1B	0.401537	8.59078	20.8016	2.76737e-05	0.00607044		chr8_70729683_mm9	chr8	68656803	68660070	1.53923	5.64824	14.2664	0.000159801	0.0548965		chr13_84923420_mm9	chr13	84930333	84934279	403226	66671	Ccnh	cyclin H	-0.88056	7.17211	12.4963	0.000581703	0.0478807
15382	Hnrnpa1	heterogeneous nuclear ribonucleoprotein A1	-0.34891	7.4278	19.3914	2.77781e-05	0.0058649		216848	Chd3	chromodomain helicase DNA binding protein 3	-0.484819	7.55137	20.6937	2.88376e-05	0.00624862		chr7_20416372_mm9	chr7	19563892	19566005	0.930025	7.18879	14.2225	0.000163564	0.0549547		chr2_167590808_mm9	chr2	167605815	167608746	10666	100048985	Gm14321	predicted gene 14321	0.613368	8.52061	12.4863	0.000584517	0.0478807
70484	Slc35d2	solute carrier family 35, member D2	1.53267	2.90655	19.3268	2.85874e-05	0.00596306		13030	Ctsb	cathepsin B	0.688274	5.9147	20.5066	3.09797e-05	0.0066319		chr12_88213364_mm9	chr12	86918080	86920296	0.822922	7.66387	14.2184	0.00016392	0.0549547		chr8_83088612_mm9	chr8	81290483	81292367	45302	333315	Frem3	Fras1 related extracellular matrix protein 3	-2.09031	5.21851	12.4619	0.000589891	0.0478807
50997	Mpp2	membrane protein, palmitoylated 2 (MAGUK p55 subfamily member 2)	-0.399403	6.91163	19.2714	2.92674e-05	0.00603222		16874	Lhx6	LIM homeobox protein 6	0.882801	4.55488	20.2929	3.36298e-05	0.0070568		chr2_166280423_mm9	chr2	166295843	166297843	1.12509	6.58585	14.1495	0.000170024	0.056133		chr16_10958388_mm9	chr16	10774177	10777137	1	56722	Litaf	LPS-induced TN factor	-0.728072	7.90302	12.3773	0.0006162	0.0494207
11550	Adra1d	adrenergic receptor, alpha 1d	0.670194	5.23296	19.0771	3.18547e-05	0.00648824		20197	S100a3	S100 calcium binding protein A3	0.646025	5.67387	20.2577	3.40867e-05	0.0070568		chr7_117253375_mm9	chr7	109707532	109710605	1.0829	6.54056	14.1336	0.000171469	0.056133		chr15_56110215_mm9	chr15	56140588	56143391	369882	20649	Sntb1	syntrophin, basic 1	-0.909994	7.2552	12.3383	0.000627975	0.0497725
12020	Nkx3-2	NK3 homeobox 2	1.38098	3.14881	18.9777	3.32794e-05	0.00665244		319415	Hs3st5	heparan sulfate (glucosamine) 3-O-sulfotransferase 5	-0.653273	6.21023	20.2524	3.41561e-05	0.0070568		chr2_156837086_mm9	chr2	156852139	156852362	2.53123	4.49369	13.9833	0.000185707	0.060087		chr14_27928429_mm9	chr14	26835887	26837975	6645	171463	Il17rd	interleukin 17 receptor D	1.03257	6.61768	12.313	0.000635756	0.0498033
21386	Tbx3	T-box 3	1.51393	2.83572	18.968	3.34294e-05	0.00665244		18049	Ngf	nerve growth factor	0.826758	5.06627	20.2204	3.45795e-05	0.00706217		chr5_135261815_mm9	chr5	134813652	134815947	1.36758	6.00464	13.9499	0.000189033	0.06046		chr8_121945984_mm9	chr8	120148233	120149865	10393	56690	Mlycd	malonyl-CoA decarboxylase	0.702343	7.73203	12.2771	0.000646882	0.0500924
67111	Naaa	N-acylethanolamine acid amidase	0.564453	5.73519	18.9004	3.44101e-05	0.00676979		195727	Nhs	NHS actin remodeling regulator	0.507567	6.95993	20.1033	3.61748e-05	0.00730402		chr14_80806620_mm9	chr14	80643072	80645435	3.21673	4.05644	13.9029	0.000193806	0.0612822		chr3_31065610_mm9	chr3	31219547	31222128	1073	18417	Cldn11	claudin 11	-0.795612	7.49813	12.2311	0.000661506	0.0506428
80334	Kcnip4	Kv channel interacting protein 4	-1.74938	2.92142	18.8739	3.48319e-05	0.00677578		52065	Mfhas1	malignant fibrous histiocytoma amplified sequence 1	0.495669	7.04128	20.0616	3.67619e-05	0.00733917		chr19_45089882_mm9	chr19	45002323	45002615	-2.56744	4.97582	13.8525	0.000199062	0.0617135		chr14_64581468_mm9	chr14	64200033	64201207	7365	67750	4930578I06Rik	RIKEN cDNA 4930578I06 gene	0.881491	7.12198	12.1773	0.000679014	0.0513991
56705	Ranbp9	RAN binding protein 9	0.391862	6.73036	18.6172	3.89544e-05	0.00742969		104027	Synpo	synaptopodin	0.507815	6.85258	19.7711	4.11314e-05	0.00812025		chr19_44794668_mm9	chr19	44707548	44709686	1.47006	5.53931	13.8474	0.000199605	0.0617135		chr13_26024949_mm9	chr13	26115129	26118681	0	100503530	Gm11351	predicted gene 11351	-0.68299	8.00439	12.1511	0.000687709	0.0514789
329324	Syt14	synaptotagmin XIV	0.856233	4.36985	18.6116	3.90517e-05	0.00742969		217517	Stxbp6	syntaxin binding protein 6 (amisyn)	0.664269	6.53317	20.7728	4.19462e-05	0.00819011		chr17_72093559_mm9	chr17	72048817	72050919	1.04007	6.66075	13.7228	0.000213268	0.0652132		chr1_196860400_mm9	chr1	194715795	194717625	0	320977	A330023F24Rik	RIKEN cDNA A330023F24 gene	0.960141	6.59889	12.1089	0.000702016	0.0514924
13865	Nr2f1	nuclear receptor subfamily 2, group F, member 1	0.347419	7.10488	18.5636	3.98815e-05	0.0075051		213760	Prepl	prolyl endopeptidase-like	-0.687857	5.68576	19.5628	4.45969e-05	0.00861301		chr17_8263338_mm9	chr17	8288305	8290305	-1.31571	6.39177	13.6428	0.000222531	0.0670495		chr13_84588709_mm9	chr13	84595754	84599104	151670	72745	Tmem161b	transmembrane protein 161B	-0.646001	8.22443	12.1054	0.000703177	0.0514924
59126	Nek6	NIMA (never in mitosis gene a)-related expressed kinase 6	0.499946	6.05255	18.5222	4.06136e-05	0.00756069		105352	Dusp22	dual specificity phosphatase 22	0.980379	4.61988	19.9824	4.57458e-05	0.00863714		chr3_51000975_mm9	chr3	51104337	51105474	1.16691	6.27681	13.6126	0.000226136	0.0670495		chr8_27551895_mm9	chr8	26930340	26932178	276162	73754	Thap1	THAP domain containing, apoptosis associated protein 1	-1.33282	6.15017	12.0434	0.000724825	0.0525069
12877	Cpeb1	cytoplasmic polyadenylation element binding protein 1	0.573087	5.47683	18.3487	4.38317e-05	0.00807297		22629	Ywhah	tyrosine 3-monooxygenase/tryptophan 5-monooxygenase activation protein, eta polypeptide	-0.648288	6.12816	19.4842	4.598e-05	0.00863714		chr5_77504219_mm9	chr5	77222041	77224041	1.32972	5.85084	13.6096	0.000226502	0.0670495		chr16_77422545_mm9	chr16	77217463	77220192	0	77994	Mir99ahg	Mir99a and Mirlet7c-1 host gene (non-protein coding)	-0.892293	7.33524	12.0189	0.000733407	0.0525635
18511	Pax9	paired box 9	1.72411	2.51769	18.3062	4.47025e-05	0.00814669		13876	Erg	ETS transcription factor	-0.742369	5.52471	19.4731	4.61801e-05	0.00863714		chr4_81358221_mm9	chr4	81629384	81631724	1.94259	4.98802	13.5742	0.000230809	0.0672168		chr17_25806020_mm9	chr17	25886381	25889478	1	76483	Lmf1	lipase maturation factor 1	-0.724409	7.83978	11.9631	0.0007536	0.0534421
237553	Trhde	TRH-degrading enzyme	-1.64458	3.54777	19.3571	4.5354e-05	0.00817931		329093	Cpa6	carboxypeptidase A6	-1.02768	4.32077	19.353	4.84012e-05	0.00895825		chr6_103460515_mm9	chr6	103483749	103486837	1.00779	6.90936	13.5653	0.000231899	0.0672168		chr17_80318734_mm9	chr17	80226384	80228432	22833	56298	Atl2	atlastin GTPase 2	0.916504	6.83547	11.8906	0.000780741	0.0547901
19762	Rit2	Ras-like without CAAX 2	-5.48021	1.46188	18.245	4.65261e-05	0.00830419		268857	Nlrc3	NLR family, CARD domain containing 3	0.853944	4.46556	19.1934	5.15088e-05	0.00938316		chr15_85507365_mm9	chr15	85560136	85561525	-0.8316	7.76932	13.5106	0.00023874	0.0684863		chr3_85104699_mm9	chr3	85205832	85209066	15761	73283	1700036G14Rik	RIKEN cDNA 1700036G14 gene	-0.695657	8.09689	11.7957	0.000817724	0.0567576
320405	Cadps2	Ca2+-dependent activator protein for secretion 2	-0.646277	5.42888	18.1403	4.8045e-05	0.00848779		18414	Osmr	oncostatin M receptor	0.830149	4.81594	19.1812	5.17531e-05	0.00938316		chr4_82506284_mm9	chr4	82778910	82780011	-1.13813	6.74288	13.4753	0.000243271	0.069074		chr2_128370717_mm9	chr2	128385798	128388005	46257	241634	Spdye4c	speedy/RINGO cell cycle regulator family, member E4C	1.47033	5.78925	12.0449	0.000831239	0.0567576
246048	Chodl	chondrolectin	-0.844741	4.66403	17.9785	5.16027e-05	0.00902422		52020	Umodl1	uromodulin-like 1	1.04362	4.07696	19.1314	5.27764e-05	0.00947203		chr2_30510331_mm9	chr2	30543806	30545841	-1.23257	6.42985	13.3701	0.000257279	0.0723136		chr17_86027897_mm9	chr17	85933988	85934578	370	20473	Six3	sine oculis-related homeobox 3	-2.22106	5.06137	11.7358	0.000838777	0.0567576
20935	Surf6	surfeit gene 6	-0.408722	6.56106	17.9282	5.27603e-05	0.00913439		11835	Ar	androgen receptor	1.04352	3.89943	19.0564	5.43518e-05	0.00948199		chr10_77129534_mm9	chr10	77501484	77503762	1.91869	4.98305	13.3117	0.000265408	0.0738525		chr1_145865942_mm9	chr1	143893878	143895611	13992	19735	Rgs2	regulator of G-protein signaling 2	1.9749	4.89122	11.7339	0.000842476	0.0567576
21813	Tgfbr2	transforming growth factor, beta receptor II	0.486641	5.95754	17.8787	5.39293e-05	0.00924434		70510	Rnf167	ring finger protein 167	-0.780274	5.29426	19.0365	5.47678e-05	0.00948199		chr4_154620861_mm9	chr4	155330012	155332407	-0.845386	7.70037	13.2887	0.000268679	0.0740223		chr16_13159477_mm9	chr16	12976302	12978302	6430	50505	Ercc4	excision repair cross-complementing rodent repair deficiency, complementation group 4	0.578893	8.48083	11.6101	0.000895402	0.0597259
98314	D2hgdh	D-2-hydroxyglutarate dehydrogenase	0.776656	4.52425	17.8367	5.49411e-05	0.00932544		12405	Cbln2	cerebellin 2 precursor protein	-2.59177	2.35607	18.952	5.49789e-05	0.00948199		chr18_75054458_mm9	chr18	75025937	75029814	1.18601	6.53086	13.2585	0.000273037	0.0744856		chr5_33372712_mm9	chr5	33185948	33189796	639	22629	Ywhah	tyrosine 3-monooxygenase/tryptophan 5-monooxygenase activation protein, eta polypeptide	-0.539852	8.66704	11.5743	0.000911245	0.0601868
67451	Pkp2	plakophilin 2	0.818479	4.29693	17.7964	5.59302e-05	0.00940116		68205	Urm1	ubiquitin related modifier 1	-0.704538	6.21478	19.4834	5.51109e-05	0.00948199		chr18_55281999_mm9	chr18	55254323	55256512	-1.41955	6.12095	13.1447	0.000290089	0.078369		chr16_30745202_mm9	chr16	30563560	30565560	141946	224093	Fam43a	family with sequence similarity 43, member A	0.782117	7.35997	11.5312	0.000930674	0.0608733
239318	Plcxd3	phosphatidylinositol-specific phospholipase C, X domain containing 3	-0.821291	4.67441	17.7328	5.75274e-05	0.00957665		15473	Rida	reactive intermediate imine deaminase A homolog	1.08104	3.72492	18.9752	5.61162e-05	0.00948199		chr4_62540040_mm9	chr4	62796032	62798454	1.31399	5.75595	13.0661	0.000302508	0.0800537		chr18_13532635_mm9	chr18	13506220	13508891	132558	102640755	Gm36747	predicted gene, 36747	-0.677446	8.12985	11.4755	0.00095645	0.0619577
58220	Pard6b	par-6 family cell polarity regulator beta	0.50448	5.98913	17.6868	5.87115e-05	0.00968069		76829	Dok5	docking protein 5	-0.453289	7.37707	18.971	5.61913e-05	0.00948199		chr11_95011962_mm9	chr11	95040474	95042474	2.3216	4.43042	13.0584	0.000303742	0.0800537		chr6_51065592_mm9	chr6	51091258	51093562	153231	387166	Mir148a	microRNA 148a	-1.06155	6.7144	11.4186	0.000983549	0.0624781
13400	Dmpk	dystrophia myotonica-protein kinase	0.623748	5.80391	19.1379	5.96564e-05	0.00974368		240672	Dusp5	dual specificity phosphatase 5	0.724068	5.56532	18.9465	5.67353e-05	0.00948199		chr1_192989845_mm9	chr1	190898014	190899277	-2.14075	5.0958	13.051	0.000304956	0.0800537		chr7_134490682_mm9	chr7	126945486	126945937	1001	233890	Zfp768	zinc finger protein 768	0.747507	7.53564	11.4102	0.000987566	0.0624781
75744	Svip	small VCP/p97-interacting protein	0.470302	6.08905	17.577	6.16403e-05	0.00997363		100041194	Ahnak2	AHNAK nucleoprotein 2	0.526597	6.50387	18.9301	5.71011e-05	0.00948199		chr4_15976774_mm9	chr4	16047982	16051273	1.23257	6.06668	13.0099	0.00031171	0.0808198		chr9_114493852_mm9	chr9	114412671	114414285	658	78893	Cnot10	CCR4-NOT transcription complex, subunit 10	-0.617512	8.25037	11.369	0.00100773	0.0624781
619288	Garin4	golgi associated RAB2 interactor family member 4	-5.40572	1.40646	17.559	6.28935e-05	0.0100756		30805	Slc22a4	solute carrier family 22 (organic cation transporter), member 4	0.686517	5.57597	18.6476	6.38121e-05	0.010419		chr12_33704962_mm9	chr12	33069096	33071096	1.11151	6.21787	12.998	0.000313683	0.0808198		chr13_60012092_mm9	chr13	60057699	60059663	86739	214290	Tut7	terminal uridylyl transferase 7	-1.3711	6.20228	11.3593	0.0010127	0.0624781
235633	Als2cl	ALS2 C-terminal like	0.464798	6.26382	17.5099	6.35055e-05	0.0100756		22084	Tsc2	TSC complex subunit 2	-0.520822	6.4581	18.6435	6.39166e-05	0.010419		chr15_61522262_mm9	chr15	61561498	61563615	-2.13624	5.33445	12.9742	0.000317697	0.0808737		chr13_56327623_mm9	chr13	56373417	56375270	0	75245	4930550C17Rik	RIKEN cDNA 4930550C17 gene	0.828192	6.98642	11.3523	0.00101607	0.0624781
20404	Sh3gl2	SH3-domain GRB2-like 2	0.530073	5.65142	17.4852	6.42055e-05	0.0100756		99681	Tchh	trichohyalin	0.646678	6.08335	18.5637	6.71041e-05	0.0108391		chr19_36978769_mm9	chr19	36880462	36882897	0.973941	7.04602	12.9452	0.000322649	0.0808737		chr4_82185986_mm9	chr4	82457222	82457770	0	102635783	Gm11266	predicted gene 11266	-2.41105	4.88324	11.3214	0.00102589	0.0624781
56811	Dkk2	dickkopf WNT signaling pathway inhibitor 2	-1.09786	3.9264	17.4608	6.49123e-05	0.0100756		213012	Abhd10	abhydrolase domain containing 10	0.931377	4.46896	18.4113	7.00602e-05	0.0112147		chr7_19669149_mm9	chr7	18816700	18816783	1.39536	5.77247	12.9407	0.000323428	0.0808737		chr5_35894743_mm9	chr5	35709402	35711027	2527	78890	Trmt44	tRNA methyltransferase 44	1.37706	5.61319	11.3262	0.0010294	0.0624781
21933	Tnfrsf10b	tumor necrosis factor receptor superfamily, member 10b	1.11734	3.55808	17.4515	6.51803e-05	0.0100756		20538	Slc6a2	solute carrier family 6 (neurotransmitter transporter, noradrenalin), member 2	1.02423	3.90805	18.3884	7.07081e-05	0.0112173		chr2_118588224_mm9	chr2	118594138	118595109	-1.14206	6.69344	12.921	0.000326844	0.0808737		chr13_21825898_mm9	chr13	21917638	21918204	1001	319159	H4c11	H4 clustered histone 11	-0.974195	6.83448	11.2203	0.00108417	0.065215
78308	Gpr108	G protein-coupled receptor 108	-0.316999	7.32779	17.3276	6.88673e-05	0.0104969		107526	Gimap4	GTPase, IMAP family member 4	4.9776	0.975366	18.1979	7.62607e-05	0.0119911		chr17_14557778_mm9	chr17	14639970	14642097	1.37261	5.68845	12.9119	0.000328424	0.0808737		chr13_26556287_mm9	chr13	26647336	26649466	150948	73576	1700092E19Rik	RIKEN cDNA 1700092E19 gene	-1.46255	5.82689	11.0893	0.00115659	0.0679488
20377	Sfrp1	secreted frizzled-related protein 1	-0.869006	4.72288	17.3194	6.91184e-05	0.0104969		234854	Cdk10	cyclin dependent kinase 10	-0.999836	4.31629	18.1402	7.80176e-05	0.012052		chr14_106298150_mm9	chr14	106136840	106137693	1.30294	5.99407	12.8624	0.000337222	0.0819867		chr12_8921577_mm9	chr12	8962012	8964012	8061	17775	Laptm4a	lysosomal-associated protein transmembrane 4A	0.793278	7.17163	11.0825	0.00116026	0.0679488
94094	Trim34a	tripartite motif-containing 34A	-2.39349	2.40652	17.214	7.19702e-05	0.010835		13004	Ncan	neurocan	-0.48606	7.44047	18.1369	7.81097e-05	0.012052		chr14_55894040_mm9	chr14	55511660	55513660	2.59271	4.46331	12.8162	0.000345633	0.0819867		chr18_69357307_mm9	chr18	69328930	69332519	18054	100043380	Gm4402	predicted gene 4402	-0.698734	7.97177	11.0749	0.00116466	0.0679488
16913	Psmb8	proteasome (prosome, macropain) subunit, beta type 8 (large multifunctional peptidase 7)	-0.770039	4.91244	17.1866	7.33313e-05	0.0109447		22628	Ywhag	tyrosine 3-monooxygenase/tryptophan 5-monooxygenase activation protein, gamma polypeptide	0.660909	5.50818	18.0953	7.94127e-05	0.012052		chr14_25613599_mm9	chr14	24793531	24795544	1.30401	5.77988	12.7978	0.000349035	0.0819867		chr16_17125095_mm9	chr16	16941869	16943869	0	70458	2610318N02Rik	RIKEN cDNA 2610318N02 gene	-0.712457	7.79791	11.0656	0.00116997	0.0679488
72605	Car10	carbonic anhydrase 10	-1.73375	3.99174	20.8444	7.75849e-05	0.0113873		210762	Ppp1r36	protein phosphatase 1, regulatory subunit 36	1.02615	3.88579	18.0568	8.06516e-05	0.012052		chr15_84805317_mm9	chr15	84859179	84861724	0.802032	7.49089	12.7889	0.000350704	0.0819867		chr2_143990426_mm9	chr2	144006181	144008222	6849	433481	Gm5535	predicted gene 5535	0.850718	7.10573	11.0244	0.001194	0.0687519
66395	Ahnak	AHNAK nucleoprotein	0.482098	6.13534	17.0594	7.76125e-05	0.0113873		381350	Spag6	sperm associated antigen 6	0.867892	4.42968	18.0528	8.07717e-05	0.012052		chr17_28279733_mm9	chr17	28359362	28360283	0.914139	7.01525	12.7824	0.000351917	0.0819867		chr12_74472241_mm9	chr12	73416891	73419012	0	380765	D830013O20Rik	RIKEN cDNA D830013O20 gene	0.993415	6.46042	10.994	0.00121212	0.069204
15587	Hyal2	hyaluronoglucosaminidase 2	-0.482325	6.17489	17.0284	7.86931e-05	0.0114489		320159	Togaram2	TOG array regulator of axonemal microtubules 2	0.703261	6.0453	19.1697	8.09728e-05	0.012052		chr8_27463503_mm9	chr8	26841271	26844848	-2.28859	5.1055	12.7789	0.000352581	0.0819867		chr18_5892375_mm9	chr18	5890218	5894499	114751	21417	Zeb1	zinc finger E-box binding homeobox 1	-0.704369	7.7654	10.8954	0.0012725	0.0718071
19279	Ptprr	protein tyrosine phosphatase receptor type R	-0.503984	5.95479	17.0069	7.94513e-05	0.0114628		118449	Synpo2	synaptopodin 2	0.464232	7.46586	18.0232	8.17229e-05	0.012052		chr7_97423355_mm9	chr7	89923053	89925053	1.50968	5.48671	12.769	0.000354446	0.0819867		chr11_95365579_mm9	chr11	95394014	95396014	4658	104079	Nxph3	neurexophilin 3	0.764329	7.21112	10.8851	0.00127903	0.0718071
20776	Tmie	transmembrane inner ear	0.460507	6.23914	16.9797	8.04252e-05	0.0115074		66855	Tcf25	transcription factor 25 (basic helix-loop-helix)	-0.572696	5.9856	18.0124	8.20743e-05	0.012052		chr12_107194427_mm9	chr12	105921460	105923493	-1.59404	5.68059	12.7581	0.000356515	0.0819867		chr15_88671990_mm9	chr15	88722284	88725215	11401	76737	Creld2	cysteine-rich with EGF-like domains 2	-0.488118	8.98935	10.846	0.00130398	0.0726028
12419	Cbx5	chromobox 5	-0.328893	7.36696	16.8579	8.49257e-05	0.0120518		70387	Ttc9c	tetratricopeptide repeat domain 9C	-0.665641	5.71753	17.701	9.2939e-05	0.0134645		chr2_167898450_mm9	chr2	167913711	167916029	0.89102	7.17044	12.7021	0.000367338	0.0830406		chr4_53231198_mm9	chr4	53216978	53220149	0	73941	Lexis1	lipid responsive LXR-induced inhibitor of cholesterol synthesis 1	0.456752	9.16926	10.8271	0.00131621	0.0726829
243499	Lrrtm4	leucine rich repeat transmembrane neuronal 4	-0.845117	4.59564	16.8143	8.66014e-05	0.0121897		242509	Bnc2	basonuclin zinc finger protein 2	0.50303	6.48591	17.6938	9.32086e-05	0.0134645		chr4_135939788_mm9	chr4	136110046	136112323	1.29571	5.83717	12.6869	0.000370326	0.0830406		chr2_170295527_mm9	chr2	170310789	170313106	11772	13081	Cyp24a1	cytochrome P450, family 24, subfamily a, polypeptide 1	0.84256	6.88613	10.7898	0.00134078	0.0734376
67169	Nradd	neurotrophin receptor associated death domain	-0.564835	5.63539	16.7691	8.8372e-05	0.0123386		72500	Ier5l	immediate early response 5-like	0.724718	5.23051	17.6417	9.51747e-05	0.0136376		chr14_120611630_mm9	chr14	120448336	120451304	1.36367	5.7204	12.6861	0.000370488	0.0830406		chr10_92897708_mm9	chr10	93268800	93269820	0	102465791	Mir7688	microRNA 7688	1.5477	5.20975	10.724	0.00138548	0.0749722
12696	Cirbp	cold inducible RNA binding protein	-0.420495	6.49934	16.7368	8.96587e-05	0.0124181		14087	Fanca	Fanconi anemia, complementation group A	-0.691059	5.40527	17.54	9.91355e-05	0.0140915		chr12_85561963_mm9	chr12	84266724	84268850	-1.07304	6.89862	12.6697	0.000373738	0.0830406		chr16_9281215_mm9	chr16	9097426	9100546	285220	14811	Grin2a	glutamate receptor, ionotropic, NMDA2A (epsilon 1)	-1.03913	6.54573	10.7026	0.00139996	0.0749722
100434	Slc44a1	solute carrier family 44, member 1	0.382443	6.61384	16.6439	9.34738e-05	0.0128038		14173	Fgf2	fibroblast growth factor 2	0.779024	4.83073	17.5157	0.000100107	0.0141167		chr12_45717603_mm9	chr12	44661918	44664880	2.80054	4.22879	12.6583	0.000376019	0.0830406		chr7_51496163_mm9	chr7	43889217	43891139	0	102640913	Gm36864	predicted gene, 36864	-1.62799	5.52139	10.699	0.00140218	0.0749722
70233	Cd2bp2	CD2 cytoplasmic tail binding protein 2	-0.425725	6.34315	16.6332	9.39225e-05	0.0128038		106205	Zc3h7a	zinc finger CCCH type containing 7 A	-0.534148	6.5936	17.4847	0.000101356	0.0141802		chr1_51566023_mm9	chr1	51547338	51549338	1.46067	5.54782	12.6331	0.000381121	0.0835045		chr2_139503657_mm9	chr2	139519101	139519564	1001	319909	Ism1	isthmin 1, angiogenesis inhibitor	0.552096	8.42491	10.6555	0.00143295	0.0760138
16426	Itih3	inter-alpha trypsin inhibitor, heavy chain 3	0.991327	3.76006	16.6068	9.50489e-05	0.0128175		100342	Tent5b	terminal nucleotidyltransferase 5B	1.09574	3.5971	17.45	0.000102819	0.0142285		chr13_108454189_mm9	chr13	107799606	107801690	-1.20147	6.47646	12.5811	0.000391865	0.0847059		chr19_59616533_mm9	chr19	59529405	59531405	0	72647	2700089I24Rik	RIKEN cDNA 2700089I24 gene	-0.737761	7.64304	10.5834	0.00148511	0.077734
78703	Zfp972	zinc finger protein 972	1.34652	3.18815	16.5965	9.55038e-05	0.0128175		66525	Timm50	translocase of inner mitochondrial membrane 50	-0.871066	4.58751	17.4376	0.000103303	0.0142285		chr7_69590935_mm9	chr7	62094714	62096881	-3.38262	4.46691	12.5771	0.000392692	0.0847059		chr4_144520100_mm9	chr4	144655876	144658610	1665	20148	Dhrs3	dehydrogenase/reductase 3	0.715416	7.54199	10.5789	0.00148845	0.077734
20416	Shc1	src homology 2 domain-containing transforming protein C1	-0.331203	7.20133	16.5276	9.84813e-05	0.0131154		18107	Nmt1	N-myristoyltransferase 1	0.505221	6.71517	17.4111	0.0001044	0.014269		chr10_120938023_mm9	chr10	121335358	121338387	-1.31297	6.31932	12.5412	0.000400295	0.0856817		chr8_127914179_mm9	chr8	126115584	126117885	26923	244668	Sipa1l2	signal-induced proliferation-associated 1 like 2	-0.576169	8.33208	10.5542	0.00150681	0.0780876
330222	Sdk1	sidekick cell adhesion molecule 1	-0.563497	5.66563	16.4469	0.00010212	0.0134073		12870	Cp	ceruloplasmin	0.785003	4.88565	17.3773	0.000105833	0.0143545		chr9_61157918_mm9	chr9	61216192	61218594	1.87095	5.08053	12.5223	0.000404364	0.0858919		chr16_93007069_mm9	chr16	92802665	92804556	131306	666023	Gm49723	predicted gene, 49723	0.922351	6.52203	10.5311	0.00152422	0.0783867
118449	Synpo2	synaptopodin 2	0.604347	5.18143	16.4277	0.000103006	0.0134073		80334	Kcnip4	Kv channel interacting protein 4	-0.608273	5.88845	17.2323	0.000112192	0.0150574		chr2_173106934_mm9	chr2	173122189	173124264	1.20162	6.06854	12.4819	0.000413198	0.0871034		chr12_25650665_mm9	chr12	25014947	25016881	4648	67216	Mboat2	membrane bound O-acyltransferase domain containing 2	0.767902	7.16879	10.4646	0.00157538	0.080404
319236	Trim12c	tripartite motif-containing 12C	-1.19747	3.83668	16.4174	0.0001035	0.0134073		56462	Mtch1	mitochondrial carrier 1	-0.454243	7.1952	17.2073	0.000113328	0.0150574		chr7_145860243_mm9	chr7	138269087	138271491	-1.51839	5.75016	12.4336	0.000423992	0.0877494		chr9_60950402_mm9	chr9	61008310	61011780	0	66785	4933433G08Rik	RIKEN cDNA 4933433G08 gene	-0.963881	6.81826	10.3144	0.00169773	0.0841643
12390	Cav2	caveolin 2	0.64091	5.1896	16.4112	0.00010377	0.0134073		76884	Cyfip2	cytoplasmic FMR1 interacting protein 2	-0.467199	7.21952	17.2023	0.000113557	0.0150574		chr5_53640732_mm9	chr5	53405750	53407920	1.30426	5.77578	12.4307	0.000424658	0.0877494		chr13_114453034_mm9	chr13	113798957	113799432	1	56534	Hspb3	heat shock protein 3	2.35308	4.49859	10.3025	0.00170257	0.0841643
78465	Ccdc190	coiled-coil domain containing 190	0.685395	5.12586	16.5445	0.000109192	0.0139301		227933	Ccdc148	coiled-coil domain containing 148	0.553875	6.19482	17.169	0.000115093	0.015148		chr7_80760948_mm9	chr7	73263765	73265012	-1.32842	6.06152	12.426	0.000425723	0.0877494		chr16_21317730_mm9	chr16	21137010	21139010	11641	76222	Magef1	MAGE family member F1	0.770495	6.99441	10.3075	0.00170352	0.0841643
319415	Hs3st5	heparan sulfate (glucosamine) 3-O-sulfotransferase 5	-0.484934	5.98039	16.2933	0.000109426	0.0139301		12306	Anxa2	annexin A2	0.474915	7.04041	17.1472	0.000116112	0.0151697		chr10_9972548_mm9	chr10	10127494	10129494	1.14708	6.11009	12.387	0.000434684	0.0881148		chr1_73312064_mm9	chr1	73303720	73305703	97363	102633545	Gm31344	predicted gene, 31344	1.32646	5.59841	10.3041	0.00170676	0.0841643
107272	Psat1	phosphoserine aminotransferase 1	-0.335783	7.0526	16.1398	0.000117268	0.0148194		14681	Gnao1	guanine nucleotide binding protein, alpha O	0.417254	7.48536	17.1282	0.000117008	0.0151751		chr9_57125802_mm9	chr9	57182631	57187926	1.2571	5.99463	12.3781	0.000436768	0.0881148		chr1_73689504_mm9	chr1	73679423	73682981	0	109198	6030407O03Rik	RIKEN cDNA 6030407O03 gene	-0.721307	7.6697	10.2927	0.0017161	0.0841643
12022	Barx1	BarH-like homeobox 1	1.41214	2.89686	16.1096	0.000118926	0.01492		70423	Tspan15	tetraspanin 15	0.485911	7.00652	16.9737	0.00012455	0.0160363		chr2_146549558_mm9	chr2	146564105	146567379	-1.06237	6.82902	12.3771	0.000436996	0.0881148		chr2_128269498_mm9	chr2	128285775	128287775	14505	100043424	Morrbid	myeloid RNA regulator of BCL2L11 induced cell death	1.16507	5.90119	10.2781	0.00172883	0.0841643
14160	Lgr5	leucine rich repeat containing G protein coupled receptor 5	0.407931	6.3695	16.0162	0.000124004	0.0154433		75769	Plppr5	phospholipid phosphatase related 5	-0.951669	5.62023	19.2479	0.000128491	0.0164246		chr7_87237245_mm9	chr7	79742497	79743241	-1.27602	6.21183	12.286	0.000458826	0.091087		chr12_84854622_mm9	chr12	83558493	83560401	6840	73828	Dcaf4	DDB1 and CUL4 associated factor 4	0.919083	6.64657	10.2691	0.00173651	0.0841643
66039	Tmem254	transmembrane protein 254	-0.294385	7.47075	16.0006	0.000124881	0.0154433		319618	Dcp1b	decapping mRNA 1B	-0.528897	6.25365	16.8126	0.000132954	0.0168737		chr1_130726382_mm9	chr1	128756472	128758613	-2.10637	5.19024	12.2835	0.000459434	0.091087		chr10_128425781_mm9	chr10	128823983	128824543	1001	18373	Or10p22	olfactory receptor family 10 subfamily P member 22	3.00031	3.96505	10.2071	0.00177	0.0851747
20650	Sntb2	syntrophin, basic 2	0.378314	6.6266	15.9637	0.000126977	0.0155253		19011	Endou	endonuclease, polyU-specific	0.60042	5.70509	16.7223	0.000137926	0.0173806		chr17_45996558_mm9	chr17	46169454	46171616	1.34069	5.71267	12.2749	0.000461556	0.091087		chr13_51250532_mm9	chr13	51308850	51310607	2263	20729	Spin1	spindlin 1	2.04232	4.52948	10.1882	0.00180427	0.0859324
76681	Trim12a	tripartite motif-containing 12A	-1.72333	2.93458	15.9575	0.000127338	0.0155253		14788	Gpr162	G protein-coupled receptor 162	-0.609837	5.92957	16.6875	0.000139888	0.0175037		chr2_139207075_mm9	chr2	139222173	139224346	-1.23536	6.18816	12.2389	0.000470545	0.0919949		chr3_4796662_mm9	chr3	4861126	4862864	905	100503859	1110015O18Rik	RIKEN cDNA 1110015O18 gene	-0.706366	7.77855	10.1845	0.00181125	0.0859324
106052	Fbxo4	F-box protein 4	0.46178	6.01972	15.9403	0.000128331	0.015537		12298	Cacnb4	calcium channel, voltage-dependent, beta 4 subunit	0.441979	7.31604	16.6197	0.000143804	0.0178679		chr4_43741745_mm9	chr4	43728110	43729045	1.11864	6.01063	12.23	0.000472769	0.0919949		chr9_9312142_mm9	chr9	9311550	9313550	50661	100579151	Gm16833	predicted gene, 16833	-1.63689	5.73121	10.1482	0.00184351	0.0865772
77630	Prdm8	PR domain containing 8	-0.617257	5.31479	15.8968	0.00013088	0.0157084		16398	Itga2	integrin alpha 2	-0.471687	6.98437	16.601	0.0001449	0.0178791		chr6_148677030_mm9	chr6	148628901	148631112	-1.86303	5.24693	12.1818	0.000485137	0.093746		chr5_77566849_mm9	chr5	77284436	77286907	21467	74318	Hopx	HOP homeobox	0.554086	8.22893	10.1415	0.00185054	0.0865772
93707	Pcdhgc4	protocadherin gamma subfamily C, 4	0.537148	5.64214	15.8854	0.000131561	0.0157084		21892	Tll1	tolloid-like	0.774135	4.63581	16.437	0.000154934	0.0187513		chr4_88584304_mm9	chr4	88855229	88858046	0.98361	6.80022	12.1082	0.000504624	0.0962004		chr2_166041703_mm9	chr2	166056573	166059407	56422	670775	Gm11468	predicted gene 11468	0.658727	7.65369	10.0895	0.00189931	0.088246
23934	Ly6h	lymphocyte antigen 6 family member H	0.734897	4.87009	15.9706	0.000132893	0.0157572		434008	Tmem178b	transmembrane protein 178B	-0.481847	7.28489	16.393	0.000157738	0.0187513		chr15_79677770_mm9	chr15	79730440	79732643	0.836109	7.21674	12.1073	0.000504868	0.0962004		chr2_26390119_mm9	chr2	26421775	26427180	26417	102639736	Gm35978	predicted gene, 35978	-0.446843	9.45358	10.0377	0.0019491	0.0899389
13388	Dll1	delta like canonical Notch ligand 1	-0.345471	7.05547	15.8482	0.00013379	0.0157572		67048	Vma21	VMA21 vacuolar H+-ATPase homolog (S. cerevisiae)	0.788816	4.61496	16.3897	0.000157959	0.0187513		chr6_86274447_mm9	chr6	86300423	86302447	1.39546	5.52965	12.095	0.00050821	0.0962004		chr8_127296821_mm9	chr8	125498610	125500773	18986	330863	Trim67	tripartite motif-containing 67	0.954588	6.39663	10.0169	0.00196962	0.0902676
18260	Ocln	occludin	0.730434	4.66614	15.814	0.000135883	0.0157573		14904	Gtpbp1	GTP binding protein 1	-0.816837	4.98098	16.3843	0.000158308	0.0187513		chr1_77543244_mm9	chr1	77522065	77524547	-1.96874	5.11115	12.0654	0.000516324	0.0970759		chr6_34105275_mm9	chr6	34129371	34132810	1	58246	Slc35b4	solute carrier family 35, member B4	-0.702175	7.60776	9.96793	0.0020184	0.0909329
20563	Slit2	slit guidance ligand 2	-0.77832	4.81162	15.808	0.000136253	0.0157573		11829	Aqp4	aquaporin 4	0.54443	6.23868	16.3827	0.000158405	0.0187513		chr7_105326184_mm9	chr7	97828677	97828909	4.54632	3.43171	11.9768	0.000541439	0.101115		chr5_114042170_mm9	chr5	113728679	113730653	894	320916	Wscd2	WSC domain containing 2	-0.846606	7.09681	9.95386	0.00203269	0.0909329
12575	Cdkn1a	cyclin dependent kinase inhibitor 1A	1.0293	3.49888	15.804	0.000136521	0.0157573		53356	Eif3g	eukaryotic translation initiation factor 3, subunit G	-0.967688	4.4457	16.3819	0.00015847	0.0187513		chr8_12324108_mm9	chr8	12372134	12376083	-0.952336	7.23529	11.9384	0.000552683	0.101384		chr3_88043756_mm9	chr3	88147054	88149815	367	58176	Rhbg	Rhesus blood group-associated B glycoprotein	-0.436736	9.5132	9.93086	0.00205621	0.0909329
26362	Axl	AXL receptor tyrosine kinase	0.424233	6.25745	15.7738	0.000138379	0.015866		14381	G6pdx	glucose-6-phosphate dehydrogenase X-linked	0.688801	5.24949	16.3681	0.000159357	0.0187513		chr1_176925012_mm9	chr1	174821312	174823582	3.01915	3.97924	11.9347	0.000553787	0.101384		chr7_105334981_mm9	chr7	97833867	97837490	0	330599	Gm16938	predicted gene, 16938	-0.699629	7.81112	9.92876	0.00205838	0.0909329
268935	Scube3	signal peptide, CUB domain, EGF-like 3	0.610613	5.17398	15.7516	0.000139781	0.0159212		98396	Slc41a1	solute carrier family 41, member 1	0.564394	6.32616	16.3383	0.000161308	0.018856		chr10_79953187_mm9	chr10	80325167	80327385	1.15906	6.07634	11.9239	0.000557005	0.101384		chr2_178433355_mm9	chr2	178340011	178341938	32712	102639365	Gm35695	predicted gene, 35695	1.99655	4.55839	9.90542	0.00207919	0.0909329
330230	Zfp853	zinc finger protein 853	0.672435	4.99913	15.7095	0.000142475	0.0160596		15228	Foxg1	forkhead box G1	0.404984	7.69656	16.3009	0.000163793	0.0190213		chr18_83731856_mm9	chr18	83579571	83581608	2.15622	4.49306	11.921	0.000557858	0.101384		chr3_88165919_mm9	chr3	88269644	88270482	1	229512	Smg5	SMG5 nonsense mediated mRNA decay factor	1.69002	4.98744	9.90489	0.00208322	0.0909329
242553	Kank4	KN motif and ankyrin repeat domains 4	0.493468	5.76932	15.6965	0.000143316	0.0160596		237823	Pfas	phosphoribosylformylglycinamidine synthase (FGAR amidotransferase)	-0.544297	5.98595	16.1176	0.000176581	0.0203733		chr5_119760360_mm9	chr5	119447387	119449445	4.53424	3.48638	11.9077	0.000561865	0.101384		chr18_39784063_mm9	chr18	39756649	39758557	104176	14815	Nr3c1	nuclear receptor subfamily 3, group C, member 1	1.41542	5.1866	9.90056	0.00208793	0.0909329
18129	Notch2	notch 2	0.422792	6.32892	15.6893	0.000143783	0.0160596		66395	Ahnak	AHNAK nucleoprotein	0.423784	7.70095	16.0639	0.000180518	0.0205925		chr3_10446697_mm9	chr3	10510674	10512840	0.989479	6.54418	11.8982	0.000564743	0.101384		chr4_94774120_mm9	chr4	94993324	94995655	0	230451	Junos	jun proto-oncogene, opposite strand	0.61658	7.77476	9.89631	0.00209212	0.0909329
73284	Ddit4l	DNA-damage-inducible transcript 4-like	0.805609	4.35102	15.6753	0.000144706	0.0160596		214944	Mob3b	MOB kinase activator 3B	0.383514	7.90118	16.0601	0.000180799	0.0205925		chr7_82937109_mm9	chr7	75439762	75444181	-1.09189	6.73669	11.8848	0.000568815	0.10146		chr6_55345950_mm9	chr6	55371217	55374286	0	330324	6430584L05Rik	RIKEN cDNA 6430584L05 gene	-0.631878	7.93099	9.80811	0.00218675	0.0932523
17301	Foxd2	forkhead box D2	0.601655	5.10204	15.6328	0.000147523	0.0162679		23794	Adamts5	ADAM metallopeptidase with thrombospondin type 1 motif 5	0.802491	4.80617	16.0354	0.000182648	0.0206445		chr13_101351918_mm9	chr13	100717342	100719600	0.866618	7.06523	11.8544	0.000578162	0.102471		chr2_72710071_mm9	chr2	72701858	72703835	57798	76218	6430710C18Rik	RIKEN cDNA 6430710C18 gene	0.986956	6.33357	9.80576	0.00218943	0.0932523
209351	Wfdc6a	WAP four-disulfide core domain 6A	1.59172	2.35082	15.6155	0.000148787	0.0163034		14601	Ghrh	growth hormone releasing hormone	-0.511077	6.65548	16.023	0.000183579	0.0206445		chr12_52100712_mm9	chr12	51043301	51049715	-0.836277	7.52056	11.8109	0.000591805	0.104225		chr9_66781957_mm9	chr9	66840661	66842756	10613	67941	Rps27l	ribosomal protein S27-like	-0.713382	7.55003	9.80334	0.002192	0.0932523
30805	Slc22a4	solute carrier family 22 (organic cation transporter), member 4	0.827806	4.35745	15.4709	0.000158785	0.0172896		105348	Golm1	golgi membrane protein 1	-0.493659	6.5993	15.9627	0.00018819	0.0210299		chr3_27666900_mm9	chr3	27819870	27824384	-1.21123	6.34884	11.776	0.000602969	0.105376		chr18_47805681_mm9	chr18	47778813	47780956	0	328953	Gm5095	predicted gene 5095	-0.811639	7.41241	9.79532	0.00220085	0.0932523
18578	Pde4b	phosphodiesterase 4B, cAMP specific	-0.827998	4.63928	15.4463	0.000160574	0.0173322		11784	Apba2	amyloid beta precursor protein binding family A member 2	-0.39526	8.46815	15.9159	0.000191852	0.0213052		chr11_24216421_mm9	chr11	24264845	24267998	1.10489	6.3213	11.7669	0.000605912	0.105376		chr2_143953728_mm9	chr2	143968215	143970360	44711	433481	Gm5535	predicted gene 5535	-0.879061	6.7663	9.77888	0.00221914	0.0934399
71517	Vps35l	VPS35 endosomal protein sorting factor like	-0.56711	5.60574	15.438	0.000161179	0.0173322		70829	Ccdc93	coiled-coil domain containing 93	-0.559385	6.06034	15.8286	0.00019889	0.0218442		chr3_94608584_mm9	chr3	94710933	94713013	0.953693	6.74107	11.7217	0.000620808	0.107014		chr3_21626357_mm9	chr3	21781557	21783557	24216	319506	7530428D23Rik	RIKEN cDNA 7530428D23 gene	-1.20417	6.12719	9.75564	0.00224541	0.0939585
18830	Pltp	phospholipid transfer protein	0.498258	5.68845	15.3588	0.000167098	0.0178578		78076	Lcn8	lipocalin 8	1.51514	2.50707	15.8294	0.000199165	0.0218442		chr9_92613206_mm9	chr9	92598326	92602516	-1.0707	6.70167	11.7145	0.000623219	0.107014		chr5_25144854_mm9	chr5	25843466	25845387	49426	57434	Xrcc2	X-ray repair complementing defective repair in Chinese hamster cells 2	0.794508	6.84814	9.71725	0.00228888	0.0950939
12606	Cebpa	CCAAT/enhancer binding protein alpha	-0.450606	6.33803	15.3268	0.00016955	0.0180087		70556	Slc25a33	solute carrier family 25, member 33	-0.459952	6.72619	15.7429	0.000206047	0.0224603		chr19_56008726_mm9	chr19	55922087	55923928	-1.27078	6.21944	11.7036	0.000626869	0.107014		chr16_31364282_mm9	chr16	31182086	31184186	36335	102636590	AV205837	expressed sequence AV205837	0.756183	7.14069	9.68894	0.00232166	0.0950939
232227	Iqsec1	IQ motif and Sec7 domain 1	-0.476774	5.92712	15.3011	0.000171553	0.0181104		329942	Csmd2	CUB and Sushi multiple domains 2	-0.572413	7.66247	17.6428	0.000209512	0.0226988		chr2_19377602_mm9	chr2	19459181	19462391	2.21486	4.59523	11.6844	0.00063334	0.107459		chr14_63382409_mm9	chr14	62999561	63000379	0	71000	4931440J10Rik	RIKEN cDNA 4931440J10 gene	0.911661	6.47931	9.6778	0.00233475	0.0950939
230603	Ttc39a	tetratricopeptide repeat domain 39A	0.45131	5.97	15.2503	0.000175575	0.0184226		622665	Ccdc17	coiled-coil domain containing 17	0.678282	5.08567	15.6261	0.00021625	0.023281		chr1_42735097_mm9	chr1	42716412	42718412	-1.93789	5.29473	11.6264	0.000653381	0.110188		chr1_193813087_mm9	chr1	191720937	191722167	695	74023	Rd3	retinal degeneration 3	0.688135	7.4326	9.67643	0.0023363	0.0950939
74442	Sgms2	sphingomyelin synthase 2	0.535825	5.46203	15.2321	0.000177034	0.0184638		244864	Layn	layilin	0.829878	4.37026	15.6122	0.000217506	0.023281		chr10_19555905_mm9	chr10	19710775	19712915	-2.42663	4.74772	11.601	0.000662334	0.110649		chr5_118805673_mm9	chr5	118493142	118495133	91964	76792	Spring1	SREBF pathway regulator in golgi 1	0.668485	7.66221	9.67063	0.00234312	0.0950939
637079	Iqcn	IQ motif containing N	0.649862	5.04772	15.1788	0.000181395	0.0184726		243743	Plxna4	plexin A4	-0.407264	7.66515	15.5894	0.000219562	0.0233393		chr9_86181004_mm9	chr9	86167896	86171004	-1.74932	5.57383	11.5803	0.000669752	0.110649		chr2_24272380_mm9	chr2	24306139	24308000	2564	18510	Pax8	paired box 8	1.061	5.95144	9.65565	0.00236109	0.0952497
71213	Cage1	cancer antigen 1	-0.407749	6.32371	15.1714	0.000182004	0.0184726		231207	Cpeb2	cytoplasmic polyadenylation element binding protein 2	0.433818	8.16499	15.8873	0.000220678	0.0233393		chr10_107881163_mm9	chr10	108278794	108281142	-2.22683	5.03845	11.5768	0.000671003	0.110649		chr16_15864410_mm9	chr16	15682233	15682400	1001	72083	Mzt2	mitotic spindle organizing protein 2	-4.65307	4.11276	9.63044	0.00239382	0.0953671
407788	Tsbp1	testis expressed basic protein 1	-1.11021	3.57071	15.1659	0.000182493	0.0184726		69617	Pitrm1	pitrilysin metallepetidase 1	-0.652612	5.63817	15.5582	0.000222422	0.0233845		chr3_121721057_mm9	chr3	121810788	121812788	-1.67801	5.47599	11.574	0.00067202	0.110649		chr11_118224616_mm9	chr11	118253123	118255113	6887	21858	Timp2	tissue inhibitor of metalloproteinase 2	0.72653	7.28214	9.62806	0.00239385	0.0953671
13813	Eomes	eomesodermin	-0.714325	4.93768	15.1575	0.000183168	0.0184726		20377	Sfrp1	secreted frizzled-related protein 1	-1.11939	4.23569	15.4232	0.000235281	0.024591		chr9_66514299_mm9	chr9	66572746	66574802	1.35176	5.45467	11.5462	0.000682121	0.111651		chr3_106932980_mm9	chr3	107037470	107039249	15150	16490	Kcna2	potassium voltage-gated channel, shaker-related subfamily, member 2	0.921446	6.38425	9.61768	0.00240647	0.0953671
19367	Rad9a	RAD9 checkpoint clamp component A	-0.550169	5.57937	15.1454	0.000184183	0.0184726		21349	Tal1	T cell acute lymphocytic leukemia 1	0.728031	4.9761	15.3852	0.000238987	0.0248323		chr8_13507266_mm9	chr8	13556215	13558318	1.14522	5.99773	11.5133	0.000694302	0.11298		chr12_81392409_mm9	chr12	80337397	80339397	30261	109711	Actn1	actinin, alpha 1	0.890353	6.55817	9.59116	0.00243881	0.0960834
110789	Adgrv1	adhesion G protein-coupled receptor V1	0.664471	4.86846	15.1423	0.000184448	0.0184726		217125	Samd14	sterile alpha motif domain containing 14	-0.632069	5.49487	15.3116	0.000246414	0.0254234		chr12_51808786_mm9	chr12	50753582	50755582	4.48706	3.48157	11.4557	0.000716133	0.115855		chr3_8768390_mm9	chr3	8831450	8833686	33521	66230	Mrps28	mitochondrial ribosomal protein S28	0.629073	7.71794	9.54936	0.00249062	0.0961614
16371	Irx1	Iroquois homeobox 1	0.854772	4.0104	15.1353	0.000185038	0.0184726		234515	Inpp4b	inositol polyphosphate-4-phosphatase, type II	0.377633	8.01675	15.2717	0.000250538	0.0254234		chr12_80960882_mm9	chr12	79905581	79907758	1.8793	4.89987	11.4389	0.000722599	0.116076		chr10_79869250_mm9	chr10	80243655	80243778	1001	66594	Uqcr11	ubiquinol-cytochrome c reductase, complex III subunit XI	-1.99429	4.9182	9.53094	0.00250683	0.0961614
620592	Nalf2	NALCN channel auxiliary factor 2	-0.600509	5.28862	15.1112	0.000187085	0.0184726		71785	Pdgfd	platelet-derived growth factor, D polypeptide	0.813108	4.4998	15.2449	0.000253359	0.0254234		chr19_27141205_mm9	chr19	27042798	27045433	-1.02607	6.62783	11.4306	0.000725843	0.116076		chr4_142969853_mm9	chr4	143105566	143107610	7969	242735	Lrrc38	leucine rich repeat containing 38	-0.852941	6.92778	9.53321	0.00251102	0.0961614
240505	Cdc42bpg	CDC42 binding protein kinase gamma	-0.572686	5.4687	15.1079	0.000187367	0.0184726		66105	Ube2d3	ubiquitin-conjugating enzyme E2D 3	0.434413	7.15076	15.2391	0.000253958	0.0254234		chr3_113401422_mm9	chr3	113490451	113493856	1.35655	5.50763	11.4139	0.000732402	0.116456		chr12_71633899_mm9	chr12	70578571	70580770	64174	72736	Tmx1	thioredoxin-related transmembrane protein 1	-2.30912	4.79841	9.50126	0.00253984	0.0961614
75731	Idnk	idnK gluconokinase homolog (E. coli)	-0.403838	6.2939	15.0981	0.000188202	0.0184726		23834	Cdc6	cell division cycle 6	-0.648631	5.60732	15.2262	0.000255333	0.0254234		chr18_16701469_mm9	chr18	16674933	16677101	-4.83827	4.36705	11.3561	0.000755497	0.119446		chr5_118909444_mm9	chr5	118596594	118598626	99738	76199	Med13l	mediator complex subunit 13-like	0.713092	7.39508	9.50549	0.0025463	0.0961614
21858	Timp2	tissue inhibitor of metalloproteinase 2	0.393073	6.44394	15.0906	0.000188855	0.0184726		76192	Abhd12	abhydrolase domain containing 12	-0.465905	6.92801	15.2258	0.000255375	0.0254234		chr15_102632903_mm9	chr15	102709907	102711907	1.84806	4.72031	11.3291	0.000766528	0.120505		chr9_63247605_mm9	chr9	63306001	63307541	0	69478	2300009A05Rik	RIKEN cDNA 2300009A05 gene	0.413813	9.43973	9.49972	0.00255371	0.0961614
14149	Fdxr	ferredoxin reductase	-0.389315	6.53732	15.0142	0.000195568	0.0190218		24063	Spry1	sprouty RTK signaling antagonist 1	-0.514739	6.38098	15.2199	0.000256005	0.0254234		chr8_59915079_mm9	chr8	57888262	57890372	-1.10337	6.54833	11.3144	0.000772632	0.120782		chr7_116816340_mm9	chr7	109270013	109272114	30772	57373	Akip1	A kinase interacting protein 1	0.477078	8.76903	9.49746	0.00255663	0.0961614
57436	Gabarapl1	GABA type A receptor associated protein like 1	0.444718	6.10974	14.9868	0.000198032	0.0190549		27279	Tnfrsf12a	tumor necrosis factor receptor superfamily, member 12a	0.597109	5.45187	15.2188	0.000256123	0.0254234		chr9_86081849_mm9	chr9	86068361	86072229	-1.39176	5.87033	11.2997	0.000778753	0.121059		chr5_113567719_mm9	chr5	113285216	113287724	0	243219	2900026A02Rik	RIKEN cDNA 2900026A02 gene	0.546022	8.18571	9.49179	0.00256394	0.0961614
214917	Antkmt	adenine nucleotide translocase lysine methyltransferase	-0.407239	6.41015	14.986	0.00019811	0.0190549		20971	Sdc4	syndecan 4	0.46559	6.84265	15.1426	0.000264394	0.0260986		chr13_85570710_mm9	chr13	85578224	85580224	2.34319	4.59229	11.288	0.000783674	0.121147		chr16_25449391_mm9	chr16	25266926	25268960	25833	71338	Tprg1	transformation related protein 63 regulated 1	-0.852097	7.07747	9.48773	0.00256925	0.0961614
71340	Riok1	RIO kinase 1	-0.403578	6.33485	14.9343	0.000202853	0.0194032		216151	Polrmt	polymerase (RNA) mitochondrial (DNA directed)	-1.00112	4.02507	15.0897	0.000270356	0.0264605		chr6_29253467_mm9	chr6	29302466	29304466	-3.19746	4.52538	11.269	0.000791712	0.121714		chrX_102264498_mm9	chrX	104112561	104113808	0	71445	5530601H04Rik	RIKEN cDNA 5530601H04 gene	0.556716	8.22227	9.44329	0.00262744	0.0977961
19091	Prkg1	protein kinase, cGMP-dependent, type I	-0.963687	4.12565	14.8663	0.000209281	0.0199081		109620	Dsp	desmoplakin	1.0607	3.59674	15.0647	0.000273221	0.0264605		chr5_129030344_mm9	chr5	128600415	128602652	-2.035	5.33366	11.2498	0.000799966	0.122307		chr1_153083578_mm9	chr1	151111374	151113281	29828	73176	3110040M04Rik	RIKEN cDNA 3110040M04 gene	1.45108	5.30425	9.41036	0.00267213	0.0981773
243833	Zfp128	zinc finger protein 128	-0.511815	5.59988	14.7967	0.00021606	0.0204407		100756	Usp30	ubiquitin specific peptidase 30	-0.64434	5.51528	15.0633	0.000273305	0.0264605		chr19_7290127_mm9	chr19	7191176	7192523	-0.915907	7.17651	11.2196	0.000813073	0.123071		chr17_35914143_mm9	chr17	36087062	36089151	0	74601	4833427F10Rik	RIKEN cDNA 4833427F10 gene	1.01406	6.22624	9.40459	0.00267942	0.0981773
68283	Matcap2	microtubule associated tyrosine carboxypeptidase 2	-0.456615	6.11596	14.6885	0.000227062	0.0213388		20356	Sema5a	sema domain, seven thrombospondin repeats (type 1 and type 1-like), transmembrane domain (TM) and short cytoplasmic domain, (semaphorin) 5A	-0.466662	6.88348	15.057	0.000274017	0.0264605		chr6_31898256_mm9	chr6	31924092	31926291	-1.39276	5.94408	11.2179	0.000813812	0.123071		chr13_46136633_mm9	chr13	46191634	46194110	71651	76000	5033430I15Rik	RIKEN cDNA 5033430I15 gene	-0.89766	6.78263	9.40309	0.0026814	0.0981773
68758	Abhd11	abhydrolase domain containing 11	-0.308628	7.21017	14.6786	0.000228096	0.0213388		16840	Cnmd	chondromodulin	0.759477	4.68989	15.032	0.000276904	0.0265947		chr1_192281838_mm9	chr1	190188978	190191335	-4.83035	4.00318	11.206	0.00081904	0.123192		chr1_34722353_mm9	chr1	34702919	34707093	10171	226970	Arhgef4	Rho guanine nucleotide exchange factor 4	-0.374117	10.0029	9.38113	0.00271121	0.098609
68743	Anln	anillin, actin binding protein	-0.456632	6.10434	14.6605	0.00023	0.0213388		230676	Szt2	SZT2 subunit of KICSTOR complex	-0.626516	5.71551	14.9462	0.000287028	0.0274143		chr12_114119546_mm9	chr12	112843893	112846017	1.01984	6.48157	11.1675	0.000836186	0.125095		chr2_24335231_mm9	chr2	24368362	24371085	2752	18510	Pax8	paired box 8	0.661691	7.47609	9.37294	0.00272247	0.098609
60527	Fads3	fatty acid desaturase 3	0.526862	5.65696	14.6403	0.000232144	0.0213388		241035	Pkhd1	polycystic kidney and hepatic disease 1	0.520761	5.81938	14.9338	0.000288523	0.0274143		chr8_46534144_mm9	chr8	45900780	45902875	1.18554	5.93563	11.1536	0.000842449	0.125358		chr3_51365576_mm9	chr3	51469069	51469371	0	100039684	5031434O11Rik	RIKEN cDNA 5031434O11 gene	0.745098	7.27329	9.34878	0.00275591	0.0992864
67307	Pbld2	phenazine biosynthesis-like protein domain containing 2	0.400888	6.30899	14.6366	0.000232543	0.0213388		207212	Arhgef17	Rho guanine nucleotide exchange factor 17	0.37241	8.11813	14.8969	0.000293016	0.0276914		chr2_90710711_mm9	chr2	90701630	90702020	-1.90412	5.14875	11.1282	0.00085404	0.126106		chr11_112482568_mm9	chr11	112510919	112513619	41135	217294	BC006965	cDNA sequence BC006965	1.28121	5.42976	9.28011	0.00285389	0.10227
216850	Kdm6b	KDM1 lysine (K)-specific demethylase 6B	-0.309507	7.26388	14.6328	0.000232948	0.0213388		211550	Tifa	TRAF-interacting protein with forkhead-associated domain	0.700999	4.93703	14.8762	0.000295579	0.0276914		chr14_68658987_mm9	chr14	68277314	68279445	1.01761	6.49006	11.1228	0.000856541	0.126106		chr4_127095502_mm9	chr4	127312514	127314083	54552	73488	1700080G11Rik	RIKEN cDNA 1700080G11 gene	-0.955053	6.83083	9.23554	0.0029185	0.1038
216856	Nlgn2	neuroligin 2	-0.283904	7.48629	14.577	0.000238998	0.0217778		234847	Spg7	SPG7, paraplegin matrix AAA peptidase subunit	-0.473129	6.88465	14.8623	0.000297303	0.0276914		chr7_141454084_mm9	chr7	133861758	133866502	1.05674	6.26722	11.0936	0.000870122	0.127432		chr18_83694548_mm9	chr18	83542011	83544011	198003	70960	4921531P14Rik	RIKEN cDNA 4921531P14 gene	-0.826166	6.92388	9.22948	0.0029274	0.1038
15379	Onecut1	one cut domain, family member 1	0.722241	4.56534	14.4829	0.000249579	0.0226229		244723	Olfm2	olfactomedin 2	-0.42364	7.48592	14.8593	0.000297673	0.0276914		chr8_27398747_mm9	chr8	26776824	26779782	-1.49431	5.67344	11.0401	0.000895572	0.130472		chr8_81732673_mm9	chr8	79934876	79937312	0	67687	1700011L22Rik	RIKEN cDNA 1700011L22 gene	0.548938	8.21723	9.21682	0.00294617	0.103836
66914	Vps28	vacuolar protein sorting 28	-0.370903	6.57424	14.4715	0.00025089	0.0226232		594844	Tceal3	transcription elongation factor A (SII)-like 3	0.65832	5.12576	14.8127	0.000303551	0.0280911		chr18_24578881_mm9	chr18	24552350	24554525	1.14925	6.07559	10.9943	0.0009179	0.132126		chr19_6335531_mm9	chr19	6383578	6384009	1001	17283	Men1	multiple endocrine neoplasia 1	2.86821	4.0448	9.19415	0.00295926	0.103836
68323	Nudt22	nudix hydrolase 22	-0.435635	6.09251	14.382	0.000261465	0.0234152		71995	Erv3	endogenous retroviral sequence 3	1.67267	2.51003	14.7841	0.000307715	0.0283289		chr5_128943115_mm9	chr5	128512165	128516470	-2.16753	5.15629	10.9942	0.000917973	0.132126		chr8_87504312_mm9	chr8	85706377	85708862	1001	16477	Junb	jun B proto-oncogene	-0.489565	8.79092	9.17118	0.00301508	0.105247
20681	Sox8	SRY (sex determining region Y)-box 8	-0.311647	7.19806	14.3744	0.000262378	0.0234152		105148	Iars1	isoleucyl-tRNA synthetase 1	-0.507907	6.21917	14.7565	0.000310805	0.0283598		chr1_93779707_mm9	chr1	91809852	91811852	-3.23419	4.41439	10.9843	0.000922868	0.132126		chr7_51629670_mm9	chr7	44022732	44024976	0	69349	1700008O03Rik	RIKEN cDNA 1700008O03 gene	-0.523605	8.32602	9.14956	0.00304832	0.105858
67939	Prorsd1	prolyl-tRNA synthetase domain containing 1	1.30787	2.99374	14.3242	0.000268594	0.023753		59079	Erbin	Erbb2 interacting protein	0.466667	6.75029	14.7531	0.000311243	0.0283598		chr1_140744564_mm9	chr1	138776317	138777330	1.41112	5.42245	10.9782	0.000925918	0.132126		chr10_38274490_mm9	chr10	38428926	38432434	264104	215919	Rfpl4b	ret finger protein-like 4B	-0.580973	8.12319	9.09819	0.00312878	0.108095
68038	Chid1	chitinase domain containing 1	-0.446384	6.04568	14.3211	0.000268908	0.023753		72026	Trmu	tRNA 5-methylaminomethyl-2-thiouridylate methyltransferase	-0.489337	6.5697	14.7378	0.000313249	0.028397		chr14_12336636_mm9	chr14	10964536	10966764	-4.79279	3.95845	10.9682	0.000930901	0.132159		chr4_139910939_mm9	chr4	140081063	140083911	23868	329970	Gm13016	predicted gene 13016	-2.48029	4.64124	8.96868	0.00332557	0.114
75665	Bicdl1	BICD family like cargo adaptor 1	0.383443	6.4174	14.298	0.00027179	0.0238037		12416	Cbx2	chromobox 2	-0.648993	5.64846	14.7217	0.000315381	0.0284158		chr2_68638207_mm9	chr2	68629455	68631533	1.72495	4.88844	10.9552	0.000937449	0.132414		chr14_31386783_mm9	chr14	30296681	30296710	1	21881	Tkt	transketolase	4.24108	3.49579	8.97038	0.00333353	0.114
19291	Purb	purine rich element binding protein B	0.343417	6.75818	14.2945	0.000272231	0.0238037		54138	Atxn10	ataxin 10	-0.367968	8.00885	14.7121	0.000316655	0.0284158		chr14_73269362_mm9	chr14	73105942	73108048	1.85618	4.70134	10.9122	0.000959469	0.13454		chr11_118914869_mm9	chr11	118942673	118946001	10935	30951	Cbx8	chromobox 8	-0.410085	9.35122	8.94877	0.00337553	0.114853
210104	Zfp658	zinc finger protein 658	-0.47306	5.88447	14.1939	0.000285188	0.024724		18781	Pla2g2c	phospholipase A2, group IIC	1.42239	2.85451	14.6958	0.000319204	0.0285006		chr5_29016528_mm9	chr5	28893871	28896102	1.85615	4.76348	10.9069	0.000962177	0.13454		chr11_3027276_mm9	chr11	3076262	3078285	0	236604	Pisd-ps1	phosphatidylserine decarboxylase, pseudogene 1	0.562082	7.94287	8.89764	0.00346451	0.116605
26401	Map3k1	mitogen-activated protein kinase kinase kinase 1	0.29391	7.2806	14.1809	0.000286901	0.024724		68559	Pdrg1	p53 and DNA damage regulated 1	0.68457	4.87505	14.6556	0.000324281	0.0288091		chr2_151461395_mm9	chr2	151476578	151478580	1.2514	5.80747	10.8906	0.000970712	0.135055		chr17_9773007_mm9	chr17	9796465	9800883	84544	67543	Pabpc6	poly(A) binding protein, cytoplasmic 6	-0.431196	9.21486	8.88995	0.00347808	0.116605
22341	Vegfc	vascular endothelial growth factor C	-0.430682	6.20701	14.1765	0.00028748	0.024724		244421	Lonrf1	LON peptidase N-terminal domain and ring finger 1	0.440899	6.70429	14.6224	0.000328843	0.029069		chr3_85775479_mm9	chr3	85876468	85877425	-2.62757	4.62973	10.8758	0.000978464	0.135456		chr15_84805317_mm9	chr15	84856453	84859179	0	223739	5031439G07Rik	RIKEN cDNA 5031439G07 gene	0.54286	8.01356	8.88509	0.00348672	0.116605
13641	Efnb1	ephrin B1	-0.487375	5.78184	14.1496	0.000291079	0.024724		74002	Psd2	pleckstrin and Sec7 domain containing 2	0.519649	6.29114	14.5841	0.000334194	0.0292146		chr3_107892772_mm9	chr3	107997511	107998828	0.87904	6.93315	10.8559	0.000989013	0.136239		chr18_38654675_mm9	chr18	38627071	38629061	28822	65113	Ndfip1	Nedd4 family interacting protein 1	-0.967769	6.50861	8.87922	0.00349735	0.116605
93689	Lmod1	leiomodin 1 (smooth muscle)	0.89429	3.78606	14.1481	0.000291306	0.024724		20650	Sntb2	syntrophin, basic 2	0.497803	7.44861	15.4417	0.000335197	0.0292146		chr6_114225453_mm9	chr6	114251402	114253439	-1.24995	6.08888	10.755	0.00104435	0.143062		chr9_13858483_mm9	chr9	13964312	13965967	35407	76412	1700019J19Rik	RIKEN cDNA 1700019J19 gene	1.09457	5.61555	8.86199	0.0035283	0.116605
14051	Eya4	EYA transcriptional coactivator and phosphatase 4	-0.434922	6.30372	14.1478	0.000291325	0.024724		72650	Mtrfr	mitochondrial translation release factor in rescue	-0.492771	6.33755	14.5704	0.000336127	0.0292146		chr19_54126438_mm9	chr19	54039379	54041379	2.15095	4.29185	10.7471	0.00104882	0.143062		chr15_61871404_mm9	chr15	61909805	61912897	0	19296	Pvt1	Pvt1 oncogene	0.47266	8.70811	8.86038	0.00353086	0.116605
19259	Ptpn5	protein tyrosine phosphatase, non-receptor type 5	-0.713751	4.96371	14.129	0.000293874	0.0247274		19726	Rfx3	regulatory factor X, 3 (influences HLA class II expression)	0.404837	7.30547	14.5638	0.000337066	0.0292146		chr12_97353393_mm9	chr12	96080854	96083060	1.63219	5.02669	10.7365	0.00105483	0.143179		chr3_62028793_mm9	chr3	62130434	62132434	113765	622434	Arhgef26	Rho guanine nucleotide exchange factor 26	1.03156	5.86997	8.82573	0.00359415	0.118116
338351	Akap17b	A kinase anchor protein 17B	0.487036	5.57958	14.1264	0.000294221	0.0247274		15379	Onecut1	one cut domain, family member 1	0.802588	4.4542	14.5431	0.000340032	0.0293286		chr18_5158604_mm9	chr18	5157204	5158105	2.96335	4.19239	10.7006	0.00107544	0.144222		chr2_30678828_mm9	chr2	30713045	30713109	1	66617	Ntmt1	N-terminal Xaa-Pro-Lys N-methyltransferase 1	1.8884	4.84939	8.76391	0.00370651	0.120671
110891	Slc8a2	solute carrier family 8 (sodium/calcium exchanger), member 2	-0.597468	5.73105	15.0171	0.000297735	0.0248521		12288	Cacna1c	calcium channel, voltage-dependent, L type, alpha 1C subunit	-0.318756	9.65231	14.5257	0.00034252	0.0294005		chr6_100842847_mm9	chr6	100868632	100870996	1.4655	5.42926	10.6898	0.00108173	0.144222		chr11_79093793_mm9	chr11	79169919	79171861	24399	78889	Wsb1	WD repeat and SOCS box-containing 1	-2.43356	4.71648	8.75611	0.00370772	0.120671
52276	Cdca8	cell division cycle associated 8	-0.423592	6.1529	14.0947	0.000298575	0.0248521		240754	Lax1	lymphocyte transmembrane adaptor 1	1.40763	2.81741	14.504	0.000346112	0.029566		chr18_58141552_mm9	chr18	58113829	58116112	1.82526	4.6917	10.6873	0.0010832	0.144222		chr5_134556770_mm9	chr5	134109096	134110810	16442	102640952	Gm15627	predicted gene 15627	0.861584	6.44957	8.74861	0.00373802	0.121072
216873	Spag7	sperm associated antigen 7	-0.277714	7.44947	14.0361	0.000306781	0.0254129		223726	Mpped1	metallophosphoesterase domain containing 1	0.888945	4.37122	14.4806	0.000349124	0.0296806		chr12_57782417_mm9	chr12	56727113	56729317	0.998646	6.45225	10.6873	0.00108324	0.144222		chr9_43850371_mm9	chr9	43951486	43953681	1001	21838	Thy1	thymus cell antigen 1, theta	0.595199	7.79937	8.68934	0.00385275	0.124025
13136	Cd55	CD55 molecule, decay accelerating factor for complement	-1.95562	2.59151	13.9663	0.000316284	0.0260754		18654	Pgf	placental growth factor	0.477345	6.47116	14.3439	0.000369883	0.0311038		chr12_40462104_mm9	chr12	39783539	39787493	-1.86795	5.2208	10.6608	0.00109881	0.145222		chr1_168773789_mm9	chr1	166670248	166672248	129345	100503962	Gm16701	predicted gene, 16701	1.25638	5.4856	8.68299	0.00386599	0.124025
236285	Lancl3	LanC lantibiotic synthetase component C-like 3 (bacterial)	-0.697969	4.85176	13.8884	0.00032853	0.026906		59008	Anapc5	anaphase-promoting complex subunit 5	-0.484109	6.33877	14.3334	0.000371528	0.0311038		chr1_158950442_mm9	chr1	156846725	156849037	1.292	5.72849	10.6568	0.0011012	0.145222		chr2_90710711_mm9	chr2	90699776	90701630	2623	56428	Mtch2	mitochondrial carrier 2	-0.8014	7.01323	8.6483	0.00393445	0.125532
237052	Tceal1	transcription elongation factor A (SII)-like 1	1.53172	2.42197	13.8835	0.000329467	0.026906		56485	Slc2a5	solute carrier family 2 (facilitated glucose transporter), member 5	0.735387	4.55917	14.3267	0.0003726	0.0311038		chr15_59591241_mm9	chr15	59630509	59632561	0.819802	7.08208	10.6335	0.00111514	0.146367		chr8_126716997_mm9	chr8	124918792	124920880	37254	108148	Galnt2	polypeptide N-acetylgalactosaminyltransferase 2	1.13395	5.71685	8.64069	0.00395025	0.125532
56791	Ube2l6	ubiquitin-conjugating enzyme E2L 6	-0.458852	5.96234	13.8387	0.000336193	0.0272703		320782	Tmem154	transmembrane protein 154	0.673895	5.09418	14.3165	0.000374206	0.0311038		chr4_82185986_mm9	chr4	82457770	82459417	-1.62437	5.40253	10.6127	0.00112773	0.146791		chr6_50728313_mm9	chr6	50754198	50756390	0	319981	C530044C16Rik	RIKEN cDNA C530044C16 gene	0.580967	7.78323	8.57466	0.00408539	0.129217
20892	Cenpx	centromere protein X	-0.295905	7.20921	13.8331	0.000337079	0.0272703		80982	Cemip	cell migration inducing protein, hyaluronan binding	0.510583	6.49886	14.3139	0.000374618	0.0311038		chr5_9039948_mm9	chr5	9088948	9090948	2.13724	4.41277	10.6017	0.00113443	0.146791		chr14_30534414_mm9	chr14	29444821	29445455	1001	12294	Cacna2d3	calcium channel, voltage-dependent, alpha2/delta subunit 3	-0.932002	6.81447	8.55807	0.00412041	0.129716
12151	Bmi1	Bmi1 polycomb ring finger oncogene	0.294149	7.15946	13.8018	0.000342011	0.0275406		70784	Rasl12	RAS-like, family 12	0.751687	4.43134	14.3007	0.000376736	0.0311341		chr13_80762403_mm9	chr13	80770226	80772296	-3.19573	4.29747	10.6015	0.00113461	0.146791		chr17_31672614_mm9	chr17	31753733	31755723	3434	78330	Ndufv3	NADH:ubiquinone oxidoreductase core subunit V3	-0.568158	8.04862	8.54553	0.00414677	0.129939
56695	Pnkd	paroxysmal nonkinesiogenic dyskinesia	-0.285048	7.34141	13.7437	0.000351372	0.0279708		19052	Ppp2ca	protein phosphatase 2 (formerly 2A), catalytic subunit, alpha isoform	0.574609	5.5773	14.1428	0.000402822	0.0331271		chr12_25317133_mm9	chr12	24681203	24683332	-2.33889	4.84017	10.5935	0.00113947	0.146791		chr8_114793143_mm9	chr8	112994838	112996913	235852	672498	Gm9564	predicted gene 9564	-0.744927	7.32411	8.52634	0.00418775	0.130129
56747	Sez6l	seizure related 6 homolog like	-0.453369	6.13138	13.7425	0.000351565	0.0279708		338371	Endov	endonuclease V	-0.59049	5.61233	14.1325	0.000404581	0.0331271		chr5_29186034_mm9	chr5	29062640	29066344	-1.21644	6.24231	10.5436	0.00117064	0.150111		chr7_29136013_mm9	chr7	28048673	28049114	1001	20055	Rps16	ribosomal protein S16	-1.68051	5.05088	8.51783	0.00420153	0.130129
76608	Hectd3	HECT domain E3 ubiquitin protein ligase 3	-0.334489	6.82265	13.7386	0.0003522	0.0279708		15368	Hmox1	heme oxygenase 1	0.961669	3.82619	14.1216	0.000406519	0.0331331		chr8_88726590_mm9	chr8	86927738	86930902	1.19556	5.86594	10.5113	0.00119126	0.151157		chr1_187024929_mm9	chr1	184931737	184934778	1559	98732	Rab3gap2	RAB3 GTPase activating protein subunit 2	-0.620651	7.83299	8.51561	0.00421081	0.130129
71878	Fam83d	family with sequence similarity 83, member D	-0.375276	6.4717	13.6543	0.000366303	0.028958		20660	Sorl1	sortilin-related receptor, LDLR class A repeats-containing	0.38826	7.75994	14.082	0.00041335	0.0335361		chr11_62810856_mm9	chr11	62885677	62890683	0.729204	7.55968	10.5066	0.00119429	0.151157		chr3_77635941_mm9	chr3	77737702	77739937	1120391	213262	Fstl5	follistatin-like 5	-1.40258	5.59978	8.49495	0.00425529	0.130904
15015	H2-Q4	histocompatibility 2, Q region locus 4	-0.70246	4.78973	13.6314	0.000370218	0.0290982		21907	Nr2e1	nuclear receptor subfamily 2, group E, member 1	-0.507773	6.78771	13.9862	0.000430558	0.0347734		chr2_70458287_mm9	chr2	70449574	70451574	-1.76669	5.0734	10.4976	0.00120011	0.151157		chr2_181198033_mm9	chr2	181104403	181106164	3185	72147	Zbtb46	zinc finger and BTB domain containing 46	0.697805	7.20616	8.44815	0.00435899	0.132789
18191	Nrxn3	neurexin III	0.713947	4.68704	13.6203	0.000372147	0.0290982		24113	Vax2	ventral anterior homeobox 2	1.15935	3.17182	13.9716	0.000433487	0.0348516		chr2_21966473_mm9	chr2	22048614	22050700	2.88901	3.9417	10.4966	0.00120075	0.151157		chr8_113585609_mm9	chr8	111787761	111789572	3466	72544	Exosc6	exosome component 6	-0.50986	8.35772	8.44048	0.00437614	0.132789
380669	Lin28b	lin-28 homolog B	1.74087	2.09246	13.6136	0.000373118	0.0290982		232313	Gxylt2	glucoside xylosyltransferase 2	0.740907	4.61009	13.9216	0.000442599	0.0354239		chr14_63707425_mm9	chr14	63324977	63327098	0.963594	6.53544	10.4886	0.00120596	0.151157		chr8_123765822_mm9	chr8	121968152	121969867	110770	14241	Foxl1	forkhead box L1	0.633712	7.41	8.43664	0.0043848	0.132789
328162	Trmt61a	tRNA methyltransferase 61A	-0.339664	6.72769	13.5807	0.000379073	0.02943		71779	Marchf8	membrane associated ring-CH-type finger 8	-0.54449	6.18394	13.8171	0.00046278	0.0368613		chr11_34078849_mm9	chr11	34127849	34129849	3.39057	3.90235	10.4691	0.00121876	0.152077		chr18_55233698_mm9	chr18	55205921	55208302	0	100043089	Gm4221	predicted gene 4221	1.24025	5.42203	8.41591	0.00443246	0.132789
13848	Ephb6	Eph receptor B6	-0.401761	6.28238	13.5548	0.000383672	0.0296541		666048	Trabd2b	TraB domain containing 2B	0.578944	5.4075	13.8074	0.000464708	0.0368613		chr19_54244885_mm9	chr19	54157716	54159937	2.40094	4.09658	10.4407	0.00123757	0.153338		chr18_63656046_mm9	chr18	63628133	63630183	107884	667742	Piezo2	piezo-type mechanosensitive ion channel component 2	-0.754784	7.02729	8.4145	0.00443492	0.132789
270162	Elmod1	ELMO/CED-12 domain containing 1	-0.795975	4.4616	13.4403	0.000404726	0.0311423		327762	Dna2	DNA replication helicase/nuclease 2	-0.886697	4.36229	13.7478	0.000476746	0.0376481		chr18_48495577_mm9	chr18	48467949	48470032	2.3992	4.13117	10.4373	0.00123989	0.153338		chr3_89859556_mm9	chr3	89960822	89961538	0	99650	4933434E20Rik	RIKEN cDNA 4933434E20 gene	0.657286	7.42734	8.40635	0.00445346	0.132789
96957	Tmem62	transmembrane protein 62	0.453511	5.76285	13.3913	0.00041409	0.0317218		71914	Antxr2	anthrax toxin receptor 2	0.603808	5.44627	13.6772	0.000491322	0.0385586		chr12_49312550_mm9	chr12	48257317	48259376	-3.1742	4.48843	10.425	0.00124815	0.153677		chr17_78900204_mm9	chr17	78806650	78809072	6421	74199	Vit	vitrin	-1.20194	5.78617	8.40611	0.00445455	0.132789
18286	Odf2	outer dense fiber of sperm tails 2	0.392003	6.16556	13.3647	0.000419263	0.0319389		71720	Osbpl3	oxysterol binding protein-like 3	0.388392	7.32445	13.6656	0.000493763	0.0385586		chr19_4214221_mm9	chr19	4262687	4263479	0.834371	7.02655	10.4068	0.00126049	0.154513		chr2_63540539_mm9	chr2	63531995	63534144	126364	667257	Gm8541	predicted gene 8541	0.548311	7.93194	8.38493	0.0045027	0.133633
17387	Mmp14	matrix metallopeptidase 14 (membrane-inserted)	0.617539	4.90737	13.3544	0.000421289	0.0319389		72287	Plekhf1	pleckstrin homology domain containing, family F (with FYVE domain) member 1	0.942895	3.69629	13.6612	0.000494787	0.0385586		chr8_122213340_mm9	chr8	120415108	120417250	0.945806	6.49175	10.3832	0.00127667	0.154702		chr12_74563180_mm9	chr12	73508128	73510097	26593	102637126	Gm34016	predicted gene, 34016	0.799691	6.70556	8.3595	0.00456194	0.134401
14169	Fgf14	fibroblast growth factor 14	0.599535	5.1045	13.3443	0.000423289	0.0319389		55987	Cpxm2	carboxypeptidase X, M14 family member 2	0.553911	5.48126	13.6407	0.000499069	0.0387225		chr9_46441041_mm9	chr9	46543123	46545389	1.31447	5.68601	10.3822	0.0012774	0.154702		chr6_38156832_mm9	chr6	38183276	38185529	0	330286	D630045J12Rik	RIKEN cDNA D630045J12 gene	-0.609615	7.76372	8.35512	0.00457217	0.134401
56517	Slc22a21	solute carrier family 22 (organic cation transporter), member 21	-0.561896	5.26803	13.3392	0.000424302	0.0319389		14581	Gfi1	growth factor independent 1 transcription repressor	1.1303	3.11801	13.5754	0.000513566	0.0396037		chr8_27495022_mm9	chr8	26873578	26875578	-3.10742	4.59699	10.3774	0.00128066	0.154702		chr7_79919465_mm9	chr7	72423278	72425377	124181	100042880	Rpl17-ps10	ribosomal protein L17, pseudogene 10	-0.946648	6.45628	8.34831	0.00458843	0.134401
231605	Galnt9	polypeptide N-acetylgalactosaminyltransferase 9	0.923541	3.79662	13.3011	0.000431929	0.0323722		76483	Lmf1	lipase maturation factor 1	-0.375294	7.86071	13.5615	0.000516313	0.0396037		chr15_27391226_mm9	chr15	27460149	27462965	-1.18277	6.23598	10.3684	0.00128694	0.154702		chr13_3781952_mm9	chr13	3831681	3833454	19440	70405	Calml3	calmodulin-like 3	0.644273	7.35547	8.31479	0.00466792	0.136138
110075	Bmp3	bone morphogenetic protein 3	-1.11646	3.73354	13.2112	0.000450534	0.0333022		108767	Pnrc1	proline-rich nuclear receptor coactivator 1	0.456284	6.48556	13.5579	0.000517112	0.0396037		chr5_70044660_mm9	chr5	69809286	69812242	2.26241	4.12771	10.3642	0.00128983	0.154702		chr4_88942023_mm9	chr4	89213856	89214415	0	102633081	Gm12610	predicted gene 12610	0.63122	7.52772	8.30188	0.004699	0.136453
239420	Csmd3	CUB and Sushi multiple domains 3	-0.783442	4.49727	13.208	0.000451169	0.0333022		20511	Slc1a2	solute carrier family 1 (glial high affinity glutamate transporter), member 2	0.432772	7.17566	13.5361	0.000521979	0.0398048		chr13_59503904_mm9	chr13	59549079	59551635	-1.30984	5.98157	10.3461	0.00130259	0.154788		chr17_9224974_mm9	chr17	9249423	9252477	22273	66931	1700010I14Rik	RIKEN cDNA 1700010I14 gene	-0.515124	8.44561	8.27124	0.00477363	0.138025
107328	Trpt1	tRNA phosphotransferase 1	-0.419889	6.07453	13.2065	0.000451465	0.0333022		16414	Itgb2	integrin beta 2	0.804456	4.12348	13.5102	0.000527878	0.0400361		chr9_13725914_mm9	chr9	13831766	13833766	2.03919	4.48998	10.3456	0.0013029	0.154788		chr13_34907303_mm9	chr13	34997739	35001096	58417	19134	Prpf4b	pre-mRNA processing factor 4B	-0.639134	7.69745	8.25558	0.00481227	0.138548
232146	Eva1a	eva-1 homolog A, regulator of programmed cell death	0.659056	4.70121	13.2039	0.000452031	0.0333022		68944	Tmco1	transmembrane and coiled-coil domains 1	-1.00627	4.0105	13.5032	0.000529518	0.0400361		chr3_104203753_mm9	chr3	104305880	104308413	1.43457	5.21688	10.3395	0.00130724	0.154788		chr12_5450744_mm9	chr12	5492817	5494415	26686	72669	2810032G03Rik	RIKEN cDNA 2810032G03 gene	1.32645	5.27662	8.21826	0.0049065	0.140538
16370	Irs4	insulin receptor substrate 4	-0.829105	4.32404	13.1303	0.000467887	0.0343242		74189	Phactr3	phosphatase and actin regulator 3	0.718281	4.83895	13.4737	0.000536176	0.0403677		chr19_18736556_mm9	chr19	18638399	18640461	1.03995	6.15669	10.3305	0.00131363	0.154886		chr8_48516646_mm9	chr8	47883599	47885476	57688	320714	Trappc11	trafficking protein particle complex 11	0.672621	7.12136	8.20277	0.00494492	0.140538
72713	Angptl1	angiopoietin-like 1	0.813648	3.99348	13.069	0.00048153	0.0351761		65247	Asb1	ankyrin repeat and SOCS box-containing 1	-0.73558	4.87755	13.4513	0.000541371	0.0405868		chr12_80980928_mm9	chr12	79925492	79927938	-1.11238	6.43782	10.3214	0.00132007	0.154892		chr3_84293056_mm9	chr3	84394827	84396781	6620	99889	Arfip1	ADP-ribosylation factor interacting protein 1	0.910698	6.44251	8.20187	0.00494729	0.140538
240776	Kcnt2	potassium channel, subfamily T, member 2	-1.80611	2.43402	13.0182	0.000492759	0.0356972		15402	Hoxa5	homeobox A5	2.31849	1.23854	13.2931	0.000545729	0.0407417		chr3_9123485_mm9	chr3	9187545	9189545	1.32611	5.48192	10.3089	0.00132902	0.154892		chrX_100690549_mm9	chrX	102537816	102538549	0	70252	Jpx	Jpx transcript, Xist activator (non-protein coding)	1.07301	6.0267	8.18955	0.00497897	0.140538
30794	Pdlim4	PDZ and LIM domain 4	0.719012	4.3811	13.0198	0.000492787	0.0356972		70099	Smc4	structural maintenance of chromosomes 4	0.409349	6.93457	13.4195	0.000548822	0.0408011		chr11_4196034_mm9	chr11	4244012	4248051	0.727891	7.59309	10.307	0.00133038	0.154892		chr2_47938159_mm9	chr2	47971678	47973678	0	102633236	Gm13481	predicted gene 13481	1.23819	5.51514	8.18624	0.00498798	0.140538
320365	Fry	FRY microtubule binding protein	0.644982	4.77994	13.0107	0.00049488	0.0356994		208982	Hmgcll1	3-hydroxymethyl-3-methylglutaryl-Coenzyme A lyase-like 1	0.741248	4.63661	13.3984	0.000553835	0.0409309		chr2_73447700_mm9	chr2	73438863	73441004	1.50684	5.07479	10.283	0.00134779	0.156265		chr6_127355467_mm9	chr6	127380396	127383145	40659	101187	Parp11	poly (ADP-ribose) polymerase family, member 11	-0.678785	7.45098	8.17473	0.00501684	0.140538
26377	Dapp1	dual adaptor for phosphotyrosine and 3-phosphoinositides 1	1.18108	3.08598	12.9746	0.000503442	0.0361664		26372	Clcn6	chloride channel, voltage-sensitive 6	-0.477577	6.32188	13.3928	0.000555175	0.0409309		chr4_151453150_mm9	chr4	152161433	152165563	0.973493	6.40381	10.2668	0.00135969	0.156724		chr13_105308829_mm9	chr13	104654200	104656807	20998	108154	Adamts6	ADAM metallopeptidase with thrombospondin type 1 motif 6	-0.467262	8.69536	8.17064	0.00502741	0.140538
22673	Zfp185	zinc finger protein 185	0.995786	3.56883	12.949	0.000509468	0.036448		15200	Hbegf	heparin-binding EGF-like growth factor	0.549166	5.79481	13.3589	0.000563344	0.0412603		chr13_101862727_mm9	chr13	101228090	101230471	-3.15964	4.38201	10.2617	0.00136342	0.156724		chr6_51562740_mm9	chr6	51588639	51590768	20990	71982	Snx10	sorting nexin 10	0.589462	7.59272	8.15294	0.00507349	0.14124
217366	Lrrc45	leucine rich repeat containing 45	-0.289214	7.18242	12.912	0.000518382	0.0369331		72133	Trub1	TruB pseudouridine (psi) synthase family member 1	-0.729159	4.83302	13.355	0.000564287	0.0412603		chr5_111843398_mm9	chr5	111561244	111563244	-0.742013	7.6937	10.2439	0.00137666	0.156724		chr18_14490107_mm9	chr18	14463545	14465765	51947	74529	8430422H06Rik	RIKEN cDNA 8430422H06 gene	0.793371	6.79925	8.12119	0.00515728	0.142982
13004	Ncan	neurocan	-0.509911	5.76595	12.8676	0.000529306	0.0375569		21770	Ppp2r5d	protein phosphatase 2, regulatory subunit B', delta	-0.466397	6.30592	13.2786	0.000583183	0.0424672		chr13_5314465_mm9	chr13	5364218	5366218	1.72816	4.82684	10.2388	0.00138042	0.156724		chr15_8816767_mm9	chr15	8894704	8897798	99636	223332	Ranbp3l	RAN binding protein 3-like	-0.653831	7.64898	8.07122	0.00529198	0.14523
50913	Olig2	oligodendrocyte transcription factor 2	-0.292925	7.1534	12.8421	0.000535711	0.0377218		320404	Itpkb	inositol 1,4,5-trisphosphate 3-kinase B	0.317068	9.30923	13.2329	0.000594791	0.0431357		chr4_122514323_mm9	chr4	122728466	122729020	-4.69868	4.07194	10.2234	0.00139198	0.156724		chr2_17972358_mm9	chr2	18054627	18056509	1001	72668	Skida1	SKI/DACH domain containing 1	-0.555621	8.07725	8.0698	0.00529584	0.14523
18038	Nfkbil1	nuclear factor of kappa light polypeptide gene enhancer in B cells inhibitor like 1	-0.308793	6.92079	12.841	0.000535988	0.0377218		170787	Hdac10	histone deacetylase 10	-0.667951	5.07287	13.2084	0.000601136	0.0434186		chr3_107178345_mm9	chr3	107281743	107283743	0.95053	6.57989	10.2133	0.00139967	0.156724		chr3_82079720_mm9	chr3	82181061	82183535	81845	213582	Map9	microtubule-associated protein 9	0.662321	7.22555	8.06268	0.00531536	0.14523
78304	Naa38	N(alpha)-acetyltransferase 38, NatC auxiliary subunit	-0.307537	7.18485	12.8228	0.000540594	0.0378919		78651	Lsm6	LSM6 homolog, U6 small nuclear RNA and mRNA degradation associated	-0.539996	5.79915	13.1894	0.00060608	0.0435643		chr12_80927134_mm9	chr12	79871913	79873929	2.01154	4.64307	10.2119	0.00140071	0.156724		chr5_144493894_mm9	chr5	143719035	143719497	1001	76800	Usp42	ubiquitin specific peptidase 42	1.76921	4.52414	8.05706	0.00532461	0.14523
194268	Airim	AFG2 interacting ribosome maturation factor	-0.403204	6.14763	12.8002	0.000546371	0.0381424		14168	Fgf13	fibroblast growth factor 13	-0.828528	6.20133	15.8664	0.000608057	0.0435643		chr11_45484124_mm9	chr11	45560316	45562582	0.997769	6.29494	10.2107	0.00140159	0.156724		chr10_37099355_mm9	chr10	37253645	37257306	225665	100040846	5930403N24Rik	RIKEN cDNA 5930403N24 gene	-0.725676	7.45961	8.04295	0.0053698	0.145752
67299	Dock7	dedicator of cytokinesis 7	0.333038	6.66344	12.7815	0.000551199	0.0383249		20927	Abcc8	ATP-binding cassette, sub-family C member 8	-0.604734	5.434	13.143	0.000618386	0.0439702		chr10_70291243_mm9	chr10	70663249	70665401	-1.11734	6.41898	10.2096	0.00140244	0.156724		chr16_78265437_mm9	chr16	78060689	78062879	8348	100503619	E330011O21Rik	RIKEN cDNA E330011O21 gene	0.920397	6.4306	8.03612	0.00538887	0.145752
17702	Msx2	msh homeobox 2	1.65691	2.16287	12.7599	0.000557109	0.0385809		20963	Syk	spleen tyrosine kinase	-0.658187	5.14731	13.137	0.000619986	0.0439702		chr9_12381033_mm9	chr9	12380025	12382052	1.78704	4.68696	10.1991	0.00141042	0.156985		chr4_129472682_mm9	chr4	129688221	129690266	14717	19244	Ptp4a2	protein tyrosine phosphatase 4a2	0.746041	6.86747	8.01848	0.00543815	0.145752
14359	Fxr1	FMR1 autosomal homolog 1	0.355389	6.54388	12.6915	0.000575086	0.0392942		20872	Stk16	serine/threonine kinase 16	0.708873	4.74411	13.1327	0.000621146	0.0439702		chr8_11896161_mm9	chr8	11945161	11947161	-1.8473	5.00483	10.1621	0.00143897	0.159525		chr13_6534715_mm9	chr13	6584644	6586569	11625	69617	Pitrm1	pitrilysin metallepetidase 1	-0.82841	6.76591	8.01021	0.00546153	0.145752
68539	Tmem109	transmembrane protein 109	-0.401713	6.14985	12.683	0.0005774	0.0392942		75276	Ppp1r1c	protein phosphatase 1, regulatory inhibitor subunit 1C	0.628698	4.98655	13.123	0.000623755	0.0439797		chr15_78633711_mm9	chr15	78688245	78688711	-1.5938	5.40699	10.1283	0.00146559	0.161771		chr11_64744913_mm9	chr11	64821006	64823166	46696	68626	Elac2	elaC ribonuclease Z 2	-0.857565	6.83385	8.00597	0.00547348	0.145752
320790	Chd7	chromodomain helicase DNA binding protein 7	0.367121	6.53943	12.6626	0.000582993	0.0392942		381373	Sp9	trans-acting transcription factor 9	-1.14983	5.53617	17.221	0.000627403	0.0440621		chr9_89787165_mm9	chr9	89772848	89775912	0.816962	7.09116	10.1169	0.00147463	0.161771		chr1_39896711_mm9	chr1	39876829	39881183	406	73426	1700066B17Rik	RIKEN cDNA 1700066B17 gene	-0.916925	6.51673	7.99939	0.00549228	0.145752
26443	Psma6	proteasome subunit alpha 6	-4.92913	1.05636	12.6564	0.000583859	0.0392942		277360	Prex1	phosphatidylinositol-3,4,5-trisphosphate-dependent Rac exchange factor 1	-0.315579	9.10219	13.0983	0.000630442	0.0441012		chr9_90595826_mm9	chr9	90581965	90584117	-0.953969	6.90284	10.1144	0.00147667	0.161771		chr2_178248325_mm9	chr2	178154386	178156386	25228	381409	Cdh26	cadherin-like 26	2.70859	3.92788	7.98489	0.00549519	0.145752
13840	Epha6	Eph receptor A6	-1.81911	2.5143	12.6514	0.000585573	0.0392942		58869	Pex5l	peroxisomal biogenesis factor 5-like	0.39384	7.26583	13.0258	0.000650562	0.0451583		chr8_34069711_mm9	chr8	33447826	33450709	-1.84646	5.29592	10.0973	0.00149043	0.162638		chr13_6473266_mm9	chr13	6522659	6525454	72740	69617	Pitrm1	pitrilysin metallepetidase 1	-0.531671	8.07175	7.97881	0.00555077	0.146313
14634	Gli3	GLI-Kruppel family member GLI3	0.333262	6.6598	12.6502	0.000586395	0.0392942		109552	Sri	sorcin	0.417711	6.68223	13.0135	0.000654037	0.0451583		chr2_72884967_mm9	chr2	72875842	72878666	1.12199	5.93167	10.0653	0.00151651	0.164736		chr13_57157056_mm9	chr13	57202411	57204442	83453	105245515	Gm40962	predicted gene, 40962	2.2885	4.25651	7.96906	0.00555976	0.146313
15375	Foxa1	forkhead box A1	1.26075	2.74795	12.6455	0.000587899	0.0392942		212167	Gsap	gamma-secretase activating protein	0.445848	6.77739	13.0123	0.000654386	0.0451583		chr2_148710856_mm9	chr2	148725997	148728084	-1.15441	6.2232	10.0592	0.0015215	0.164736		chr13_59282870_mm9	chr13	59328229	59330352	34581	102637520	Gm34307	predicted gene, 34307	0.873266	6.44723	7.95534	0.00561867	0.147288
64817	Svep1	sushi, von Willebrand factor type A, EGF and pentraxin domain containing 1	0.462661	5.66053	12.6417	0.000588761	0.0392942		14472	Gbx2	gastrulation brain homeobox 2	0.67402	4.79007	13.0077	0.000655721	0.0451583		chr5_147630992_mm9	chr5	146755018	146757434	-1.15993	6.3283	10.0343	0.00154216	0.166326		chr11_97296761_mm9	chr11	97325273	97326989	13998	58996	Arhgap23	Rho GTPase activating protein 23	-0.986257	6.3552	7.93689	0.00567281	0.147731
231760	Rimbp2	RIMS binding protein 2	-1.33172	3.04457	12.6324	0.000591559	0.0392942		230738	Zc3h12a	zinc finger CCCH type containing 12A	0.680067	4.76474	12.9748	0.000665135	0.0456298		chr4_31382629_mm9	chr4	31454170	31456788	1.85488	4.6105	10.0268	0.00154852	0.166367		chr13_51441482_mm9	chr13	51499423	51501158	61497	13610	S1pr3	sphingosine-1-phosphate receptor 3	0.748477	6.83205	7.92764	0.00569973	0.147731
70930	Nol8	nucleolar protein 8	-0.363917	6.47626	12.6254	0.000593315	0.0392942		68428	Steap3	STEAP family member 3	0.494	5.92247	12.8952	0.000688512	0.0470518		chr9_41081676_mm9	chr9	41183410	41186368	0.941753	6.36684	10.0142	0.00155911	0.1667		chr11_75276504_mm9	chr11	75352658	75354053	0	100042498	Mir22hg	Mir22 host gene (non-protein coding)	0.348621	9.80427	7.92706	0.00570137	0.147731
246086	Onecut3	one cut domain, family member 3	0.777883	4.1924	12.6193	0.000595041	0.0392942		381284	Crocc2	ciliary rootlet coiled-coil, rootletin family member 2	0.392168	7.35598	12.8139	0.0007133	0.0485591		chr12_25309194_mm9	chr12	24672886	24675771	-0.861609	7.07648	9.99486	0.00157553	0.1667		chr11_107593448_mm9	chr11	107621960	107622959	225	54377	Cacng4	calcium channel, voltage-dependent, gamma subunit 4	0.913717	6.15505	7.91722	0.00573077	0.147924
227290	Aamp	angio-associated migratory protein	-0.274011	7.29802	12.6128	0.000596844	0.0392942		19046	Ppp1cb	protein phosphatase 1 catalytic subunit beta	0.61015	5.16352	12.7957	0.000718996	0.04876		chr14_100148265_mm9	chr14	99984662	99988302	-1.10764	6.4211	9.99103	0.00157881	0.1667		chr17_9451958_mm9	chr17	9477227	9479013	34732	98087	C87487	expressed sequence C87487	0.69647	7.11656	7.90575	0.00576465	0.148136
19206	Ptch1	patched 1	-0.405606	6.28233	12.608	0.000598202	0.0392942		13197	Gadd45a	growth arrest and DNA-damage-inducible 45 alpha	0.552172	5.39929	12.724	0.000741804	0.0501155		chr1_156969931_mm9	chr1	154997482	154999613	0.853927	6.83195	9.98297	0.00158573	0.1667		chr3_52778960_mm9	chr3	52881669	52883669	5876	67542	Cog6	component of oligomeric golgi complex 6	0.751395	6.76737	7.89965	0.00578295	0.148136
56188	Fxyd1	FXYD domain-containing ion transport regulator 1	0.582205	4.90888	12.6033	0.000599528	0.0392942		70312	Cactin	cactin, spliceosome C complex subunit	-1.09847	3.71657	12.6731	0.000758691	0.0510622		chr7_81252535_mm9	chr7	73756312	73758482	1.06648	6.14802	9.98208	0.0015865	0.1667		chr12_12691614_mm9	chr12	12733814	12735814	13897	102637952	Gm34637	predicted gene, 34637	-1.34237	5.66722	7.87484	0.00585749	0.148871
13612	Edil3	EGF-like repeats and discoidin I-like domains 3	0.551025	5.23182	12.5735	0.000608025	0.0392942		241727	Snph	syntaphilin	0.390119	7.19377	12.6484	0.00076668	0.0512449		chr3_61387136_mm9	chr3	61489635	61491635	-4.65187	4.27169	9.98085	0.00158756	0.1667		chr12_72513588_mm9	chr12	71458364	71460364	27383	67348	1700083H02Rik	RIKEN cDNA 1700083H02 gene	2.21222	4.38648	7.86518	0.00587276	0.148871
93705	Pcdhgb8	protocadherin gamma subfamily B, 8	-0.877104	4.10742	12.5668	0.00060997	0.0392942		17181	Matn2	matrilin 2	0.510351	5.9089	12.6445	0.000767983	0.0512449		chr6_52256101_mm9	chr6	52282045	52284139	0.982898	6.34811	9.9669	0.00159961	0.167334		chr1_179190406_mm9	chr1	177085822	177087063	9490	23797	Akt3	thymoma viral proto-oncogene 3	0.36349	9.66239	7.86312	0.00589335	0.148871
13643	Efnb3	ephrin B3	0.585628	5.07201	12.5664	0.000610084	0.0392942		108000	Cenpf	centromere protein F	-0.475521	6.15464	12.6383	0.000770059	0.0512449		chr9_63268415_mm9	chr9	63326842	63328731	1.19941	5.80791	9.9526	0.00161207	0.167357		chr5_143584475_mm9	chr5	142806742	142810109	3326	231861	Tnrc18	trinucleotide repeat containing 18	-0.301889	10.9373	7.86093	0.00590003	0.148871
15959	Ifit3	interferon-induced protein with tetratricopeptide repeats 3	1.02296	3.31386	12.5607	0.000611774	0.0392942		14247	Fli1	Friend leukemia integration 1	0.472544	6.11564	12.6275	0.000773699	0.0512951		chr5_112364766_mm9	chr5	112082510	112084715	1.22182	5.793	9.94728	0.00161673	0.167357		chr7_103075100_mm9	chr7	95574671	95576923	243529	23966	Tenm4	teneurin transmembrane protein 4	-0.915971	6.58069	7.82752	0.00600336	0.150913
59079	Erbin	Erbb2 interacting protein	0.275973	7.2781	12.5602	0.000611871	0.0392942		216233	Socs2	suppressor of cytokine signaling 2	0.40742	6.96912	12.6148	0.000777999	0.0513884		chr2_66016583_mm9	chr2	66007130	66010610	-0.976819	6.75197	9.94597	0.00161788	0.167357		chr2_166619014_mm9	chr2	166633166	166634711	1001	76367	Trp53rkb	transformation related protein 53 regulating kinase B	-0.559998	7.82997	7.81157	0.006053	0.151595
67847	Sncaip	synuclein, alpha interacting protein (synphilin)	0.376416	6.27849	12.557	0.000612802	0.0392942		78339	Ttyh3	tweety family member 3	-0.381153	7.37004	12.5706	0.000793196	0.0520852		chr15_25288710_mm9	chr15	25358041	25360041	1.49758	5.02501	9.90388	0.00165526	0.17018		chr17_35187127_mm9	chr17	35268136	35268219	1001	114584	Clic1	chloride intracellular channel 1	2.68705	3.96543	7.78021	0.00611545	0.152035
104662	Tsr1	TSR1 20S rRNA accumulation	-0.30921	6.8559	12.5408	0.000617501	0.0394494		230674	Kdm4a	lysine (K)-specific demethylase 4A	-0.433588	6.47468	12.5671	0.00079441	0.0520852		chr7_120060903_mm9	chr7	112513937	112519255	-0.769231	7.55027	9.90149	0.0016574	0.17018		chr13_84711403_mm9	chr13	84718644	84721191	274560	72745	Tmem161b	transmembrane protein 161B	-0.622705	7.73672	7.79171	0.00611569	0.152035
433323	Sgpp2	sphingosine-1-phosphate phosphatase 2	1.35736	2.6551	12.4691	0.000639049	0.0406759		238161	Akap6	A kinase anchor protein 6	-0.315797	8.67512	12.5388	0.000804294	0.0525393		chr5_43701181_mm9	chr5	43466221	43468349	0.768771	7.22798	9.88747	0.00167007	0.17085		chr7_105965046_mm9	chr7	98464684	98466694	17626	22411	Wnt11	wingless-type MMTV integration site family, member 11	0.452492	8.39339	7.77079	0.00618243	0.152496
269614	Pank4	pantothenate kinase 4	-0.382103	6.82647	13.0113	0.000643509	0.0408098		22035	Tnfsf10	tumor necrosis factor (ligand) superfamily, member 10	1.32798	2.54888	12.5237	0.000810629	0.0527592		chr18_53101742_mm9	chr18	53074110	53076210	-0.797408	7.38142	9.87149	0.00168462	0.171707		chr6_114043829_mm9	chr6	114070074	114072799	35404	243616	Slc6a11	solute carrier family 6 (neurotransmitter transporter, GABA), member 11	0.569201	7.79165	7.76999	0.00618501	0.152496
27404	Abca8b	ATP-binding cassette, sub-family A member 8b	0.712716	4.23328	12.4158	0.000655115	0.0413501		21937	Tnfrsf1a	tumor necrosis factor receptor superfamily, member 1a	0.397621	7.00673	12.4976	0.000818922	0.0528562		chr12_109046105_mm9	chr12	107773053	107775255	0.741642	7.29736	9.83907	0.00171453	0.174119		chr4_134260095_mm9	chr4	134432589	134433193	1001	230815	Man1c1	mannosidase, alpha, class 1C, member 1	-1.19496	5.62227	7.76488	0.00620215	0.152496
14176	Fgf5	fibroblast growth factor 5	-0.688499	4.9316	12.4103	0.000656805	0.0413501		213053	Slc39a14	solute carrier family 39 (zinc transporter), member 14	0.475008	6.59966	12.4924	0.0008208	0.0528562		chr2_70986094_mm9	chr2	70977285	70979478	-1.09581	6.28339	9.82388	0.00172873	0.174537		chr12_29739537_mm9	chr12	29103906	29105772	12034	102633758	Gm31508	predicted gene, 31508	-1.18167	5.78405	7.71751	0.00635653	0.155196
66336	Cenpp	centromere protein P	-0.362964	6.44578	12.3777	0.000667046	0.0418336		15403	Hoxa6	homeobox A6	3.0414	1.13073	12.3816	0.000822205	0.0528562		chr14_19296204_mm9	chr14	4004962	4007048	1.15092	5.77471	9.82126	0.00173119	0.174537		chr11_53576974_mm9	chr11	53652173	53655876	0	102465772	Mir7671	microRNA 7671	0.425807	9.05339	7.71687	0.00635802	0.155196
19250	Ptpn14	protein tyrosine phosphatase, non-receptor type 14	0.393248	6.24597	12.3705	0.000669319	0.0418336		53311	Mybph	myosin binding protein H	0.64475	4.96363	12.4795	0.000825459	0.0528562		chr4_128963759_mm9	chr4	129178870	129180414	0.751659	7.25646	9.80437	0.00174714	0.175509		chr6_143207897_mm9	chr6	143204092	143206956	0	52285	D6Ertd474e	DNA segment, Chr 6, ERATO Doi 474, expressed	-0.835041	6.75849	7.69435	0.00643302	0.155561
244885	Sh2d7	SH2 domain containing 7	-1.15944	3.46087	12.3292	0.000682637	0.0424958		242585	Slc35d1	solute carrier family 35 (UDP-glucuronic acid/UDP-N-acetylgalactosamine dual transporter), member D1	0.483585	5.84468	12.4568	0.000833699	0.0528562		chr16_76600524_mm9	chr16	76396102	76398232	2.19038	4.32378	9.76944	0.00178061	0.178204		chr15_90510031_mm9	chr15	90564591	90564674	1001	66871	Cpne8	copine VIII	1.41364	5.10025	7.69441	0.00643366	0.155561
20239	Atxn2	ataxin 2	0.28832	7.02589	12.3117	0.000688227	0.0424958		72397	Rbm12b1	RNA binding motif protein 12 B1	0.975543	3.65574	12.4561	0.000834056	0.0528562		chr5_40247967_mm9	chr5	40012507	40015636	-3.10584	4.46808	9.76307	0.00178678	0.178204		chr16_91947660_mm9	chr16	91743292	91745281	14775	28080	Atp5po	ATP synthase peripheral stalk subunit OSCP	0.690561	7.17783	7.69155	0.00644226	0.155561
208777	Sned1	sushi, nidogen and EGF-like domains 1	0.355172	6.44219	12.3116	0.000688245	0.0424958		18933	Prrx1	paired related homeobox 1	0.369583	7.64095	12.4546	0.000834492	0.0528562		chr14_77351795_mm9	chr14	77188212	77190644	0.910454	6.61048	9.73002	0.00181915	0.179274		chr9_3005252_mm9	chr9	3003804	3006803	31867	100628572	Mir101c	microRNA 101c	1.61403	4.58212	7.63119	0.00663922	0.159744
15395	Hoxa10	homeobox A10	2.98944	0.905525	12.2484	0.000689732	0.0424958		110639	Prps2	phosphoribosyl pyrophosphate synthetase 2	0.782619	4.24076	12.4508	0.000835918	0.0528562		chr10_3081150_mm9	chr10	7214355	7216424	-2.07337	4.97922	9.72881	0.00182036	0.179274		chr1_59472122_mm9	chr1	59452718	59454718	61063	271697	Cdk15	cyclin dependent kinase 15	-1.1174	6.08224	7.62008	0.00668685	0.160318
13491	Drd4	dopamine receptor D4	0.873235	3.94688	12.265	0.000703657	0.0432		57266	Cxcl14	C-X-C motif chemokine ligand 14	1.63066	2.11357	12.436	0.000840979	0.0529877		chr9_61720260_mm9	chr9	61778076	61781394	-0.89236	7.00994	9.71856	0.00183052	0.179274		chr13_56700436_mm9	chr13	56745009	56747223	10177	21810	Tgfbi	transforming growth factor, beta induced	-0.779732	6.9546	7.57681	0.00683876	0.162927
14264	Fmod	fibromodulin	1.49259	2.14517	12.2118	0.000721783	0.0441306		109652	Acy1	aminoacylase 1	-0.788324	4.36217	12.3979	0.000855585	0.0537175		chr16_33344744_mm9	chr16	33163903	33166153	-1.36966	5.69509	9.71829	0.00183078	0.179274		chr6_113646254_mm9	chr6	113672498	113673090	512	108960	Irak2	interleukin-1 receptor-associated kinase 2	1.84237	4.44294	7.57222	0.00684406	0.162927
434008	Tmem178b	transmembrane protein 178B	-0.339304	6.66011	12.2027	0.000724762	0.0441306		102638882	Wdr97	WD repeat domain 97	-0.990264	3.80015	12.363	0.000868922	0.0541509		chr12_107092103_mm9	chr12	105818012	105822293	-0.923822	6.83966	9.71444	0.00183462	0.179274		chr5_125444379_mm9	chr5	125040257	125042140	38373	73121	Rflna	refilin A	0.504715	7.98586	7.55972	0.00689982	0.163676
68527	Ucma	upper zone of growth plate and cartilage matrix associated	1.82921	1.92577	12.1973	0.000726461	0.0441306		100317	AU040320	expressed sequence AU040320	-0.352861	7.49532	12.3607	0.000869595	0.0541509		chr4_125134850_mm9	chr4	125350371	125352427	4.24973	3.58574	9.70744	0.00184162	0.179274		chr19_9026672_mm9	chr19	8929659	8930199	1	23942	Mta2	metastasis-associated gene family, member 2	-0.706372	7.28828	7.53077	0.00700479	0.164433
12294	Cacna2d3	calcium channel, voltage-dependent, alpha2/delta subunit 3	-0.620918	5.79299	13.2248	0.000740868	0.0448484		58226	Cacna1h	calcium channel, voltage-dependent, T type, alpha 1H subunit	-0.390964	7.58018	12.3554	0.000871632	0.0541509		chr5_51088939_mm9	chr5	50853999	50856086	-3.06788	4.41786	9.70339	0.00184567	0.179274		chr12_112402169_mm9	chr12	111129817	111131804	0	78062	4930595D18Rik	RIKEN cDNA 4930595D18 gene	-0.452318	8.57336	7.52896	0.00701136	0.164433
15399	Hoxa2	homeobox A2	3.03683	1.12796	12.0616	0.000763706	0.0460699		78309	Cul9	cullin 9	-0.446713	6.53599	12.3367	0.000878825	0.0542172		chr3_36430879_mm9	chr3	36583784	36588429	-1.46298	5.61084	9.70003	0.00184905	0.179274		chr3_20884591_mm9	chr3	21039510	21041510	618170	11608	Agtr1b	angiotensin II receptor, type 1b	0.584484	7.5977	7.52564	0.00702352	0.164433
15285	Mnx1	motor neuron and pancreas homeobox 1	1.26308	2.87713	12.0727	0.000771127	0.046072		108653	Rimklb	ribosomal modification protein rimK-like family member B	0.593707	4.88524	12.334	0.000879851	0.0542172		chr9_85474773_mm9	chr9	85462219	85464219	1.51746	5.06378	9.68401	0.00186522	0.179681		chr14_61017882_mm9	chr14	60635384	60637962	9743	72125	Amer2	APC membrane recruitment 2	-0.529367	8.06353	7.52405	0.00702936	0.164433
76626	Msi2	musashi RNA-binding protein 2	0.328673	6.64699	12.072	0.000771189	0.046072		67784	Plxnd1	plexin D1	0.366236	7.57939	12.3288	0.000881853	0.0542172		chr17_31842820_mm9	chr17	31923800	31925898	1.00322	6.18568	9.68103	0.00186824	0.179681		chr19_10030312_mm9	chr19	9931196	9934947	0	102640980	Gm36913	predicted gene, 36913	0.437383	8.78916	7.49717	0.00712858	0.164696
224823	Rrp36	ribosomal RNA processing 36	-0.371449	6.3176	12.0706	0.000771725	0.046072		52392	Macir	macrophage immunometabolism regulator	0.425976	6.61463	12.3044	0.000891388	0.0545075		chr2_132903606_mm9	chr2	132918322	132921259	2.55314	3.97684	9.66931	0.00188018	0.179681		chr18_55820246_mm9	chr18	55792292	55794311	276915	100043099	Gm4230	predicted gene 4230	0.780505	6.57956	7.48992	0.00715572	0.164696
77011	Ticrr	TOPBP1-interacting checkpoint and replication regulator	-0.387109	6.22345	12.0613	0.00077513	0.0461111		328580	Tubgcp6	tubulin, gamma complex component 6	-0.543474	5.51772	12.301	0.000892711	0.0545075		chr7_77192098_mm9	chr7	69695901	69698020	4.24941	3.37059	9.66161	0.00188807	0.179681		chr19_46413948_mm9	chr19	46328099	46330118	1001	67116	Cuedc2	CUE domain containing 2	0.52181	7.90878	7.48436	0.00717642	0.164696
217430	Slc66a3	solute carrier family 66 member 3	0.468808	5.60305	12.0543	0.000777707	0.0461111		67669	Hikeshi	heat shock protein nuclear import factor	0.869451	3.98409	12.2675	0.000906013	0.0549845		chr13_71599223_mm9	chr13	71608767	71610767	4.24331	3.48181	9.65705	0.00189276	0.179681		chr14_47502352_mm9	chr14	47118942	47119422	1001	74480	Samd4	sterile alpha motif domain containing 4	0.917684	6.17889	7.4837	0.00717918	0.164696
436090	Gpr62	G protein-coupled receptor 62	-0.553062	5.26781	12.0287	0.000787273	0.046519		72749	Tonsl	tonsoku-like, DNA repair protein	-0.494692	6.08318	12.2656	0.000906712	0.0549845		chr3_61287126_mm9	chr3	61389573	61391677	4.24241	3.81908	9.65308	0.00189684	0.179681		chr13_23852234_mm9	chr13	23943698	23944778	1	326619	H4c1	H4 clustered histone 1	-0.705813	7.2233	7.4831	0.00718119	0.164696
115490131	Tmem217rt	transmembrane 217, retrotransposed	0.363621	6.38826	11.9973	0.000799134	0.0470592		19336	Rab24	RAB24, member RAS oncogene family	-0.909612	3.8894	12.2198	0.000925334	0.0559229		chr5_37104216_mm9	chr5	36869106	36871537	0.775837	7.05131	9.64684	0.0019033	0.179681		chr1_97563431_mm9	chr1	95596315	95596371	0	102632331	Gm30431	predicted gene, 30431	3.97646	3.65629	7.46593	0.00722914	0.164696
18032	Nfix	nuclear factor I/X	0.337506	6.51148	11.9851	0.000803776	0.0471721		20924	Supt5	suppressor of Ty 5, DSIF elongation factor subunit	-0.562362	5.62231	12.2088	0.00092966	0.0559939		chr2_73102262_mm9	chr2	73092856	73093809	4.24747	3.48321	9.64528	0.00190491	0.179681		chr4_122564428_mm9	chr4	122780869	122781268	1001	12331	Cap1	cyclase associated actin cytoskeleton regulatory protein 1	1.16864	5.40097	7.4646	0.00725192	0.164696
66214	Rgcc	regulator of cell cycle	-0.403271	6.13144	11.963	0.000812289	0.0475107		12014	Bach2	BTB and CNC homology, basic leucine zipper transcription factor 2	-0.32469	8.10221	12.1915	0.000936761	0.056231		chr2_122401431_mm9	chr2	122405174	122407178	1.24279	5.72901	9.62124	0.00192998	0.180947		chr8_122973302_mm9	chr8	121175076	121177250	38356	382034	Gse1	genetic suppressor element 1, coiled-coil protein	-1.45839	5.57246	7.45997	0.00726605	0.164696
11600	Angpt1	angiopoietin 1	0.5798	4.87984	11.9428	0.000820153	0.0478091		328162	Trmt61a	tRNA methyltransferase 61A	-0.437794	6.44562	12.1715	0.000945077	0.0565392		chr1_152328062_mm9	chr1	150355683	150357683	4.24217	3.58672	9.61995	0.00193133	0.180947		chr5_75467624_mm9	chr5	75230499	75232698	3565	14843	Gsx2	GS homeobox 2	-0.531212	8.23237	7.45245	0.00729696	0.164696
231440	Parm1	prostate androgen-regulated mucin-like protein 1	-0.544575	5.17408	11.92	0.000829116	0.0481694		207667	Skor1	SKI family transcriptional corepressor 1	0.857136	3.84322	12.1437	0.000956802	0.0570485		chr8_87977507_mm9	chr8	86179106	86181369	-0.945547	6.67581	9.57994	0.00197383	0.184308		chr1_6431387_mm9	chr1	6510530	6512530	44926	240690	St18	suppression of tumorigenicity 18	1.03197	5.83916	7.45227	0.00729822	0.164696
74120	Zfp263	zinc finger protein 263	-0.314097	6.83259	11.9099	0.000833096	0.0482387		67463	Poc5	POC5 centriolar protein	-0.559642	5.4414	12.0975	0.000976408	0.0579601		chr15_76829645_mm9	chr15	76882248	76884582	1.06243	6.01328	9.55473	0.00200108	0.186228		chr12_70639081_mm9	chr12	69583246	69585530	37980	207965	Vcpkmt	valosin containing protein lysine (K) methyltransferase	0.554373	7.6162	7.44223	0.00733604	0.164696
71532	Fam217b	family with sequence similarity 217, member B	0.402763	6.05395	11.8834	0.00084371	0.0486905		26448	Mok	MOK protein kinase	-0.42109	6.7078	12.0924	0.000978614	0.0579601		chr6_32001805_mm9	chr6	32026832	32030648	-2.53918	4.76022	9.54524	0.00201144	0.186568		chr8_131178576_mm9	chr8	129379662	129382317	29819	16412	Itgb1	integrin beta 1 (fibronectin receptor beta)	-0.444313	8.55607	7.43393	0.0073679	0.164696
67606	Fibin	fin bud initiation factor homolog (zebrafish)	1.88742	1.73627	11.8389	0.000860862	0.0495153		223978	Cpped1	calcineurin-like phosphoesterase domain containing 1	0.448568	6.27093	12.0739	0.000986637	0.0582411		chr5_150614582_mm9	chr5	149734388	149736557	-4.60274	3.88912	9.5104	0.00204994	0.187836		chr17_51759915_mm9	chr17	51926461	51928775	114441	20230	Satb1	special AT-rich sequence binding protein 1	-1.37912	5.5472	7.43241	0.00737305	0.164696
71801	Plekhf2	pleckstrin homology domain containing, family F (with FYVE domain) member 2	0.307654	6.77931	11.816	0.000871285	0.0499489		319955	Ercc6	excision repair cross-complementing rodent repair deficiency, complementation group 6	-0.443464	6.20264	12.0383	0.00100227	0.0586679		chr9_61327614_mm9	chr9	61386052	61388127	1.17918	5.73515	9.51029	0.00205007	0.187836		chr2_109583527_mm9	chr2	109572624	109574687	15237	12064	Bdnf	brain derived neurotrophic factor	-0.912764	6.50831	7.41985	0.00742261	0.164696
18121	Nog	noggin	-0.294972	7.06366	11.7798	0.000886459	0.050651		78703	Zfp972	zinc finger protein 972	2.66915	1.37313	11.9745	0.00100335	0.0586679		chr7_79747047_mm9	chr7	72250909	72252909	-3.04267	4.29236	9.5086	0.00205195	0.187836		chr12_25925025_mm9	chr12	25289088	25291230	106816	432641	Gm17746	predicted gene, 17746	0.728691	6.78011	7.41887	0.00742619	0.164696
14247	Fli1	Friend leukemia integration 1	1.59395	2.0755	11.7469	0.000900755	0.0512986		245126	Tarm1	T cell-interacting, activating receptor on myeloid cells 1	2.63655	1.16913	11.9213	0.00100377	0.0586679		chr14_109191545_mm9	chr14	109027980	109031540	2.50715	3.94088	9.50845	0.00205212	0.187836		chr13_6192526_mm9	chr13	6242112	6245198	321721	23849	Klf6	Kruppel-like transcription factor 6	0.649286	7.10654	7.41743	0.00743175	0.164696
384619	Kash5	KASH domain containing 5	-0.728896	4.38759	11.732	0.000906984	0.0513996		16905	Lmna	lamin A	0.354633	7.68804	11.9952	0.00102152	0.0594416		chr3_52446791_mm9	chr3	52547712	52549923	1.10237	5.96142	9.48032	0.00208379	0.19011		chr10_21505789_mm9	chr10	21659758	21662683	89882	432436	Gm5420	predicted gene 5420	-1.39496	5.50624	7.40368	0.00748438	0.165224
22201	Uba1	ubiquitin-like modifier activating enzyme 1	-0.513938	5.24846	11.7285	0.000908466	0.0513996		494504	Apcdd1	adenomatosis polyposis coli down-regulated 1	0.769159	4.73194	12.0099	0.0010237	0.0594416		chr17_24307262_mm9	chr17	24389652	24390337	-1.91362	5.00817	9.4568	0.00211065	0.191627		chr8_46418661_mm9	chr8	45787200	45787389	1001	102294	Cyp4v3	cytochrome P450, family 4, subfamily v, polypeptide 3	-4.28974	4.18821	7.40233	0.00750459	0.165224
229473	Tmem131l	transmembrane 131 like	0.316137	6.64051	11.7142	0.000914722	0.0515849		23950	Dnajb6	DnaJ heat shock protein family (Hsp40) member B6	0.52836	5.56018	11.978	0.00102935	0.059575		chr8_8533365_mm9	chr8	8582220	8584510	-2.25567	4.63408	9.45372	0.00211419	0.191627		chr5_9059735_mm9	chr5	9108380	9110334	40404	652925	Tmem243	transmembrane protein 243, mitochondrial	0.819471	6.4185	7.36668	0.00763171	0.167202
67490	Ufl1	UFM1 specific ligase 1	0.367854	6.14685	11.691	0.00092489	0.051989		21859	Timp3	tissue inhibitor of metalloproteinase 3	0.361	7.63172	11.9687	0.00103357	0.0596248		chr6_88921956_mm9	chr6	88947798	88950091	0.949434	6.40245	9.42829	0.00214367	0.192483		chr3_35172457_mm9	chr3	35326613	35328755	322547	625963	Gm6639	predicted gene 6639	-0.791773	6.7929	7.36358	0.00764409	0.167202
13872	Ercc3	excision repair cross-complementing rodent repair deficiency, complementation group 3	-0.340747	6.45259	11.6613	0.000938145	0.0524302		72324	Plxdc1	plexin domain containing 1	0.418619	7.0708	11.9464	0.00104384	0.0600225		chr4_104484138_mm9	chr4	104666992	104670469	-1.35115	5.81489	9.4236	0.00214916	0.192483		chr8_10761058_mm9	chr8	10810078	10812145	108278	320014	B930025P03Rik	RIKEN cDNA B930025P03 gene	-0.461178	8.58921	7.3506	0.00769602	0.167671
17035	Lxn	latexin	0.357407	6.31571	11.6583	0.000939505	0.0524302		268379	Abca13	ATP-binding cassette, sub-family A member 13	0.557281	5.37493	11.9358	0.00104877	0.0601114		chr17_88735720_mm9	chr17	88642776	88644841	1.18507	5.75575	9.41385	0.0021606	0.192483		chr16_52455049_mm9	chr16	52274444	52275439	1001	11658	Alcam	activated leukocyte cell adhesion molecule	-0.705263	7.22169	7.34583	0.00771531	0.167671
69186	Tmem256	transmembrane protein 256	-0.257993	7.3195	11.6531	0.000941824	0.0524302		14462	Gata3	GATA binding protein 3	0.665441	4.52894	11.9281	0.00105236	0.0601233		chr13_95480297_mm9	chr13	94845682	94848018	1.58882	4.98833	9.40575	0.00217016	0.192483		chr8_23543906_mm9	chr8	22922431	22924431	2751	57312	Mrps31	mitochondrial ribosomal protein S31	-0.64806	7.28448	7.33283	0.00776796	0.168272
100470	Lao1	L-amino acid oxidase 1	2.45766	1.16267	11.6021	0.000949074	0.0524458		233071	Arhgap33	Rho GTPase activating protein 33	-0.625378	5.3621	11.9103	0.00106065	0.0603581		chr2_45632257_mm9	chr2	45665749	45667749	-4.57673	3.96286	9.40021	0.00217672	0.192483		chr9_113542453_mm9	chr9	113461739	113463739	17074	18571	Pdcd6ip	programmed cell death 6 interacting protein	0.873093	6.2579	7.27942	0.00798853	0.172496
19053	Ppp2cb	protein phosphatase 2 (formerly 2A), catalytic subunit, beta isoform	0.362441	6.22246	11.6356	0.000949736	0.0524458		546912	Vmn2r21	vomeronasal 2, receptor 21	-1.78565	3.02138	12.9901	0.00106326	0.0603581		chr14_34507410_mm9	chr14	33415181	33417181	2.32945	3.9409	9.3973	0.00218017	0.192483		chr17_79535156_mm9	chr17	79442346	79444490	44540	70536	Qpct	glutaminyl-peptide cyclotransferase (glutaminyl cyclase)	0.96533	6.02429	7.24659	0.00812732	0.173188
66078	Tsen34	tRNA splicing endonuclease subunit 34	-0.221411	7.96937	11.6324	0.000951191	0.0524458		67158	Sft2d3	SFT2 domain containing 3	0.404336	6.81883	11.8953	0.00106772	0.0604181		chr1_121400866_mm9	chr1	119433512	119433999	-4.58147	3.92912	9.39622	0.00218145	0.192483		chr15_42160941_mm9	chr15	42191813	42194444	93620	11600	Angpt1	angiopoietin 1	0.694119	6.86405	7.2437	0.00813931	0.173188
73379	Dcbld2	discoidin, CUB and LCCL domain containing 2	0.26745	7.21485	11.6135	0.000959876	0.0527349		68564	Nufip2	nuclear FMR1 interacting protein 2	0.398988	6.70965	11.8724	0.00107861	0.0606892		chr13_99304280_mm9	chr13	98669663	98672004	0.984248	6.28265	9.39492	0.002183	0.192483		chr5_76115816_mm9	chr5	75880657	75882166	63276	16590	Kit	KIT proto-oncogene receptor tyrosine kinase	-0.859066	6.48458	7.24371	0.00813954	0.173188
66403	Asf1a	anti-silencing function 1A histone chaperone	0.273394	7.09067	11.6046	0.000963948	0.0527349		235627	Nbeal2	neurobeachin-like 2	-0.438705	6.57475	11.8709	0.00107934	0.0606892		chr16_49288696_mm9	chr16	49107279	49110614	0.786129	6.94946	9.38737	0.002192	0.192483		chr2_113806286_mm9	chr2	113810116	113812686	27401	14617	Gjd2	gap junction protein, delta 2	0.574486	7.51793	7.23864	0.00816091	0.173188
14802	Gria4	glutamate receptor, ionotropic, AMPA4 (alpha 4)	0.308125	6.70032	11.6011	0.000965573	0.0527349		18023	Nfe2l1	nuclear factor, erythroid derived 2,-like 1	0.333721	7.85103	11.8404	0.00109405	0.0610729		chr5_67622014_mm9	chr5	67387021	67389215	1.22177	5.46287	9.36456	0.00221942	0.192483		chr4_106520727_mm9	chr4	106704111	106706528	41908	329910	Acot11	acyl-CoA thioesterase 11	0.471708	8.22162	7.23598	0.0081723	0.173188
20250	Scd2	stearoyl-Coenzyme A desaturase 2	-0.326069	6.67038	11.5902	0.000970623	0.052844		100038347	Fam174b	family with sequence similarity 174, member B	0.56494	5.67792	11.8358	0.00109628	0.0610729		chr6_88865561_mm9	chr6	88891370	88893729	0.825312	6.79498	9.36057	0.00222424	0.192483		chr18_73975081_mm9	chr18	73949509	73949642	1001	107029	Me2	malic enzyme 2, NAD(+)-dependent, mitochondrial	-1.47766	5.25031	7.23461	0.0081748	0.173188
75739	Mpp7	membrane protein, palmitoylated 7 (MAGUK p55 subfamily member 7)	0.325669	6.47639	11.5763	0.000977123	0.05287		382245	Vcf2	VCP nuclear cofactor family member 2	0.540103	5.35575	11.8354	0.00109648	0.0610729		chr2_167845170_mm9	chr2	167860544	167862636	0.856949	6.7007	9.35722	0.00222831	0.192483		chr2_157522518_mm9	chr2	157537669	157539043	40279	66642	Ctnnbl1	catenin, beta like 1	0.681084	6.97868	7.22237	0.00823091	0.173829
208990	Npb	neuropeptide B	-1.18229	3.03718	11.5716	0.000979585	0.05287		18675	Phex	phosphate regulating endopeptidase homolog, X-linked	0.624592	4.94464	11.8004	0.00111362	0.0618339		chr17_75342932_mm9	chr17	75249487	75251688	-2.54805	4.85719	9.34687	0.00224091	0.192483		chr17_26842858_mm9	chr17	26924307	26925887	5687	11974	Atp6v0e	ATPase, H+ transporting, lysosomal V0 subunit E	-0.79629	6.83013	7.21137	0.00827862	0.174291
58223	Mmp19	matrix metallopeptidase 19	1.19349	2.81387	11.5642	0.00098304	0.05287		22423	Wnt8b	wingless-type MMTV integration site family, member 8B	0.527764	5.53135	11.7749	0.00112634	0.062345		chr2_71741373_mm9	chr2	71734202	71734660	1.62759	4.63681	9.34506	0.00224312	0.192483		chr8_87184118_mm9	chr8	85387766	85387879	82	15936	Ier2	immediate early response 2	0.920888	6.20572	7.19311	0.00835845	0.175423
16372	Irx2	Iroquois homeobox 2	0.929706	3.44396	11.5572	0.000986161	0.05287		52023	Pibf1	progesterone immunomodulatory binding factor 1	-0.488262	5.97571	11.7432	0.00114226	0.0629309		chr15_88228164_mm9	chr15	88279767	88284104	-1.11782	6.20892	9.33801	0.00225176	0.192483		chr8_26551364_mm9	chr8	25929787	25931831	76978	14182	Fgfr1	fibroblast growth factor receptor 1	1.25683	5.34112	7.15894	0.00851083	0.177698
330908	Opcml	opioid binding protein/cell adhesion molecule-like	0.621699	4.71952	11.5566	0.00098637	0.05287		12064	Bdnf	brain derived neurotrophic factor	-0.350453	7.90675	11.7324	0.00114777	0.0629309		chr3_145291536_mm9	chr3	145333289	145335365	-1.89111	4.95393	9.3343	0.00225631	0.192483		chr3_37668431_mm9	chr3	37822118	37825131	43610	381438	Gm5148	predicted gene 5148	-0.527549	8.14036	7.15409	0.0085312	0.177698
381148	Prob1	proline rich basic protein 1	0.771714	4.122	11.5388	0.000994863	0.0531607		211147	Marchf11	membrane associated ring-CH-type finger 11	-0.761377	4.51209	11.723	0.00115265	0.0629309		chr6_111935844_mm9	chr6	111961811	111963811	2.03809	4.37774	9.31981	0.00227421	0.192483		chr7_136922611_mm9	chr7	129379297	129381406	141836	207425	Wdr11	WD repeat domain 11	-0.652329	7.36902	7.15049	0.00854741	0.177698
67681	Mrpl18	mitochondrial ribosomal protein L18	-0.250977	7.39915	11.5239	0.00100197	0.0532413		27373	Csnk1e	casein kinase 1, epsilon	-0.399791	6.66008	11.7209	0.00115364	0.0629309		chr13_116217920_mm9	chr13	115563153	115565343	-4.56614	3.96694	9.31696	0.00227774	0.192483		chr8_13549043_mm9	chr8	13598127	13600125	598	66501	1700029H14Rik	RIKEN cDNA 1700029H14 gene	-0.74035	6.93062	7.14344	0.00857918	0.177698
15958	Ifit2	interferon-induced protein with tetratricopeptide repeats 2	-0.714861	4.39192	11.5144	0.00100657	0.0532413		13841	Epha7	Eph receptor A7	0.542499	6.19207	12.054	0.00115463	0.0629309		chr2_160051176_mm9	chr2	160066360	160068360	2.82632	3.98052	9.31284	0.00228286	0.192483		chr1_161976500_mm9	chr1	159872895	159873084	0	67647	4930523C07Rik	RIKEN cDNA 4930523C07 gene	3.0448	3.79887	7.12674	0.00861429	0.177698
216439	Agap2	ArfGAP with GTPase domain, ankyrin repeat and PH domain 2	-0.357556	6.39435	11.5107	0.00100833	0.0532413		380785	Begain	brain-enriched guanylate kinase-associated	0.653128	5.03516	11.7117	0.00115838	0.0629419		chr5_51619531_mm9	chr5	51384506	51386763	-2.99664	4.36471	9.31282	0.00228289	0.192483		chr14_104151325_mm9	chr14	103987717	103989645	45375	105439	Slain1	SLAIN motif family, member 1	0.989166	5.91671	7.13227	0.0086301	0.177698
622434	Arhgef26	Rho guanine nucleotide exchange factor 26	0.306669	6.84966	11.5046	0.00101129	0.0532413		14711	Gnmt	glycine N-methyltransferase	-1.44273	2.89948	11.7018	0.00116403	0.0630566		chr7_98035777_mm9	chr7	90535229	90537721	-1.13248	6.21797	9.31264	0.00228312	0.192483		chr18_38903013_mm9	chr18	38875190	38877490	27373	102632739	Gm19774	predicted gene, 19774	-0.965841	6.33794	7.12756	0.00865146	0.177698
19126	Prom1	prominin 1	0.43816	5.73599	11.5036	0.00101175	0.0532413		70810	Krt25	keratin 25	-4.78887	1.30052	11.7225	0.00116963	0.0631671		chr5_129082254_mm9	chr5	128652342	128654545	-1.31258	5.76424	9.31178	0.00228418	0.192483		chr4_82268331_mm9	chr4	82539829	82541863	74301	102635783	Gm11266	predicted gene 11266	-0.652002	7.31234	7.08487	0.00884741	0.18117
14708	Gng7	guanine nucleotide binding protein (G protein), gamma 7	-0.486991	5.42189	11.4792	0.00102367	0.0535387		67451	Pkp2	plakophilin 2	0.670922	4.97586	11.6635	0.00118353	0.0635955		chr16_60605780_mm9	chr16	60426894	60427734	-4.56059	4.07595	9.30798	0.00228892	0.192483		chr8_94652524_mm9	chr8	92855244	92857244	195418	71296	Crnde	colorectal neoplasia differentially expressed, non-protein coding	0.578629	7.30013	7.07697	0.00888426	0.181373
66231	Thoc7	THO complex 7	0.378579	6.23557	11.4768	0.00102487	0.0535387		226844	Flvcr1	feline leukemia virus subgroup C cellular receptor 1	0.549165	5.41023	11.6612	0.00118472	0.0635955		chr2_178233235_mm9	chr2	178139179	178141467	1.43898	5.14882	9.30726	0.00228983	0.192483		chr5_135073505_mm9	chr5	134627182	134627621	1	19718	Rfc2	replication factor C (activator 1) 2	-4.284	3.74792	7.04987	0.00898947	0.182875
245684	Cnksr2	connector enhancer of kinase suppressor of Ras 2	-0.54518	5.38899	11.4676	0.0010294	0.0535387		69780	Smap2	small ArfGAP 2	-0.408102	6.61569	11.6536	0.00118874	0.0636192		chr2_128209862_mm9	chr2	128225040	128227052	1.38421	5.48041	9.30019	0.00229867	0.192483		chr9_14050131_mm9	chr9	14154978	14157440	30158	75747	Sesn3	sestrin 3	-0.85484	6.57348	7.04987	0.00901212	0.182875
74770	Hhatl	hedgehog acyltransferase-like	0.917882	3.4858	11.467	0.00102977	0.0535387		18634	Pex7	peroxisomal biogenesis factor 7	-0.7544	4.55209	11.6392	0.0011964	0.0638368		chr15_85494562_mm9	chr15	85547333	85549333	-0.980988	6.58696	9.29228	0.0023086	0.192483		chr10_75905260_mm9	chr10	76279605	76280086	0	100036541	Gm9744	predicted gene 9744	-2.74861	4.14316	7.03157	0.00906138	0.183091
12496	Entpd2	ectonucleoside triphosphate diphosphohydrolase 2	0.453201	5.67692	11.4499	0.00103817	0.053814		98193	Dcaf8	DDB1 and CUL4 associated factor 8	-0.362347	7.50145	11.6079	0.00121317	0.064204		chr2_33897288_mm9	chr2	33930762	33932798	2.82309	3.81454	9.28727	0.00231491	0.192483		chr3_95686130_mm9	chr3	95791012	95791117	0	100042889	C920021L13Rik	RIKEN cDNA C920021L13 gene	3.93807	3.65366	7.03185	0.00907711	0.183091
229731	Slc25a24	solute carrier family 25 (mitochondrial carrier, phosphate carrier), member 24	0.528964	5.10533	11.415	0.00105572	0.0544304		11551	Adra2a	adrenergic receptor, alpha 2a	0.727263	4.37149	11.6016	0.00121663	0.064204		chr6_28092536_mm9	chr6	28141451	28143620	-2.20224	4.55899	9.28321	0.00232004	0.192483		chr6_81938018_mm9	chr6	81963540	81965581	0	100504740	Gm20383	predicted gene, 20383	0.588929	7.32109	7.029	0.00911146	0.183236
16400	Itga3	integrin alpha 3	0.494615	5.428	11.4133	0.00105659	0.0544304		100273	Osbpl9	oxysterol binding protein-like 9	0.338332	7.55523	11.6007	0.00121705	0.064204		chr5_53738446_mm9	chr5	53503425	53505673	0.796265	6.91168	9.27873	0.00232572	0.192483		chr19_16071762_mm9	chr19	15973516	15975516	0	100502653	C130060C02Rik	RIKEN cDNA C130060C02 gene	-1.09294	5.7443	6.99262	0.00928873	0.186245
56702	H1f5	H1.5 linker histone, cluster member	-0.436018	5.85387	11.4073	0.00105961	0.0544304		18541	Pcnt	pericentrin (kendrin)	-0.482559	5.89598	11.5995	0.00121774	0.064204		chr3_79075211_mm9	chr3	79177596	79179596	-2.03318	4.81899	9.27445	0.00233115	0.192483		chr13_71645274_mm9	chr13	71654243	71657538	398916	100316804	Mir466f-4	microRNA 466f-4	-0.543419	7.91489	6.97732	0.00936297	0.186825
224344	Rbm11	RNA binding motif protein 11	-0.670678	4.70781	11.3857	0.0010707	0.0544304		333307	Trim75	tripartite motif-containing 75	4.43678	0.65227	11.5105	0.00123489	0.064916		chr9_94311124_mm9	chr9	94291330	94294299	1.01554	6.15697	9.26498	0.00234322	0.192687		chr13_46061486_mm9	chr13	46119467	46120040	0	76000	5033430I15Rik	RIKEN cDNA 5033430I15 gene	0.609273	7.22875	6.9738	0.0093804	0.186825
21366	Slc6a6	solute carrier family 6 (neurotransmitter transporter, taurine), member 6	-0.55298	5.06008	11.3847	0.00107123	0.0544304		19293	Pvalb	parvalbumin	0.603427	5.13605	11.5581	0.00124044	0.0650149		chr13_34919233_mm9	chr13	35010347	35012347	-1.47752	5.41222	9.26165	0.00234748	0.192687		chr14_73382848_mm9	chr14	73219596	73221579	41465	668489	Gm9199	glycine cleavage system protein H (aminomethyl carrier) pseudogene	0.728643	6.72163	6.95937	0.00945209	0.186825
21385	Tbx2	T-box 2	0.789098	4.28417	11.9575	0.00107152	0.0544304		68396	Nat8	N-acetyltransferase 8 (GCN5-related)	0.83864	3.79598	11.55	0.00124504	0.0650645		chr19_5516969_mm9	chr19	5565997	5567997	0.800131	6.92992	9.24826	0.0023647	0.192964		chr2_21063830_mm9	chr2	21145722	21147951	37592	71233	Enkur	enkurin, TRPC channel interacting protein	0.408948	8.77099	6.95845	0.00945657	0.186825
271278	BC024139	cDNA sequence BC024139	-1.22984	2.99974	11.382	0.00107289	0.0544304		60596	Gucy1a1	guanylate cyclase 1, soluble, alpha 1	0.641716	5.28965	11.6903	0.00126494	0.0656632		chr15_8577567_mm9	chr15	8656051	8658002	-0.911752	6.87676	9.24824	0.00236472	0.192964		chr9_57351570_mm9	chr9	57408165	57410283	1103	102614	Rpp25	ribonuclease P/MRP 25 subunit	-0.63029	7.31712	6.95154	0.00949119	0.186825
228966	Ppp1r3d	protein phosphatase 1, regulatory subunit 3D	0.392917	6.05926	11.3726	0.00107745	0.0544304		56747	Sez6l	seizure related 6 homolog like	-0.418513	7.85111	11.9937	0.00126542	0.0656632		chr14_105131524_mm9	chr14	104968742	104970745	-4.56417	3.96969	9.24186	0.00237296	0.19307		chr16_27385817_mm9	chr16	27203473	27205587	2120	67501	Ccdc50	coiled-coil domain containing 50	0.840147	6.26298	6.94616	0.00951841	0.186825
16323	Inhba	inhibin beta-A	0.612898	4.78054	11.3683	0.00107969	0.0544304		12394	Runx1	runt related transcription factor 1	0.422884	7.72505	12.0231	0.00127475	0.0656632		chr12_113339051_mm9	chr12	112065691	112068857	0.95292	6.36541	9.23391	0.00238327	0.193343		chr2_167603460_mm9	chr2	167618666	167621017	0	100048985	Gm14321	predicted gene 14321	0.518881	7.83439	6.93455	0.00957658	0.186825
12567	Cdk4	cyclin dependent kinase 4	-0.267632	7.16494	11.3596	0.00108422	0.0544304		19324	Rab1a	RAB1A, member RAS oncogene family	0.607089	4.82793	11.4924	0.00127731	0.0656632		chr12_32269894_mm9	chr12	31634018	31636039	-4.54813	3.92197	9.22087	0.00240029	0.193703		chr2_131869645_mm9	chr2	131884392	131886515	7902	54338	Slc23a2	solute carrier family 23 (nucleobase transporters), member 2	0.477303	8.09054	6.92425	0.0096288	0.186825
12306	Anxa2	annexin A2	0.52396	5.23923	11.3587	0.00108465	0.0544304		17281	Fyco1	FYVE and coiled-coil domain containing 1	0.398598	6.68517	11.4918	0.00127765	0.0656632		chr7_108671881_mm9	chr7	101171551	101173597	-2.04098	4.89452	9.21985	0.00240162	0.193703		chr13_30751236_mm9	chr13	30841069	30843042	0	102638644	Gm35158	predicted gene, 35158	1.00184	5.8491	6.92272	0.00963723	0.186825
73242	Atat1	alpha tubulin acetyltransferase 1	-0.427794	5.92257	11.3378	0.00109561	0.0547156		76608	Hectd3	HECT domain E3 ubiquitin protein ligase 3	-0.616723	5.075	11.49	0.00127867	0.0656632		chr1_184450172_mm9	chr1	182346305	182348908	0.750701	7.13845	9.19947	0.00242848	0.195303		chr14_100774641_mm9	chr14	100611740	100613674	89588	16597	Klf12	Kruppel-like transcription factor 12	-0.60959	7.34193	6.92257	0.00963739	0.186825
54124	Cks1b	CDC28 protein kinase 1b	-0.279212	7.14825	11.3358	0.00109665	0.0547156		22700	Zfp40	zinc finger protein 40	0.933418	3.72081	11.4612	0.00129536	0.0663285		chr8_12315248_mm9	chr8	12363593	12366904	-0.782559	7.3069	9.17786	0.00245729	0.19705		chr17_26062472_mm9	chr17	26143616	26145401	1	14755	Pigq	phosphatidylinositol glycan anchor biosynthesis, class Q	0.626337	7.19541	6.9201	0.00964994	0.186825
23892	Grem1	gremlin 1, DAN family BMP antagonist	-0.678924	4.78465	11.3099	0.00111041	0.0552427		26413	Mapk1	mitogen-activated protein kinase 1	0.437413	6.13744	11.4413	0.0013068	0.066722		chr15_31137384_mm9	chr15	31206677	31208873	1.27984	5.30277	9.16954	0.00246848	0.197379		chr8_17664603_mm9	chr8	17713435	17715739	128035	94109	Csmd1	CUB and Sushi multiple domains 1	0.590004	7.34555	6.91913	0.00965487	0.186825
235180	Fez1	fasciculation and elongation protein zeta 1	-0.525429	5.24505	11.2627	0.00113591	0.0563498		244144	Usp35	ubiquitin specific peptidase 35	0.500405	5.51816	11.4268	0.00131531	0.066964		chr5_92711963_mm9	chr5	92429565	92431869	0.935602	6.34101	9.16042	0.00248079	0.197795		chr2_148503752_mm9	chr2	148518656	148521663	711	56488	Nxt1	NTF2-related export protein 1	-0.500472	8.02959	6.91456	0.00967818	0.186825
227644	Snapc4	small nuclear RNA activating complex, polypeptide 4	-0.442588	5.69973	11.2554	0.00113996	0.0563889		21814	Tgfbr3	transforming growth factor, beta receptor III	0.414473	6.52773	11.415	0.00132225	0.0670688		chr4_131040981_mm9	chr4	131210353	131214401	-1.30331	5.72261	9.12493	0.00252932	0.201088		chr3_100266974_mm9	chr3	100369140	100371140	7713	74645	Tent5c	terminal nucleotidyltransferase 5C	0.97109	5.68978	6.90802	0.00971253	0.186952
227960	Gca	grancalcin	0.628525	4.56442	11.2443	0.00114604	0.056528		80284	Smim12	small integral membrane protein 12	-1.07282	3.431	11.4116	0.00132492	0.0670688		chr10_40718517_mm9	chr10	40873672	40875743	-1.18527	5.92639	9.10499	0.00255701	0.201754		chr3_54900873_mm9	chr3	55002969	55005219	11547	70970	4931419H13Rik	RIKEN cDNA 4931419H13 gene	0.937922	6.25058	6.90174	0.00974422	0.187028
231051	Kmt2c	lysine (K)-specific methyltransferase 2C	0.242185	7.50898	11.208	0.00116625	0.0570389		11855	Arhgap5	Rho GTPase activating protein 5	0.450526	6.35099	11.3987	0.00133195	0.0672332		chr3_122776417_mm9	chr3	122866073	122868224	1.00005	6.25307	9.09946	0.00256475	0.201754		chr6_72390581_mm9	chr6	72417539	72417584	0	78108	Particl	promoter of Mat2a antisense radiation induced circulating long non-coding RNA	3.02448	3.9291	6.87459	0.00985456	0.188569
22225	Usp5	ubiquitin specific peptidase 5 (isopeptidase T)	-0.234705	7.60575	11.2058	0.00116749	0.0570389		406221	Krt40	keratin 40	2.10308	1.70548	11.3693	0.00134039	0.0674567		chr11_66020685_mm9	chr11	66096341	66099678	-1.53136	5.46605	9.09838	0.00256627	0.201754		chr14_23915496_mm9	chr14	23145270	23147142	632	791307	Gm10248	predicted gene 10248	-1.23327	5.51771	6.87546	0.00988048	0.188569
13849	Ephx1	epoxide hydrolase 1, microsomal	0.406455	5.77907	11.205	0.00116792	0.0570389		271375	Cd200r2	Cd200 receptor 2	1.84012	1.80169	11.3654	0.00134738	0.0674567		chr1_186935704_mm9	chr1	184842966	184845079	-1.02288	6.33657	9.09493	0.0025711	0.201754		chr16_57252873_mm9	chr16	57072133	57074190	12313	71027	Tmem30c	transmembrane protein 30C	1.12635	5.13587	6.86114	0.009951	0.18901
327951	Cyb5d1	cytochrome b5 domain containing 1	-0.280853	7.18989	11.2021	0.00116957	0.0570389		75732	Iqcd	IQ motif containing D	-0.514595	5.63303	11.3723	0.00134777	0.0674567		chr14_34547063_mm9	chr14	33453932	33457736	1.60225	4.90891	9.09155	0.00257585	0.201754		chr3_101041159_mm9	chr3	101143389	101145716	37509	12481	Cd2	CD2 antigen	-2.25259	4.51667	6.85446	0.0099597	0.18901
319804	Glt1d1	glycosyltransferase 1 domain containing 1	-0.923024	3.84853	11.1909	0.00117597	0.0571897		17991	Ndufa2	NADH:ubiquinone oxidoreductase subunit A2	-1.08716	3.42826	11.3182	0.00138147	0.0689495		chr13_58082139_mm9	chr13	58127414	58129770	-4.52804	4.07212	9.08775	0.0025812	0.201754		chr9_63914883_mm9	chr9	63973397	63975387	12016	68697	1110036E04Rik	RIKEN cDNA 1110036E04 gene	0.543381	7.62067	6.85008	0.0100135	0.189315
21679	Tead4	TEA domain family member 4	0.388146	6.26787	11.1735	0.00118581	0.0574269		225055	Fbxo11	F-box protein 11	0.366941	7.28686	11.2962	0.00139452	0.0694058		chr2_164347022_mm9	chr2	164361915	164364969	0.65047	7.77428	9.05781	0.00262375	0.204506		chr3_10131434_mm9	chr3	10195232	10197830	37611	100041480	Myef2l	myelin expression factor 2 like	-1.44142	5.19516	6.84461	0.0100391	0.189315
219140	Spata13	spermatogenesis associated 13	-0.552202	5.28679	11.1706	0.00118748	0.0574269		270163	Myo9a	myosin IXa	0.50601	5.41802	11.2787	0.00140552	0.0697576		chr11_100030454_mm9	chr11	100058954	100060979	-2.02272	4.84665	9.03387	0.00265831	0.20662		chr7_117203576_mm9	chr7	109659066	109659918	1001	20841	Zfp143	zinc finger protein 143	0.693005	6.76987	6.84132	0.0100601	0.189315
67379	Dedd2	death effector domain-containing DNA binding protein 2	-0.301378	6.84031	11.134	0.00120858	0.0582847		66691	Gapvd1	GTPase activating protein and VPS9 domains 1	0.385812	6.76569	11.2618	0.0014162	0.0700918		chr3_96116679_mm9	chr3	96218748	96221396	1.17952	5.6488	9.02076	0.00267742	0.207526		chr17_34163495_mm9	chr17	34244654	34245007	1	14979	Hsd17b8	hydroxysteroid 17-beta dehydrogenase 8	-0.429461	8.73551	6.82747	0.0101339	0.190173
223646	Naprt	nicotinate phosphoribosyltransferase	-1.264	2.96194	11.1282	0.00121231	0.0583022		12765	Cxcr2	C-X-C motif chemokine receptor 2	-2.66263	1.69599	11.1784	0.00142737	0.0704486		chr4_32264051_mm9	chr4	32175716	32178437	-0.921821	6.56754	9.00071	0.00270692	0.208631		chr2_154253225_mm9	chr2	154267686	154269612	8793	12396	Cbfa2t2	CBFA2/RUNX1 translocation partner 2	-0.779605	6.7616	6.79909	0.0102874	0.192518
21454	Tcp1	t-complex protein 1	-0.245493	7.40719	11.1164	0.0012189	0.0584564		227120	Plcl1	phospholipase C-like 1	0.341423	7.41435	11.1954	0.00145903	0.0718118		chr2_19555260_mm9	chr2	19637375	19639513	1.38939	5.28838	8.99942	0.00270883	0.208631		chr16_95819072_mm9	chr16	95397402	95399402	9951	13876	Erg	ETS transcription factor	-0.727696	7.07254	6.79129	0.0103299	0.192777
224419	Map3k7cl	Map3k7 C-terminal like	1.06601	2.89743	11.1102	0.00122284	0.0584672		12876	Cpe	carboxypeptidase E	0.37427	7.34505	11.1845	0.00146623	0.0719669		chr6_31877583_mm9	chr6	31903518	31905518	-2.98724	4.49799	8.99178	0.00272016	0.208631		chr7_86392590_mm9	chr7	78896481	78898548	22893	102633760	Gm31510	predicted gene, 31510	-0.887707	6.45926	6.77713	0.0104079	0.193696
244431	Sgcz	sarcoglycan zeta	-0.50447	5.40998	11.1046	0.00122588	0.0584672		69219	Ddah1	dimethylarginine dimethylaminohydrolase 1	-0.315897	8.03655	11.1705	0.00147547	0.0721409		chr1_88344730_mm9	chr1	86374607	86377147	1.0995	5.90973	8.98609	0.00272864	0.208631		chr1_94806544_mm9	chr1	92837314	92837547	0	75995	5033417F24Rik	RIKEN cDNA 5033417F24 gene	1.34714	5.08737	6.76883	0.0104547	0.194031
67122	Nrarp	Notch-regulated ankyrin repeat protein	-0.388685	6.32101	11.0933	0.00123258	0.0585816		20788	Srebf2	sterol regulatory element binding factor 2	-0.363981	7.23899	11.1669	0.0014779	0.0721409		chr5_75594785_mm9	chr5	75358867	75360421	-2.95571	4.19989	8.97895	0.0027393	0.208631		chr17_26642121_mm9	chr17	26721236	26724098	468	19252	Dusp1	dual specificity phosphatase 1	-0.397312	8.97715	6.75775	0.0105149	0.194114
26554	Cul3	cullin 3	0.271096	7.14093	11.0891	0.00123504	0.0585816		21778	Tex9	testis expressed gene 9	-0.668087	4.70963	11.085	0.00153342	0.074646		chr11_53886156_mm9	chr11	53962095	53964866	1.46027	5.24683	8.97826	0.00274033	0.208631		chr15_36873293_mm9	chr15	36942041	36946050	51222	68036	Zfp706	zinc finger protein 706	-0.446666	8.50458	6.73693	0.0106315	0.194114
30055	Timm13	translocase of inner mitochondrial membrane 13	-0.285873	6.9424	11.0603	0.00125233	0.0592394		240899	Lrrc52	leucine rich repeat containing 52	1.13066	3.12003	11.0678	0.00154591	0.0750483		chr13_37273335_mm9	chr13	37364265	37366620	1.52649	4.86662	8.97571	0.00274416	0.208631		chr3_40018786_mm9	chr3	40173229	40175127	383888	100040882	1700017G19Rik	RIKEN cDNA 1700017G19 gene	-0.866343	6.46968	6.73689	0.0106321	0.194114
76365	Tbx18	T-box18	0.994677	3.41686	11.0325	0.00126934	0.0598804		67976	Trabd	TraB domain containing	-0.499778	5.58321	11.0531	0.00155552	0.075309		chr19_44816490_mm9	chr19	44729091	44731788	1.44471	5.09132	8.95882	0.00276963	0.209449		chr1_170403931_mm9	chr1	168300642	168302737	15476	102465178	Mir6348	microRNA 6348	-1.36437	5.40652	6.73487	0.0106418	0.194114
16525	Kcnk1	potassium channel, subfamily K, member 1	0.656336	4.48376	11.0209	0.00127642	0.0600506		66148	Dnajc15	DnaJ heat shock protein family (Hsp40) member C15	0.722611	4.2474	11.0201	0.00157892	0.0762345		chr1_90884815_mm9	chr1	88914962	88916962	1.31012	5.29538	8.95859	0.00276997	0.209449		chr13_28509596_mm9	chr13	28598329	28603447	40571	72518	2610307P16Rik	RIKEN cDNA 2610307P16 gene	-0.327061	9.87323	6.73432	0.0106462	0.194114
636931	Trim71	tripartite motif-containing 71	-1.12733	5.37217	15.7651	0.00128007	0.0600594		19200	Pstpip1	proline-serine-threonine phosphatase-interacting protein 1	0.383327	6.82124	11.0136	0.00158349	0.0762479		chr9_63775549_mm9	chr9	63833964	63836084	0.757226	7.12562	8.94856	0.0027852	0.21003		chr11_69232536_mm9	chr11	69308020	69311422	214	327954	Dnah2	dynein, axonemal, heavy chain 2	-0.271846	11.0434	6.72994	0.010671	0.194114
17250	Abcc1	ATP-binding cassette, sub-family C member 1	0.376304	6.06747	10.9871	0.00129745	0.0606513		74761	Mxra8	matrix-remodelling associated 8	0.568134	5.0875	10.9647	0.00161882	0.0777384		chr1_39081961_mm9	chr1	39063093	39065302	-1.04176	6.40686	8.93689	0.00280304	0.210804		chr11_82393830_mm9	chr11	82470119	82472174	52006	791422	Gm11426	predicted gene 11426	0.988052	5.73835	6.72315	0.0107103	0.194114
75769	Plppr5	phospholipid phosphatase related 5	-0.463684	6.32061	11.7946	0.0012997	0.0606513		23989	Med24	mediator complex subunit 24	-0.350693	7.41583	10.9384	0.00163814	0.078454		chr5_150998843_mm9	chr5	150118704	150120763	1.07656	5.79554	8.9089	0.00284628	0.213479		chr7_16590198_mm9	chr7	15737576	15739654	4157	243842	Bicra	BRD4 interacting chromatin remodeling complex associated protein	0.681895	6.80906	6.71869	0.0107349	0.194114
69017	Prrt2	proline-rich transmembrane protein 2	-0.394055	6.04883	10.974	0.00130568	0.060767		18595	Pdgfra	platelet derived growth factor receptor, alpha polypeptide	-0.516631	7.1119	11.8436	0.00164573	0.0786059		chr11_32757685_mm9	chr11	32806614	32808757	1.33855	5.36506	8.89721	0.00286453	0.21427		chr16_38725030_mm9	chr16	38544068	38546068	10672	12549	Arhgap31	Rho GTPase activating protein 31	-0.858543	6.57833	6.71817	0.0107381	0.194114
75291	Zbtb3	zinc finger and BTB domain containing 3	-0.371649	6.1716	10.9509	0.00132037	0.0612858		11767	Ap1m1	adaptor-related protein complex AP-1, mu subunit 1	-0.574218	5.16305	10.909	0.00166009	0.0790792		chr4_153534598_mm9	chr4	154246376	154247059	2.28516	4.34865	8.88821	0.00287867	0.214706		chr18_63082394_mm9	chr18	63054175	63054398	1001	494504	Apcdd1	adenomatosis polyposis coli down-regulated 1	3.91668	3.43895	6.71312	0.0107473	0.194114
71765	Klhdc3	kelch domain containing 3	-0.248649	7.40644	10.94	0.0013273	0.0613899		11421	Ace	angiotensin I converting enzyme	0.703886	4.28763	10.9009	0.00166621	0.0791583		chr1_93459130_mm9	chr1	91488143	91492407	-0.97548	6.51679	8.88369	0.00288579	0.214706		chr6_108659740_mm9	chr6	108685608	108687806	41723	20893	Bhlhe40	basic helix-loop-helix family, member e40	0.405362	8.69883	6.70771	0.0107975	0.194294
73032	Ttc9b	tetratricopeptide repeat domain 9B	-0.471645	5.54411	10.9363	0.00132971	0.0613899		54613	St3gal6	ST3 beta-galactoside alpha-2,3-sialyltransferase 6	0.360447	7.25854	10.8779	0.00168359	0.0796014		chr1_41224371_mm9	chr1	41204687	41208685	-1.57008	5.31562	8.87217	0.00290405	0.215488		chr7_80760948_mm9	chr7	73265012	73267856	56870	69170	Chaserr	CHD2 adjacent suppressive regulatory RNA	-0.391532	9.19028	6.6864	0.0109202	0.194294
54218	B3galt4	UDP-Gal:betaGlcNAc beta 1,3-galactosyltransferase, polypeptide 4	-0.452518	5.75007	10.925	0.00133699	0.0615621		73847	Fam110a	family with sequence similarity 110, member A	0.69038	4.88518	11.0925	0.0016845	0.0796014		chr8_98699141_mm9	chr8	96900722	96903017	3.21693	3.73043	8.85239	0.00293564	0.217253		chr14_25598929_mm9	chr14	24778719	24780842	232795	20088	Rps24	ribosomal protein S24	0.417289	8.62775	6.6858	0.0109236	0.194294
94216	Col4a6	collagen, type IV, alpha 6	0.760924	4.18411	10.8956	0.0013562	0.0622807		66116	Nat8f1	N-acetyltransferase 8 (GCN5-related) family member 1	0.570694	5.1389	10.8392	0.00171334	0.0807499		chr15_8527584_mm9	chr15	8605995	8608141	-0.762241	7.16248	8.84212	0.0029522	0.217899		chr17_73621267_mm9	chr17	73577707	73579635	16569	328855	E330032C10Rik	RIKEN cDNA E330032C10 gene	1.24263	5.22663	6.68373	0.0109372	0.194294
15220	Foxq1	forkhead box Q1	0.862857	3.6011	10.8648	0.00137659	0.0629492		11549	Adra1a	adrenergic receptor, alpha 1a	0.456786	6.52173	10.8277	0.00173475	0.0815424		chr2_126613704_mm9	chr2	126628847	126630930	-2.21008	4.7595	8.83234	0.00296804	0.21833		chr6_122666196_mm9	chr6	122691790	122693613	199	71950	Nanog	Nanog homeobox	0.77548	6.46841	6.67811	0.0109685	0.194294
67755	Ddx47	DEAD box helicase 47	-0.507215	5.31447	10.8626	0.00137803	0.0629492		217340	Rnf157	ring finger protein 157	-0.355718	7.65015	10.802	0.00174237	0.0816653		chrX_96717775_mm9	chrX	98565042	98567042	-0.988115	6.44895	8.82884	0.00297374	0.21833		chr13_25843250_mm9	chr13	25932815	25937913	167104	100503530	Gm11351	predicted gene 11351	-0.465911	8.41429	6.67589	0.0109813	0.194294
22757	Zkscan5	zinc finger with KRAB and SCAN domains 5	-0.307295	6.72192	10.8331	0.00139786	0.0636873		12837	Col8a1	collagen, type VIII, alpha 1	0.562861	5.02511	10.791	0.00175115	0.0816653		chr12_8461222_mm9	chr12	8503354	8505479	0.937858	6.19709	8.82349	0.00298246	0.218394		chr9_77469785_mm9	chr9	77526720	77529663	14352	244923	Klhl31	kelch-like 31	1.05004	5.64645	6.67273	0.0110007	0.194294
67803	Limd2	LIM domain containing 2	-0.346332	6.49023	10.7904	0.00142709	0.0648484		27388	Ptdss2	phosphatidylserine synthase 2	-0.577527	5.07309	10.7893	0.00175245	0.0816653		chr3_80821732_mm9	chr3	80924047	80926187	1.1141	5.58716	8.8145	0.00299716	0.218895		chr4_89094500_mm9	chr4	89315234	89317520	0	102633081	Gm12610	predicted gene 12610	0.523697	7.83405	6.67026	0.0110141	0.194294
69179	Stimate	STIM activating enhancer	0.376708	5.98785	10.7826	0.00143249	0.0649232		243983	Zdhhc13	zinc finger, DHHC domain containing 13	0.663076	4.53836	10.782	0.0017583	0.0816653		chr7_71570480_mm9	chr7	64074210	64076474	-0.988809	6.44816	8.79427	0.00303055	0.220754		chr6_72194271_mm9	chr6	72220466	72223249	7906	71093	Atoh8	atonal bHLH transcription factor 8	-0.410917	8.75944	6.66902	0.0110214	0.194294
18993	Pou3f3	POU domain, class 3, transcription factor 3	-0.238225	7.49401	10.7732	0.00143903	0.0650493		224647	Ilrun	inflammation and lipid regulator with UBA-like and NBR1-like domains	-0.344314	7.22507	10.7749	0.00176391	0.0816653		chr10_53127275_mm9	chr10	53282565	53284565	2.25211	4.29003	8.78467	0.00304652	0.220971		chr16_91140853_mm9	chr16	90935886	90937835	69847	74387	Epcip	exosomal polycystin 1 interacting protein	-0.666882	7.11976	6.66488	0.0110457	0.194294
13394	Dlx4	distal-less homeobox 4	1.07183	3.09483	10.7499	0.00145554	0.0656243		236511	Ago1	argonaute RISC catalytic subunit 1	-0.424792	6.32268	10.7736	0.00176494	0.0816653		chr13_95472840_mm9	chr13	94838218	94840569	1.42419	5.10084	8.78294	0.0030494	0.220971		chr12_114239587_mm9	chr12	112965241	112965783	1001	72308	Brf1	BRF1, RNA polymerase III transcription initiation factor 90 kDa subunit	1.64809	4.75398	6.64946	0.0111336	0.195264
246154	Vasn	vasorin	0.358702	6.22557	10.7332	0.00146723	0.0659798		245527	Eda2r	ectodysplasin A2 receptor	0.90753	3.62688	10.7621	0.00177451	0.0818947		chr9_62186622_mm9	chr9	62245019	62247175	-1.02239	6.40202	8.75292	0.00309996	0.221308		chr13_98534015_mm9	chr13	97899330	97901501	1860	111365222	Rps18-ps4	ribosomal protein S18, pseudogene 4	-0.856971	6.55785	6.64568	0.0111591	0.195264
319183	H2bc11	H2B clustered histone 11	-0.322479	6.66255	10.7171	0.00147871	0.0662821		224454	Zdhhc14	zinc finger, DHHC domain containing 14	-0.317034	7.78761	10.7452	0.00178785	0.0821773		chr1_161976500_mm9	chr1	159873084	159874984	1.70148	4.58438	8.7509	0.00310339	0.221308		chr14_19319204_mm9	chr14	3981704	3984030	85575	218793	Ube2e2	ubiquitin-conjugating enzyme E2E 2	-1.35031	5.2918	6.64047	0.0111878	0.195264
17974	Nck2	non-catalytic region of tyrosine kinase adaptor protein 2	0.316993	6.58716	10.7072	0.00148585	0.0662821		74127	Krt80	keratin 80	0.763901	4.00028	10.7428	0.00178988	0.0821773		chr4_6609304_mm9	chr4	6681092	6683222	1.74989	4.69559	8.7497	0.00310543	0.221308		chr18_55369692_mm9	chr18	55342106	55344160	130635	100043089	Gm4221	predicted gene 4221	-1.43704	5.06924	6.62908	0.0112528	0.195626
260409	Cdc42ep3	CDC42 effector protein 3	0.319567	6.55947	10.7051	0.00148732	0.0662821		22029	Traf1	TNF receptor-associated factor 1	0.670237	4.57416	10.7235	0.00180551	0.0822143		chr9_43737900_mm9	chr9	43840032	43842197	-1.1768	5.8901	8.74846	0.00310754	0.221308		chr18_38001965_mm9	chr18	37974933	37976654	1	13367	Diaph1	diaphanous related formin 1	-0.38901	8.93955	6.62757	0.0112666	0.195626
319594	Hif1an	hypoxia-inducible factor 1, alpha subunit inhibitor	-0.413424	5.81148	10.7025	0.00148927	0.0662821		70008	Ace2	angiotensin converting enzyme 2	0.805245	3.89273	10.7228	0.00180622	0.0822143		chr5_78236016_mm9	chr5	77953330	77956347	-1.05013	6.25372	8.74548	0.00311262	0.221308		chr9_61710296_mm9	chr9	61768694	61770848	49718	56040	Rplp1	ribosomal protein lateral stalk subunit P1	-0.714191	6.93946	6.58597	0.0115186	0.199487
72296	Rusc1	RUN and SH3 domain containing 1	-0.946424	3.58235	10.6932	0.0014961	0.0664152		12162	Bmp7	bone morphogenetic protein 7	-0.427758	6.38259	10.7176	0.00181034	0.0822143		chr8_77473787_mm9	chr8	75675477	75677556	2.13498	4.51846	8.74387	0.00311536	0.221308		chr2_147133462_mm9	chr2	147148646	147150517	0	100313531	Nkx2-2os	NK2 homeobox 2, opposite strand	-0.726172	6.96625	6.56526	0.0116461	0.200722
225207	Zfp521	zinc finger protein 521	0.345312	6.34179	10.6548	0.00152415	0.0674873		67469	Abhd5	abhydrolase domain containing 5	0.708001	4.3962	10.7177	0.00181035	0.0822143		chr6_51440005_mm9	chr6	51465930	51468042	0.771552	6.93857	8.74256	0.0031176	0.221308		chr17_9957378_mm9	chr17	9980518	9985329	0	71092	4930452A19Rik	RIKEN cDNA 4930452A19 gene	-0.339396	9.54649	6.55542	0.0117071	0.200722
16716	Ky	kyphoscoliosis peptidase	0.762173	3.92591	10.6466	0.00153028	0.0675859		394430	Ugt1a10	UDP glycosyltransferase 1 family, polypeptide A10	0.412711	6.40577	10.7134	0.00181382	0.0822143		chr17_91760657_mm9	chr17	91667745	91669745	3.20506	3.72937	8.73683	0.0031274	0.221308		chr2_180923380_mm9	chr2	180830297	180830555	1	66496	Ppdpf	pancreatic progenitor cell differentiation and proliferation factor	-1.1087	5.95101	6.55535	0.0117081	0.200722
20418	Shc3	src homology 2 domain-containing transforming protein C3	-0.394119	6.04552	10.6279	0.00154419	0.0680271		67071	Rps6ka6	ribosomal protein S6 kinase polypeptide 6	0.459633	6.0097	10.7033	0.00182217	0.0823824		chr4_47505251_mm9	chr4	47491359	47493399	-1.72034	5.02408	8.7364	0.00312813	0.221308		chr4_149423525_mm9	chr4	150131935	150134612	18300	723848	Mir34a	microRNA 34a	0.359826	9.20399	6.55511	0.011709	0.200722
66627	Ogfod2	2-oxoglutarate and iron-dependent oxygenase domain containing 2	-0.276541	7.08221	10.5989	0.00156609	0.0688166		230935	Dnajc11	DnaJ heat shock protein family (Hsp40) member C11	-0.42271	6.38633	10.6969	0.00182744	0.0824109		chr3_95505107_mm9	chr3	95606630	95610361	0.606874	7.9879	8.73005	0.00313905	0.221308		chr14_79713033_mm9	chr14	79550661	79552803	11587	66214	Rgcc	regulator of cell cycle	-1.61685	4.91475	6.5446	0.0117635	0.201145
78777	Tepsin	TEPSIN, adaptor related protein complex 4 accessory protein	-0.281393	6.98205	10.5923	0.00157113	0.0688631		50799	Slc25a13	solute carrier family 25 (mitochondrial carrier, adenine nucleotide translocator), member 13	-0.512582	5.43713	10.6864	0.00183619	0.082596		chr2_17955862_mm9	chr2	18038046	18040046	-1.10279	6.09948	8.72535	0.00314714	0.221308		chr9_42915478_mm9	chr9	43018013	43019948	1	235300	Tlcd5	TLC domain containing 5	0.519272	7.73903	6.53813	0.0118154	0.201519
215113	Slc43a2	solute carrier family 43, member 2	-0.269494	7.11236	10.5791	0.00158126	0.0690026		213409	Lemd1	LEM domain containing 1	0.35363	7.05365	10.675	0.00184567	0.0828127		chr9_31450879_mm9	chr9	31553590	31555590	-4.47662	4.11836	8.72398	0.0031495	0.221308		chr10_111103639_mm9	chr10	111501399	111503577	71222	71321	4933440J02Rik	RIKEN cDNA 4933440J02 gene	1.15644	5.35353	6.53147	0.0118588	0.20175
229949	Ak5	adenylate kinase 5	0.363082	6.13751	10.5738	0.00158539	0.0690026		13200	Ddost	dolichyl-di-phosphooligosaccharide-protein glycotransferase	-0.788713	4.26237	10.6131	0.00189849	0.0849681		chr3_38043509_mm9	chr3	38196499	38200973	-0.734907	7.31019	8.69934	0.00319231	0.222697		chr2_85124989_mm9	chr2	85114097	85116092	45220	257951	Or5ak4	olfactory receptor family 5 subfamily AK member 4	0.927954	5.87455	6.51757	0.011946	0.202721
20195	S100a11	S100 calcium binding protein A11	0.553562	4.91512	10.5726	0.00158627	0.0690026		12955	Cryab	crystallin, alpha B	0.454208	6.11493	10.5991	0.00191045	0.085018		chr5_137579128_mm9	chr5	137130963	137133261	0.6964	7.36843	8.69892	0.00319304	0.222697		chr8_131053140_mm9	chr8	129254450	129256641	22494	18186	Nrp1	neuropilin 1	-0.595919	7.39336	6.50383	0.0120331	0.203687
319167	H2ac11	H2A clustered histone 11	-0.324352	6.66733	10.5436	0.00160881	0.069808		100502766	Kifc1	kinesin family member C1	-0.636182	4.78241	10.599	0.0019106	0.085018		chr7_70910226_mm9	chr7	63414022	63416154	1.5549	4.88495	8.69879	0.00319328	0.222697		chr18_42785300_mm9	chr18	42757412	42760011	18262	72930	Ppp2r2b	protein phosphatase 2, regulatory subunit B, beta	-1.10041	5.76041	6.49714	0.012077	0.203916
93687	Csnk1a1	casein kinase 1, alpha 1	0.277128	6.90051	10.5311	0.00161865	0.0700594		20648	Snta1	syntrophin, acidic 1	0.46576	6.25326	10.5951	0.00191396	0.085018		chr12_55373322_mm9	chr12	54318060	54320183	1.69298	4.75343	8.68208	0.00322264	0.223916		chr16_91300590_mm9	chr16	91097313	91098254	28487	50914	Olig1	oligodendrocyte transcription factor 1	-0.579419	7.56633	6.48022	0.0121854	0.205177
72599	Pdia5	protein disulfide isomerase associated 5	-0.425576	5.74898	10.5086	0.00163648	0.0701205		19434	Rax	retina and anterior neural fold homeobox	0.558569	5.10062	10.5822	0.00192527	0.0853071		chr10_116151018_mm9	chr10	116548657	116551077	1.63956	4.68823	8.6797	0.00322685	0.223916		chr7_118133180_mm9	chr7	110587959	110589942	6292	17540	Irag1	inositol 1,4,5-triphosphate receptor associated 1	-1.28208	5.39646	6.4759	0.0122126	0.205177
215303	Camk1g	calcium/calmodulin-dependent protein kinase I gamma	-0.740765	4.28995	10.5051	0.0016393	0.0701205		68047	Mpnd	MPN domain containing	-0.632101	4.90006	10.5755	0.00193115	0.0853512		chr17_56030938_mm9	chr17	56197515	56198027	3.19541	3.93987	8.66438	0.00325407	0.224161		chr18_82017767_mm9	chr18	81863669	81865330	169896	100628596	Mir5127	microRNA 5127	-0.898133	6.27729	6.44713	0.0124029	0.207673
14102	Fas	Fas cell surface death receptor	0.427435	5.7356	10.5039	0.00164025	0.0701205		11450	Adipoq	adiponectin, C1Q and collagen domain containing	0.954211	3.37254	10.5615	0.0019438	0.0853512		chr10_37435737_mm9	chr10	37590899	37592955	2.01522	4.42936	8.66055	0.00326091	0.224161		chr2_98504851_mm9	chr2	98491963	98498116	1029955	241568	Lrrc4c	leucine rich repeat containing 4C	0.677654	11.754	9.25876	0.0124228	0.207673
26419	Mapk8	mitogen-activated protein kinase 8	0.323484	6.51333	10.5033	0.00164068	0.0701205		12575	Cdkn1a	cyclin dependent kinase inhibitor 1A	0.338014	7.15516	10.5597	0.00194508	0.0853512		chr15_86751319_mm9	chr15	86803140	86807041	-1.50279	5.51247	8.66038	0.00326121	0.224161		chr11_55251756_mm9	chr11	55328119	55330119	7345	11927	Atox1	antioxidant 1 copper chaperone	0.71906	6.65795	6.4364	0.0124736	0.208006
102448	Xylb	xylulokinase homolog (H. influenzae)	-0.570201	4.93742	10.4968	0.00164588	0.0701205		12817	Col13a1	collagen, type XIII, alpha 1	0.557033	5.10171	10.5579	0.00194666	0.0853512		chr12_118575558_mm9	chr12	117299705	117301705	1.57694	4.92765	8.65604	0.00326899	0.224161		chr2_104208254_mm9	chr2	104197142	104200091	0	241589	D430041D05Rik	RIKEN cDNA D430041D05 gene	-0.617841	7.23189	6.43026	0.0125144	0.208172
20538	Slc6a2	solute carrier family 6 (neurotransmitter transporter, noradrenalin), member 2	2.12645	1.32053	10.4746	0.00164805	0.0701205		72140	Cep89	centrosomal protein 89	-0.714425	4.64362	10.5539	0.00195028	0.0853512		chr10_120019241_mm9	chr10	120416681	120419500	-4.4667	4.00656	8.65511	0.00327066	0.224161		chr5_108117696_mm9	chr5	107835475	107837331	8748	654809	4930428O21Rik	RIKEN cDNA 4930428O21 gene	0.534029	7.66111	6.425	0.0125495	0.208242
56495	Get3	guided entry of tail-anchored proteins factor 3, ATPase	-0.345505	6.32537	10.4937	0.00164842	0.0701205		52276	Cdca8	cell division cycle associated 8	-0.726146	4.34357	10.538	0.0019645	0.0855915		chr7_134339299_mm9	chr7	126796359	126796631	-4.47137	3.93507	8.64349	0.00329155	0.224473		chr6_88056144_mm9	chr6	88082286	88084373	1	103963	Rpn1	ribophorin I	-0.539082	7.7203	6.4167	0.0126053	0.208653
69276	Sec62	SEC62 homolog, preprotein translocation	0.292745	6.74354	10.4808	0.00165876	0.0702597		14579	Gem	GTP binding protein overexpressed in skeletal muscle	0.952912	3.43136	10.5372	0.0019654	0.0855915		chr4_151446471_mm9	chr4	152154229	152159410	0.546256	8.59221	8.64269	0.003293	0.224473		chr17_41016981_mm9	chr17	41190177	41191923	0	71583	9130008F23Rik	RIKEN cDNA 9130008F23 gene	-0.679779	7.03415	6.4042	0.0126897	0.209536
329872	Frem1	Fras1 related extracellular matrix protein 1	0.827175	3.73118	10.4769	0.00166202	0.0702597		56711	Plag1	pleiomorphic adenoma gene 1	1.0201	3.3731	10.5294	0.00197255	0.0856924		chr15_86776640_mm9	chr15	86829171	86831651	-4.46544	3.84896	8.63291	0.0033107	0.224473		chr8_73226054_mm9	chr8	71153265	71153674	1	16478	Jund	jun D proto-oncogene	0.414367	8.57692	6.39434	0.0127566	0.210125
268515	Bahcc1	BAH domain and coiled-coil containing 1	-0.284134	6.93694	10.4745	0.00166386	0.0702597		94282	Sfxn5	sideroflexin 5	0.289624	8.41802	10.5162	0.00198399	0.0859792		chr1_14130049_mm9	chr1	14209156	14211229	-1.3889	5.52609	8.62477	0.0033255	0.224473		chr6_51220287_mm9	chr6	51246517	51248428	0	387166	Mir148a	microRNA 148a	-0.570103	7.60807	6.38504	0.0128202	0.210657
11761	Aox1	aldehyde oxidase 1	0.457552	5.46594	10.428	0.00170202	0.0716017		57435	Plin4	perilipin 4	0.763067	4.18288	10.5091	0.00199048	0.0860508		chr8_28884864_mm9	chr8	28263337	28265503	-4.45215	4.10911	8.62423	0.00332651	0.224473		chr2_26759437_mm9	chr2	26793899	26794165	1001	20935	Surf6	surfeit gene 6	-0.955654	5.95523	6.35545	0.0130254	0.21351
100213	Rusc2	RUN and SH3 domain containing 2	0.281897	6.9037	10.4211	0.0017078	0.0716017		382018	Unc13a	unc-13 homolog A	-0.359814	7.26115	10.4747	0.00202186	0.0866229		chr12_113696296_mm9	chr12	112423501	112425537	0.980685	6.14182	8.61557	0.00334233	0.224473		chr4_99239802_mm9	chr4	99460191	99462202	82335	15221	Foxd3	forkhead box D3	0.502946	7.79578	6.34564	0.0130928	0.214093
212989	Best2	bestrophin 2	-1.15905	3.1858	10.4211	0.00170805	0.0716017		60510	Syt9	synaptotagmin IX	-0.501867	5.93999	10.4746	0.00202195	0.0866229		chr15_100435632_mm9	chr15	100501675	100504489	-0.877658	6.75683	8.61449	0.0033443	0.224473		chr17_83509413_mm9	chr17	83416390	83418614	30737	100503434	Gm19689	predicted gene, 19689	0.639894	6.88569	6.33419	0.0131733	0.214375
75019	Rnase10	ribonuclease, RNase A family, 10 (non-active)	0.746505	4.15252	10.4048	0.00172138	0.0718667		14536	Nr6a1	nuclear receptor subfamily 6, group A, member 1	0.316905	7.56413	10.4717	0.00202466	0.0866229		chr2_138188111_mm9	chr2	138203142	138205448	2.44885	4.02048	8.61076	0.00335116	0.224473		chr13_51409972_mm9	chr13	51467768	51469768	92887	13610	S1pr3	sphingosine-1-phosphate receptor 3	0.636827	6.9197	6.33169	0.0131909	0.214375
76773	Ntaq1	N-terminal glutamine amidase 1	-0.302431	6.68972	10.4033	0.00172267	0.0718667		228966	Ppp1r3d	protein phosphatase 1, regulatory subunit 3D	1.08315	3.09291	10.4677	0.00202917	0.0866229		chrX_11208716_mm9	chrX	11496243	11499416	-1.1032	6.06792	8.60885	0.00335468	0.224473		chrX_11233750_mm9	chrX	11520384	11522242	325995	236663	H2al1j	H2A histone family member L1J	-1.23917	5.65094	6.32955	0.0132055	0.214375
70989	Jhy	junctional cadherin complex regulator	1.12678	2.72493	10.38	0.00174278	0.0725305		77134	Hnrnpa0	heterogeneous nuclear ribonucleoprotein A0	0.506815	5.37712	10.4603	0.00203523	0.0866229		chr6_82733988_mm9	chr6	82759975	82761975	-2.433	4.55878	8.60819	0.00335589	0.224473		chr9_123382596_mm9	chr9	123301491	123303534	4280	29806	Limd1	LIM domains containing 1	-0.925685	6.2746	6.32109	0.0132665	0.214847
19418	Rasgrf2	RAS protein-specific guanine nucleotide-releasing factor 2	-0.881116	3.84978	10.3623	0.00175757	0.0729707		74142	Lonp1	lon peptidase 1, mitochondrial	-0.451616	6.06398	10.46	0.00203542	0.0866229		chr5_100761740_mm9	chr5	100479473	100481688	-1.83123	5.0816	8.60112	0.00336893	0.224805		chr6_67052516_mm9	chr6	67078161	67080836	20526	320172	E230016M11Rik	RIKEN cDNA E230016M11 gene	0.435437	8.30844	6.29878	0.0134251	0.216535
72341	Elp6	elongator acetyltransferase complex subunit 6	-0.343904	6.25573	10.3497	0.00176834	0.0732175		230872	Crocc	ciliary rootlet coiled-coil, rootletin	-0.351318	7.63847	10.4574	0.00203784	0.0866229		chr9_26419783_mm9	chr9	26522428	26524560	1.67582	4.64779	8.58396	0.00340078	0.226388		chr2_17948322_mm9	chr2	18030357	18033038	0	77940	A930004D18Rik	RIKEN cDNA A930004D18 gene	-0.312214	9.88142	6.2974	0.013435	0.216535
56389	Stx5a	syntaxin 5A	-0.268103	7.09465	10.3455	0.00177197	0.0732175		20592	Kdm5d	lysine demethylase 5D	-5.7351	1.56517	11.8477	0.00205686	0.086845		chr16_18164951_mm9	chr16	17981618	17983826	1.16526	5.68402	8.57688	0.00341403	0.226727		chr13_104712241_mm9	chr13	104058094	104058724	1001	59079	Erbin	Erbb2 interacting protein	0.40234	8.70552	6.29135	0.0134786	0.216719
66704	Rbm4b	RNA binding motif protein 4B	-0.276699	7.05413	10.3055	0.00180693	0.0744357		225743	Ark2c	arkadia (RNF111) C-terminal like ring finger ubiquitin ligase 2C	0.425973	6.25065	10.4367	0.00205724	0.086845		chr13_45334670_mm9	chr13	45391687	45393867	-1.82445	4.87007	8.56307	0.00343998	0.227242		chr11_98145027_mm9	chr11	98173009	98174941	1069	69131	Cdk12	cyclin dependent kinase 12	-1.09916	5.63225	6.25313	0.0137584	0.21977
75454	Phpt1	phosphohistidine phosphatase 1	-0.285263	6.86561	10.3019	0.00181005	0.0744357		74015	Fcho1	FCH domain only 1	-0.448378	6.10201	10.4322	0.00206147	0.086845		chr11_72019519_mm9	chr11	72095780	72096490	-1.48702	5.3192	8.55774	0.00345006	0.227242		chr12_40314295_mm9	chr12	39636532	39638532	444759	11861	Arl4a	ADP-ribosylation factor-like 4A	-1.21504	5.36201	6.25007	0.0137798	0.21977
73710	Tubb2b	tubulin, beta 2B class IIB	-0.30769	7.07623	10.5663	0.00181734	0.074522		242125	Mab21l3	mab-21-like 3	0.935312	3.28014	10.4269	0.00206714	0.086845		chr13_89929864_mm9	chr13	89937378	89939378	-4.44393	3.92441	8.55646	0.00345248	0.227242		chr1_179341374_mm9	chr1	177238624	177240675	29218	30928	Zbtb18	zinc finger and BTB domain containing 18	-0.501352	7.95336	6.24854	0.0137912	0.21977
69714	Tfpt	TCF3 (E2A) fusion partner	-0.326198	6.42897	10.2899	0.00182076	0.074522		271005	Klhdc1	kelch domain containing 1	0.427916	6.13688	10.4258	0.0020675	0.086845		chr10_75441601_mm9	chr10	75813327	75816054	-1.82136	4.93428	8.55542	0.00345445	0.227242		chr11_97562274_mm9	chr11	97592607	97592786	1285	22658	Pcgf2	polycomb group ring finger 2	2.49864	3.83855	6.23759	0.0137988	0.21977
18741	Pitx2	paired-like homeodomain transcription factor 2	1.74364	1.82417	10.2729	0.00183536	0.0748316		71567	Mcm9	minichromosome maintenance 9 homologous recombination repair factor	0.319516	7.84103	10.4134	0.00207922	0.0870191		chr18_46643677_mm9	chr18	46616012	46618168	-1.00408	6.19075	8.54654	0.00347133	0.227284		chr9_103381806_mm9	chr9	103358447	103359259	877	81907	Tmem108	transmembrane protein 108	1.36429	5.05066	6.23371	0.0139022	0.220422
17698	Msn	moesin	0.52662	5.06089	10.2717	0.00183697	0.0748316		242418	Dcaf10	DDB1 and CUL4 associated factor 10	0.541438	5.32369	10.4111	0.00208145	0.0870191		chr9_22758685_mm9	chr9	22864537	22866537	-4.44488	3.88488	8.54649	0.00347143	0.227284		chr15_85441820_mm9	chr15	85494814	85497561	16906	105975	AU022754	expressed sequence AU022754	-0.32424	9.73361	6.22401	0.0139736	0.220422
80876	Ifitm2	interferon induced transmembrane protein 2	0.58024	4.54585	10.2641	0.00184386	0.0749361		225845	Plaat3	phospholipase A and acyltransferase 3	0.605308	4.69338	10.3885	0.00210301	0.0875885		chr12_60366904_mm9	chr12	59311663	59313743	-1.30498	5.63938	8.54011	0.0034836	0.227388		chr5_105928653_mm9	chr5	105645721	105647919	7777	433926	Lrrc8b	leucine rich repeat containing 8 family, member B	-0.988064	6.0406	6.22388	0.0139755	0.220422
17537	Meis3	Meis homeobox 3	-0.318989	6.51009	10.2582	0.00184914	0.0749745		74442	Sgms2	sphingomyelin synthase 2	0.344981	7.13853	10.3865	0.00210492	0.0875885		chr17_25931338_mm9	chr17	26012761	26013073	-1.05285	6.25724	8.5371	0.00348936	0.227388		chr4_127318021_mm9	chr4	127533404	127535625	106722	115486416	A630031M04Rik	RIKEN cDNA A630031M04 gene	-1.03065	5.81721	6.223	0.0139822	0.220422
231002	Plekhn1	pleckstrin homology domain containing, family N member 1	-1.15288	3.00003	10.2469	0.00185983	0.0752319		56546	Sec1	secretory blood group 1	0.426389	6.14554	10.3572	0.00213328	0.0883978		chr10_75090325_mm9	chr10	75462277	75464551	1.18812	5.64245	8.53055	0.00350193	0.227675		chr2_17761063_mm9	chr2	17843200	17845474	107256	74103	Nebl	nebulette	-0.58629	7.49017	6.21231	0.0140616	0.220422
70044	Tut1	terminal uridylyl transferase 1, U6 snRNA-specific	-0.311519	6.58601	10.2132	0.00189027	0.0761761		11790	Speg	SPEG complex locus	0.320042	7.7103	10.3561	0.00213432	0.0883978		chr8_37065876_mm9	chr8	36468879	36471074	-2.9647	4.20621	8.5211	0.00352013	0.228296		chr7_31994453_mm9	chr7	30907768	30908921	37703	100038516	Gm10640	predicted gene 10640	-0.633982	7.46079	6.21178	0.0140656	0.220422
116905	Dph1	diphthamide biosynthesis 1	-0.39325	5.82364	10.2114	0.00189197	0.0761761		11676	Aldoc	aldolase C, fructose-bisphosphate	0.566136	5.2482	10.3421	0.00214813	0.0887626		chr12_113921913_mm9	chr12	112649181	112651186	0.750857	6.99865	8.5169	0.00352826	0.228296		chr13_112734353_mm9	chr13	112079379	112081871	70909	102636620	Gm15326	predicted gene 15326	-0.707258	7.15412	6.21136	0.0140688	0.220422
214469	Fam168b	family with sequence similarity 168, member B	0.307992	6.57544	10.1731	0.00192777	0.0774374		67530	Uqcrb	ubiquinol-cytochrome c reductase binding protein	1.23257	2.50786	10.3284	0.00216341	0.0890058		chr11_110128396_mm9	chr11	110156908	110158217	-4.44822	3.80462	8.51147	0.00353879	0.228296		chr18_35093279_mm9	chr18	35066056	35066315	1001	225363	Etf1	eukaryotic translation termination factor 1	0.868957	6.16724	6.20672	0.0141042	0.220464
228730	Kiz	kizuna centrosomal protein	0.340216	6.24591	10.1648	0.0019356	0.0775717		269878	Megf8	multiple EGF-like-domains 8	-0.375121	6.74851	10.3259	0.00216403	0.0890058		chr11_95040895_mm9	chr11	95069381	95071434	1.90189	4.40644	8.50864	0.0035443	0.228296		chr10_36970619_mm9	chr10	37125377	37128241	97397	100040846	5930403N24Rik	RIKEN cDNA 5930403N24 gene	-0.66906	7.05989	6.19698	0.0141777	0.2207
101401	Adamts9	ADAM metallopeptidase with thrombospondin type 1 motif 9	0.37238	5.95115	10.1371	0.00196202	0.0783304		11308	Abi1	abl interactor 1	0.366217	6.75381	10.2997	0.00219021	0.0898357		chr5_75478565_mm9	chr5	75239270	75247132	-0.775422	7.36838	8.50179	0.00355766	0.228548		chr4_57970516_mm9	chr4	57957411	57958165	1001	22166	Txn1	thioredoxin 1	0.731482	6.4677	6.19607	0.0141848	0.2207
240427	Setbp1	SET binding protein 1	0.350686	6.1572	10.1355	0.00196358	0.0783304		66892	Eif4e3	eukaryotic translation initiation factor 4E member 3	0.690705	4.33457	10.2956	0.00219432	0.0898357		chr18_36120958_mm9	chr18	36092232	36096483	0.542668	8.47111	8.49468	0.00357156	0.228548		chr3_95907080_mm9	chr3	96009169	96010839	1001	229603	Otud7b	OTU domain containing 7B	-0.7329	6.64711	6.17455	0.0143496	0.221772
68177	Ebpl	emopamil binding protein-like	0.482918	5.14459	10.1229	0.00197579	0.0784805		22594	Xrcc1	X-ray repair complementing defective repair in Chinese hamster cells 1	-0.484222	5.69625	10.2738	0.00221633	0.0900553		chr2_94605282_mm9	chr2	94594309	94596632	-1.47538	5.38645	8.49402	0.00357286	0.228548		chr4_95696073_mm9	chr4	95915757	95919481	3244	77963	Hook1	hook microtubule tethering protein 1	-0.747618	6.70293	6.17291	0.0143622	0.221772
16854	Lgals3	lectin, galactose binding, soluble 3	1.2638	2.56945	10.1229	0.0019764	0.0784805		22041	Trf	transferrin	-0.739317	4.5014	10.2721	0.00221815	0.0900553		chr1_35863358_mm9	chr1	35844263	35846925	-1.80764	5.01913	8.48596	0.00358871	0.229035		chr5_31215452_mm9	chr5	31069164	31070130	1001	100952	Emilin1	elastin microfibril interfacer 1	-0.724051	6.75585	6.17049	0.0143808	0.221772
17913	Myo1c	myosin IC	0.564897	4.73275	10.1007	0.00199733	0.0789679		21981	Ppp1r13b	protein phosphatase 1, regulatory subunit 13B	0.425893	6.07349	10.2716	0.00221856	0.0900553		chr2_133175078_mm9	chr2	133190228	133192296	3.09587	3.68467	8.47664	0.00360712	0.229049		chr15_51562543_mm9	chr15	51593377	51595259	54698	68135	Eif3h	eukaryotic translation initiation factor 3, subunit H	0.94336	5.68179	6.16695	0.014409	0.221772
26411	Map4k1	mitogen-activated protein kinase kinase kinase kinase 1	-0.353407	6.25059	10.0958	0.00200215	0.0789679		103172	Chchd10	coiled-coil-helix-coiled-coil-helix domain containing 10	0.767798	3.96415	10.2703	0.00221996	0.0900553		chr17_85102310_mm9	chr17	85009388	85011409	-2.15658	4.75129	8.47164	0.00361703	0.229049		chr5_43746661_mm9	chr5	43511211	43514289	64145	231207	Cpeb2	cytoplasmic polyadenylation element binding protein 2	0.400625	8.61447	6.16322	0.0144369	0.221772
18414	Osmr	oncostatin M receptor	0.896365	5.49276	13.8559	0.00200563	0.0789679		14977	Slc39a7	solute carrier family 39 (zinc transporter), member 7	-0.546781	5.34357	10.2531	0.00223744	0.0905576		chr8_80487293_mm9	chr8	78688998	78691048	-1.26263	5.77267	8.47056	0.00361918	0.229049		chr14_19096048_mm9	chr14	4204635	4206635	2763	66480	Rpl15	ribosomal protein L15	-0.534146	7.61101	6.15787	0.0144784	0.221772
235044	Plppr2	phospholipid phosphatase related 2	-0.404188	5.95098	10.085	0.00201283	0.0789679		384009	Glipr2	GLI pathogenesis-related 2	0.417729	6.67708	10.2479	0.00224278	0.0905674		chr1_183470908_mm9	chr1	181367337	181369348	2.44397	3.98071	8.46804	0.00362419	0.229049		chr17_83676108_mm9	chr17	83582516	83585087	50022	106522	Pkdcc	protein kinase domain containing, cytoplasmic	0.435943	8.34954	6.15712	0.0144842	0.221772
17356	Afdn	afadin, adherens junction formation factor	0.271118	6.9758	10.0774	0.00202032	0.0789679		16420	Itgb6	integrin beta 6	0.417929	6.35437	10.2346	0.00225648	0.090914		chr9_114582437_mm9	chr9	114501387	114503387	1.38273	5.33512	8.46509	0.00363008	0.229049		chr17_80164545_mm9	chr17	80071621	80074446	49132	13078	Cyp1b1	cytochrome P450, family 1, subfamily b, polypeptide 1	0.495247	7.68816	6.13983	0.0146193	0.223201
14204	Il4i1	interleukin 4 induced 1	-1.47789	2.50258	10.0753	0.00202235	0.0789679		230157	Tmeff1	transmembrane protein with EGF-like and two follistatin-like domains 1	-0.45322	6.1814	10.2172	0.00227456	0.0911298		chr4_109647625_mm9	chr4	109831217	109833217	2.43807	4.08805	8.44751	0.00366528	0.230747		chr14_46075845_mm9	chr14	45692487	45694721	1532	218952	Fermt2	fermitin family member 2	0.63767	6.77888	6.13673	0.0146437	0.223201
21960	Tnr	tenascin R	-0.712308	4.54924	10.0699	0.00202774	0.0789679		102371	Myzap	myocardial zonula adherens protein	0.495503	5.44479	10.2168	0.002275	0.0911298		chr1_154050574_mm9	chr1	152077976	152080415	2.45646	4.08448	8.4367	0.00368711	0.231289		chr16_44616353_mm9	chr16	44436118	44437692	56886	117606	Boc	BOC cell adhesion associated, oncogene regulated	-0.656432	7.08469	6.12678	0.0147222	0.223891
20481	Ski	ski sarcoma viral oncogene homolog (avian)	0.252129	7.27394	10.0645	0.00203313	0.0789679		227659	Slc2a6	solute carrier family 2 (facilitated glucose transporter), member 6	-0.97031	3.57422	10.2152	0.00227722	0.0911298		chr18_58947137_mm9	chr18	58919555	58921555	-2.9221	4.10867	8.43502	0.00369052	0.231289		chr1_52654582_mm9	chr1	52635540	52638584	13709	118126071	Gm53065	predicted gene 53065	0.583834	7.30931	6.1138	0.0148252	0.224949
108114	Slc22a7	solute carrier family 22 (organic anion transporter), member 7	-2.27771	1.71112	10.0483	0.00203577	0.0789679		115490131	Tmem217rt	transmembrane 217, retrotransposed	0.614869	4.73502	10.199	0.00229366	0.0915816		chr10_6831778_mm9	chr10	3463729	3465795	-2.42362	4.40739	8.41953	0.00372205	0.232385		chr17_25646225_mm9	chr17	25727122	25729362	8202	102636737	Gm33727	predicted gene, 33727	-0.490817	7.88935	6.10895	0.0148639	0.22503
71435	Arhgap21	Rho GTPase activating protein 21	0.230735	7.36361	10.0601	0.00203748	0.0789679		432478	Tmprss9	transmembrane protease, serine 9	-0.537289	5.29684	10.1701	0.00232428	0.092596		chr4_82201863_mm9	chr4	82472420	82475973	-1.20285	5.97254	8.4141	0.00373319	0.232385		chr13_98527129_mm9	chr13	97891990	97895374	0	111365222	Rps18-ps4	ribosomal protein S18, pseudogene 4	-0.65622	7.20343	6.09056	0.0150117	0.226106
22095	Tshr	thyroid stimulating hormone receptor	-0.454602	5.49531	10.0557	0.00204193	0.0789679		71934	Car13	carbonic anhydrase 13	0.910303	3.35754	10.1418	0.00235508	0.0933836		chr17_84548463_mm9	chr17	84455473	84457630	0.61801	7.77092	8.40627	0.00374929	0.232385		chr5_116181678_mm9	chr5	115870680	115871198	1001	75665	Bicdl1	BICD family like cargo adaptor 1	0.492482	7.92151	6.08735	0.0150375	0.226106
142980	Tlr3	toll-like receptor 3	0.655385	4.39605	10.0542	0.00204341	0.0789679		68675	Arb2a	ARB2 cotranscriptional regulator A	0.367513	6.84955	10.1409	0.00235563	0.0933836		chr11_24270713_mm9	chr11	24319534	24321893	-1.19179	5.96198	8.40089	0.00376039	0.232385		chr11_97151082_mm9	chr11	97179576	97181649	8175	19155	Npepps	aminopeptidase puromycin sensitive	0.624137	6.90912	6.08401	0.0150647	0.226106
71685	Galnt14	polypeptide N-acetylgalactosaminyltransferase 14	-0.650958	4.81904	10.0255	0.00207238	0.0799088		237553	Trhde	TRH-degrading enzyme	-0.796302	4.14996	10.1372	0.00235982	0.0933836		chr11_120155118_mm9	chr11	120183281	120185980	-0.843617	6.90005	8.39706	0.00376831	0.232385		chr6_129430926_mm9	chr6	129456924	129458993	3218	108078	Olr1	oxidized low density lipoprotein (lectin-like) receptor 1	-0.609508	7.39618	6.08161	0.015084	0.226106
69745	Pold4	polymerase (DNA-directed), delta 4	-0.440061	5.57655	10.0171	0.00208102	0.0800639		72344	Usp36	ubiquitin specific peptidase 36	-0.421097	6.0159	10.1126	0.00238644	0.0936729		chr19_59463353_mm9	chr19	59375802	59378789	-0.83787	6.83268	8.3953	0.00377196	0.232385		chr3_142097277_mm9	chr3	142139239	142141196	37783	56376	Pdlim5	PDZ and LIM domain 5	0.586415	6.90793	6.07931	0.0151028	0.226106
68988	Prpf31	pre-mRNA processing factor 31	-0.321657	6.4254	9.9908	0.00210802	0.0809226		105727	Slc38a1	solute carrier family 38, member 1	0.352715	7.7893	10.1102	0.00238903	0.0936729		chr11_90253045_mm9	chr11	90282745	90283557	-1.96493	4.92521	8.3944	0.00377382	0.232385		chr7_73344389_mm9	chr7	65848213	65850260	24668	269941	Chsy1	chondroitin sulfate synthase 1	0.713278	6.48124	6.07422	0.0151443	0.226224
18049	Ngf	nerve growth factor	0.609215	4.43469	9.97022	0.00212945	0.0815644		228355	Madd	MAP-kinase activating death domain	-0.476548	5.71143	10.1084	0.00239107	0.0936729		chr14_35171139_mm9	chr14	34078910	34080910	1.04059	5.84582	8.39146	0.00377992	0.232385		chr16_92200959_mm9	chr16	91996775	91998708	87661	121022	Mrps6	mitochondrial ribosomal protein S6	-0.617569	7.3164	6.05745	0.0152814	0.226793
13864	Nr2f6	nuclear receptor subfamily 2, group F, member 6	0.248591	7.22356	9.95811	0.00214213	0.0816459		242022	Frem2	Fras1 related extracellular matrix protein 2	0.395062	6.59358	10.0968	0.00240382	0.0936729		chr6_31033178_mm9	chr6	31059113	31061113	1.00091	6.16572	8.38705	0.00378911	0.232385		chr10_94408667_mm9	chr10	94781707	94782094	1001	54712	Plxnc1	plexin C1	0.85994	6.16508	6.05721	0.0152838	0.226793
68611	Mrpl28	mitochondrial ribosomal protein L28	-0.356882	6.11046	9.95707	0.00214324	0.0816459		242122	Vtcn1	V-set domain containing T cell activation inhibitor 1	0.623849	4.78298	10.0927	0.00240843	0.0936729		chr19_37955926_mm9	chr19	37868884	37870884	1.44175	4.98581	8.38111	0.00380149	0.232385		chr1_42596746_mm9	chr1	42577525	42579758	107603	66297	Pantr1	POU domain, class 3, transcription factor 3 adjacent noncoding transcript 1	-0.416568	8.60131	6.04962	0.0153459	0.226793
23831	Car14	carbonic anhydrase 14	-0.452088	5.54745	9.95112	0.00214951	0.0816459		228357	Lrp4	low density lipoprotein receptor-related protein 4	-0.308735	7.86173	10.0893	0.00241214	0.0936729		chr12_88760256_mm9	chr12	87464999	87467154	-1.94985	4.73656	8.37842	0.00380712	0.232385		chr4_155150653_mm9	chr4	155860018	155861031	1001	246228	Vwa1	von Willebrand factor A domain containing 1	0.525908	7.5066	6.0483	0.0153568	0.226793
217030	Synrg	synergin, gamma	0.351154	6.05601	9.95024	0.00215044	0.0816459		16649	Kpna4	karyopherin subunit alpha 4	0.440531	5.92371	10.0873	0.00241432	0.0936729		chr6_31550091_mm9	chr6	31575094	31578959	-0.65413	7.76107	8.37603	0.00381212	0.232385		chr11_40211596_mm9	chr11	40287524	40289955	75589	78343	3110004A20Rik	RIKEN cDNA 3110004A20 gene	-0.967496	5.94294	6.04498	0.0153854	0.226793
26903	Dysf	dysferlin	0.539149	4.86156	9.93959	0.00216173	0.0818951		98238	Lrrc59	leucine rich repeat containing 59	-0.695359	4.59287	10.0866	0.00241516	0.0936729		chr12_86254202_mm9	chr12	84958607	84961445	-0.62716	8.02345	8.36998	0.00382481	0.232385		chrX_100727240_mm9	chrX	102574904	102578466	10641	668415	Gm53177	predicted gene, 53177	0.395974	8.94303	6.03739	0.0154473	0.226793
107995	Cdc20	cell division cycle 20	-0.46112	5.53893	9.92896	0.00217305	0.0821013		329679	Fnip2	folliculin interacting protein 2	-0.356562	6.91851	10.0837	0.0024184	0.0936729		chr7_120816941_mm9	chr7	113271581	113273687	1.76698	4.59287	8.36993	0.00382492	0.232385		chr2_128254335_mm9	chr2	128269904	128271904	0	100043424	Morrbid	myeloid RNA regulator of BCL2L11 induced cell death	0.638175	6.94485	6.03701	0.0154505	0.226793
22156	Tuft1	tuftelin 1	-0.566588	4.98472	9.92559	0.00217666	0.0821013		17764	Mtf1	metal response element binding transcription factor 1	-0.344152	7.27647	10.0824	0.00241985	0.0936729		chr13_63843292_mm9	chr13	63888712	63890885	-0.877512	6.77444	8.36185	0.00384195	0.232746		chr5_137103578_mm9	chr5	136655447	136657217	59331	13047	Cux1	cut-like homeobox 1	0.882039	5.91123	6.03694	0.0154517	0.226793
231050	Galnt11	polypeptide N-acetylgalactosaminyltransferase 11	0.431911	5.54215	9.91953	0.00218315	0.0821671		70676	Gulp1	GULP, engulfment adaptor PTB domain containing 1	0.497511	5.50923	10.0741	0.00242904	0.0938245		chr16_10849934_mm9	chr16	10665531	10669879	0.767752	6.97411	8.35753	0.00385108	0.232746		chr11_72048217_mm9	chr11	72123848	72126478	6343	237831	Slc13a5	solute carrier family 13 (sodium-dependent citrate transporter), member 5	0.678174	6.8534	6.02256	0.0155712	0.22805
14405	Gabrg1	gamma-aminobutyric acid type A receptor subunit gamma 1	-0.359316	6.13433	9.90913	0.00219433	0.0824023		74691	Tdrd9	tudor domain containing 9	0.531651	5.05134	10.0679	0.00243604	0.0938907		chr6_135301988_mm9	chr6	135327918	135330019	0.984321	6.13642	8.34898	0.00386922	0.232746		chr4_135384927_mm9	chr4	135555460	135557448	12583	242702	Myom3	myomesin family, member 3	0.554847	7.27177	6.01208	0.0156593	0.228163
73166	Tm7sf2	transmembrane 7 superfamily member 2	-0.323349	6.5496	9.90055	0.00220362	0.0824023		12971	Crym	crystallin, mu	-1.28457	2.70783	10.0387	0.00247075	0.0949066		chr13_72483785_mm9	chr13	72493001	72495912	-2.88286	4.23877	8.34657	0.00387435	0.232746		chr10_39393685_mm9	chr10	39546960	39553074	0	327744	E130307A14Rik	RIKEN cDNA E130307A14 gene	-0.338901	9.35523	6.00893	0.0156858	0.228163
16009	Igfbp3	insulin-like growth factor binding protein 3	-0.294744	6.7064	9.89714	0.00220732	0.0824023		72055	Slc38a10	solute carrier family 38, member 10	-0.336377	7.34386	10.0338	0.0024745	0.0949066		chr2_133338935_mm9	chr2	133354119	133356119	1.87126	4.35332	8.34363	0.00388061	0.232746		chr14_57782562_mm9	chr14	57398085	57399578	27322	14623	Gjb6	gap junction protein, beta 6	1.00513	5.61433	6.00641	0.0157085	0.228163
434436	Lsmem2	leucine-rich single-pass membrane protein 2	0.817133	3.64545	9.8932	0.00221166	0.0824023		101488	Slco2b1	solute carrier organic anion transporter family, member 2b1	0.47487	5.47806	10.0304	0.00247843	0.0949066		chr9_35148978_mm9	chr9	35250634	35254745	0.862567	6.52248	8.34108	0.00388607	0.232746		chrX_11583464_mm9	chrX	11871687	11873804	29173	71458	Bcor	BCL6 interacting corepressor	-0.526858	7.71471	6.00503	0.0157189	0.228163
13081	Cyp24a1	cytochrome P450, family 24, subfamily a, polypeptide 1	0.766244	3.88134	9.89176	0.0022132	0.0824023		13637	Efna2	ephrin A2	-0.685009	4.7046	10.0146	0.00249654	0.0950563		chr6_112460188_mm9	chr6	112486069	112488241	0.765949	7.08053	8.33879	0.00389096	0.232746		chr4_132516253_mm9	chr4	132686061	132688759	12648	14191	Fgr	FGR proto-oncogene, Src family tyrosine kinase	0.505112	7.75703	6.00157	0.0157482	0.228163
69870	Polr3gl	polymerase (RNA) III (DNA directed) polypeptide G like	-0.367261	6.06055	9.8863	0.00221911	0.0824451		394434	Ugt1a9	UDP glucuronosyltransferase 1 family, polypeptide A9	0.397038	6.37515	10.0135	0.00249771	0.0950563		chr11_34069568_mm9	chr11	34118496	34120640	1.23186	5.21779	8.33561	0.00389778	0.232746		chr1_36303677_mm9	chr1	36284997	36286963	1615	320011	Uggt1	UDP-glucose glycoprotein glucosyltransferase 1	-0.913041	6.1708	5.99335	0.015819	0.228696
78733	Troap	trophinin associated protein	-0.406543	5.69214	9.87053	0.0022364	0.0827175		664883	Nova1	NOVA alternative splicing regulator 1	0.45888	6.42989	10.1936	0.0025031	0.0950563		chr1_163833343_mm9	chr1	161729691	161731871	1.88769	4.43202	8.32946	0.00391098	0.233034		chr1_197067930_mm9	chr1	194923042	194925046	64016	12902	Cr2	complement receptor 2	-0.486417	7.87576	5.98019	0.0159307	0.229465
55984	Camkk1	calcium/calmodulin-dependent protein kinase kinase 1, alpha	-0.357238	6.10372	9.86831	0.00223884	0.0827175		99439	Duox1	dual oxidase 1	0.764361	4.01894	10.0078	0.00250449	0.0950563		chr11_6963810_mm9	chr11	7011926	7012155	-4.41564	3.89091	8.32094	0.00392934	0.233628		chr19_5843908_mm9	chr19	5893521	5896293	0	66961	Neat1	nuclear paraspeckle assembly transcript 1 (non-protein coding)	0.331857	9.4002	5.96686	0.0160457	0.229465
66408	Aptx	aprataxin	-0.338242	6.21688	9.86243	0.00224532	0.0827175		268932	Caskin1	CASK interacting protein 1	-0.405526	6.49707	10.0025	0.00251049	0.0950563		chr7_118559162_mm9	chr7	111013309	111016402	1.38313	5.14949	8.31119	0.00395047	0.234383		chr4_125779993_mm9	chr4	125996068	125996750	1001	74178	Stk40	serine/threonine kinase 40	0.688047	6.59715	5.96543	0.0160582	0.229465
28010	Miip	migration and invasion inhibitory protein	-0.273542	6.91509	9.85611	0.00225232	0.0827175		19261	Sirpa	signal-regulatory protein alpha	0.431711	6.05499	9.99906	0.00251443	0.0950563		chr13_93571769_mm9	chr13	92936940	92939704	-1.42223	5.51825	8.30494	0.00396408	0.23465		chr9_14446703_mm9	chr9	14552244	14555348	18971	665374	Gm7607	predicted gene 7607	0.466693	7.85916	5.96314	0.016078	0.229465
68090	Yif1a	Yip1 interacting factor homolog A (S. cerevisiae)	-0.293064	6.74421	9.85533	0.00225319	0.0827175		11303	Abca1	ATP-binding cassette, sub-family A member 1	0.366578	6.97017	9.98939	0.00252567	0.095191		chr4_114059149_mm9	chr4	114242590	114244892	1.23222	5.57259	8.30031	0.00397418	0.23465		chr2_117938924_mm9	chr2	117940067	117941357	0	329496	Gm13986	predicted gene 13986	0.81145	6.26593	5.9602	0.0161038	0.229465
19156	Psap	prosaposin	0.359032	5.96976	9.84833	0.00226096	0.0827175		77739	Adamtsl1	ADAMTS-like 1	0.449231	7.17723	10.5983	0.00252871	0.095191		chr2_143840389_mm9	chr2	143855517	143857630	-1.36778	5.56779	8.29753	0.00398026	0.23465		chr5_138406548_mm9	chr5	137962360	137966971	1001	118446	Gjc3	gap junction protein, gamma 3	-0.659266	7.13743	5.95805	0.0161222	0.229465
73830	Eif3k	eukaryotic translation initiation factor 3, subunit K	-0.34872	6.25044	9.84269	0.00226725	0.0827175		14302	Frk	fyn-related kinase	0.846792	3.6403	9.9614	0.00255877	0.0959212		chr10_5764194_mm9	chr10	4531346	4533346	-1.9526	4.79693	8.28473	0.00400839	0.23514		chr11_112918299_mm9	chr11	112946303	112948585	0	72386	2610035D17Rik	RIKEN cDNA 2610035D17 gene	0.546827	7.33976	5.9541	0.0161566	0.229465
23991	Cib1	calcium and integrin binding 1	0.26383	6.90974	9.84265	0.00226729	0.0827175		13017	Ctbp2	C-terminal binding protein 2	-0.276024	9.1461	9.95444	0.00256668	0.0959212		chr1_87935170_mm9	chr1	85965183	85967451	0.679102	7.36695	8.2809	0.00401685	0.23514		chr2_156406622_mm9	chr2	156422023	156424011	11132	68295	Aar2	AAR2 splicing factor homolog	0.556968	7.2679	5.95362	0.0161608	0.229465
66756	Cfap97	cilia and flagella associated protein 97	0.28172	6.82121	9.84073	0.00226944	0.0827175		215378	Brinp3	bone morphogenetic protein/retinoic acid inducible neural specific 3	0.457463	6.76136	10.3751	0.00256676	0.0959212		chr1_43316910_mm9	chr1	43298161	43300289	1.13469	5.62385	8.27733	0.00402475	0.23514		chr4_138060589_mm9	chr4	138230920	138232711	43484	66259	Camk2n1	calcium/calmodulin-dependent protein kinase II inhibitor 1	-0.39127	8.61261	5.95156	0.0161787	0.229465
208501	Ndufaf8	NADH:ubiquinone oxidoreductase complex assembly factor 8	-0.271838	6.97158	9.83349	0.00227754	0.0828383		69833	Polr2f	polymerase (RNA) II (DNA directed) polypeptide F	-0.478069	5.77991	9.95101	0.00257076	0.0959212		chr16_21396012_mm9	chr16	21213683	21215696	-1.95422	4.75904	8.27708	0.00402529	0.23514		chrX_58976509_mm9	chrX	60765854	60767575	11299	434784	Ldoc1	regulator of NFKB signaling	-0.788747	6.5565	5.94715	0.0162176	0.229534
212919	Kctd7	potassium channel tetramerisation domain containing 7	-0.288424	6.81995	9.82335	0.00228894	0.0830785		116847	Prelp	proline arginine-rich end leucine-rich repeat	0.670145	4.46673	9.94739	0.0025751	0.0959212		chr13_114053344_mm9	chr13	113398472	113400869	-1.54025	5.22072	8.2721	0.00403634	0.23514		chr11_57366901_mm9	chr11	57443190	57445261	18548	216760	Mfap3	microfibrillar-associated protein 3	-0.458721	8.0003	5.93055	0.0163632	0.23084
320615	Dop1a	DOP1 leucine zipper like protein A	0.374634	5.89713	9.79822	0.00231745	0.0838021		244668	Sipa1l2	signal-induced proliferation-associated 1 like 2	-0.310056	8.14345	9.93013	0.00259563	0.096367		chr8_32480498_mm9	chr8	31859029	31861079	-1.6884	5.03126	8.27078	0.00403927	0.23514		chr7_152292479_mm9	chr7	144658906	144660963	75905	233979	Tpcn2	two pore segment channel 2	0.806268	5.94506	5.92892	0.0163784	0.23084
15511	Hspa1b	heat shock protein 1B	-0.280728	6.86291	9.79724	0.00231856	0.0838021		72469	Plcd3	phospholipase C, delta 3	0.512941	5.38609	9.92824	0.00259792	0.096367		chr3_105506824_mm9	chr3	105610049	105610915	1.59406	4.77553	8.26537	0.00405132	0.235348		chr3_96048320_mm9	chr3	96151418	96151853	1001	15267	H2ac18	H2A clustered histone 18	-0.929281	6.02458	5.92246	0.0164358	0.231165
20930	Surf1	surfeit gene 1	-0.288005	6.83914	9.79263	0.00232383	0.0838177		170736	Parvb	parvin, beta	-0.384868	6.87119	9.91963	0.00260824	0.0965484		chr16_36879572_mm9	chr16	36698808	36700888	-0.895049	6.6621	8.25716	0.00406967	0.235562		chr6_93090600_mm9	chr6	93115885	93119157	27156	330385	9530026P05Rik	RIKEN cDNA 9530026P05 gene	-0.907893	6.1812	5.91803	0.016475	0.231234
107733	Mrpl41	mitochondrial ribosomal protein L41	-0.251193	7.32285	9.78252	0.00233544	0.0839645		16784	Lamp2	lysosomal-associated membrane protein 2	0.430909	5.83794	9.89923	0.00263294	0.0972599		chr14_62793264_mm9	chr14	62410692	62413060	-1.01185	6.3024	8.25615	0.00407192	0.235562		chr14_106298150_mm9	chr14	106135559	106136840	1001	24064	Spry2	sprouty RTK signaling antagonist 2	0.338746	9.22602	5.91243	0.0165241	0.231363
671535	Parp10	poly (ADP-ribose) polymerase family, member 10	-1.46583	2.4757	9.78063	0.0023376	0.0839645		108116	Slco3a1	solute carrier organic anion transporter family, member 3a1	0.306358	7.83053	9.87691	0.0026602	0.097959		chr3_135133049_mm9	chr3	135174846	135176846	0.905523	6.20989	8.24749	0.00409137	0.236196		chr6_91297066_mm9	chr6	91321618	91326295	14669	22421	Wnt7a	wingless-type MMTV integration site family, member 7A	-0.387772	8.80764	5.90874	0.016557	0.231363
59048	C1galt1c1	C1GALT1-specific chaperone 1	0.417221	5.61273	9.77601	0.00234294	0.0839821		12496	Entpd2	ectonucleoside triphosphate diphosphohydrolase 2	0.645216	4.79682	9.87277	0.00266534	0.097959		chr4_135431582_mm9	chr4	135602157	135604920	-0.597896	8.15038	8.24007	0.00410811	0.236671		chr11_117413678_mm9	chr11	117442257	117444418	17010	102638005	Gm11734	predicted gene 11734	0.64718	6.8403	5.90159	0.0166212	0.231363
241113	Prkag3	protein kinase, AMP-activated, gamma 3 non-catalytic subunit	0.811358	3.68004	9.77047	0.00234942	0.0840404		76071	Jakmip1	janus kinase and microtubule interacting protein 1	0.513473	6.1351	10.2749	0.0026684	0.097959		chr4_9601756_mm9	chr4	9673609	9675609	0.904555	6.31076	8.23296	0.00412422	0.236764		chr1_196843869_mm9	chr1	194698687	194700845	0	320977	A330023F24Rik	RIKEN cDNA A330023F24 gene	0.677046	6.79753	5.90155	0.0166216	0.231363
15208	Hes5	hes family bHLH transcription factor 5	-0.325905	6.60705	9.74203	0.00238252	0.0850485		27280	Phlda3	pleckstrin homology like domain, family A, member 3	0.598974	4.63906	9.86544	0.00267439	0.0979765		chr13_31258366_mm9	chr13	31349163	31351797	1.85629	4.7452	8.22774	0.0041361	0.236764		chr11_47801842_mm9	chr11	47878631	47880773	608480	24052	Sgcd	sarcoglycan, delta (dystrophin-associated glycoprotein)	1.29478	5.10223	5.89318	0.0166985	0.231954
18441	P2ry1	purinergic receptor P2Y, G-protein coupled 1	0.284114	6.73372	9.73359	0.00239245	0.0852273		66706	Ndufaf3	NADH:ubiquinone oxidoreductase complex assembly factor 3	-0.87772	3.84047	9.83676	0.0027104	0.0988932		chr5_106297071_mm9	chr5	106014874	106016962	-0.829436	6.82925	8.21737	0.00415977	0.236764		chr5_43681647_mm9	chr5	43447067	43448752	1	231207	Cpeb2	cytoplasmic polyadenylation element binding protein 2	0.965786	5.69462	5.87063	0.0169027	0.234274
243385	Gprin3	GPRIN family member 3	0.603695	4.50971	9.72879	0.00239814	0.0852382		16008	Igfbp2	insulin-like growth factor binding protein 2	-0.368248	7.12864	9.83635	0.00271055	0.0988932		chr5_32430808_mm9	chr5	32284714	32286844	1.10352	5.57619	8.21617	0.00416252	0.236764		chr7_20279963_mm9	chr7	19427584	19429956	214	11816	Apoe	apolipoprotein E	0.456629	7.9595	5.86697	0.016935	0.234274
11776	Ap3d1	adaptor-related protein complex 3, delta 1 subunit	-0.268645	6.91702	9.72357	0.00240431	0.0852382		224897	Dpp9	dipeptidylpeptidase 9	-0.410613	6.43375	9.8244	0.00272557	0.0992377		chr15_61071949_mm9	chr15	61111142	61113345	-1.27861	5.67884	8.21524	0.00416466	0.236764		chr13_34188019_mm9	chr13	34278205	34281922	0	432745	4930447K03Rik	RIKEN cDNA 4930447K03 gene	-0.434421	8.26689	5.85447	0.0170499	0.234757
11682	Alk	anaplastic lymphoma kinase	-0.428617	5.75151	9.72086	0.00240752	0.0852382		15239	Hgs	HGF-regulated tyrosine kinase substrate	-0.465022	5.70593	9.804	0.00275143	0.0999741		chr13_59488553_mm9	chr13	59533915	59536097	-1.52518	5.1908	8.21491	0.00416541	0.236764		chr11_120086045_mm9	chr11	120114310	120116613	0	102640779	2900052L18Rik	RIKEN cDNA 2900052L18 gene	-0.419089	8.50869	5.85047	0.0170868	0.234757
382543	Ankfn1	ankyrin-repeat and fibronectin type III domain containing 1	-1.11821	3.25641	9.70922	0.00242176	0.0855674		53611	Vti1a	vesicle transport through interaction with t-SNAREs 1A	-0.278643	8.46213	9.79529	0.00276253	0.100033		chr4_119915276_mm9	chr4	120098244	120101493	-0.634609	7.89675	8.20517	0.00418781	0.236764		chr9_119310657_mm9	chr9	119229704	119230244	1001	11481	Acvr2b	activin receptor IIB	-2.10786	4.49349	5.84214	0.0171236	0.234757
66775	Hacd4	3-hydroxyacyl-CoA dehydratase 4	1.34613	2.25959	9.67448	0.00246408	0.0866183		211578	Mrgprd	MAS-related GPR, member D	1.04336	2.95897	9.79361	0.00276591	0.100033		chr19_53207438_mm9	chr19	53120247	53122512	-2.86511	4.35909	8.20208	0.00419492	0.236764		chr11_109220714_mm9	chr11	109247505	109252620	0	100036768	Gm11696	predicted gene 11696	-0.321063	9.53977	5.84552	0.0171327	0.234757
319622	Itpripl2	inositol 1,4,5-triphosphate receptor interacting protein-like 2	0.54391	4.82273	9.67291	0.00246518	0.0866183		29864	Rnf11	ring finger protein 11	0.664926	4.34417	9.78956	0.00276995	0.100033		chr8_129419308_mm9	chr8	127621158	127623158	1.11434	5.8273	8.20098	0.00419747	0.236764		chr1_195403276_mm9	chr1	193256826	193258561	64309	70800	Mir205hg	Mir205 host gene	-0.676998	6.82021	5.84429	0.0171442	0.234757
68166	Spire1	spire type actin nucleation factor 1	0.290705	6.58061	9.6718	0.00246652	0.0866183		57816	Tesc	tescalcin	0.469447	5.64687	9.72507	0.00285386	0.102683		chr15_36078547_mm9	chr15	36147923	36149954	-1.36504	5.53686	8.19377	0.00421417	0.236764		chr2_181194109_mm9	chr2	181102219	181102776	1001	72147	Zbtb46	zinc finger and BTB domain containing 46	-0.856806	6.15977	5.83491	0.0172322	0.234972
15478	Hs3st3a1	heparan sulfate (glucosamine) 3-O-sulfotransferase 3A1	0.323181	6.35813	9.66292	0.00247735	0.0868227		83771	Tas1r3	taste receptor, type 1, member 3	-0.85273	3.9473	9.72453	0.00285488	0.102683		chr10_91029049_mm9	chr10	91401096	91403236	2.38038	3.94293	8.19368	0.00421437	0.236764		chr17_26800807_mm9	chr17	26881719	26883434	5812	67458	Ergic1	endoplasmic reticulum-golgi intermediate compartment 1	-0.541865	7.52034	5.83279	0.0172511	0.234972
216441	Slc26a10	solute carrier family 26, member 10	0.671885	4.18464	9.63824	0.00250776	0.087601		12028	Bax	BCL2-associated X protein	0.543794	5.1079	9.70387	0.00288206	0.103315		chr17_65964988_mm9	chr17	65921870	65923664	-1.1148	6.00172	8.18885	0.0042256	0.236764		chr5_141019082_mm9	chr5	140526920	140530402	15928	59031	Chst12	carbohydrate sulfotransferase 12	-0.343374	9.1894	5.83135	0.0172645	0.234972
20429	Shox2	SHOX homeobox 2	1.44842	2.33516	9.63736	0.00250968	0.087601		243499	Lrrtm4	leucine rich repeat transmembrane neuronal 4	-0.460179	5.94248	9.70236	0.00288407	0.103315		chr1_179638960_mm9	chr1	177535395	177537395	1.00497	6.10086	8.1884	0.00422666	0.236764		chr19_29323827_mm9	chr19	29227420	29228203	1001	16452	Jak2	Janus kinase 2	0.634725	6.90979	5.81976	0.0173732	0.235974
27226	Pla2g7	phospholipase A2, group VII (platelet-activating factor acetylhydrolase, plasma)	0.559433	4.99302	9.83935	0.00252284	0.0878832		396184	Flrt1	fibronectin leucine rich transmembrane protein 1	-0.707662	4.44518	9.69442	0.00289482	0.103491		chr10_20802559_mm9	chr10	20957606	20959698	-1.45821	5.3015	8.18691	0.00423013	0.236764		chr2_165089620_mm9	chr2	165104939	165107142	11301	228875	Slc35c2	solute carrier family 35, member C2	0.648367	6.8234	5.80757	0.0174883	0.237059
66929	Asf1b	anti-silencing function 1B histone chaperone	-0.326227	6.41149	9.61054	0.00254229	0.0882622		268512	Slc26a11	solute carrier family 26, member 11	-0.526328	5.26401	9.66941	0.00292852	0.104418		chr19_4994025_mm9	chr19	5044570	5045675	1.58241	4.78685	8.18381	0.00423736	0.236764		chr7_108250103_mm9	chr7	100749752	100751840	6173	207278	Fchsd2	FCH and double SH3 domains 2	0.574921	7.09087	5.80386	0.0175234	0.237059
72057	Phf10	PHD finger protein 10	0.269607	6.98007	9.60924	0.00254392	0.0882622		20681	Sox8	SRY (sex determining region Y)-box 8	-0.385256	7.34843	9.75011	0.00293249	0.104418		chr8_89809868_mm9	chr8	88011487	88013707	-1.4661	5.49624	8.17848	0.0042498	0.236984		chr10_91625600_mm9	chr10	91997527	91999387	0	110333	Rmst	rhabdomyosarcoma 2 associated transcript (non-coding RNA)	0.760968	6.23351	5.78851	0.0176701	0.238259
69109	Ccnq	cyclin Q	0.614253	4.43731	9.60406	0.00255046	0.0882747		109910	Zfp91	zinc finger protein 91	0.362823	6.86656	9.66016	0.00294109	0.104487		chr12_25809460_mm9	chr12	25173548	25175641	-1.37412	5.62465	8.16804	0.00427431	0.237867		chr4_54650437_mm9	chr4	54635852	54637709	306766	666920	Gm8364	predicted gene 8364	-0.975901	5.91511	5.78725	0.0176829	0.238259
252903	Ap1s3	adaptor-related protein complex AP-1, sigma 3	0.769889	3.78636	9.6009	0.00255447	0.0882747		18590	Pdgfa	platelet derived growth factor, alpha	0.306298	7.81737	9.65475	0.00294849	0.104487		chr8_78870996_mm9	chr8	77072054	77075396	-2.14828	4.93355	8.16179	0.00428904	0.237867		chr4_129611826_mm9	chr4	129827309	129829441	24521	319894	E330017L17Rik	RIKEN cDNA E330017L17 gene	-0.752657	6.73161	5.76316	0.0179143	0.240896
18793	Plaur	plasminogen activator, urokinase receptor	1.27611	2.43722	9.59586	0.00256163	0.0883456		613123	Ugt1a8	UDP glucuronosyltransferase 1 family, polypeptide A8	0.391917	6.35102	9.65214	0.00295206	0.104487		chr8_49776001_mm9	chr8	49142650	49144715	-1.11295	6.17021	8.16084	0.00429129	0.237867		chr4_129644031_mm9	chr4	129859568	129862338	638	72225	1700003M07Rik	RIKEN cDNA 1700003M07 gene	-0.35121	9.11752	5.7524	0.0180189	0.241359
99543	Olfml3	olfactomedin-like 3	-0.555405	4.86732	9.58262	0.00257763	0.0887206		14008	Etv2	ets variant 2	-1.10044	3.06462	9.63504	0.00297738	0.104967		chr17_5819831_mm9	chr17	5868998	5871215	-2.10677	4.6623	8.15502	0.00430507	0.237878		chr9_41333776_mm9	chr9	41436467	41438467	0	73144	Mir100hg	Mir100 Mirlet7a-2 Mir125b-1 cluster host gene	0.649421	6.63006	5.74907	0.0180516	0.241359
19773	Rln1	relaxin 1	0.785318	3.68389	9.57726	0.00258452	0.0887813		269702	Mphosph9	M-phase phosphoprotein 9	-0.404209	6.30383	9.63101	0.00298117	0.104967		chr5_149255703_mm9	chr5	148379872	148382002	0.772675	6.6811	8.15354	0.00430858	0.237878		chr8_120558076_mm9	chr8	118759849	118761981	231137	68533	Mphosph6	M phase phosphoprotein 6	0.838945	5.98665	5.74866	0.0180562	0.241359
12287	Cacna1b	calcium channel, voltage-dependent, N type, alpha 1B subunit	-0.403825	5.79145	9.56939	0.00259454	0.088949		231724	Rad9b	RAD9 checkpoint clamp component B	-0.502384	5.24749	9.62945	0.00298336	0.104967		chr5_110353907_mm9	chr5	110072930	110074132	-1.41097	5.50934	8.14951	0.00431816	0.237888		chrX_63780065_mm9	chrX	65569596	65571496	121429	245450	Slitrk2	SLIT and NTRK-like family, member 2	-1.27209	5.34713	5.74357	0.018104	0.241391
234915	Cep126	centrosomal protein 126	-0.518262	5.1559	9.55704	0.00261043	0.0891515		219148	Fam167a	family with sequence similarity 167, member A	0.535848	5.08388	9.61869	0.00299831	0.105158		chr8_95241803_mm9	chr8	93443358	93445707	1.86238	4.43073	8.14628	0.00432585	0.237888		chr15_98816233_mm9	chr15	98882501	98886346	0	75951	4930578M01Rik	RIKEN cDNA 4930578M01 gene	-0.314687	9.6057	5.73527	0.0181871	0.241391
170787	Hdac10	histone deacetylase 10	-0.363484	6.13527	9.5568	0.00261074	0.0891515		20471	Six1	sine oculis-related homeobox 1	1.22639	2.6052	9.61463	0.00300637	0.105158		chr11_43285142_mm9	chr11	43361340	43363595	1.45613	5.10775	8.13611	0.00435016	0.23864		chr6_128547134_mm9	chr6	128573283	128575079	11112	17057	Klrb1a	killer cell lectin-like receptor subfamily B member 1A	0.665766	6.63689	5.7315	0.0182245	0.241391
216157	Tmem259	transmembrane protein 259	-0.246822	7.0853	9.53933	0.00263339	0.0895356		100042891	Vmn2r47	vomeronasal 2, receptor 47	3.13278	0.751308	9.52511	0.00301255	0.105158		chr9_44095840_mm9	chr9	44200541	44201239	-2.91373	4.09705	8.13018	0.0043644	0.23864		chr11_5756279_mm9	chr11	5805223	5807329	4538	11568	Aebp1	AE binding protein 1	0.463033	8.0108	5.7312	0.0182273	0.241391
212712	Satb2	special AT-rich sequence binding protein 2	1.62159	1.82372	9.53638	0.00263676	0.0895356		231440	Parm1	prostate androgen-regulated mucin-like protein 1	-0.92057	3.52148	9.60905	0.00301257	0.105158		chr8_98917463_mm9	chr8	97118975	97121407	2.39327	4.25944	8.12982	0.00436526	0.23864		chr3_37622633_mm9	chr3	37776190	37779531	0	381438	Gm5148	predicted gene 5148	-0.6534	6.95646	5.73015	0.0182378	0.241391
68828	Sync	syncoilin	0.426154	5.59698	9.53618	0.00263751	0.0895356		69608	Sec24d	SEC24 homolog D, COPII coat complex component	0.382006	6.82623	9.60432	0.00301838	0.105158		chr1_58485902_mm9	chr1	58466895	58469539	-0.958144	6.40022	8.12237	0.00438322	0.238794		chr9_96437740_mm9	chr9	96418066	96420236	1118	114713	Rasa2	RAS p21 protein activator 2	1.10436	5.22547	5.71545	0.0183856	0.242767
72400	Pinx1	PIN2/TERF1 interacting, telomerase inhibitor 1	-0.349056	6.10118	9.51967	0.00265914	0.0900934		73166	Tm7sf2	transmembrane 7 superfamily member 2	-0.557751	5.10849	9.59077	0.00303749	0.10542		chr3_9007257_mm9	chr3	9071207	9073427	-0.92611	6.56063	8.12154	0.00438523	0.238794		chr10_40664201_mm9	chr10	40819367	40821386	4803	83767	Wasf1	WASP family, member 1	-0.922442	6.03362	5.70966	0.0184428	0.242767
14912	Nkx6-2	NK6 homeobox 2	0.653298	4.45969	9.5088	0.0026735	0.0904031		230025	Prdm13	PR domain containing 13	1.2904	2.38339	9.58983	0.00304147	0.10542		chr2_155770962_mm9	chr2	155788204	155789683	-0.928385	6.54779	8.11647	0.0043975	0.238994		chr10_76927782_mm9	chr10	77299872	77301872	20618	108707	Slx9	SLX9 ribosome biogenesis factor	-0.761696	6.56453	5.70888	0.0184499	0.242767
11705	Amh	anti-Mullerian hormone	-0.703803	4.25346	9.49008	0.00269841	0.0910675		12450	Ccng1	cyclin G1	0.839693	3.98068	9.68182	0.00305415	0.10542		chr7_71209848_mm9	chr7	63713688	63715733	1.44939	5.02654	8.09562	0.00444832	0.240716		chr11_112786427_mm9	chr11	112816853	112817049	100900	76393	1700012H19Rik	RIKEN cDNA 1700012H19 gene	2.77795	3.60291	5.6762	0.0186936	0.245494
18991	Pou3f1	POU domain, class 3, transcription factor 1	-0.353259	6.06464	9.46198	0.0027362	0.0921509		13690	Eif4g2	eukaryotic translation initiation factor 4, gamma 2	0.472844	5.55077	9.57635	0.00305789	0.10542		chr19_59539228_mm9	chr19	59453789	59457056	-1.19655	5.80004	8.09342	0.00445371	0.240716		chr6_88959255_mm9	chr6	88984561	88986833	86260	232217	4933427D06Rik	RIKEN cDNA 4933427D06 gene	-0.549251	7.46503	5.67989	0.0187423	0.245655
238161	Akap6	A kinase anchor protein 6	-0.718686	4.30045	9.45835	0.00274116	0.0921509		224132	Slc49a4	solute carrier family 49 member 4	-0.475449	5.61285	9.57531	0.00305937	0.10542		chr16_90522552_mm9	chr16	90317733	90320657	-0.920705	6.52002	8.09181	0.00445766	0.240716		chr1_79857618_mm9	chr1	79837382	79840829	1001	20720	Serpine2	serine (or cysteine) peptidase inhibitor, clade E, member 2	-0.368699	8.81896	5.673	0.0188126	0.245929
230752	Eva1b	eva-1 homolog B	0.799979	3.68937	9.44952	0.0027532	0.0923764		18195	Nsf	N-ethylmaleimide sensitive fusion protein	-0.374945	6.7595	9.57218	0.00306382	0.10542		chr3_130643391_mm9	chr3	130733051	130735194	1.92904	4.40445	8.08932	0.00446379	0.240716		chr1_40196760_mm9	chr1	40178612	40180210	14223	16178	Il1r2	interleukin 1 receptor, type II	0.672808	6.58061	5.66701	0.0188741	0.245929
381845	Rnf225	ring finger protein 225	-1.1229	3.10968	9.44355	0.00276179	0.0924852		229759	Olfm3	olfactomedin 3	0.65589	4.92557	9.67219	0.00306743	0.10542		chr5_75459409_mm9	chr5	75222974	75225116	-1.27823	5.78529	8.08274	0.00448002	0.241124		chr14_25437127_mm9	chr14	24666067	24668810	120143	20088	Rps24	ribosomal protein S24	-0.373129	8.89404	5.65965	0.0189495	0.245929
67683	Pbdc1	polysaccharide biosynthesis domain containing 1	0.454093	5.76362	9.67515	0.00277671	0.0925649		54371	Chst2	carbohydrate sulfotransferase 2	0.359139	6.8105	9.56089	0.00307996	0.105646		chr4_48976531_mm9	chr4	48962659	48964659	1.70878	4.5833	8.07581	0.00449716	0.241579		chr10_94150716_mm9	chr10	94523471	94523652	0	67723	Cep83os	centrosomal protein 83, opposite strand	-1.10698	5.73856	5.65965	0.0189501	0.245929
210135	Zfp180	zinc finger protein 180	-0.343438	6.2102	9.42733	0.00278359	0.0925649		66213	Med7	mediator complex subunit 7	0.969726	3.06655	9.54428	0.00310511	0.106304		chr13_3694471_mm9	chr13	3744128	3746322	0.741695	6.80261	8.06361	0.00452752	0.242741		chr7_138062162_mm9	chr7	130519655	130521655	4432	101476	Plekha1	pleckstrin homology domain containing, family A (phosphoinositide binding specific) member 1	0.8927	5.6865	5.6577	0.0189709	0.245929
20931	Surf2	surfeit gene 2	-0.283011	6.84427	9.42624	0.0027851	0.0925649		54598	Calcrl	calcitonin receptor-like	0.591752	4.82333	9.53718	0.00311416	0.106351		chr15_102829731_mm9	chr15	102906696	102908769	1.24542	5.43238	8.05859	0.00454006	0.242946		chr4_55941695_mm9	chr4	55928054	55930110	395580	16600	Klf4	Kruppel-like transcription factor 4 (gut)	-0.994162	5.95387	5.65658	0.0189822	0.245929
93704	Pcdhgb7	protocadherin gamma subfamily B, 7	2.073	1.46418	9.42019	0.00278556	0.0925649		65255	Asb4	ankyrin repeat and SOCS box-containing 4	-0.45924	5.7879	9.53078	0.00312343	0.106351		chr14_51637155_mm9	chr14	51253826	51256049	1.05171	5.76365	8.04997	0.0045617	0.243177		chr5_78267828_mm9	chr5	77985339	77987948	368636	69370	1700017L05Rik	RIKEN cDNA 1700017L05 gene	-0.714177	6.71713	5.64328	0.0191192	0.247228
20492	Slbp	stem-loop binding protein	-0.254401	7.16534	9.40174	0.00281913	0.0934894		53620	Vamp5	vesicle-associated membrane protein 5	0.621045	4.49	9.53012	0.00312446	0.106351		chr10_95173364_mm9	chr10	95545592	95547592	1.44789	5.04407	8.0499	0.00456187	0.243177		chr10_62814710_mm9	chr10	63186640	63188640	11827	93759	Sirt1	sirtuin 1	-0.90414	6.00663	5.63885	0.0191662	0.247361
19645	Rb1	RB transcriptional corepressor 1	0.269096	6.83108	9.39643	0.00282657	0.0934894		117148	Necab2	N-terminal EF-hand calcium binding protein 2	0.489578	5.53513	9.49879	0.00317032	0.107391		chr14_57782562_mm9	chr14	57399578	57404280	1.10745	5.53721	8.03741	0.00459338	0.24352		chr5_39604068_mm9	chr5	39368959	39370443	248650	75095	4930513D17Rik	RIKEN cDNA 4930513D17 gene	-1.85262	4.45659	5.61845	0.0193299	0.248791
170789	Acot8	acyl-CoA thioesterase 8	-0.313548	6.48048	9.39429	0.00282958	0.0934894		22209	Ube2a	ubiquitin-conjugating enzyme E2A	0.631739	4.33587	9.4947	0.00317644	0.107391		chr17_31840674_mm9	chr17	31921674	31923732	1.0492	5.88498	8.0343	0.00460127	0.24352		chr19_36807460_mm9	chr19	36707932	36708331	801	53412	Ppp1r3c	protein phosphatase 1, regulatory subunit 3C	3.58196	3.49667	5.61583	0.0193508	0.248791
225845	Plaat3	phospholipase A and acyltransferase 3	0.48543	5.02904	9.38707	0.00283973	0.0936463		27410	Abca3	ATP-binding cassette, sub-family A member 3	-0.361898	6.58619	9.49221	0.00318005	0.107391		chr13_56001324_mm9	chr13	56045474	56050078	1.27597	5.29188	8.03011	0.00461193	0.24352		chr3_19856927_mm9	chr3	20006841	20008641	2773	12870	Cp	ceruloplasmin	0.527788	7.39845	5.61589	0.019406	0.249025
22194	Ube2e1	ubiquitin-conjugating enzyme E2E 1	0.328642	6.20508	9.37413	0.00285802	0.0940701		71909	Haus5	HAUS augmin-like complex, subunit 5	-0.714811	4.27616	9.48806	0.00318634	0.107391		chr1_113183088_mm9	chr1	111212843	111215640	1.72309	4.53422	8.02945	0.0046136	0.24352		chr6_53679650_mm9	chr6	53706836	53708836	29488	231991	Creb5	cAMP responsive element binding protein 5	-0.959993	6.00101	5.59537	0.0196249	0.250979
17936	Nab1	Ngfi-A binding protein 1	0.311392	6.43688	9.36563	0.00287009	0.0942882		73822	Mfsd12	major facilitator superfamily domain containing 12	-0.527262	5.4628	9.48589	0.00318944	0.107391		chr2_132038120_mm9	chr2	132053304	132055304	1.1018	5.58652	8.02868	0.00461557	0.24352		chr3_134943849_mm9	chr3	134985595	134985982	1001	69772	Bdh2	3-hydroxybutyrate dehydrogenase, type 2	-2.56738	4.14589	5.59017	0.0196328	0.250979
320554	Tcp11l1	t-complex 11 like 1	0.30646	6.40639	9.35941	0.00287896	0.0944005		78785	Clip4	CAP-GLY domain containing linker protein family, member 4	0.32821	7.28596	9.48366	0.00319274	0.107391		chr12_12687877_mm9	chr12	12730043	12732101	-1.23544	5.58753	8.01924	0.00463964	0.24352		chr9_69561935_mm9	chr9	69620468	69622468	42525	64290	Foxb1	forkhead box B1	-0.787479	6.33854	5.59094	0.019672	0.251004
102103	Mtus1	mitochondrial tumor suppressor 1	0.361984	5.86262	9.35152	0.00289027	0.0945921		75266	Tomm20l	translocase of outer mitochondrial membrane 20-like	0.773004	4.01459	9.48	0.00319836	0.107391		chr2_129401832_mm9	chr2	129415283	129420749	0.594515	7.92471	8.01884	0.00464069	0.24352		chr9_122929684_mm9	chr9	122849169	122849391	0	100126228	Gm9856	predicted gene 9856	1.35414	4.79662	5.58536	0.0197301	0.25127
50884	Nckap1	NCK-associated protein 1	0.257659	6.89494	9.33341	0.00291636	0.095157		100043920	Spata31f1d	spermatogenesis associated 31 subfamily F member 1D	-3.01539	1.51044	9.44026	0.00320335	0.107391		chr6_72906283_mm9	chr6	72931609	72934114	-0.806182	6.97184	8.00827	0.00466781	0.24352		chr11_89047993_mm9	chr11	89077535	89078729	60004	100039114	Gm11497	predicted gene 11497	0.491327	7.63008	5.57734	0.0198176	0.251907
75564	Rsph9	radial spoke head 9 homolog (Chlamydomonas)	-0.560363	4.77997	9.33193	0.00291852	0.095157		101540	Prkd2	protein kinase D2	-0.459399	5.76582	9.46991	0.00321328	0.107521		chr9_83714828_mm9	chr9	83702229	83704319	2.0844	4.26137	8.00493	0.00467642	0.24352		chr19_46422861_mm9	chr19	46335967	46337810	0	75579	2310034G01Rik	RIKEN cDNA 2310034G01 gene	0.320009	9.29067	5.57006	0.0198964	0.252433
242800	Ttc34	tetratricopeptide repeat domain 34	-1.745	2.16153	9.31351	0.00294124	0.0957173		20664	Sox1	SRY (sex determining region Y)-box 1	-1.44393	5.79904	14.3607	0.00323061	0.107897		chr1_171401538_mm9	chr1	169297942	169300011	-0.872063	6.65988	8.00383	0.00467927	0.24352		chr16_77761399_mm9	chr16	77557777	77559431	114547	723952	Mir125b-2	microRNA 125b-2	-0.97029	5.99027	5.56468	0.0199558	0.252711
269952	Gdpgp1	GDP-D-glucose phosphorylase 1	0.254867	6.92219	9.31115	0.00294879	0.095783		223658	Mroh1	maestro heat-like repeat family member 1	-0.348436	6.8884	9.45275	0.00323909	0.107978		chr6_53775625_mm9	chr6	53801234	53803998	0.819849	6.68562	8.00165	0.00468491	0.24352		chr2_149505736_mm9	chr2	149520839	149522613	73192	100503289	Gm14133	predicted gene 14133	-1.52409	5.11692	5.5585	0.0200085	0.252821
56085	Ubqln1	ubiquilin 1	0.278143	6.65648	9.29179	0.00297728	0.096308		435766	Tnni3k	TNNI3 interacting kinase	0.371137	6.51357	9.44423	0.00325199	0.108143		chr14_80221963_mm9	chr14	80058531	80060662	-1.78124	5.04215	7.99345	0.00470615	0.24352		chr13_60149781_mm9	chr13	60194607	60200395	0	328263	A530065N20Rik	RIKEN cDNA A530046M15 gene	0.524605	7.29509	5.5569	0.0200395	0.252821
56195	Ptbp2	polypyrimidine tract binding protein 2	0.277103	6.70502	9.28889	0.00298158	0.096308		11966	Atp6v1b2	ATPase, H+ transporting, lysosomal V1 subunit B2	0.490804	5.18729	9.44145	0.00325623	0.108143		chr4_126338738_mm9	chr4	126554287	126556287	1.46767	4.82614	7.99199	0.00470993	0.24352		chr9_77757625_mm9	chr9	77816894	77818157	6491	68801	Elovl5	ELOVL fatty acid elongase 5	0.31106	9.54149	5.54228	0.0201998	0.254367
232975	Atp1a3	ATPase, Na+/K+ transporting, alpha 3 polypeptide	-0.621773	4.66223	9.28886	0.00298164	0.096308		57312	Mrps31	mitochondrial ribosomal protein S31	-0.672911	4.45387	9.43019	0.00327346	0.108225		chr8_9771344_mm9	chr8	9822157	9823297	-1.57322	5.11868	7.99103	0.00471244	0.24352		chr13_113541767_mm9	chr13	112887072	112889072	11787	268706	Slc38a9	solute carrier family 38, member 9	0.791129	5.97445	5.53723	0.0202565	0.254604
66844	Ormdl2	ORM1-like 2 (S. cerevisiae)	-0.294786	6.74876	9.25889	0.00302636	0.0973969		74843	Mss51	MSS51 mitochondrial translational activator	1.60555	2.02018	9.42193	0.00328562	0.108225		chr18_67021165_mm9	chr18	66994558	66995946	-1.67292	5.21931	7.99082	0.00471298	0.24352		chr17_9729107_mm9	chr17	9753418	9756730	128697	67543	Pabpc6	poly(A) binding protein, cytoplasmic 6	-0.825434	6.36237	5.51668	0.0204846	0.256121
18440	P2rx6	purinergic receptor P2X, ligand-gated ion channel, 6	0.502536	5.41932	9.62028	0.0030353	0.0973969		338372	Map3k9	mitogen-activated protein kinase kinase kinase 9	0.461422	5.71624	9.41983	0.00328922	0.108225		chr8_123008533_mm9	chr8	121210311	121212434	-0.706444	7.53599	7.98991	0.00471533	0.24352		chr13_99870895_mm9	chr13	99234958	99238792	0	328320	Gm807	predicted gene 807	-0.447719	8.11455	5.5152	0.0205004	0.256121
218121	Mboat1	membrane bound O-acyltransferase domain containing 1	0.51924	4.86727	9.25198	0.00303678	0.0973969		93687	Csnk1a1	casein kinase 1, alpha 1	0.373479	6.65627	9.41972	0.00328938	0.108225		chr8_11077113_mm9	chr8	11126113	11128113	2.20188	4.01431	7.98924	0.00471708	0.24352		chr12_100909850_mm9	chr12	99635865	99639842	22386	105245440	Gm19951	predicted gene, 19951	-0.54211	7.40921	5.51166	0.0205401	0.256121
57743	Sec61a2	SEC61 translocon subunit alpha 2	0.340623	6.11372	9.25127	0.00303785	0.0973969		18028	Nfib	nuclear factor I/B	-0.281179	8.98844	9.41348	0.00329897	0.108225		chr10_95130340_mm9	chr10	95502568	95504568	1.14549	5.63595	7.97974	0.00474188	0.244347		chr2_136311833_mm9	chr2	136327078	136329017	45225	319196	Ankef1	ankyrin repeat and EF-hand domain containing 1	0.658641	6.57979	5.50986	0.0205605	0.256121
66118	Sarnp	SAP domain containing ribonucleoprotein	-0.292282	6.77449	9.24114	0.00305319	0.0977077		16324	Inhbb	inhibin beta-B	0.364846	6.75212	9.41232	0.00330076	0.108225		chr2_71029895_mm9	chr2	71021121	71023244	-4.35824	3.97036	7.97138	0.00476381	0.245024		chr5_138458380_mm9	chr5	138014079	138016115	3424	545814	Smok3a	sperm motility kinase 3A	-0.87155	6.16292	5.50933	0.0205672	0.256121
217012	Unc45b	unc-45 myosin chaperone B	-2.2717	1.77979	9.20226	0.00309527	0.0988717		56046	Uqcc1	ubiquinol-cytochrome c reductase complex assembly factor 1	-0.395335	6.37442	9.41184	0.00330152	0.108225		chr11_108762552_mm9	chr11	108790729	108793399	0.942381	6.31079	7.95109	0.00481746	0.247326		chr12_54347687_mm9	chr12	53293055	53294215	1001	27386	Npas3	neuronal PAS domain protein 3	-0.348023	9.05856	5.49049	0.0207788	0.258278
384214	Ephx4	epoxide hydrolase 4	-0.522022	5.03562	9.20647	0.00310631	0.0989057		217827	Nrde2	nrde-2 necessary for RNA interference, domain containing	-0.466242	5.59429	9.40802	0.00330742	0.108225		chr18_69297269_mm9	chr18	69269561	69271811	1.36132	5.18914	7.94728	0.0048276	0.24739		chr11_102558811_mm9	chr11	102589551	102589593	1001	52715	Ccdc43	coiled-coil domain containing 43	3.56522	3.37992	5.48344	0.0208285	0.258419
212073	Syne3	spectrin repeat containing, nuclear envelope family member 3	0.575799	4.49595	9.20554	0.00310776	0.0989057		54383	Phc2	polyhomeotic 2	-0.259545	9.19457	9.39569	0.0033265	0.108609		chr13_51964076_mm9	chr13	52021700	52023787	1.05423	5.96647	7.9424	0.00484063	0.2474		chr9_59037262_mm9	chr9	59095955	59097822	101034	72141	Adpgk	ADP-dependent glucokinase	0.638836	6.68355	5.47825	0.0209183	0.259057
244049	Mctp2	multiple C2 domains, transmembrane 2	0.859522	3.29155	9.19665	0.00312172	0.0991677		380967	Tmem106c	transmembrane protein 106C	-1.07834	3.1817	9.39364	0.00333139	0.108609		chr9_86125602_mm9	chr9	86112010	86116087	-1.56924	5.11825	7.93151	0.0048698	0.2474		chr10_126171745_mm9	chr10	126569509	126571472	23250	102465224	Mir378d	microRNA 378d	2.77982	3.55057	5.45367	0.0211417	0.261342
228829	Phf20	PHD finger protein 20	0.26252	6.91768	9.18939	0.00313282	0.099338		107831	Adgrb1	adhesion G protein-coupled receptor B1	-0.391724	8.08073	9.97206	0.00334037	0.108703		chrX_38753422_mm9	chrX	40488122	40488696	3.97349	3.68465	7.93081	0.00487168	0.2474		chr11_79120472_mm9	chr11	79196979	79198858	31861	18015	Nf1	neurofibromin 1	0.636578	6.82681	5.45089	0.0212334	0.261945
22160	Twist1	twist basic helix-loop-helix transcription factor 1	0.962401	3.03227	9.18401	0.00314159	0.099434		195018	Zzef1	zinc finger, ZZ-type with EF hand domain 1	-0.392091	6.27416	9.37785	0.00335433	0.108958		chr15_84488247_mm9	chr15	84540928	84543108	-0.977508	6.3692	7.92958	0.004875	0.2474		chr7_141683286_mm9	chr7	134092194	134093956	113635	71007	D7Ertd443e	DNA segment, Chr 7, ERATO Doi 443, expressed	-3.82177	3.8825	5.44751	0.0212728	0.261945
22196	Ube2i	ubiquitin-conjugating enzyme E2I	-0.263312	7.0716	9.17727	0.00315179	0.09957		18797	Plcb3	phospholipase C, beta 3	-0.383479	6.51872	9.36917	0.00336796	0.109008		chr16_37763964_mm9	chr16	37583010	37585470	0.968125	6.09741	7.92748	0.00488065	0.2474		chr9_3032323_mm9	chr9	3031314	3033417	5253	100628572	Mir101c	microRNA 101c	2.0408	4.19239	5.44101	0.0213071	0.261945
235402	Lingo1	leucine rich repeat and Ig domain containing 1	0.422692	5.48619	9.1737	0.00315739	0.09957		20589	Ighmbp2	immunoglobulin mu DNA binding protein 2	-0.639801	4.47811	9.36912	0.00336815	0.109008		chr7_75095558_mm9	chr7	67599370	67599873	3.97181	3.42903	7.90915	0.00493032	0.2474		chr9_43333339_mm9	chr9	43435464	43437642	3161	102640899	Gm36855	predicted gene, 36855	-0.566153	7.30226	5.40272	0.0218002	0.267321
12803	Cntf	ciliary neurotrophic factor	0.882667	3.68657	9.4815	0.00316467	0.099618		208439	Klhl29	kelch-like 29	0.347794	7.90367	9.48518	0.00337884	0.109155		chr5_96401071_mm9	chr5	96118851	96120971	-1.34435	5.43424	7.90792	0.00493365	0.2474		chr4_98828412_mm9	chr4	99049324	99051324	30848	242557	Atg4c	autophagy related 4C, cysteine peptidase	0.529321	7.34728	5.40075	0.0218237	0.267321
68498	Tspan11	tetraspanin 11	-0.428857	5.5552	9.16502	0.00317106	0.0996381		110521	Hivep1	human immunodeficiency virus type I enhancer binding protein 1	-0.325267	7.45202	9.35488	0.00339053	0.109174		chr11_71494032_mm9	chr11	71570231	71572482	-2.36767	4.29214	7.90774	0.00493414	0.2474		chr8_93352721_mm9	chr8	91554208	91554463	1001	109151	Chd9	chromodomain helicase DNA binding protein 9	2.75047	3.60168	5.38227	0.0219517	0.267943
104582	Rprml	reprimo-like	1.12467	2.72508	9.1547	0.003188	0.0999889		381339	Tmem182	transmembrane protein 182	0.488405	5.35215	9.35414	0.00339173	0.109174		chr15_66718893_mm9	chr15	66757103	66761258	0.88873	6.15756	7.9071	0.0049359	0.2474		chr15_79032700_mm9	chr15	79084478	79088454	0	100041655	Gm10863	predicted gene 10863	-0.75487	7.75712	5.89651	0.0219541	0.267943
98366	Smap1	small ArfGAP 1	0.377822	5.7898	9.12753	0.00323085	0.100882		232174	Cyp26b1	cytochrome P450, family 26, subfamily b, polypeptide 1	0.450339	6.89371	9.83833	0.00340799	0.109252		chr13_80695916_mm9	chr13	80703064	80706485	0.983002	5.95439	7.90683	0.00493663	0.2474		chr5_147126552_mm9	chr5	146250196	146253901	10513	264064	Cdk8	cyclin dependent kinase 8	-0.550027	7.31177	5.38547	0.022007	0.268104
218236	Fam120a	family with sequence similarity 120, member A	0.245818	7.06237	9.12688	0.00323189	0.100882		21925	Tnnc2	troponin C2, fast	2.61718	0.889339	9.25097	0.00340938	0.109252		chr14_79159478_mm9	chr14	78996111	78998111	-1.76933	4.7001	7.90662	0.0049372	0.2474		chr17_46033768_mm9	chr17	46206680	46208184	14303	75154	4930542M03Rik	RIKEN cDNA 4930542M03 gene	0.616496	6.73754	5.36532	0.0222514	0.270127
269800	Zfp384	zinc finger protein 384	-0.2519	6.98393	9.1244	0.00323589	0.100882		268859	Rbfox1	RNA binding protein, fox-1 homolog (C. elegans) 1	0.381703	8.14888	9.9209	0.0034126	0.109252		chr9_72500873_mm9	chr9	72559348	72561348	0.971748	5.95821	7.90355	0.00494558	0.2474		chr17_88716443_mm9	chr17	88623430	88625577	122556	14236	Foxn2	forkhead box N2	-1.32375	5.11634	5.36472	0.0222533	0.270127
80718	Rab27b	RAB27B, member RAS oncogene family	-1.09144	3.12632	9.1223	0.0032398	0.100882		17974	Nck2	non-catalytic region of tyrosine kinase adaptor protein 2	0.352332	7.21384	9.32427	0.0034394	0.109912		chr6_142519692_mm9	chr6	142518340	142518725	3.97392	3.42968	7.89918	0.00495754	0.2474		chr12_93713093_mm9	chr12	92439645	92441706	623715	20338	Sel1l	sel-1 suppressor of lin-12-like (C. elegans)	-3.82288	3.5994	5.34827	0.0224495	0.271103
74486	Osbpl10	oxysterol binding protein-like 10	0.361875	5.92774	9.10614	0.00326547	0.101094		14102	Fas	Fas cell surface death receptor	0.582608	5.42197	9.60881	0.00346802	0.110529		chr9_26231255_mm9	chr9	26333837	26336095	1.68284	4.59378	7.89808	0.00496053	0.2474		chr13_108099309_mm9	chr13	107444660	107446799	103865	621156	Apoo-ps	apolipoprotein O, pseudogene	-1.22563	5.44053	5.34666	0.0224785	0.271103
57339	Jph1	junctophilin 1	0.562535	4.67462	9.10279	0.00327095	0.101094		53374	Chst3	carbohydrate sulfotransferase 3	-0.311227	7.85745	9.30462	0.00347117	0.110529		chr7_25734570_mm9	chr7	24647278	24650675	-0.693812	7.36705	7.89548	0.00496768	0.2474		chr8_126408610_mm9	chr8	124610340	124612347	6151	11459	Acta1	actin alpha 1, skeletal muscle	0.5781	6.93109	5.34413	0.0225113	0.271103
18541	Pcnt	pericentrin (kendrin)	-0.268477	6.88474	9.09786	0.00327898	0.101094		19739	Rgs9	regulator of G-protein signaling 9	-0.547997	5.25147	9.30024	0.00347833	0.110529		chr2_178828999_mm9	chr2	178735047	178737127	3.97474	3.43054	7.89125	0.00497929	0.2474		chr6_31039092_mm9	chr6	31064442	31066899	3600	232685	Lncpint	long non-protein coding RNA, Trp53 induced transcript	0.383364	8.58283	5.33931	0.0225707	0.271103
72543	Mvb12b	multivesicular body subunit 12B	0.294013	6.47004	9.09625	0.00328161	0.101094		18295	Ogn	osteoglycin	0.961656	3.09689	9.29368	0.00349031	0.110529		chr4_134474437_mm9	chr4	134644780	134646886	-1.04073	6.15215	7.89096	0.0049801	0.2474		chr9_94440425_mm9	chr9	94421134	94421693	1001	68861	Dipk2a	divergent protein kinase domain 2A	0.772055	6.23608	5.33894	0.0225757	0.271103
12837	Col8a1	collagen, type VIII, alpha 1	1.16291	2.8946	9.09597	0.00328252	0.101094		74770	Hhatl	hedgehog acyltransferase-like	0.724406	3.97656	9.28997	0.00349523	0.110529		chr13_18985117_mm9	chr13	19076334	19078503	-4.34003	3.88763	7.88815	0.00498784	0.2474		chr14_45945178_mm9	chr14	45561608	45564404	2882	67089	Psmc6	proteasome (prosome, macropain) 26S subunit, ATPase, 6	0.582208	6.92759	5.3382	0.0225846	0.271103
217517	Stxbp6	syntaxin binding protein 6 (amisyn)	0.282971	6.59833	9.09261	0.00328758	0.101094		140488	Igf2bp3	insulin-like growth factor 2 mRNA binding protein 3	-0.330209	7.79731	9.28938	0.00349603	0.110529		chr6_6752060_mm9	chr6	6801060	6803060	1.74907	4.5178	7.88295	0.00500216	0.247669		chr2_157174803_mm9	chr2	157189955	157191178	1381	14601	Ghrh	growth hormone releasing hormone	-0.508947	7.6892	5.33101	0.0226737	0.271103
27385	Magel2	MAGE family member L2	1.97767	1.4909	9.08252	0.00329665	0.101094		57775	Usp29	ubiquitin specific peptidase 29	-0.391446	6.48021	9.27834	0.00351415	0.110905		chr7_128716006_mm9	chr7	121170019	121173412	-1.50241	5.15516	7.87236	0.00503152	0.248171		chr4_154332716_mm9	chr4	155041604	155044380	1001	15208	Hes5	hes family bHLH transcription factor 5	-0.461012	8.05751	5.32991	0.0226873	0.271103
73191	Fezf1	Fez family zinc finger 1	1.32299	2.46325	9.08685	0.00329799	0.101094		13710	Elf3	E74-like factor 3	-1.97553	1.96349	9.23862	0.00354413	0.111384		chr11_43742981_mm9	chr11	43819249	43821363	1.29819	5.013	7.87181	0.00503304	0.248171		chr7_117264602_mm9	chr7	109719712	109720266	1001	22390	Wee1	WEE 1 homolog 1 (S. pombe)	-2.05383	4.40661	5.3253	0.0226958	0.271103
22275	Urod	uroporphyrinogen decarboxylase	-0.301162	6.47982	9.07785	0.00331186	0.101094		23956	Neu2	neuraminidase 2	0.677213	4.1602	9.25844	0.0035472	0.111384		chr11_31069690_mm9	chr11	31118059	31121321	0.666406	7.3274	7.86966	0.00503904	0.248171		chr4_132998926_mm9	chr4	133169033	133171950	18021	20544	Slc9a1	solute carrier family 9 (sodium/hydrogen exchanger), member 1	0.452193	7.99467	5.32469	0.0227524	0.271297
16987	Lss	lanosterol synthase	-0.311264	6.44272	9.07784	0.00331187	0.101094		12326	Camk4	calcium/calmodulin-dependent protein kinase IV	-0.528664	5.25058	9.25723	0.00354908	0.111384		chr5_97630037_mm9	chr5	97347774	97349980	3.96002	3.4287	7.84296	0.00511391	0.251413		chr5_28847779_mm9	chr5	28725117	28727135	0	654796	9530036O11Rik	RIKEN cDNA 9530036O11Rik	0.608725	6.82028	5.3087	0.022953	0.273206
67836	Wdr83	WD repeat domain containing 83	-0.308625	6.40811	9.07756	0.00331233	0.101094		71902	Cand1	cullin associated and neddylation disassociated 1	0.398858	6.12369	9.25402	0.00355441	0.111384		chr12_32636089_mm9	chr12	32001934	32002242	3.96352	3.42926	7.83648	0.00513227	0.25159		chr13_49283116_mm9	chr13	49339417	49340005	1001	18081	Ninj1	ninjurin 1	1.70572	4.31982	5.30012	0.0230368	0.273588
75033	Mei4	meiotic double-stranded break formation protein 4	-0.745157	3.96895	9.07498	0.00331668	0.101094		74318	Hopx	HOP homeobox	0.357316	6.64886	9.2383	0.00358068	0.111638		chr14_57737543_mm9	chr14	57355140	57357217	1.44716	4.88767	7.83531	0.0051356	0.25159		chr7_30768706_mm9	chr7	29682169	29682380	1001	243905	Zfp568	zinc finger protein 568	-1.19027	5.30223	5.29961	0.0230663	0.273588
224796	Clic5	chloride intracellular channel 5	0.501102	4.82395	9.04541	0.0033659	0.102265		28010	Miip	migration and invasion inhibitory protein	-0.72687	4.16447	9.23555	0.00358551	0.111638		chr11_85730315_mm9	chr11	85806923	85807153	-4.32413	3.8434	7.81786	0.00518538	0.253582		chr13_71049732_mm9	chr13	71057939	71059768	25318	77166	8030423J24Rik	RIKEN cDNA 8030423J24 gene	1.36611	4.55695	5.29054	0.0231712	0.274211
50791	Magi2	membrane associated guanylate kinase, WW and PDZ domain containing 2	-0.297078	6.66426	9.04481	0.00336691	0.102265		14533	Bloc1s1	biogenesis of lysosomal organelles complex-1, subunit 1	0.443648	5.87743	9.23159	0.00359197	0.111638		chr14_59663880_mm9	chr14	59281380	59283605	2.66567	3.67879	7.8123	0.00520133	0.253916		chr4_95021352_mm9	chr4	95241343	95243493	143373	105244624	Gm12708	predicted gene 12708	0.983281	5.43359	5.28932	0.0232003	0.274211
14133	Fcna	ficolin A	-2.17802	1.56711	9.02326	0.00338148	0.102479		20266	Scn1b	sodium channel, voltage-gated, type I, beta	0.711411	3.93945	9.22842	0.00359751	0.111638		chr11_69520538_mm9	chr11	69596770	69598955	0.681403	7.20813	7.79691	0.00524578	0.255314		chr7_125984812_mm9	chr7	118440710	118441440	1	71517	Vps35l	VPS35 endosomal protein sorting factor like	-0.460504	7.98386	5.27942	0.0233249	0.275201
76574	Mfsd2a	MFSD2 lysolipid transporter A, lysophospholipid	-0.464334	5.25645	9.03362	0.00338577	0.102479		56200	Ddx21	DExD box helicase 21	-0.496179	5.58635	9.22586	0.00360164	0.111638		chrX_148565640_mm9	chrX	150913071	150915115	0.889251	6.18579	7.79604	0.00524831	0.255314		chr5_118772267_mm9	chr5	118458868	118461686	57690	76792	Spring1	SREBF pathway regulator in golgi 1	-0.982636	5.95296	5.27533	0.0233783	0.275349
72972	Ccser2	coiled-coil serine rich 2	0.30684	6.39637	9.01747	0.00341317	0.102868		72512	Sting1	stimulator of interferon response cGAMP interactor 1	1.35909	2.27451	9.22643	0.00360365	0.111638		chr12_17018141_mm9	chr12	17060277	17062395	0.828505	6.60468	7.78626	0.00527676	0.255916		chr6_144892938_mm9	chr6	144889095	144892389	47173	12035	Bcat1	branched chain aminotransferase 1, cytosolic	-0.693261	6.68706	5.25741	0.0236089	0.277579
17968	Ncam2	neural cell adhesion molecule 2	0.422968	5.40413	9.01696	0.00341403	0.102868		72416	Lrpprc	leucine-rich PPR-motif containing	-0.396116	6.69935	9.21954	0.00361231	0.111638		chr15_88202457_mm9	chr15	88255166	88257291	-2.38568	4.50049	7.78546	0.00527907	0.255916		chr5_75395751_mm9	chr5	75158485	75160583	5083	74277	Chic2	cysteine-rich hydrophobic domain 2	-0.543586	7.47067	5.25392	0.023654	0.277625
238317	Mideas	mitotic deacetylase associated SANT domain protein	0.306633	6.59919	9.01555	0.00341644	0.102868		380916	Lrch1	leucine-rich repeats and calponin homology (CH) domain containing 1	0.305697	7.89567	9.21416	0.00362144	0.111638		chr2_26416677_mm9	chr2	26450090	26452248	-0.553366	8.43849	7.77519	0.00530916	0.256927		chr9_41698036_mm9	chr9	41800871	41802268	13360	77740	Gm57856	predicted gene, 57856	0.354651	8.84547	5.23829	0.0238581	0.27932
93711	Pcdhga3	protocadherin gamma subfamily A, 3	-1.65996	2.21023	9.00739	0.00342759	0.102943		16569	Kif3b	kinesin family member 3B	0.381212	6.15473	9.2128	0.00362375	0.111638		chr2_122397134_mm9	chr2	122402742	122402900	3.94745	3.37031	7.76485	0.0053396	0.257497		chr13_28743745_mm9	chr13	28835330	28837379	0	72518	2610307P16Rik	RIKEN cDNA 2610307P16 gene	0.542025	7.32584	5.23259	0.023933	0.27932
11733	Ank1	ankyrin 1, erythroid	0.331808	6.20554	9.00713	0.00343083	0.102943		66191	Ier3ip1	immediate early response 3 interacting protein 1	-0.68285	4.57394	9.20874	0.00363074	0.111638		chr12_80920903_mm9	chr12	79865690	79867690	1.73601	4.69252	7.761	0.00535098	0.257497		chr6_95153830_mm9	chr6	95178554	95181327	71781	243574	Kbtbd8	kelch repeat and BTB (POZ) domain containing 8	-0.516247	7.53649	5.23227	0.0239371	0.27932
56508	Rapgef4	Rap guanine nucleotide exchange factor (GEF) 4	0.651878	4.07664	8.99466	0.00345231	0.103408		110084	Dnah1	dynein, axonemal, heavy chain 1	-0.468702	5.43541	9.20817	0.00363164	0.111638		chr8_98780427_mm9	chr8	96981943	96984368	3.95048	3.37096	7.7593	0.00535603	0.257497		chr2_178716941_mm9	chr2	178622975	178624807	130215	102639622	Gm35888	predicted gene, 35888	-1.98474	4.43527	5.22505	0.0239843	0.27932
20678	Sox5	SRY (sex determining region Y)-box 5	-0.353999	6.1246	8.98312	0.00347222	0.103825		330790	Hapln4	hyaluronan and proteoglycan link protein 4	-0.509432	5.77382	9.19685	0.00365096	0.112029		chr10_22736369_mm9	chr10	22891462	22893462	-1.8991	4.74712	7.75561	0.00536695	0.257497		chr1_184838742_mm9	chr1	182735373	182737290	11218	96935	Susd4	sushi domain containing 4	0.687678	6.56128	5.22479	0.024036	0.27932
110253	Triobp	TRIO and F-actin binding protein	-0.509341	5.10669	8.972	0.00349158	0.104224		20521	Slc22a12	solute carrier family 22 (organic anion/cation transporter), member 12	0.680602	4.35487	9.19341	0.00365695	0.112029		chr13_99136361_mm9	chr13	98501865	98503964	1.93844	4.19019	7.75552	0.00536721	0.257497		chr11_113048269_mm9	chr11	113077303	113078903	0	72386	2610035D17Rik	RIKEN cDNA 2610035D17 gene	0.749167	6.24103	5.22396	0.0240472	0.27932
286942	Kif19a	kinesin family member 19A	-0.992134	3.24794	8.96177	0.00350988	0.10459		20359	Sema6b	sema domain, transmembrane domain (TM), and cytoplasmic domain, (semaphorin) 6B	-0.429223	6.08037	9.18856	0.00366519	0.112088		chr1_196136769_mm9	chr1	193991841	193993926	-4.31364	3.84502	7.74725	0.00539183	0.257522		chr1_133033719_mm9	chr1	131066991	131067124	1001	226419	Dyrk3	dual-specificity tyrosine phosphorylation regulated kinase 3	1.44146	4.55701	5.21671	0.0241339	0.279513
72033	Tsc22d2	TSC22 domain family, member 2	0.235781	7.1755	8.95535	0.00352074	0.104729		277468	Slc39a12	solute carrier family 39 (zinc transporter), member 12	0.403117	6.40415	9.18142	0.00367748	0.112271		chr1_155577697_mm9	chr1	153605313	153607313	0.823815	6.64994	7.73724	0.00542178	0.257522		chr3_101365280_mm9	chr3	101467479	101470179	13357	11928	Atp1a1	ATPase, Na+/K+ transporting, alpha 1 polypeptide	-0.444502	8.03929	5.21449	0.0241724	0.279513
57438	Marchf7	membrane associated ring-CH-type finger 7	0.255233	6.89726	8.95199	0.00352667	0.104729		93689	Lmod1	leiomodin 1 (smooth muscle)	0.491363	5.49331	9.1741	0.00369015	0.112464		chr7_16760625_mm9	chr7	15907318	15908278	-0.982134	6.16883	7.73319	0.00543396	0.257522		chr4_22405179_mm9	chr4	22476451	22481057	1039	18992	Pou3f2	POU domain, class 3, transcription factor 2	-0.322292	9.76649	5.25029	0.0241882	0.279513
667823	Trim5	tripartite motif-containing 5	-2.01575	1.86339	8.93631	0.00354189	0.10494		380660	Acss3	acyl-CoA synthetase short-chain family member 3	0.67844	4.30877	9.1606	0.00371369	0.112877		chr2_27674317_mm9	chr2	27709296	27710138	-2.33778	4.48031	7.73226	0.00543672	0.257522		chr10_84507534_mm9	chr10	84879594	84881464	25394	237422	Ric8b	RIC8 guanine nucleotide exchange factor B	-0.579357	7.03555	5.20438	0.0243074	0.280409
23794	Adamts5	ADAM metallopeptidase with thrombospondin type 1 motif 5	0.366738	5.85793	8.93933	0.00354906	0.10494		72033	Tsc22d2	TSC22 domain family, member 2	0.2847	8.078	9.15231	0.00372808	0.112877		chr8_74685409_mm9	chr8	72913200	72914044	2.64793	3.97841	7.73093	0.00544074	0.257522		chr1_90735833_mm9	chr1	88765046	88768915	81592	78650	Platr5	pluripotency associated transcript 5	-0.544028	7.2862	5.19408	0.0244456	0.281521
68195	Rnaset2b	ribonuclease T2B	0.339984	6.0653	8.9377	0.00355195	0.10494		71371	Arid5b	AT-rich interaction domain 5B	0.263532	8.49041	9.14933	0.00373331	0.112877		chr4_55546425_mm9	chr4	55534214	55534553	3.93876	3.48152	7.72511	0.00545829	0.257522		chr9_61421347_mm9	chr9	61479659	61481659	38131	102637673	Gm34424	predicted gene, 34424	-0.76347	6.43501	5.18875	0.0245179	0.281798
232910	Ap2s1	adaptor-related protein complex 2, sigma 1 subunit	-0.364631	6.00722	8.9273	0.00357048	0.105308		94179	Krt23	keratin 23	2.58175	1.23885	9.09926	0.00373788	0.112877		chr8_48849227_mm9	chr8	48215391	48216360	2.60772	3.73226	7.72263	0.00546577	0.257522		chr13_48639187_mm9	chr13	48697962	48698294	6215	387244	Mirlet7a-1	microRNA let7a-1	1.51999	4.49853	5.18414	0.0245683	0.281798
54342	Gnpnat1	glucosamine-phosphate N-acetyltransferase 1	0.311288	6.25853	8.92068	0.00358231	0.105477		17752	Mt4	metallothionein 4	2.47805	1.05484	9.07022	0.00374576	0.112877		chr7_56033865_mm9	chr7	48428495	48429508	-2.06717	4.77695	7.7183	0.00547889	0.257522		chr2_50772109_mm9	chr2	50805784	50807784	3927	227885	Gm13498	heat shock protein 90 alpha (cytosolic), class B member 1 pseudogene	-0.591912	7.05818	5.18122	0.0246193	0.281798
207227	Stxbp5l	syntaxin binding protein 5-like	0.423485	5.50067	8.91546	0.00359168	0.105543		208171	Tmprss7	transmembrane serine protease 7	0.552062	4.97754	9.14177	0.00374662	0.112877		chr5_144031620_mm9	chr5	143256956	143257622	1.29633	5.02425	7.71664	0.00548395	0.257522		chr18_5414200_mm9	chr18	5413667	5415410	76092	791318	Zeb1os1	zinc finger E-box binding homeobox 1, opposite strand 1	0.541331	7.04885	5.17992	0.0246369	0.281798
12425	Cckar	cholecystokinin A receptor	-0.962156	3.31189	8.90915	0.00360338	0.105543		227693	Zer1	zyg-11 related, cell cycle regulator	-0.376642	6.42001	9.13838	0.00375256	0.112877		chr14_103018540_mm9	chr14	102855759	102857759	3.94716	3.77835	7.71601	0.00548585	0.257522		chr17_29493040_mm9	chr17	29573902	29576151	3738	26382	Fgd2	FYVE, RhoGEF and PH domain containing 2	-0.341592	8.96294	5.17189	0.024746	0.282566
433926	Lrrc8b	leucine rich repeat containing 8 family, member B	0.328444	6.15406	8.90766	0.00360572	0.105543		252838	Tox	thymocyte selection-associated high mobility group box	-0.296308	7.91402	9.12559	0.00377518	0.112877		chr2_50052513_mm9	chr2	50084957	50089053	-1.57481	5.14642	7.71219	0.00549745	0.257522		chr2_103405627_mm9	chr2	103394808	103395655	1001	99382	Abtb2	ankyrin repeat and BTB domain containing 2	-0.747166	6.2986	5.16804	0.0247993	0.282696
57330	Gigyf1	GRB10 interacting GYF protein 1	0.291683	6.44797	8.90587	0.00360895	0.105543		170799	Rtkn2	rhotekin 2	-0.487485	5.47428	9.12431	0.00377747	0.112877		chr7_152516146_mm9	chr7	144882582	144884604	1.32538	5.01771	7.7112	0.00550048	0.257522		chr2_13494317_mm9	chr2	13576536	13578122	1001	22352	Vim	vimentin	0.411359	8.34639	5.16383	0.0248562	0.282865
67603	Dusp6	dual specificity phosphatase 6	-0.244784	7.15915	8.89066	0.00363652	0.10617		12750	Clk4	CDC like kinase 4	0.482026	5.42538	9.1223	0.00378104	0.112877		chr14_89757314_mm9	chr14	89593899	89595988	-4.31309	3.6669	7.71053	0.0055025	0.257522		chr1_42287700_mm9	chr1	42268244	42271497	415864	66297	Pantr1	POU domain, class 3, transcription factor 3 adjacent noncoding transcript 1	-0.575301	7.2084	5.15406	0.0249905	0.283514
12154	Bmp10	bone morphogenetic protein 10	-4.37606	0.905131	8.87271	0.00367009	0.10697		14962	Cfb	complement factor B	-0.943362	3.48195	9.12175	0.00378301	0.112877		chr18_76333058_mm9	chr18	76305475	76307475	1.23873	5.24238	7.71048	0.00550267	0.257522		chr4_148692900_mm9	chr4	149402263	149404263	8614	63958	Ube4b	ubiquitination factor E4B	-0.505595	7.50498	5.1481	0.0250726	0.283514
233204	Tbc1d17	TBC1 domain family, member 17	-0.220033	7.43164	8.86857	0.00367694	0.10699		18021	Nfatc3	nuclear factor of activated T cells, cytoplasmic, calcineurin dependent 3	0.338869	6.8084	9.11923	0.00378647	0.112877		chr8_34079994_mm9	chr8	33458502	33460599	-4.29974	4.00319	7.7092	0.00550657	0.257522		chr9_85390758_mm9	chr9	85378311	85380213	169109	212943	Tent5a	terminal nucleotidyltransferase 5A	-1.17261	5.3135	5.14336	0.0251369	0.283514
11554	Adrb1	adrenergic receptor, beta 1	-0.382627	6.28132	9.22714	0.00369141	0.10723		54156	Egfl6	EGF-like-domain, multiple 6	-1.02794	3.20638	9.11701	0.00379223	0.112877		chr1_193008804_mm9	chr1	190917158	190919098	0.828339	6.30693	7.69866	0.00553878	0.258594		chr3_154326940_mm9	chr3	154368855	154370712	40037	12972	Cryz	crystallin, zeta	0.609346	6.82027	5.143	0.0251433	0.283514
13716	Ell	elongation factor RNA polymerase II	-0.223668	7.37077	8.83857	0.00373259	0.108245		68152	Fam133b	family with sequence similarity 133, member B	0.656255	4.28205	9.11583	0.00379265	0.112877		chr2_172803185_mm9	chr2	172818366	172818461	3.93911	3.37021	7.69455	0.00555138	0.258748		chr4_96466133_mm9	chr4	96685044	96687768	10058	620779	Gm12695	predicted gene 12695	-0.511215	7.45072	5.13611	0.0252389	0.283514
381693	Wdr95	WD40 repeat domain 95	-0.660882	4.54488	8.8218	0.00376412	0.108977		225887	Ndufs8	NADH:ubiquinone oxidoreductase core subunit S8	-0.997158	3.40006	9.09626	0.00382887	0.113765		chr10_125874562_mm9	chr10	126272375	126274375	3.94156	3.58784	7.6875	0.00557312	0.259327		chr2_50921304_mm9	chr2	50955606	50957606	62846	74194	Rnd3	Rho family GTPase 3	-0.784119	6.40018	5.13488	0.0252568	0.283514
21345	Tagln	transgelin	-0.559264	4.59759	8.81472	0.00377749	0.109181		12803	Cntf	ciliary neurotrophic factor	1.7688	1.93821	9.08576	0.00384312	0.113998		chr13_70006730_mm9	chr13	70014845	70017098	2.01337	4.26358	7.68306	0.00558682	0.25953		chr1_193120206_mm9	chr1	191027948	191029729	9256	66208	Nenf	neuron derived neurotrophic factor	0.423798	8.04322	5.13054	0.0253166	0.283514
19668	Rbpjl	recombination signal binding protein for immunoglobulin kappa J region-like	1.02665	2.92664	8.8066	0.00379328	0.109324		14605	Tsc22d3	TSC22 domain family, member 3	0.381276	6.34165	9.07095	0.00387343	0.114705		chr16_76719033_mm9	chr16	76514676	76516676	3.93027	3.4811	7.67381	0.00561548	0.259838		chrX_148772616_mm9	chrX	151119272	151119847	1	52808	Tspyl2	TSPY-like 2	0.508256	7.35734	5.12946	0.0253317	0.283514
94192	C1galt1	core 1 synthase, glycoprotein-N-acetylgalactosamine 3-beta-galactosyltransferase, 1	0.298394	6.39006	8.80545	0.00379507	0.109324		68632	Myct1	myc target 1	-1.02253	3.03493	9.06336	0.00388964	0.114994		chr11_3603337_mm9	chr11	3652283	3653731	2.03887	4.37131	7.6688	0.0056311	0.259838		chr3_11212975_mm9	chr3	11277398	11279398	608892	100038545	Gm10745	predicted gene 10745	-1.54687	4.9001	5.12692	0.0253501	0.283514
69480	Ttc9	tetratricopeptide repeat domain 9	0.313355	6.31374	8.79668	0.00381179	0.109624		15364	Hmga2	high mobility group AT-hook 2	-0.373893	7.07886	9.05291	0.00390645	0.115069		chr15_12203707_mm9	chr15	12272964	12275113	-1.88213	4.84452	7.66577	0.00564056	0.259838		chr15_61910930_mm9	chr15	61949854	61952594	0	19296	Pvt1	Pvt1 oncogene	0.366969	8.46615	5.12802	0.0253517	0.283514
327958	Pitpnm3	PITPNM family member 3	0.460483	4.9871	8.78897	0.00382655	0.10972		20190	Ryr1	ryanodine receptor 1, skeletal muscle	-0.375379	6.56255	9.0509	0.00391014	0.115069		chr1_137665985_mm9	chr1	135696872	135700013	0.57871	7.84193	7.66552	0.00564133	0.259838		chr12_86828393_mm9	chr12	85533073	85535361	9026	14281	Fos	FBJ osteosarcoma oncogene	-0.310619	9.29779	5.12628	0.0253761	0.283514
27280	Phlda3	pleckstrin homology like domain, family A, member 3	0.323377	6.22901	8.78831	0.00382781	0.10972		226610	Fam78b	family with sequence similarity 78, member B	0.544295	5.12849	9.05012	0.00391161	0.115069		chr7_145933895_mm9	chr7	138342883	138345000	-2.37096	4.3601	7.66424	0.00564534	0.259838		chr1_156939903_mm9	chr1	154966719	154968950	3164	15939	Ier5	immediate early response 5	0.402749	8.18542	5.11228	0.025573	0.285232
15248	Hic1	hypermethylated in cancer 1	-0.498856	5.06393	8.78331	0.00383742	0.109814		107522	Ece2	endothelin converting enzyme 2	-0.530363	5.06327	9.04513	0.00392082	0.115124		chr10_98731578_mm9	chr10	99103381	99106231	-0.746102	7.142	7.66292	0.00564947	0.259838		chr13_6306548_mm9	chr13	6356353	6358377	239817	69617	Pitrm1	pitrilysin metallepetidase 1	-0.538478	7.37146	5.10934	0.0256145	0.285232
215031	Vgll2	vestigial like family member 2	-0.975357	3.86311	9.13018	0.00386202	0.109997		21887	Tle3	transducin-like enhancer of split 3	-0.309683	7.93158	9.04206	0.00392646	0.115124		chr8_25316216_mm9	chr8	24694760	24696760	-4.28224	4.14372	7.6478	0.00569696	0.26114		chr17_80495941_mm9	chr17	80402458	80404560	30341	319625	Galm	galactose mutarotase	0.668748	6.47941	5.10451	0.0256831	0.285524
19361	Rad51	RAD51 recombinase	-0.415674	5.51464	8.76919	0.00386469	0.109997		71951	Gpc2	glypican 2 cerebroglycan	-0.856114	3.83582	9.00916	0.00398825	0.116743		chr15_67617748_mm9	chr15	67655906	67660165	-1.73607	4.93348	7.64516	0.0057053	0.26114		chr11_14670106_mm9	chr11	14719103	14721062	168788	432536	Pom121l12	POM121 membrane glycoprotein-like 12	0.867099	5.84356	5.09367	0.0258381	0.286773
70717	Medag	mesenteric estrogen dependent adipogenesis	0.968689	3.14514	8.76685	0.00386947	0.109997		667663	Myo3a	myosin IIIA	0.686981	4.53977	9.09551	0.00403427	0.117896		chr2_168057087_mm9	chr2	168074223	168074546	2.59709	3.86233	7.64496	0.00570593	0.26114		chr4_136392841_mm9	chr4	136564323	136564503	1001	13844	Ephb2	Eph receptor B2	0.779657	6.04959	5.07678	0.0260798	0.28898
68521	Entrep3	endosomal transmembrane epsin interactor 3	-0.377272	5.80703	8.76013	0.00388229	0.109997		80892	Zfhx4	zinc finger homeodomain 4	0.497173	6.23965	9.38645	0.00405274	0.118242		chr8_25338779_mm9	chr8	24717168	24719478	-2.79515	4.36681	7.6323	0.00574606	0.261987		chr4_124301501_mm9	chr4	124516781	124519555	0	100039332	Gm2164	predicted gene 2164	0.450664	7.80928	5.067	0.0262205	0.28949
13427	Dync1i2	dynein cytoplasmic 1 intermediate chain 2	0.328763	6.12489	8.75651	0.00388935	0.109997		21833	Thra	thyroid hormone receptor alpha	-0.273899	9.0953	8.96244	0.00407658	0.118627		chr2_18353939_mm9	chr2	18436076	18438170	-2.85099	4.3568	7.63151	0.00574858	0.261987		chr11_17557906_mm9	chr11	17606085	17609953	278801	68145	Etaa1	Ewing tumor-associated antigen 1	-0.921798	6.16071	5.06666	0.0262263	0.28949
15258	Hipk2	homeodomain interacting protein kinase 2	0.249069	7.05502	8.75482	0.00389264	0.109997		76257	Slc38a3	solute carrier family 38, member 3	0.302072	7.43387	8.96102	0.00407931	0.118627		chr10_60404223_mm9	chr10	60776149	60778359	-1.31956	5.53647	7.63023	0.00575269	0.261987		chr12_53514156_mm9	chr12	52458301	52461685	60838	102638611	Gm35135	predicted gene, 35135	0.506275	7.24682	5.06424	0.0262605	0.28949
21401	Tcea3	transcription elongation factor A (SII), 3	0.418713	5.40737	8.74774	0.0039065	0.109997		72960	Top1mt	DNA topoisomerase 1, mitochondrial	-0.721906	4.24344	8.95498	0.00409115	0.118741		chr12_8458452_mm9	chr12	8499954	8503338	0.635336	7.41185	7.61972	0.00578627	0.263086		chr15_76354883_mm9	chr15	76407476	76408743	1148	170729	Scrt1	scratch family zinc finger 1	-0.332059	9.10862	5.06168	0.0262977	0.28949
333789	N4bp2	NEDD4 binding protein 2	0.218855	7.3199	8.7455	0.00391088	0.109997		18019	Nfatc2	nuclear factor of activated T cells, cytoplasmic, calcineurin dependent 2	0.305876	7.67714	8.95202	0.00409667	0.118741		chr1_75664693_mm9	chr1	75643610	75645914	-4.29148	3.71894	7.59417	0.00586874	0.263997		chr6_126722837_mm9	chr6	126748556	126751003	30947	16494	Kcna6	potassium voltage-gated channel, shaker-related, subfamily, member 6	0.411175	8.00953	5.05863	0.026342	0.289504
12514	Cd68	CD68 antigen	-0.869726	3.42629	8.74122	0.00391955	0.109997		68514	Micu2	mitochondrial calcium uptake 2	0.406117	5.97023	8.94533	0.00410964	0.118741		chr2_78888528_mm9	chr2	78877617	78879814	-1.35384	5.45113	7.59161	0.00587709	0.263997		chr2_130120922_mm9	chr2	130135887	130136074	1001	228598	Ebf4	early B cell factor 4	-1.75246	4.51599	5.05046	0.0264181	0.289868
55944	Eif3d	eukaryotic translation initiation factor 3, subunit D	-0.264343	6.82471	8.74087	0.00391998	0.109997		73293	Ccdc103	coiled-coil domain containing 103	0.762069	4.01918	8.94214	0.00411602	0.118741		chr4_114725465_mm9	chr4	114909032	114911083	1.47399	5.00947	7.59018	0.00588175	0.263997		chr8_86495936_mm9	chr8	84697945	84698607	1001	18747	Prkaca	protein kinase, cAMP dependent, catalytic, alpha	-0.84501	6.02299	5.0474	0.0265072	0.290317
100312987	Pate1	prostate and testis expressed 1	1.90781	1.35093	8.73029	0.00392055	0.109997		19899	Rpl18	ribosomal protein L18	-0.619166	4.73329	8.94175	0.00411665	0.118741		chr8_75017924_mm9	chr8	73248239	73248402	-2.33225	4.38686	7.58877	0.00588634	0.263997		chr5_34165586_mm9	chr5	33978583	33979568	20889	107823	Nsd2	nuclear receptor binding SET domain protein 2	0.36443	8.56147	5.04473	0.0265452	0.290317
104445	Cdc42ep1	CDC42 effector protein 1	0.287516	6.59518	8.73633	0.00392892	0.109997		67333	Stk35	serine/threonine kinase 35	0.325584	6.91223	8.93493	0.00412984	0.118929		chr7_135651900_mm9	chr7	128109110	128111110	1.66092	4.58993	7.58722	0.00589141	0.263997		chr3_107644460_mm9	chr3	107747482	107749482	35065	99662	Eps8l3	EPS8-like 3	0.457671	7.79647	5.03518	0.0266858	0.291381
78784	Celf3	CUGBP, Elav-like family member 3	0.951785	3.07477	8.7354	0.0039311	0.109997		110648	Lmx1a	LIM homeobox transcription factor 1 alpha	-0.691211	6.3525	10.5675	0.00414985	0.119312		chr16_70019969_mm9	chr16	69815598	69817627	-2.78716	4.30108	7.58648	0.00589381	0.263997		chr19_14964754_mm9	chr19	14866857	14869072	291443	21888	Tle4	transducin-like enhancer of split 4	-0.53475	7.20282	5.01354	0.0270074	0.294415
209683	Ttc28	tetratricopeptide repeat domain 28	0.332942	6.14501	8.73313	0.00393523	0.109997		22761	Zfpm1	zinc finger protein, multitype 1	-0.320607	7.50268	8.91393	0.00417099	0.119726		chr16_95314696_mm9	chr16	94892654	94895242	-2.3317	4.57655	7.5851	0.00589834	0.263997		chr4_124333637_mm9	chr4	124549767	124550439	0	100039332	Gm2164	predicted gene 2164	-0.823465	5.98655	5.00727	0.0271025	0.294645
29810	Bag3	BCL2-associated athanogene 3	0.355168	5.91846	8.72874	0.00394392	0.109997		73398	Nipsnap3a	nipsnap homolog 3A	3.15556	0.975497	8.86707	0.00418426	0.119913		chr18_84938127_mm9	chr18	84785833	84787888	-1.14011	5.81356	7.58264	0.00590637	0.263997		chr15_61875394_mm9	chr15	61914515	61916860	0	19296	Pvt1	Pvt1 oncogene	0.609952	6.74102	5.0063	0.0271159	0.294645
269955	Rccd1	RCC1 domain containing 1	-0.340577	6.02781	8.71905	0.00396313	0.109997		216971	Fam222b	family with sequence similarity 222, member B	-0.288897	8.29027	8.89922	0.00420007	0.120015		chr12_31549528_mm9	chr12	30913642	30915682	-4.27719	3.88535	7.58038	0.00591378	0.263997		chr4_22285016_mm9	chr4	22356151	22356556	1001	269514	Fbxl4	F-box and leucine-rich repeat protein 4	-3.68671	3.7025	4.985	0.0274072	0.296849
72137	Wdsub1	WD repeat, SAM and U-box domain containing 1	0.371329	5.74569	8.71896	0.00396333	0.109997		239102	Zfhx2	zinc finger homeobox 2	-0.316036	7.5021	8.89677	0.00420494	0.120015		chr12_110636005_mm9	chr12	109362654	109364789	2.02079	3.97174	7.57274	0.00593886	0.263997		chr8_111773713_mm9	chr8	109973848	109979145	0	628686	D030068K23Rik	RIKEN cDNA D030068K23 gene	-0.26624	10.2211	4.98533	0.0274324	0.296849
320713	Mysm1	myb-like, SWIRM and MPN domains 1	0.323044	6.32596	8.71886	0.00396352	0.109997		56746	Tex101	testis expressed gene 101	-4.44497	0.970866	8.87483	0.00421409	0.120015		chr5_91874173_mm9	chr5	91591922	91594091	-1.88027	4.81021	7.57083	0.00594515	0.263997		chr18_74939278_mm9	chr18	74910925	74911283	183	100217466	Scarna17	small Cajal body-specific RNA 17	0.912052	5.77997	4.98205	0.0274836	0.296849
71648	Optn	optineurin	0.414481	5.58507	8.71834	0.00396455	0.109997		16452	Jak2	Janus kinase 2	-0.298622	7.55592	8.89178	0.00421485	0.120015		chr17_31914317_mm9	chr17	31995224	31997468	-0.982818	6.16895	7.56739	0.00595653	0.263997		chr18_54695500_mm9	chr18	54668699	54670154	39045	105246441	4933434P08Rik	RIKEN cDNA 4933434P08 gene	-1.16256	5.44106	4.97873	0.0275317	0.296849
269643	Ppp2r2c	protein phosphatase 2, regulatory subunit B, gamma	0.720379	4.24605	8.96354	0.00401931	0.111189		16494	Kcna6	potassium voltage-gated channel, shaker-related, subfamily, member 6	0.438641	5.80718	8.88294	0.00423252	0.120299		chr17_15274633_mm9	chr17	15356885	15358977	1.03163	5.77912	7.56731	0.00595678	0.263997		chr11_31659998_mm9	chr11	31708625	31710157	40532	414116	D630024D03Rik	RIKEN cDNA D630024D03 gene	0.746688	6.10698	4.97726	0.027556	0.296849
14709	Gng8	guanine nucleotide binding protein (G protein), gamma 8	-0.497086	5.02258	8.69051	0.00402035	0.111189		72018	Fundc1	FUN14 domain containing 1	0.664216	4.20373	8.88008	0.00423835	0.120299		chr5_129058511_mm9	chr5	128628523	128630878	-1.48569	5.31362	7.56654	0.00595932	0.263997		chr16_96306010_mm9	chr16	95884628	95884854	1001	93871	Brwd1	bromodomain and WD repeat domain containing 1	0.771237	6.05382	4.97548	0.0275831	0.296849
12583	Cdo1	cysteine dioxygenase 1, cytosolic	0.51135	5.25324	8.94284	0.00405891	0.112076		18563	Pcx	pyruvate carboxylase	-0.28266	8.85568	8.87283	0.00425277	0.120516		chr8_32148154_mm9	chr8	31526616	31528804	-1.85911	4.69458	7.56541	0.00596304	0.263997		chr17_79135499_mm9	chr17	79044990	79045463	1001	268980	Strn	striatin, calmodulin binding protein	-1.54759	4.66947	4.95578	0.0278576	0.299325
227659	Slc2a6	solute carrier family 2 (facilitated glucose transporter), member 6	-0.510921	4.99494	8.65198	0.00409894	0.11285		231605	Galnt9	polypeptide N-acetylgalactosaminyltransferase 9	0.536285	5.21495	8.86446	0.00426966	0.120801		chr9_94356856_mm9	chr9	94336973	94340008	0.862364	6.33241	7.5645	0.00596605	0.263997		chr9_79607264_mm9	chr9	79668135	79668149	1001	12866	Cox7a2	cytochrome c oxidase subunit 7A2	3.53004	3.43884	4.9377	0.0280937	0.300551
170799	Rtkn2	rhotekin 2	-0.382545	5.77591	8.65148	0.00409996	0.11285		18218	Dusp8	dual specificity phosphatase 8	0.345501	6.70422	8.8503	0.00429833	0.121419		chr14_19387127_mm9	chr14	3914018	3916146	1.14735	5.43578	7.56404	0.00596759	0.263997		chr16_31898565_mm9	chr16	31717838	31718734	1	30060	Meltf	melanotransferrin	0.857021	5.66874	4.93911	0.0281459	0.300551
211896	Depdc7	DEP domain containing 7	0.403611	5.52918	8.64668	0.00410986	0.112883		240283	Dmxl1	Dmx-like 1	0.468606	5.37348	8.83134	0.00433707	0.122319		chr14_119382287_mm9	chr14	119219477	119221477	-0.953273	6.16661	7.55911	0.00598393	0.2643		chr6_54701531_mm9	chr6	54727357	54729357	46518	68235	Mturn	maturin, neural progenitor differentiation regulator homolog (Xenopus)	-1.74379	4.72281	4.93614	0.0281539	0.300551
233987	Zfp958	zinc finger protein 958	-0.313365	6.24852	8.64291	0.00411765	0.112883		226548	Aph1a	aph1 homolog A, gamma secretase subunit	-0.560095	4.78556	8.82626	0.00434755	0.122354		chr8_93319397_mm9	chr8	91520805	91523448	-0.678924	7.42043	7.55448	0.00599931	0.264559		chr16_25465623_mm9	chr16	25283145	25285091	42052	71338	Tprg1	transformation related protein 63 regulated 1	-0.573212	7.12053	4.93702	0.0281771	0.300551
12804	Cntfr	ciliary neurotrophic factor receptor	-0.515885	4.99582	8.63893	0.00412592	0.112883		68738	Acss1	acyl-CoA synthetase short-chain family member 1	-0.288426	8.06054	8.82404	0.00435206	0.122354		chr11_56641131_mm9	chr11	56717426	56719484	-4.27817	3.79976	7.54575	0.00602842	0.264592		chr7_117883854_mm9	chr7	110338643	110340619	26673	11717	Ampd3	adenosine monophosphate deaminase 3	0.520402	7.38765	4.93589	0.0281948	0.300551
13617	Ednra	endothelin receptor type A	0.408928	5.56663	8.63829	0.00412723	0.112883		76205	Stard3nl	STARD3 N-terminal like	-0.430687	5.76656	8.8199	0.00436059	0.122373		chr14_63874761_mm9	chr14	63492373	63494373	1.0007	5.84676	7.54542	0.00602949	0.264592		chr3_51219069_mm9	chr3	51322378	51322437	1001	74838	Naa15	N(alpha)-acetyltransferase 15, NatA auxiliary subunit	-2.39864	3.96218	4.92537	0.0282716	0.300894
71683	Gypc	glycophorin C	-0.934631	3.32614	8.63108	0.00414258	0.113005		69952	Tunar	Tcl1 upstream neural differentiation associated RNA	-0.891786	3.6756	8.81741	0.00436652	0.122373		chr18_8719611_mm9	chr18	8718472	8720755	-1.87661	4.82797	7.54528	0.00602998	0.264592		chr18_55922920_mm9	chr18	55893597	55897339	173887	100043099	Gm4230	predicted gene 4230	-0.668117	6.59233	4.92736	0.0283289	0.301028
209039	Tns2	tensin 2	0.343004	6.01513	8.62517	0.00415456	0.113005		12444	Ccnd2	cyclin D2	-0.375255	7.7168	9.12772	0.00438348	0.122427		chr16_70644111_mm9	chr16	70439754	70441754	1.7059	4.66576	7.54215	0.00604044	0.264592		chr5_133930158_mm9	chr5	133481311	133483648	643604	102640952	Gm15627	predicted gene 15627	-0.491623	7.54104	4.91433	0.0285342	0.302584
209488	Hsh2d	hematopoietic SH2 domain containing	-1.9793	1.84278	8.61767	0.00415637	0.113005		66569	Gdpd1	glycerophosphodiester phosphodiesterase domain containing 1	-0.552706	4.89536	8.80654	0.00438832	0.122427		chr2_127992781_mm9	chr2	128007856	128010074	0.736891	6.90805	7.54002	0.00604759	0.264592		chr6_50757359_mm9	chr6	50783149	50785531	0	319981	C530044C16Rik	RIKEN cDNA C530044C16 gene	-0.365528	8.45817	4.91237	0.0285651	0.302584
17130	Smad6	SMAD family member 6	-0.263669	6.87604	8.62214	0.00416089	0.113005		329324	Syt14	synaptotagmin XIV	0.611378	4.3781	8.80406	0.00439352	0.122427		chr18_61034264_mm9	chr18	61006220	61009145	-0.937564	6.47713	7.52168	0.0061094	0.266538		chr3_96041573_mm9	chr3	96144373	96145424	1	97114	H3c15	H3 clustered histone 15	-0.675088	6.61997	4.90478	0.0286862	0.303358
239217	Kctd12	potassium channel tetramerisation domain containing 12	0.25483	6.82676	8.61394	0.00417808	0.113005		13048	Cux2	cut-like homeobox 2	-0.320367	7.35646	8.80281	0.00439602	0.122427		chr12_86912348_mm9	chr12	85615609	85616804	0.767579	6.67679	7.52114	0.00611123	0.266538		chr17_31678319_mm9	chr17	31758701	31762123	8402	78330	Ndufv3	NADH:ubiquinone oxidoreductase core subunit V3	-0.497403	7.59768	4.90212	0.0287283	0.303358
272009	Srsf12	serine and arginine-rich splicing factor 12	-0.539989	4.83729	8.61261	0.0041809	0.113005		20357	Sema5b	sema domain, seven thrombospondin repeats (type 1 and type 1-like), transmembrane domain (TM) and short cytoplasmic domain, (semaphorin) 5B	-0.296628	8.34395	8.79774	0.00440658	0.122518		chr3_143172662_mm9	chr3	143214332	143216586	-1.47283	5.25682	7.5117	0.00614333	0.267519		chr11_22248593_mm9	chr11	22297130	22300136	60336	216565	Ehbp1	EH domain binding protein 1	-0.487149	7.54946	4.86801	0.029278	0.308457
68048	Aen	apoptosis enhancing nuclease	0.289858	6.42735	8.61023	0.00418588	0.113005		69632	Arhgef12	Rho guanine nucleotide exchange factor 12	0.314272	7.42893	8.79064	0.00442141	0.122518		chr18_72889467_mm9	chr18	72861797	72863971	2.01141	4.25632	7.50723	0.00615855	0.267601		chr14_62845854_mm9	chr14	62462557	62465928	47751	239133	Dleu7	deleted in lymphocytic leukemia, 7	-0.444775	7.97571	4.86649	0.0293027	0.308457
75553	Zc3h14	zinc finger CCCH type containing 14	0.313798	6.31917	8.60923	0.004188	0.113005		78755	Pabir2	PABIR family member 2	-0.714804	4.24451	8.78869	0.00442569	0.122518		chr7_125396135_mm9	chr7	117850844	117852844	0.822557	6.60085	7.50408	0.00616934	0.267601		chr2_78029516_mm9	chr2	78018230	78021675	0	78158	4930440I19Rik	RIKEN cDNA 4930440I19 gene	-1.44345	4.89636	4.85324	0.0295018	0.310068
65086	Lpar3	lysophosphatidic acid receptor 3	-0.742919	3.9533	8.60803	0.00419061	0.113005		330953	Hcn4	hyperpolarization-activated, cyclic nucleotide-gated K+ 4	0.483366	5.2437	8.78806	0.00442686	0.122518		chr13_56360243_mm9	chr13	56405649	56407741	1.19524	5.46767	7.5027	0.00617407	0.267601		chr6_91251543_mm9	chr6	91277438	91280706	27917	14115	Fbln2	fibulin 2	-0.403096	8.14079	4.83647	0.0297961	0.311536
654801	Zfp784	zinc finger protein 784	0.339714	5.99135	8.60258	0.00420202	0.113005		52055	Rab11fip5	RAB11 family interacting protein 5 (class I)	0.381852	6.36715	8.78263	0.00443823	0.122625		chr13_95655564_mm9	chr13	95021633	95023156	1.90728	4.40781	7.49584	0.00619761	0.268203		chr17_63231367_mm9	chr17	63189431	63190796	1001	13640	Efna5	ephrin A5	0.326339	9.00348	4.83523	0.0298167	0.311536
271457	Rab5a	RAB5A, member RAS oncogene family	0.235228	7.10762	8.60187	0.00420352	0.113005		11771	Ap2a1	adaptor-related protein complex 2, alpha 1 subunit	-0.360857	6.5893	8.77388	0.00445666	0.122625		chr5_133369646_mm9	chr5	132920461	132924769	1.23273	5.2314	7.48677	0.00622888	0.269035		chr2_147124332_mm9	chr2	147139110	147142103	0	100313531	Nkx2-2os	NK2 homeobox 2, opposite strand	-0.349828	8.70477	4.83393	0.0298382	0.311536
53614	Reck	reversion-inducing-cysteine-rich protein with kazal motifs	-0.299564	6.66411	8.59342	0.00422142	0.113006		71943	Tom1l1	target of myb1-like 1 (chicken)	-0.501615	5.45642	8.77138	0.00446197	0.122625		chr10_38628145_mm9	chr10	38783281	38785389	0.964867	6.1757	7.47695	0.00626289	0.269035		chr18_61793651_mm9	chr18	61765021	61769206	0	102639254	Gm35607	predicted gene, 35607	-0.353599	8.58294	4.83343	0.0298465	0.311536
24030	Mrps12	mitochondrial ribosomal protein S12	-0.284504	6.63283	8.59065	0.00422732	0.113006		27261	Dok3	docking protein 3	1.05762	2.87448	8.7696	0.00446766	0.122625		chr15_75687271_mm9	chr15	75727598	75729782	-0.723422	7.17806	7.47521	0.00626894	0.269035		chr17_25931338_mm9	chr17	26013073	26013545	1	70083	Metrn	meteorin, glial cell differentiation regulator	-0.482061	7.64892	4.83008	0.0299023	0.311536
223978	Cpped1	calcineurin-like phosphoesterase domain containing 1	0.437992	5.24915	8.58899	0.00423086	0.113006		270028	Nalf1	NALCN channel auxiliary factor 1	-0.461936	5.64659	8.76789	0.00446934	0.122625		chr3_143612650_mm9	chr3	143654363	143656531	-1.31129	5.57877	7.47317	0.00627606	0.269035		chr5_149994112_mm9	chr5	149119747	149120346	902	433966	Mm2pr	macrophage M2 polarization regulator	1.05481	4.98952	4.82744	0.029944	0.311536
14661	Glud1	glutamate dehydrogenase 1	0.214539	7.37243	8.58705	0.00423499	0.113006		14802	Gria4	glutamate receptor, ionotropic, AMPA4 (alpha 4)	0.34115	6.73812	8.76656	0.00447214	0.122625		chr3_107596582_mm9	chr3	107699916	107702045	0.518667	8.43016	7.46926	0.00628968	0.269035		chr7_51953153_mm9	chr7	44345702	44347624	10531	75510	Izumo2	IZUMO family member 2	0.493055	7.43557	4.8263	0.0299652	0.311536
319565	Syne2	spectrin repeat containing, nuclear envelope 2	0.254265	6.84806	8.58372	0.00424208	0.113006		67254	Bmerb1	bMERB domain containing 1	0.41274	6.27726	8.75103	0.0045052	0.123101		chr14_52642192_mm9	chr14	52259190	52259776	-1.34707	5.42804	7.46482	0.00630522	0.269035		chr3_97102302_mm9	chr3	97204654	97206063	69975	77578	Bcl9	B cell CLL/lymphoma 9	-0.293741	9.40831	4.79659	0.0304651	0.316132
68614	Letmd1	LETM1 domain containing 1	-0.273045	6.70258	8.58344	0.00424269	0.113006		100039946	Siglecl1	Siglec family like 1	-4.38684	1.00936	8.74249	0.00450741	0.123101		chr5_96420781_mm9	chr5	96138607	96140635	-1.85486	4.66278	7.46419	0.00630741	0.269035		chr1_156930639_mm9	chr1	154957778	154960775	0	671336	Gm9530	predicted gene 9530	0.30456	9.29424	4.79225	0.0305389	0.316132
74782	Glt8d2	glycosyltransferase 8 domain containing 2	1.25844	2.2905	8.55665	0.00430136	0.114392		17536	Meis2	Meis homeobox 2	-0.265873	9.06831	8.74864	0.00451028	0.123101		chr5_134490640_mm9	chr5	134042390	134044828	1.04216	5.85101	7.46411	0.0063077	0.269035		chr9_66123857_mm9	chr9	66181488	66183951	1965	13143	Dapk2	death-associated protein kinase 2	-0.413504	8.10044	4.79172	0.030548	0.316132
67235	Zkscan14	zinc finger with KRAB and SCAN domains 14	-0.367261	5.81364	8.54779	0.00431951	0.114699		108124	Napa	N-ethylmaleimide sensitive fusion protein attachment protein alpha	-0.356866	6.54014	8.74153	0.00452552	0.123327		chr7_107195100_mm9	chr7	99694762	99696833	1.89613	4.08795	7.4635	0.00630982	0.269035		chr15_81959548_mm9	chr15	82011114	82011123	100	74369	Mei1	meiotic double-stranded break formation protein 1	-3.62739	3.69937	4.78402	0.0306465	0.316665
107065	Lrrtm2	leucine rich repeat transmembrane neuronal 2	-0.464196	5.25703	8.54288	0.0043302	0.114807		231713	Naa25	N(alpha)-acetyltransferase 25, NatB auxiliary subunit	-0.404371	6.06692	8.73413	0.00454143	0.123416		chr11_120486105_mm9	chr11	120516840	120517376	-1.19502	5.62248	7.46244	0.00631352	0.269035		chr9_106279681_mm9	chr9	106253549	106255531	627	235584	Dusp7	dual specificity phosphatase 7	-0.8082	6.04935	4.76243	0.0310522	0.320365
18609	Pdx1	pancreatic and duodenal homeobox 1	3.12927	0.945226	8.51083	0.00437257	0.115753		22166	Txn1	thioredoxin 1	0.650987	4.37497	8.7336	0.00454267	0.123416		chr9_30551046_mm9	chr9	30653757	30655757	1.80315	4.32146	7.45547	0.00633801	0.269666		chr5_100688361_mm9	chr5	100405891	100407767	39984	69571	2310034O05Rik	RIKEN cDNA 2310034O05 gene	-1.43124	5.07465	4.74212	0.0313883	0.323062
12481	Cd2	CD2 antigen	4.13853	0.436149	8.5141	0.00438305	0.115853		19339	Rab3a	RAB3A, member RAS oncogene family	-0.628086	4.50427	8.72477	0.00456176	0.123746		chr18_46272739_mm9	chr18	46245003	46247301	1.63979	4.92477	7.44674	0.00636878	0.270561		chr19_27505561_mm9	chr19	27408264	27408778	0	107372	C030016D13Rik	RIKEN cDNA C030016D13 gene	-0.603056	6.79073	4.74047	0.0314339	0.323062
21676	Tead1	TEA domain family member 1	0.267495	6.6171	8.51532	0.00439076	0.11588		13367	Diaph1	diaphanous related formin 1	-0.261859	8.54336	8.71657	0.00457942	0.123971		chr8_47409253_mm9	chr8	46775931	46777942	-1.71831	4.91537	7.43401	0.00641394	0.272064		chr13_60028578_mm9	chr13	60072388	60076961	100565	328263	A530065N20Rik	RIKEN cDNA A530046M15 gene	-0.410158	8.23297	4.73913	0.0314574	0.323062
213272	Txndc2	thioredoxin domain containing 2 (spermatozoa)	1.04357	2.64261	8.50743	0.00440907	0.116098		668166	Zxdb	zinc finger, X-linked, duplicated B	0.543611	4.85482	8.71196	0.00458951	0.123971		chr4_140795403_mm9	chr4	140965707	140965916	1.97467	4.09353	7.43108	0.0064244	0.272093		chr5_22892928_mm9	chr5	23590611	23592837	0	269630	5031425E22Rik	RIKEN cDNA 5031425E22 gene	0.357395	8.44583	4.73268	0.0315708	0.323637
14431	Gamt	guanidinoacetate methyltransferase	-0.247211	7.13662	8.50555	0.00441242	0.116098		229898	Gbp5	guanylate binding protein 5	0.710973	4.20495	8.7102	0.00459342	0.123971		chr10_66376710_mm9	chr10	66748329	66751154	-1.46018	5.13182	7.42261	0.0064547	0.27243		chr10_76978433_mm9	chr10	77352647	77352746	0	69972	2810425M01Rik	RIKEN cDNA 2810425M01 gene	-1.69437	4.57242	4.72811	0.0316095	0.323637
11441	Chrna7	cholinergic receptor, nicotinic, alpha polypeptide 7	-0.471573	5.15226	8.50228	0.00441971	0.116113		244548	Elmod2	ELMO/CED-12 domain containing 2	-0.518215	5.34907	8.70806	0.00459799	0.123971		chr1_183238294_mm9	chr1	181134728	181136728	1.89376	4.11783	7.42249	0.00645509	0.27243		chr1_182873917_mm9	chr1	180768799	180768899	1001	208795	Tmem63a	transmembrane protein 63a	-1.91772	4.28296	4.72303	0.0316786	0.323852
20459	Ptk6	PTK6 protein tyrosine kinase 6	4.12137	0.642663	8.48641	0.00444258	0.116373		66053	Ppil2	peptidylprolyl isomerase (cyclophilin)-like 2	-0.432089	5.77101	8.69667	0.00462289	0.124454		chr19_6546492_mm9	chr19	6595522	6597522	0.709797	6.90931	7.42065	0.00646172	0.27243		chr3_97099675_mm9	chr3	97203938	97204223	69259	77578	Bcl9	B cell CLL/lymphoma 9	0.740161	6.13942	4.71728	0.0318441	0.325051
18709	Pik3r2	phosphoinositide-3-kinase regulatory subunit 2	-0.229781	7.22363	8.49182	0.00444305	0.116373		381560	Xkr8	X-linked Kx blood group related 8	-1.17238	2.90534	8.69461	0.00463018	0.124461		chr8_26483961_mm9	chr8	25862440	25864571	-1.05775	5.88907	7.41313	0.00648875	0.273156		chr4_101319178_mm9	chr4	101503675	101503922	1001	230514	Leprot	leptin receptor overlapping transcript	-1.06241	5.43276	4.7038	0.0320843	0.326073
71984	Sars2	seryl-aminoacyl-tRNA synthetase 2	-0.283269	6.63506	8.48292	0.00446304	0.116536		71956	Rnf135	ring finger protein 135	0.84542	3.51428	8.6728	0.0046761	0.125506		chr12_3350321_mm9	chr12	3399321	3401321	0.791068	6.49296	7.40875	0.00650453	0.273407		chr3_26231613_mm9	chr3	26387058	26387899	1001	192167	Nlgn1	neuroligin 1	0.935648	6.78883	5.23547	0.0321212	0.326073
17427	Mns1	meiosis-specific nuclear structural protein 1	-0.413771	5.48034	8.48193	0.00446528	0.116536		13636	Efna1	ephrin A1	0.433328	5.63429	8.65029	0.00472586	0.12665		chr10_121962722_mm9	chr10	122360513	122362629	1.99278	4.16006	7.39668	0.0065483	0.274831		chr9_96653282_mm9	chr9	96633759	96636074	0	319859	E030011O05Rik	RIKEN cDNA E030011O05 gene	0.612011	6.48237	4.70073	0.0321398	0.326073
99011	Pomt1	protein-O-mannosyltransferase 1	-0.292611	6.52124	8.48007	0.00446945	0.116536		208727	Hdac4	histone deacetylase 4	0.280113	8.48557	8.62097	0.00479217	0.128088		chr18_29792457_mm9	chr18	29764856	29766856	-1.22098	5.65919	7.39264	0.006563	0.275033		chr5_125706424_mm9	chr5	125301621	125304946	45344	20602	Ncor2	nuclear receptor co-repressor 2	0.413478	8.08149	4.69775	0.0321929	0.326073
93834	Peli2	pellino 2	0.270359	6.6509	8.45509	0.00452612	0.117836		210148	Slc30a6	solute carrier family 30 (zinc transporter), member 6	-0.550183	4.82021	8.61594	0.00480371	0.128088		chr17_71257812_mm9	chr17	71214467	71216467	1.1567	5.35295	7.38851	0.00657807	0.275154		chr19_28902487_mm9	chr19	28804304	28806445	6091	20510	Slc1a1	solute carrier family 1 (neuronal/epithelial high affinity glutamate transporter, system Xag), member 1	-0.628998	6.83349	4.69606	0.0322236	0.326073
68859	Smim1	small integral membrane protein 1	0.643123	3.98126	8.45025	0.00453724	0.117948		228576	Mall	mal, T cell differentiation protein-like	0.615739	4.53853	8.61407	0.004808	0.128088		chr10_60531890_mm9	chr10	60903921	60905921	-0.945791	6.32588	7.38469	0.00659204	0.275154		chr19_47805003_mm9	chr19	47718461	47719195	1001	67788	Sfr1	SWI5 dependent recombination repair 1	0.682414	6.39894	4.69545	0.0322346	0.326073
170729	Scrt1	scratch family zinc finger 1	-0.343864	6.27656	8.42985	0.00458412	0.118578		213027	Evi5l	ecotropic viral integration site 5 like	-0.384462	6.66752	8.61245	0.00481163	0.128088		chr1_78835061_mm9	chr1	78815196	78817211	3.03026	3.63912	7.38214	0.00660139	0.275154		chr7_108210730_mm9	chr7	100710418	100712511	45502	207278	Fchsd2	FCH and double SH3 domains 2	0.501041	7.26527	4.68417	0.0324383	0.327642
78610	Uvrag	UV radiation resistance associated gene	-0.240308	7.09057	8.42526	0.00459476	0.118578		14221	Fjx1	four jointed box 1	0.375111	6.24314	8.60954	0.0048183	0.128088		chr10_115831299_mm9	chr10	116229083	116231213	-1.61495	5.17162	7.38104	0.00660543	0.275154		chr5_75743623_mm9	chr5	75506624	75510131	147758	18595	Pdgfra	platelet derived growth factor receptor, alpha polypeptide	-0.773545	6.70446	4.79926	0.0325309	0.328085
18604	Pdk2	pyruvate dehydrogenase kinase, isoenzyme 2	-0.254246	6.9391	8.42518	0.00459495	0.118578		28088	Rtcb	RNA 2',3'-cyclic phosphate and 5'-OH ligase	-0.494019	5.50224	8.60478	0.00482925	0.128088		chr8_108147050_mm9	chr8	106349590	106352216	-0.710338	7.21625	7.37092	0.00664267	0.276291		chr2_150597286_mm9	chr2	150613594	150613963	1	12497	Entpd6	ectonucleoside triphosphate diphosphohydrolase 6	0.897328	5.5047	4.67384	0.0326282	0.328139
627191	Syndig1l	synapse differentiation inducing 1 like	0.562201	4.53109	8.42219	0.00460191	0.118578		208194	Exog	exo/endonuclease G	-0.550738	5.10888	8.60447	0.00482998	0.128088		chr4_137803142_mm9	chr4	137975065	137976062	-2.30525	4.26017	7.3636	0.00666975	0.277004		chr2_77011325_mm9	chr2	77001979	77006022	1001	545428	Ccdc141	coiled-coil domain containing 141	-0.376161	8.43026	4.67145	0.03267	0.328139
70807	Arrdc2	arrestin domain containing 2	-0.255427	6.89216	8.42035	0.00460616	0.118578		16551	Kif11	kinesin family member 11	-0.604789	4.64909	8.58484	0.00487535	0.129099		chr2_10242958_mm9	chr2	10325085	10327200	1.65941	4.45016	7.36041	0.00668159	0.277082		chr12_37645609_mm9	chr12	36967453	36969453	101177	100628578	Mir5099	microRNA 5099	-1.09019	5.43737	4.67073	0.0326824	0.328139
64136	Sdf2l1	stromal cell-derived factor 2-like 1	-0.271995	6.65666	8.4196	0.00460791	0.118578		26431	Git2	GIT ArfGAP 2	-0.421873	5.98244	8.57637	0.00489496	0.129425		chr16_36876260_mm9	chr16	36696470	36697554	0.891956	6.15599	7.34911	0.00672368	0.278041		chr5_136150824_mm9	chr5	135703106	135705106	12894	18984	Por	cytochrome p450 oxidoreductase	0.508125	7.11683	4.66168	0.032849	0.328375
14731	Gpaa1	GPI anchor attachment protein 1	-0.265214	6.72607	8.41846	0.00461056	0.118578		19384	Ran	RAN, member RAS oncogene family	0.598696	4.4058	8.56286	0.00492666	0.13007		chr13_103089284_mm9	chr13	102454837	102456837	1.88194	4.3789	7.34883	0.00672471	0.278041		chr12_40683760_mm9	chr12	40005300	40008578	74713	11861	Arl4a	ADP-ribosylation factor-like 4A	0.395954	7.99737	4.65963	0.0328867	0.328375
16777	Lamb1	laminin B1	0.492755	4.95778	8.41602	0.00461626	0.118578		23999	Twf2	twinfilin actin binding protein 2	-0.414222	6.00436	8.54872	0.00495985	0.130203		chr8_12497475_mm9	chr8	12546409	12548542	-1.25916	5.58446	7.33946	0.00675984	0.278632		chr4_129638424_mm9	chr4	129853928	129854942	0	72225	1700003M07Rik	RIKEN cDNA 1700003M07 gene	-0.443546	7.965	4.659	0.0328982	0.328375
333182	Cox6b2	cytochrome c oxidase subunit 6B2	-0.747957	3.87604	8.40779	0.00463558	0.118897		76051	Ganc	glucosidase, alpha; neutral C	0.540271	4.85233	8.54775	0.00496217	0.130203		chr4_82289326_mm9	chr4	82560626	82562692	-1.19531	5.76581	7.33907	0.0067613	0.278632		chr8_94880067_mm9	chr8	93081609	93083424	0	71296	Crnde	colorectal neoplasia differentially expressed, non-protein coding	0.278294	9.67071	4.65704	0.0329343	0.328375
16522	Kcnj6	potassium inwardly-rectifying channel, subfamily J, member 6	-1.45993	2.27347	8.3979	0.00465786	0.119292		70769	Nolc1	nucleolar and coiled-body phosphoprotein 1	-0.564672	4.90506	8.54625	0.00496573	0.130203		chr11_59272626_mm9	chr11	59349393	59351085	0.591102	7.74998	7.33701	0.00676905	0.278632		chr9_117757791_mm9	chr9	117676830	117678780	74124	100039681	Zcwpw2	zinc finger, CW type with PWWP domain 2	1.44572	4.55259	4.64986	0.0330572	0.328375
22088	Tsg101	tumor susceptibility gene 101	0.279628	6.52263	8.38549	0.00468795	0.119624		14745	Lpar1	lysophosphatidic acid receptor 1	0.387518	6.22845	8.54537	0.00496777	0.130203		chr11_79597509_mm9	chr11	79673792	79675875	-1.34818	5.41097	7.32943	0.0067976	0.27888		chr4_44260261_mm9	chr4	44246672	44248777	12768	73469	Rnf38	ring finger protein 38	-0.660631	6.91519	4.64981	0.0330681	0.328375
269424	Jade1	jade family PHD finger 1	4.13899	0.543171	8.37189	0.00469152	0.119624		223753	Cerk	ceramide kinase	-0.318936	7.08556	8.5411	0.00497787	0.130203		chr6_138090344_mm9	chr6	138116154	138116525	2.34339	3.85691	7.32901	0.00679919	0.27888		chr8_91909698_mm9	chr8	90111063	90112924	313417	100041089	Gm3134	predicted gene 3134	-0.810425	6.20083	4.64954	0.033074	0.328375
79202	Tnfrsf22	tumor necrosis factor receptor superfamily, member 22	-0.493338	4.93227	8.38399	0.00469153	0.119624		54128	Pmm2	phosphomannomutase 2	-0.504504	5.1362	8.53783	0.00498567	0.130203		chr16_96569312_mm9	chr16	96147833	96149978	1.13097	5.4564	7.32699	0.00680682	0.27888		chr3_122629403_mm9	chr3	122719047	122719335	0	67704	1810037I17Rik	RIKEN cDNA 1810037I17 gene	1.22592	4.77505	4.64815	0.0330958	0.328375
52513	Ddx56	DEAD box helicase 56	-0.319015	6.11429	8.37598	0.00471054	0.119756		16869	Lhx1	LIM homeobox protein 1	1.18946	2.43203	8.53585	0.00499402	0.130203		chr2_50435435_mm9	chr2	50468764	50471091	-1.61002	4.91526	7.32479	0.00681515	0.27888		chr3_135389356_mm9	chr3	135431029	135432932	33804	18033	Nfkb1	nuclear factor of kappa light polypeptide gene enhancer in B cells 1, p105	0.751559	5.95282	4.64139	0.0332252	0.329058
213332	Mfsd4b4	major facilitator superfamily domain containing 4B4	0.466413	5.11598	8.37497	0.00471295	0.119756		78797	Ndor1	NADPH dependent diflavin oxidoreductase 1	-0.640596	4.368	8.53407	0.00499475	0.130203		chr4_153318487_mm9	chr4	154027835	154029835	-1.52965	5.07499	7.31837	0.00683953	0.278985		chr1_152383168_mm9	chr1	150411348	150413328	24924	545370	Hmcn1	hemicentin 1	0.673236	6.38115	4.63878	0.0332731	0.329058
20363	Selenop	selenoprotein P	0.610634	4.26401	8.37308	0.00471748	0.119756		50934	Slc7a8	solute carrier family 7 (cationic amino acid transporter, y+ system), member 8	0.449552	5.50685	8.53254	0.00499823	0.130203		chr10_17198893_mm9	chr10	17353771	17355899	-1.60878	5.16836	7.3161	0.00684819	0.278985		chr1_182724423_mm9	chr1	180620844	180622707	7419	15078	H3f3a	H3.3 histone A	0.599444	6.67715	4.63673	0.0333112	0.329058
170571	Cntnap4	contactin associated protein-like 4	-0.621575	4.48803	8.36963	0.0047257	0.119789		26908	Eif2s3y	eukaryotic translation initiation factor 2, subunit 3, structural gene Y-linked	-4.62061	1.12559	8.54665	0.00500498	0.130203		chr11_118860692_mm9	chr11	118889204	118891204	-0.661058	7.4126	7.31542	0.00685075	0.278985		chr6_37542889_mm9	chr6	37568648	37570799	22899	208665	Akr1d1	aldo-keto reductase family 1, member D1	-1.17627	5.41076	4.63218	0.0333934	0.329183
23989	Med24	mediator complex subunit 24	-0.463203	5.10376	8.3644	0.00473818	0.119847		77605	H2az2	H2A.Z histone variant 2	-0.660797	4.48683	8.52365	0.00501958	0.130392		chr8_42799231_mm9	chr8	42165846	42167982	-1.84589	4.83735	7.31356	0.00685783	0.278985		chr13_43807402_mm9	chr13	43864060	43866827	3441	622552	Gm20751	predicted gene, 20751	-0.485496	7.47549	4.63082	0.0334216	0.329183
20665	Sox10	SRY (sex determining region Y)-box 10	-1.36538	2.36356	8.36287	0.00474184	0.119847		382543	Ankfn1	ankyrin-repeat and fibronectin type III domain containing 1	-0.416675	5.90072	8.519	0.00503059	0.130487		chr4_45726759_mm9	chr4	45712374	45715401	-1.71968	4.9137	7.31018	0.00687075	0.279103		chr6_129493548_mm9	chr6	129519735	129521790	442	57436	Gabarapl1	GABA type A receptor associated protein like 1	-0.435244	7.80312	4.6222	0.0335834	0.32998
13032	Ctsc	cathepsin C	0.45043	5.20036	8.35472	0.00476141	0.120167		209497	Tmem164	transmembrane protein 164	0.317914	7.02359	8.51087	0.00505013	0.130769		chr7_90510441_mm9	chr7	83010069	83012209	3.01677	3.77549	7.30501	0.00689052	0.279498		chr15_83055577_mm9	chr15	83107153	83109825	1099	239559	A4galt	alpha 1,4-galactosyltransferase	0.452194	7.62226	4.62129	0.0336005	0.32998
69608	Sec24d	SEC24 homolog D, COPII coat complex component	0.31487	6.28562	8.3452	0.00478437	0.120494		99929	Tiparp	TCDD-inducible poly(ADP-ribose) polymerase	0.403428	5.86251	8.50836	0.00505617	0.130769		chr14_51703391_mm9	chr14	51320173	51322173	0.786173	6.69145	7.30159	0.00690365	0.279623		chr5_139676456_mm9	chr5	139184867	139185392	1001	77053	Sun1	Sad1 and UNC84 domain containing 1	1.22556	4.80249	4.61386	0.0337407	0.330556
14368	Fzd6	frizzled class receptor 6	0.516357	4.77562	8.34122	0.00479404	0.120494		68295	Aar2	AAR2 splicing factor homolog	-0.50632	5.28446	8.48265	0.00511858	0.13219		chr5_72572981_mm9	chr5	72338046	72340124	-1.38229	5.27858	7.28714	0.00695935	0.281469		chr3_80413210_mm9	chr3	80515151	80517331	71427	14800	Gria2	glutamate receptor, ionotropic, AMPA2 (alpha 2)	-0.896326	5.84435	4.61056	0.0338047	0.330556
110829	Lims1	LIM and senescent cell antigen-like domains 1	0.231688	7.09041	8.34071	0.00479525	0.120494		56490	Zbtb20	zinc finger and BTB domain containing 20	0.243883	9.76382	8.47864	0.00512837	0.13221		chr2_129387718_mm9	chr2	129402902	129404902	1.35415	4.94625	7.28331	0.00697417	0.281659		chr8_12432233_mm9	chr8	12479479	12481801	0	434280	Sox1ot	Sox1 overlapping transcript	-0.396587	8.35336	4.6104	0.0338063	0.330556
68014	Zwilch	zwilch kinetochore protein	-0.342708	6.04612	8.33263	0.00481488	0.120812		76804	Kdm4c	lysine (K)-specific demethylase 4C	0.303892	7.44803	8.47625	0.00513421	0.13221		chr13_52321642_mm9	chr13	52379299	52381320	-2.30594	4.37408	7.26508	0.00704524	0.284117		chr11_71854572_mm9	chr11	71930061	71931867	1001	109212	Pimreg	PICALM interacting mitotic regulator	-0.505672	7.22556	4.60125	0.03398	0.331245
229600	BC028528	cDNA sequence BC028528	-0.396864	5.71092	8.3293	0.00482299	0.12084		70294	Rnf126	ring finger protein 126	-0.541035	4.92138	8.47233	0.00514388	0.132212		chrX_96197300_mm9	chrX	98044519	98046615	1.69664	4.37816	7.2531	0.00709238	0.284605		chr6_20553678_mm9	chr6	20602579	20604571	610775	16508	Kcnd2	potassium voltage-gated channel, Shal-related family, member 2	-1.49831	4.96083	4.59992	0.0339804	0.331245
226251	Ablim1	actin-binding LIM protein 1	0.51883	4.65714	8.30087	0.00489287	0.122412		18504	Pax2	paired box 2	0.449508	5.39287	8.47017	0.00514917	0.132212		chr1_63904561_mm9	chr1	63896091	63898201	1.87804	4.34239	7.25308	0.00709243	0.284605		chr19_15446199_mm9	chr19	15347552	15350595	531893	107272	Psat1	phosphoserine aminotransferase 1	-1.31025	5.27489	4.59854	0.0340243	0.331245
20464	Sim1	single-minded family bHLH transcription factor 1	1.50467	1.80189	8.29568	0.00490477	0.122412		69183	C1qtnf2	C1q and tumor necrosis factor related protein 2	0.702179	3.85636	8.4645	0.0051635	0.132388		chr3_55404629_mm9	chr3	55506519	55509737	1.04874	5.64298	7.252	0.0070967	0.284605		chr7_73007150_mm9	chr7	65510588	65510884	0	102641467	Gm20684	predicted gene 20684	-1.68255	4.25107	4.58964	0.0340987	0.331491
237716	Gpr75	G protein-coupled receptor 75	0.715404	3.79211	8.29331	0.00491167	0.122412		229700	Rbm15	RNA binding motif protein 15	0.368565	6.63361	8.45998	0.00517424	0.132472		chr12_28260974_mm9	chr12	27624858	27627358	-1.29907	5.50492	7.25009	0.00710426	0.284605		chr2_50428974_mm9	chr2	50462469	50464568	138491	100502624	Gm13483	predicted gene 13483	-1.28719	5.10939	4.59145	0.0341577	0.331586
13426	Dync1i1	dynein cytoplasmic 1 intermediate chain 1	0.534973	4.53299	8.29235	0.00491402	0.122412		214804	Syde2	synapse defective 1, Rho GTPase, homolog 2 (C. elegans)	0.471934	5.17967	8.45353	0.00519023	0.132597		chr17_8019464_mm9	chr17	8047134	8047578	3.01247	3.7772	7.24902	0.00710848	0.284605		chr1_170480567_mm9	chr1	168376546	168378423	58216	102465178	Mir6348	microRNA 6348	-0.57447	6.89322	4.58071	0.0343739	0.333205
12799	Cnp	2',3'-cyclic nucleotide 3' phosphodiesterase	-0.376931	5.67173	8.26696	0.00497755	0.123349		547168	Rhox7a	reproductive homeobox 7A	-2.94494	1.08503	8.41141	0.00519402	0.132597		chr2_71283923_mm9	chr2	71275148	71277272	-1.45632	5.26038	7.23987	0.00714476	0.28506		chr4_61936339_mm9	chr4	62192456	62194629	10038	20530	Slc31a2	solute carrier family 31, member 2	0.453609	7.67402	4.57358	0.0345117	0.334059
14824	Grn	granulin	-0.261598	6.6907	8.26534	0.00498164	0.123349		78903	Wrnip1	Werner helicase interacting protein 1	0.463415	5.42631	8.44818	0.00520349	0.132646		chr1_135962619_mm9	chr1	133992918	133996027	-0.751243	6.97247	7.23981	0.00714503	0.28506		chr17_10066788_mm9	chr17	10091825	10093825	97031	71092	4930452A19Rik	RIKEN cDNA 4930452A19 gene	-1.09348	5.41805	4.56339	0.0347099	0.334562
26397	Map2k3	mitogen-activated protein kinase kinase 3	-0.24028	7.0686	8.26404	0.00498491	0.123349		56149	Tamalin	trafficking regulator and scaffold protein tamalin	-0.681322	4.36705	8.43998	0.00522408	0.132646		chr2_52637049_mm9	chr2	52666996	52669058	-1.51219	5.04193	7.23841	0.00715057	0.28506		chr2_34725347_mm9	chr2	34761974	34762224	1001	66998	Psmd5	proteasome (prosome, macropain) 26S subunit, non-ATPase, 5	-2.34262	4.07562	4.55997	0.0347241	0.334562
20664	Sox1	SRY (sex determining region Y)-box 1	-1.20961	6.19376	14.1345	0.00499175	0.123349		13871	Ercc2	excision repair cross-complementing rodent repair deficiency, complementation group 2	-0.356009	6.45486	8.43964	0.00522475	0.132646		chr8_123355983_mm9	chr8	121557665	121559979	1.46166	4.76664	7.22905	0.00718792	0.286139		chr2_50926627_mm9	chr2	50960001	50961861	58591	74194	Rnd3	Rho family GTPase 3	-0.929789	5.60353	4.56145	0.0347491	0.334562
19231	Ptma	prothymosin alpha	-0.232984	7.20488	8.261	0.00499259	0.123349		98386	Lbr	lamin B receptor	-0.575654	4.95758	8.43924	0.0052258	0.132646		chr11_102991896_mm9	chr11	103020347	103022255	-0.943699	6.26828	7.2262	0.00719934	0.286184		chr9_14258055_mm9	chr9	14364292	14366292	7553	244694	Kdm4d	lysine (K)-specific demethylase 4D	0.792288	5.8291	4.5547	0.0348807	0.334562
13860	Eps8	epidermal growth factor receptor pathway substrate 8	0.343671	5.9719	8.25914	0.00499728	0.123349		12163	Bmp8a	bone morphogenetic protein 8a	-0.556173	4.95433	8.43301	0.00524138	0.132829		chr14_79662904_mm9	chr14	79499437	79501637	-1.03074	5.94965	7.22322	0.0072113	0.28625		chr3_101016879_mm9	chr3	101119194	101121352	61873	12481	Cd2	CD2 antigen	0.575398	6.80422	4.55464	0.0348808	0.334562
14127	Fcer1g	Fc receptor, IgE, high affinity I, gamma polypeptide	-1.45367	2.20925	8.25702	0.00500152	0.123349		11804	Aplp2	amyloid beta precursor-like protein 2	0.360248	6.47081	8.43035	0.00524799	0.132829		chr7_97247916_mm9	chr7	89747614	89749614	1.27128	5.13233	7.21783	0.00723296	0.286341		chr18_83826765_mm9	chr18	83674144	83676144	330136	70960	4921531P14Rik	RIKEN cDNA 4921531P14 gene	1.3188	4.74785	4.55438	0.0348837	0.334562
18227	Nr4a2	nuclear receptor subfamily 4, group A, member 2	0.328212	6.0307	8.25383	0.00501075	0.123363		57916	Tnfrsf13b	tumor necrosis factor receptor superfamily, member 13b	0.670303	4.14364	8.42605	0.00525893	0.132917		chr16_70608760_mm9	chr16	70404258	70406548	3.00112	3.72896	7.21753	0.00723416	0.286341		chr19_12834351_mm9	chr19	12736787	12738787	2106	12803	Cntf	ciliary neurotrophic factor	0.522076	7.04492	4.55032	0.0349655	0.334562
239845	Gpr156	G protein-coupled receptor 156	0.755352	3.67305	8.2499	0.00502083	0.123363		236285	Lancl3	LanC lantibiotic synthetase component C-like 3 (bacterial)	-0.523227	5.11217	8.42291	0.00526673	0.132925		chr6_6404620_mm9	chr6	6453620	6455620	3.00613	3.73057	7.20748	0.00727474	0.287538		chr5_135237782_mm9	chr5	134789696	134791655	13520	13717	Eln	elastin	0.821215	5.93468	4.5492	0.0349884	0.334562
66658	Ccdc51	coiled-coil domain containing 51	-0.29692	6.48101	8.24884	0.00502343	0.123363		17527	Mpv17	MpV17 mitochondrial inner membrane protein	0.571666	4.4327	8.41898	0.00527669	0.132988		chr6_76003082_mm9	chr6	76029071	76031071	-4.20639	4.15065	7.19849	0.00731122	0.28857		chr6_86952465_mm9	chr6	86980209	86980440	1	269774	Aak1	AP2 associated kinase 1	1.72696	4.22117	4.54606	0.0350106	0.334562
22666	Zbtb14	zinc finger and BTB domain containing 14	0.209114	7.37242	8.24274	0.00503898	0.123569		21916	Tmod1	tropomodulin 1	0.387444	5.95072	8.41427	0.00528848	0.133096		chr7_90351548_mm9	chr7	82849968	82854524	-0.592208	7.93418	7.19344	0.00733184	0.288974		chr2_104016971_mm9	chr2	104006488	104008488	0	241589	D430041D05Rik	RIKEN cDNA D430041D05 gene	-0.704241	6.35613	4.53544	0.0352597	0.336465
20877	Aurkb	aurora kinase B	-0.432941	5.37125	8.23755	0.00505223	0.123719		27226	Pla2g7	phospholipase A2, group VII (platelet-activating factor acetylhydrolase, plasma)	0.457511	6.28941	8.67683	0.0053309	0.133708		chr2_20945912_mm9	chr2	21027814	21030378	0.95178	5.98885	7.18546	0.00736446	0.289569		chr18_35009443_mm9	chr18	34981912	34984127	1397	225362	Reep2	receptor accessory protein 2	-0.336231	8.79767	4.53043	0.0353583	0.336734
227333	Dgkd	diacylglycerol kinase, delta	0.282052	6.47735	8.23471	0.0050595	0.123722		21425	Tfeb	transcription factor EB	0.286056	7.74688	8.39419	0.00533948	0.133708		chr15_102917454_mm9	chr15	102994073	102996827	0.885784	6.10426	7.18075	0.0073838	0.289569		chr5_134792505_mm9	chr5	134344614	134345220	1001	14886	Gtf2i	general transcription factor II I	0.485736	7.23865	4.52678	0.0354311	0.336734
94187	Zfp423	zinc finger protein 423	0.229242	7.08527	8.21751	0.00510379	0.124629		67273	Ndufa10	NADH:ubiquinone oxidoreductase subunit A10	-0.482874	5.22051	8.39185	0.0053455	0.133708		chr6_39780413_mm9	chr6	39806324	39808373	-4.21586	3.8918	7.17975	0.00738791	0.289569		chr18_81817502_mm9	chr18	81662939	81664925	370301	100628596	Mir5127	microRNA 5127	-0.837352	5.9566	4.52651	0.0354378	0.336734
22417	Wnt4	wingless-type MMTV integration site family, member 4	0.393454	5.58442	8.2116	0.0051191	0.124654		54485	Dll4	delta like canonical Notch ligand 4	0.523655	4.97403	8.38998	0.00535028	0.133708		chr1_184033677_mm9	chr1	181929992	181932231	-1.11194	5.68417	7.17518	0.00740674	0.289569		chr8_27279459_mm9	chr8	26658055	26660070	3877	73754	Thap1	THAP domain containing, apoptosis associated protein 1	0.42344	7.90259	4.50267	0.0359146	0.338366
18817	Plk1	polo like kinase 1	-0.316731	6.19462	8.21026	0.00512259	0.124654		66548	Adamtsl5	ADAMTS-like 5	-0.40434	6.04849	8.38884	0.00535316	0.133708		chr10_50614448_mm9	chr10	50769628	50770747	1.20091	5.308	7.17152	0.00742186	0.289569		chr15_51029924_mm9	chr15	51060554	51062893	32144	100502643	Gm19303	predicted gene, 19303	-0.83677	5.99666	4.50075	0.0359548	0.338366
67412	Mtcl3	MTCL family member 3	-0.34245	6.12548	8.20878	0.00512641	0.124654		73389	Hbp1	high mobility group box transcription factor 1	0.427835	5.70116	8.38698	0.00535794	0.133708		chr8_123795480_mm9	chr8	121997319	121999056	2.32844	3.97284	7.1711	0.0074236	0.289569		chr6_52026636_mm9	chr6	52052791	52054921	25009	102635415	Halr1	Hoxa adjacent long noncoding RNA 1	0.617423	6.64907	4.49926	0.0359837	0.338366
18033	Nfkb1	nuclear factor of kappa light polypeptide gene enhancer in B cells 1, p105	0.261549	6.81088	8.19623	0.00515914	0.125063		107227	Macrod1	mono-ADP ribosylhydrolase 1	-0.255565	9.18314	8.38326	0.00536745	0.133757		chr18_47569179_mm9	chr18	47541526	47543659	-1.21018	5.63223	7.16599	0.00744474	0.289569		chr3_89664023_mm9	chr3	89766149	89769370	1	214547	She	src homology 2 domain-containing transforming protein E	0.349823	8.46489	4.49862	0.0359966	0.338366
14961	H2-Ab1	histocompatibility 2, class II antigen A, beta 1	-0.874925	4.23368	8.88793	0.00516128	0.125063		30951	Cbx8	chromobox 8	-0.762117	4.03762	8.37618	0.00538601	0.133769		chr4_105713233_mm9	chr4	105896760	105898891	2.99931	3.77367	7.16366	0.00745443	0.289569		chr13_109091583_mm9	chr13	108436267	108439514	12625	74559	Elovl7	ELOVL fatty acid elongase 7	-0.597723	6.83386	4.49626	0.0360446	0.338366
67705	Stmp1	short transmembrane mitochondrial protein 1	0.369718	5.73847	8.19402	0.00516492	0.125063		218613	Mier3	MIER family member 3	0.349097	6.51059	8.37522	0.00538814	0.133769		chr16_90176881_mm9	chr16	89972467	89974581	-0.988595	5.96164	7.16364	0.00745452	0.289569		chr3_120244928_mm9	chr3	120334894	120336764	0	320739	6530403H02Rik	RIKEN cDNA 6530403H02 gene	1.43226	4.67748	4.49509	0.0360611	0.338366
71767	Tysnd1	trypsin domain containing 1	-0.283453	6.62794	8.18726	0.00518266	0.125318		69926	Dnah17	dynein, axonemal, heavy chain 17	-0.35522	6.64019	8.3743	0.00539051	0.133769		chr18_4870014_mm9	chr18	4868939	4871093	-1.38544	5.48598	7.16153	0.00746327	0.289569		chr9_99645274_mm9	chr9	99625463	99627196	26144	56492	Cldn18	claudin 18	-1.02981	5.48711	4.49542	0.0360619	0.338366
101358	Fbxl14	F-box and leucine-rich repeat protein 14	0.206135	7.42185	8.18291	0.00519411	0.125419		12981	Csf2	colony stimulating factor 2 (granulocyte-macrophage)	1.28998	2.09671	8.36601	0.00540864	0.134032		chr1_138441323_mm9	chr1	136471484	136473484	1.62828	4.28774	7.15897	0.0074739	0.289569		chr8_14906985_mm9	chr8	14955735	14958236	3428	234094	Arhgef10	Rho guanine nucleotide exchange factor 10	-0.869216	5.69571	4.49182	0.0361366	0.338366
229595	Adamtsl4	ADAMTS-like 4	0.403458	5.46249	8.17936	0.00520347	0.12547		12967	Crygd	crystallin, gamma D	4.19892	0.545914	8.34772	0.00543187	0.134203		chr13_53616539_mm9	chr13	53673568	53676845	-4.21881	3.81464	7.15882	0.00747454	0.289569		chr6_51643903_mm9	chr6	51669908	51671908	102259	71982	Snx10	sorting nexin 10	1.71429	4.34791	4.48941	0.0361525	0.338366
109900	Asl	argininosuccinate lyase	-0.429497	5.34655	8.17303	0.0052202	0.125699		104010	Cdh22	cadherin 22	-0.277115	8.50262	8.3539	0.0054434	0.134203		chr1_94121193_mm9	chr1	92150789	92153887	-1.10003	6.06238	7.15698	0.00748222	0.289569		chr5_129559005_mm9	chr5	129129135	129131253	27748	19384	Ran	RAN, member RAS oncogene family	-0.696164	6.49586	4.49096	0.0361525	0.338366
13548	Dyrk1a	dual-specificity tyrosine phosphorylation regulated kinase 1a	0.214842	7.33839	8.16869	0.00523168	0.1258		66922	Rras2	related RAS viral (r-ras) oncogene 2	0.386908	6.10833	8.35325	0.00544509	0.134203		chr4_109825184_mm9	chr4	110008635	110010918	-0.864588	6.56722	7.15043	0.00750957	0.290224		chr15_63507419_mm9	chr15	63545999	63549428	40770	73994	4930449C09Rik	RIKEN cDNA 4930449C09 gene	-0.708341	6.26243	4.48861	0.0362009	0.338366
60322	Chst7	carbohydrate sulfotransferase 7	-0.404848	5.52683	8.16379	0.00524472	0.125939		216856	Nlgn2	neuroligin 2	-0.436772	6.06179	8.35299	0.00544577	0.134203		chr15_38044787_mm9	chr15	38114167	38116386	0.693025	6.9855	7.14492	0.00753265	0.290424		chr17_25693437_mm9	chr17	25774292	25777259	7609	20681	Sox8	SRY (sex determining region Y)-box 8	-0.314035	9.10869	4.48759	0.0362207	0.338366
245049	Myrip	myosin VIIA and Rab interacting protein	0.496061	4.95196	8.15731	0.00526198	0.126014		52837	Tmx4	thioredoxin-related transmembrane protein 4	0.74679	3.6964	8.34579	0.00546496	0.134489		chr3_130411975_mm9	chr3	130504093	130504724	-4.21901	3.72473	7.14421	0.00753561	0.290424		chr18_15579963_mm9	chr18	15553511	15555227	9473	11829	Aqp4	aquaporin 4	0.514297	7.08251	4.48411	0.0362919	0.338366
233900	Rnf40	ring finger protein 40	-0.248565	6.89805	8.15715	0.0052624	0.126014		234365	Yjefn3	YjeF N-terminal domain containing 3	-0.487564	5.44825	8.33616	0.00548985	0.134681		chr9_122443884_mm9	chr9	122362460	122365203	-1.98689	4.60349	7.1406	0.0075508	0.290606		chr5_135723208_mm9	chr5	135276979	135277792	1	14371	Fzd9	frizzled class receptor 9	0.508058	7.11979	4.48283	0.0363181	0.338366
214932	Hdhd5	haloacid dehalogenase like hydrolase domain containing 5	0.285941	6.34863	8.1387	0.0053119	0.126758		67888	Tmem100	transmembrane protein 100	-0.69884	4.78835	8.46576	0.00549454	0.134681		chr6_120455905_mm9	chr6	120481739	120483957	-1.49717	5.20272	7.13199	0.00758713	0.29119		chr17_9825358_mm9	chr17	9850399	9853330	32097	67543	Pabpc6	poly(A) binding protein, cytoplasmic 6	-0.480109	7.62909	4.4781	0.0364148	0.338366
67891	Rpl4	ribosomal protein L4	-0.321825	6.14776	8.13686	0.00531687	0.126758		16814	Lbx1	ladybird homeobox 1	1.23728	2.32694	8.33556	0.0054955	0.134681		chr12_33680181_mm9	chr12	33044315	33046315	1.16332	5.24386	7.12989	0.00759598	0.29119		chr16_24326300_mm9	chr16	24144574	24146467	64840	68841	Lppos	LIM domain containing preferred translocation partner in lipoma, opposite strand	1.56147	4.28607	4.47384	0.0364723	0.338366
16842	Lef1	lymphoid enhancer binding factor 1	-0.595971	4.82278	8.30343	0.00532733	0.126758		18717	Pip5k1c	phosphatidylinositol-4-phosphate 5-kinase, type 1 gamma	-0.300296	7.50211	8.326	0.00551661	0.134883		chr15_58538131_mm9	chr15	58577314	58579536	1.29264	5.11433	7.12957	0.00759735	0.29119		chr16_13446544_mm9	chr16	13264342	13266038	0	102635495	Gm32817	predicted gene, 32817	0.334935	8.82618	4.47501	0.0364781	0.338366
63856	Taf8	TATA-box binding protein associated factor 8	-0.31598	6.20465	8.13074	0.00533341	0.126758		407788	Tsbp1	testis expressed basic protein 1	0.61231	4.5254	8.32516	0.00551892	0.134883		chr17_4500675_mm9	chr17	4549803	4552098	-4.21156	3.89885	7.11699	0.00765078	0.292253		chr3_75451538_mm9	chr3	75555000	75556004	0	69193	Platr10	pluripotency associated transcript 10	-3.68777	3.65411	4.47103	0.0365136	0.338366
20666	Sox11	SRY (sex determining region Y)-box 11	-0.223618	7.31062	8.12986	0.00533578	0.126758		13799	En2	engrailed 2	1.33731	6.75843	14.7026	0.00553289	0.135039		chr9_85756586_mm9	chr9	85742597	85747467	-1.00813	6.1209	7.11545	0.00765735	0.292253		chr1_33271675_mm9	chr1	33252504	33254504	238388	19076	Prim2	DNA primase, p58 subunit	-0.668256	6.38657	4.46751	0.0366333	0.339009
69740	Dph5	diphthamide biosynthesis 5	-0.272825	6.56163	8.12927	0.0053374	0.126758		320707	Atp2b3	ATPase, Ca++ transporting, plasma membrane 3	0.614078	4.21156	8.29827	0.00559056	0.136132		chr5_28518827_mm9	chr5	28396167	28398404	0.736748	6.76128	7.11106	0.00767614	0.292253		chr3_21973256_mm9	chr3	22129009	22129816	1001	81004	Tbl1xr1	transducin (beta)-like 1X-linked receptor 1	-0.569697	7.0161	4.46451	0.0366947	0.339111
69527	Mrps9	mitochondrial ribosomal protein S9	-0.31225	6.28964	8.12489	0.00534927	0.126866		16985	Lsp1	lymphocyte specific 1	0.343968	6.70011	8.29447	0.00560058	0.136132		chr8_130710316_mm9	chr8	128911897	128913897	2.28557	3.89843	7.10727	0.00769236	0.292253		chr3_121994511_mm9	chr3	122085918	122087008	227	791077	Mir760	microRNA 760	0.304645	8.9921	4.4596	0.0367961	0.339583
70673	Prdm16	PR domain containing 16	0.300935	6.42613	8.11857	0.00536647	0.1271		13106	Cyp2e1	cytochrome P450, family 2, subfamily e, polypeptide 1	-3.00569	1.26476	8.24923	0.00560064	0.136132		chr18_34262447_mm9	chr18	34234467	34235222	-2.02306	4.62241	7.10169	0.00771632	0.292253		chr2_33521598_mm9	chr2	33554769	33556769	19095	100504399	C130021I20Rik	Riken cDNA C130021I20 gene	0.735615	5.85259	4.4518	0.0369597	0.340271
70153	Qng1	Q-nucleotide N-glycosylase 1	0.858924	3.19471	8.11383	0.00537977	0.12724		544752	Tug1	taurine upregulated gene 1	1.13566	2.72984	8.27688	0.00565103	0.137169		chr2_167980281_mm9	chr2	167995701	167997701	0.836828	6.46248	7.10074	0.0077204	0.292253		chr17_88998094_mm9	chr17	88904537	88907761	8743	73825	Ppp1r21	protein phosphatase 1, regulatory subunit 21	0.362381	8.36371	4.45116	0.0369717	0.340271
11472	Actn2	actinin alpha 2	-1.10709	3.08999	8.10825	0.00539541	0.127436		27984	Efhd2	EF hand domain containing 2	0.358922	6.6792	8.27048	0.0056654	0.13726		chr5_106635082_mm9	chr5	106352867	106354991	-2.78095	4.17958	7.09711	0.00773604	0.292253		chr4_118778355_mm9	chr4	118962085	118964085	1917	20525	Slc2a1	solute carrier family 2 (facilitated glucose transporter), member 1	0.525828	7.17637	4.43775	0.0372523	0.34173
217480	Dgkb	diacylglycerol kinase, beta	-0.343105	5.97741	8.10352	0.00540764	0.127551		12830	Col4a5	collagen, type IV, alpha 5	0.652397	4.31172	8.26676	0.00567565	0.13726		chr2_27369772_mm9	chr2	27403211	27404130	-1.19915	5.57847	7.09556	0.00774274	0.292253		chr17_30026656_mm9	chr17	30108552	30109120	1001	74762	Mdga1	MAM domain containing glycosylphosphatidylinositol anchor 1	0.495076	7.22737	4.43439	0.0373229	0.34173
74763	Naa60	N(alpha)-acetyltransferase 60, NatF catalytic subunit	0.226453	7.08476	8.10073	0.0054153	0.127558		20539	Slc7a5	solute carrier family 7 (cationic amino acid transporter, y+ system), member 5	-0.293702	7.5558	8.26466	0.00568121	0.13726		chr9_61503422_mm9	chr9	61561828	61563966	0.744801	6.59143	7.09499	0.00774518	0.292253		chr4_4436373_mm9	chr4	4508333	4510226	17546	622019	Gm11780	predicted gene 11780	1.05434	5.12255	4.43319	0.0373505	0.34173
239985	Arid1b	AT-rich interaction domain 1B	0.217118	7.36238	8.09433	0.00543293	0.127736		15371	Hmx1	H6 homeobox 1	0.804389	3.54335	8.26085	0.00569256	0.13726		chr8_26436877_mm9	chr8	25815269	25817573	-1.71059	5.00283	7.09464	0.00774671	0.292253		chr1_128821900_mm9	chr1	126852044	126854346	93676	210356	Nckap5	NCK-associated protein 5	0.390226	8.09828	4.43206	0.0373719	0.34173
105988	Espl1	extra spindle pole bodies 1, separase	-0.572633	4.48771	8.09264	0.00543763	0.127736		269713	Clip2	CAP-GLY domain containing linker protein 2	-0.263254	8.39358	8.25875	0.00569737	0.13726		chr8_71376545_mm9	chr8	69304212	69306384	2.98296	3.8972	7.09302	0.00775368	0.292253		chr2_152835435_mm9	chr2	152850471	152850810	1	68559	Pdrg1	p53 and DNA damage regulated 1	1.75928	4.15356	4.4292	0.0373838	0.34173
53375	Mtx2	metaxin 2	0.368482	5.59325	8.07394	0.00548951	0.128634		68861	Dipk2a	divergent protein kinase domain 2A	0.432843	5.82107	8.25737	0.00570115	0.13726		chr6_47999712_mm9	chr6	48026861	48027647	-2.3044	4.57918	7.0929	0.00775421	0.292253		chr19_7027415_mm9	chr19	6929273	6930675	1	12015	Bad	BCL2-associated agonist of cell death	0.296018	9.16046	4.42409	0.0375403	0.342487
216136	Ilvbl	ilvB (bacterial acetolactate synthase)-like	-0.500101	5.31671	8.33717	0.00549068	0.128634		77634	Snapc3	small nuclear RNA activating complex, polypeptide 3	0.490777	5.18565	8.24236	0.00574238	0.137944		chr12_107617270_mm9	chr12	106344192	106346446	-1.29566	5.62935	7.09108	0.00776208	0.292253		chr7_31004970_mm9	chr7	29918346	29920280	3275	66411	Tbcb	tubulin folding cofactor B	0.444584	7.54733	4.4226	0.037572	0.342487
67245	Peli1	pellino 1	0.252696	6.75078	8.07084	0.00549817	0.128635		71913	Tmem79	transmembrane protein 79	-1.03258	3.13721	8.24141	0.00574746	0.137944		chr10_4561535_mm9	chr10	5734005	5736005	-4.19748	3.76649	7.08876	0.00777214	0.292253		chr12_100798139_mm9	chr12	99528025	99528526	1575	102639404	Gm26839	predicted gene, 26839	0.488303	7.20081	4.42037	0.0376192	0.342487
67605	Akt1s1	AKT1 substrate 1	-0.198931	7.65309	8.05076	0.00555456	0.129722		57370	B4galt3	UDP-Gal:betaGlcNAc beta 1,4-galactosyltransferase, polypeptide 3	-0.668988	4.47967	8.23861	0.00575285	0.137944		chr12_88116908_mm9	chr12	86821732	86823732	0.865969	6.13571	7.08431	0.00779144	0.292417		chr10_67416715_mm9	chr10	67789026	67791143	7166	75067	4930521O17Rik	RIKEN cDNA 4930521O17 gene	-0.906012	5.73806	4.41373	0.037762	0.342894
243764	Chrm2	cholinergic receptor, muscarinic 2, cardiac	-0.710019	4.31039	8.04899	0.00555962	0.129722		67731	Fbxo32	F-box protein 32	-0.331241	7.12849	8.2305	0.00577513	0.138292		chr5_65129736_mm9	chr5	64894287	64897394	-1.69261	4.77435	7.08017	0.00780945	0.292417		chr5_112153931_mm9	chr5	111871087	111874579	7572	269683	E130006D01Rik	RIKEN cDNA E130006D01 gene	-0.303574	9.13095	4.41243	0.0377881	0.342894
270802	Kics2	KICSTOR subunit 2	0.356027	5.75747	8.03982	0.00558556	0.129898		71685	Galnt14	polypeptide N-acetylgalactosaminyltransferase 14	-0.560745	5.01632	8.22515	0.00579004	0.138462		chr13_56578799_mm9	chr13	56624129	56626373	0.861245	6.18755	7.07984	0.00781087	0.292417		chr17_47276292_mm9	chr17	47450267	47450868	1001	224829	Trerf1	transcriptional regulating factor 1	0.338332	8.58794	4.4078	0.037887	0.342894
81601	Kat5	K(lysine) acetyltransferase 5	-0.301895	6.24003	8.0368	0.00559413	0.129898		13134	Dach1	dachshund family transcription factor 1	-0.372425	6.51379	8.21509	0.00581803	0.138821		chr10_84590500_mm9	chr10	84965009	84965505	2.99467	3.58335	7.07809	0.00781852	0.292417		chr18_36479714_mm9	chr18	36452385	36454465	17855	109169	Igip	IgA inducing protein	0.364871	8.39048	4.40652	0.0379145	0.342894
228482	Arhgap11a	Rho GTPase activating protein 11A	-0.308671	6.25938	8.03591	0.00559667	0.129898		13610	S1pr3	sphingosine-1-phosphate receptor 3	0.398466	6.10718	8.21249	0.00582532	0.138821		chr17_37334293_mm9	chr17	37507185	37507697	2.99054	3.63149	7.07075	0.00785056	0.293221		chr2_143946353_mm9	chr2	143961309	143962926	45411	403171	Banf2	BANF family member 2	0.669536	6.23394	4.40322	0.0379858	0.342894
67488	Calcoco1	calcium binding and coiled coil domain 1	-0.301317	6.36766	8.03415	0.00560169	0.129898		268294	Zbtb24	zinc finger and BTB domain containing 24	-0.57627	4.77951	8.21139	0.00582848	0.138821		chr10_91536786_mm9	chr10	91908794	91911013	1.83983	4.54686	7.06089	0.00789388	0.294259		chr6_93044472_mm9	chr6	93069995	93072166	0	330385	9530026P05Rik	RIKEN cDNA 9530026P05 gene	0.66736	6.47162	4.40258	0.0379991	0.342894
76787	Ppfia3	protein tyrosine phosphatase, receptor type, f polypeptide (PTPRF), interacting protein (liprin), alpha 3	-0.225153	7.17847	8.03088	0.00561099	0.129898		76025	Cant1	calcium activated nucleotidase 1	-0.485223	5.21133	8.19765	0.00586701	0.139552		chr2_172405594_mm9	chr2	172420852	172423177	1.19748	5.48174	7.05206	0.00793282	0.294259		chr5_5559191_mm9	chr5	5610541	5610599	1001	207704	Gtpbp10	GTP-binding protein 10 (putative)	-3.63003	3.65151	4.39937	0.0380202	0.342894
23802	Amfr	autocrine motility factor receptor	0.244438	6.85505	8.02726	0.00562133	0.129898		192662	Arhgdia	Rho GDP dissociation inhibitor alpha	-0.460491	5.48419	8.1917	0.0058838	0.139764		chr19_10039935_mm9	chr19	9940862	9944757	0.728411	6.75546	7.05133	0.00793607	0.294259		chr9_77834321_mm9	chr9	77892728	77894728	928	68801	Elovl5	ELOVL fatty acid elongase 5	0.814186	5.77628	4.39908	0.0380754	0.342933
319807	Nwd2	NACHT and WD repeat domain containing 2	-0.671866	4.28079	8.02534	0.00562689	0.129898		20675	Sox3	SRY (sex determining region Y)-box 3	0.478961	5.22924	8.18296	0.00590859	0.140005		chr13_115237513_mm9	chr13	114582841	114584841	1.46735	4.66801	7.05118	0.00793672	0.294259		chr1_139664579_mm9	chr1	137694846	137696824	197370	735252	Mir181a-1	microRNA 181a-1	0.797994	5.70912	4.38604	0.0383571	0.345009
66050	Trappc2b	trafficking protein particle complex 2B	-0.270663	6.62441	8.02276	0.00563421	0.129898		225888	Kmt5b	lysine methyltransferase 5B	0.31022	6.9903	8.17878	0.00592044	0.140005		chr8_77445478_mm9	chr8	75648932	75649258	2.27432	3.97948	7.05008	0.0079416	0.294259		chr13_59936634_mm9	chr13	59982210	59984153	11250	214290	Tut7	terminal uridylyl transferase 7	0.424679	7.66845	4.3773	0.0385454	0.345932
78781	Zc3hav1	zinc finger CCCH type, antiviral 1	-0.382158	5.63388	8.02259	0.00563471	0.129898		24055	Sh3bp2	SH3-domain binding protein 2	0.405708	5.71572	8.17554	0.00592969	0.140005		chr13_32533848_mm9	chr13	32624865	32627059	-2.26763	4.44447	7.04291	0.0079734	0.294259		chr5_25120278_mm9	chr5	25816539	25820815	73998	57434	Xrcc2	X-ray repair complementing defective repair in Chinese hamster cells 2	-0.333799	8.78241	4.37652	0.0385624	0.345932
71268	Lrrfip2	leucine rich repeat (in FLII) interacting protein 2	0.256003	6.70039	8.01959	0.00564332	0.129905		16987	Lss	lanosterol synthase	-0.563337	4.76171	8.1718	0.00594044	0.140005		chr10_25492008_mm9	chr10	25647100	25649100	-4.18503	3.97442	7.04223	0.00797647	0.294259		chr14_25727766_mm9	chr14	24907492	24909294	200392	102634576	Gm32123	predicted gene, 32123	-1.01836	5.49793	4.37147	0.0386729	0.346462
12841	Col9a3	collagen, type IX, alpha 3	0.538471	4.6365	8.01727	0.00565001	0.129905		258096	Or14j9	olfactory receptor family 14 subfamily J member 9	3.8519	0.429105	8.21332	0.00594124	0.140005		chr3_114462688_mm9	chr3	114552419	114554419	-2.77608	4.40063	7.03983	0.00798713	0.294259		chr10_74827102_mm9	chr10	75199719	75201719	10925	544707	Gm5779	ribosomal protein, large, P0 pseudogene	-0.498614	7.2722	4.368	0.0387487	0.34668
66487	Uqcc5	ubiquinol-cytochrome c reductase complex assembly factor 5	-0.299993	6.33289	8.00948	0.00567241	0.130016		665615	Smr2l	submaxillary gland androgen regulated protein 2 like	3.8519	0.429105	8.21332	0.00594124	0.140005		chr12_105295625_mm9	chr12	104022674	104024674	-4.18522	3.67167	7.03847	0.00799319	0.294259		chr7_69022717_mm9	chr7	61526560	61528391	0	319893	A230057D06Rik	RIKEN cDNA A230057D06 gene	0.460495	7.4668	4.35955	0.0389341	0.347193
13858	Eps15	epidermal growth factor receptor pathway substrate 15	0.293011	6.3933	8.00914	0.00567339	0.130016		19302	Pex2	peroxisomal biogenesis factor 2	0.636206	4.06418	8.16822	0.00595081	0.140045		chr8_12730958_mm9	chr8	12779888	12782029	1.42969	4.86076	7.03753	0.00799739	0.294259		chr2_105456395_mm9	chr2	105445533	105447534	0	402728	Pax6os1	paired box 6 opposite strand 1	-0.433299	7.70367	4.35654	0.0390005	0.347193
16775	Lama4	laminin, alpha 4	-0.921245	3.24662	8.00659	0.0056813	0.130016		18211	Ntrk1	neurotrophic tyrosine kinase, receptor, type 1	0.728566	3.81972	8.16237	0.0059677	0.140257		chr16_88382091_mm9	chr16	88177685	88179783	-4.1844	3.80825	7.03734	0.00799826	0.294259		chr7_134339299_mm9	chr7	126796249	126796359	273	68449	Tbc1d10b	TBC1 domain family, member 10b	-2.34099	4.11531	4.35325	0.0390249	0.347193
244421	Lonrf1	LON peptidase N-terminal domain and ring finger 1	0.232069	7.08939	8.00517	0.00568488	0.130016		71723	Dhx34	DExH-box helicase 34	-0.430965	5.61123	8.15459	0.00598975	0.140589		chr10_125859377_mm9	chr10	126257137	126259244	-1.49318	5.06449	7.03577	0.00800524	0.294259		chr13_26669077_mm9	chr13	26758390	26763992	188164	15192	Hdgfl1	HDGF like 1	-0.383459	8.40635	4.34928	0.0391607	0.347193
241308	Ralgps1	Ral GEF with PH domain and SH3 binding motif 1	0.337635	5.90447	7.99885	0.00570318	0.130263		75965	Zdhhc20	zinc finger, DHHC domain containing 20	0.389559	5.98108	8.14184	0.00602659	0.141267		chr13_76334947_mm9	chr13	76344602	76346634	-1.2385	5.54451	7.02639	0.00804724	0.295252		chr8_63110389_mm9	chr8	61084494	61084859	1001	71306	Mfap3l	microfibrillar-associated protein 3-like	-0.666433	6.39797	4.34899	0.0391679	0.347193
66580	Esf1	ESF1 nucleolar pre-rRNA processing protein homolog	-0.27025	6.64227	7.99494	0.00571453	0.13035		218271	B4galt7	beta-1,4-galactosyltransferase 7	-0.489887	5.09066	8.13031	0.00606016	0.141867		chr13_59344305_mm9	chr13	59389758	59391758	2.28485	4.05628	7.02491	0.00805391	0.295252		chr13_90534988_mm9	chr13	90541731	90545273	176471	544960	Gm29680	predicted gene, 29680	-0.739547	6.30784	4.34815	0.0391867	0.347193
74178	Stk40	serine/threonine kinase 40	0.236992	6.9263	7.98743	0.00573643	0.130677		22240	Dpysl3	dihydropyrimidinase-like 3	-0.273877	8.05089	8.11537	0.00610384	0.142596		chr16_29755063_mm9	chr16	29572637	29574953	0.836038	6.2209	7.02264	0.0080641	0.295252		chr4_122929552_mm9	chr4	123145680	123147191	2018	56198	Heyl	hairy/enhancer-of-split related with YRPW motif-like	-0.749876	6.08163	4.3473	0.0392059	0.347193
68953	Chmp2a	charged multivesicular body protein 2A	-0.270575	6.64718	7.98079	0.00575584	0.130839		18423	Otx1	orthodenticle homeobox 1	-2.45473	6.50678	14.4123	0.00610954	0.142596		chr11_22255120_mm9	chr11	22304043	22306191	-2.77049	4.21446	7.01442	0.00810117	0.29622		chr17_27773535_mm9	chr17	27855218	27856395	0	102638735	Gm15420	predicted gene 15420	-0.651698	6.4638	4.34453	0.0392668	0.347193
320736	Vstm4	V-set and transmembrane domain containing 4	0.585384	4.424	7.97768	0.00576499	0.130839		235130	Adamts15	ADAM metallopeptidase with thrombospondin type 1 motif 15	0.683327	4.22825	8.11151	0.00611537	0.142596		chr3_57761552_mm9	chr3	57863962	57866140	-4.17802	3.8075	7.00923	0.00812468	0.296689		chr3_109111902_mm9	chr3	109214268	109218332	29668	57257	Vav3	vav 3 oncogene	0.482472	7.40788	4.34437	0.0392698	0.347193
13176	Dcc	DCC netrin 1 receptor	-0.413679	5.52487	7.97726	0.00576621	0.130839		16002	Igf2	insulin-like growth factor 2	0.696958	3.82224	8.10581	0.00613232	0.142804		chr16_33130933_mm9	chr16	32950083	32952352	0.926834	5.85026	6.9935	0.00819631	0.298515		chr10_93728780_mm9	chr10	94101136	94102990	26536	215472	Gm4792	predicted gene 4792	-0.951851	5.50299	4.31059	0.0400294	0.353445
97064	Wwtr1	WW domain containing transcription regulator 1	0.217334	7.19513	7.97427	0.00577497	0.130867		12454	Ccnk	cyclin K	-0.408734	5.99241	8.09128	0.00617511	0.143612		chr14_54621803_mm9	chr14	54238545	54240625	-4.17915	3.8538	6.98944	0.00821494	0.298515		chr16_79177530_mm9	chr16	78973113	78975196	85126	19146	Tmprss15	transmembrane protease, serine 15	-1.49196	4.64669	4.29832	0.0402764	0.354857
72258	Kcnk10	potassium channel, subfamily K, member 10	0.700755	3.67786	7.96925	0.00578987	0.131033		73808	Tex36	testis expressed 36	-1.55503	2.12312	8.06977	0.00622109	0.144492		chr1_182156415_mm9	chr1	180052782	180054569	-1.1607	5.6546	6.98235	0.0082475	0.298515		chr5_24190770_mm9	chr5	24889612	24889813	1001	53312	Nub1	negative regulator of ubiquitin-like proteins 1	1.00688	5.07699	4.29895	0.0402947	0.354857
75698	Shld2	shieldin complex subunit 2	0.210179	7.30944	7.95943	0.00581879	0.131515		18191	Nrxn3	neurexin III	0.279734	8.36673	8.06065	0.00626694	0.145367		chr6_142703464_mm9	chr6	142699585	142701468	-0.792318	6.75693	6.98087	0.00825433	0.298515		chr2_125558533_mm9	chr2	125573661	125575483	3424	70354	Secisbp2l	SECIS binding protein 2-like	0.317201	8.9033	4.29584	0.0403639	0.355002
207777	Tspoap1	TSPO associated protein 1	-0.735858	4.19393	8.19544	0.00582914	0.131577		628444	Vmn2r59	vomeronasal 2, receptor 59	2.60579	1.05542	8.00973	0.00628427	0.145421		chr10_128029897_mm9	chr10	128427618	128429803	-1.59017	5.08586	6.98029	0.008257	0.298515		chr8_97899793_mm9	chr8	96101625	96103563	705	17388	Mmp15	matrix metallopeptidase 15	-1.09958	5.41763	4.29322	0.0404219	0.355049
114601	Ehbp1l1	EH domain binding protein 1-like 1	-0.767277	3.73993	7.9532	0.00583744	0.131593		75122	Zc2hc1b	zinc finger, C2HC-type containing 1B	0.860035	3.24477	8.05495	0.00628564	0.145421		chr13_112905241_mm9	chr13	112250567	112252567	1.25727	5.27494	6.97745	0.00827008	0.298515		chr13_44327310_mm9	chr13	44384117	44386724	14155	100503592	A330076C08Rik	RIKEN cDNA A330076C08 gene	-0.442677	7.86051	4.28959	0.0405072	0.355334
109054	Pfdn4	prefoldin 4	0.795811	3.52378	7.94873	0.00585074	0.131722		114301	Palmd	palmdelphin	0.562194	4.6122	8.04794	0.00630556	0.145692		chr13_81971005_mm9	chr13	81979125	81981125	-1.57856	4.98851	6.9773	0.00827078	0.298515		chr2_146042874_mm9	chr2	146058568	146060764	1617	78774	Cfap61	cilia and flagella associated protein 61	-0.531299	7.37316	4.27929	0.0407443	0.356702
108812	Flacc1	flagellum associated containing coiled-coil domains 1	-4.37309	0.82198	7.93198	0.00588537	0.132183		20469	Sipa1	signal-induced proliferation associated gene 1	-0.537302	4.93678	8.04082	0.00632722	0.145738		chr16_13962008_mm9	chr16	13778688	13780870	1.37686	5.00229	6.97469	0.00828286	0.298515		chr4_105036964_mm9	chr4	105221518	105223136	131555	67916	Plpp3	phospholipid phosphatase 3	-0.798099	5.97114	4.27829	0.0407689	0.356702
83397	Akap12	A kinase anchor protein 12	-0.367851	5.73868	7.93672	0.0058865	0.132183		216860	Neurl4	neuralized E3 ubiquitin protein ligase 4	-0.423863	5.65094	8.03986	0.00633011	0.145738		chr12_28342467_mm9	chr12	27706522	27708681	1.67623	4.68903	6.97416	0.0082853	0.298515		chr11_20815834_mm9	chr11	20863974	20867145	82867	216551	Lgalsl	galectin like	-0.316414	8.81871	4.27355	0.0408771	0.35675
68693	Hnrnpul2	heterogeneous nuclear ribonucleoprotein U-like 2	-0.186883	7.79463	7.93255	0.00589903	0.132224		16969	Zbtb7a	zinc finger and BTB domain containing 7a	0.25309	8.56793	8.03888	0.00633309	0.145738		chr17_86103891_mm9	chr17	86010844	86013114	1.38164	4.88294	6.97409	0.0082856	0.298515		chr18_48101838_mm9	chr18	48073213	48075213	0	414127	G630055G22Rik	RIKEN cDNA G630055G22 gene	-1.2025	5.08042	4.27312	0.0408804	0.35675
20716	Serpina3n	serine (or cysteine) peptidase inhibitor, clade A, member 3N	-0.956674	3.34751	7.92949	0.00590868	0.132224		115487164	Vsig10l2	V-set and immunoglobulin domain containing 10 like 2	1.28009	2.41835	8.03798	0.00634034	0.145738		chr11_78617418_mm9	chr11	78693640	78695844	-1.42143	5.20862	6.97256	0.00829268	0.298515		chr5_100846162_mm9	chr5	100565113	100565208	1001	69162	Sec31a	SEC31 homolog A, COPII coat complex component	-1.47806	4.59737	4.26145	0.0411231	0.357839
574402	Gpr17	G protein-coupled receptor 17	-1.57489	2.4319	8.2012	0.00591505	0.132224		22284	Usp9x	ubiquitin specific peptidase 9, X chromosome	0.36978	6.10138	8.03233	0.00635315	0.145843		chr5_149634447_mm9	chr5	148758629	148760734	-1.36183	5.43094	6.96085	0.00834711	0.299502		chr3_34988197_mm9	chr3	35141155	35146329	164356	102466155	Mir6378	microRNA 6378	-0.295509	9.30417	4.25977	0.041198	0.357839
67804	Snx2	sorting nexin 2	0.336847	6.01668	7.92595	0.00591889	0.132224		67458	Ergic1	endoplasmic reticulum-golgi intermediate compartment 1	-0.253965	8.30361	8.0256	0.0063738	0.145956		chr6_87818912_mm9	chr6	87844816	87846984	0.743548	6.67996	6.95954	0.0083532	0.299502		chr8_88999677_mm9	chr8	87201460	87203407	28064	244562	Abcc12	ATP-binding cassette, sub-family C member 12	-0.603395	6.70548	4.25929	0.0412095	0.357839
66264	Ccdc28b	coiled coil domain containing 28B	-0.236637	6.95546	7.91907	0.0059397	0.132518		67134	Nop56	NOP56 ribonucleoprotein	-0.717959	3.95775	8.0245	0.00637763	0.145956		chr1_138595480_mm9	chr1	136625571	136627711	0.788382	6.47418	6.95893	0.00835605	0.299502		chr7_35904169_mm9	chr7	34817007	34817718	1001	12606	Cebpa	CCAAT/enhancer binding protein alpha	-0.63044	6.75324	4.25895	0.0412176	0.357839
12405	Cbln2	cerebellin 2 precursor protein	-0.749913	3.92125	7.90882	0.00597093	0.132901		16580	Kifc5b	kinesin family member C5B	-0.482285	5.26257	8.02272	0.00638271	0.145956		chr4_14033483_mm9	chr4	14105326	14107346	-4.16143	3.92573	6.95426	0.00837786	0.299502		chr14_123382345_mm9	chr14	123221695	123222035	1001	70551	Tmtc4	transmembrane and tetratricopeptide repeat containing 4	-2.23664	3.9223	4.25208	0.0412741	0.357868
18583	Pde7a	phosphodiesterase 7A	0.234222	7.00161	7.90836	0.0059722	0.132901		17936	Nab1	Ngfi-A binding protein 1	0.53966	4.63105	8.01913	0.00639381	0.146022		chr15_74305383_mm9	chr15	74345784	74347821	-4.16447	3.71349	6.95294	0.00838406	0.299502		chr3_121418061_mm9	chr3	121508282	121510505	6682	14066	F3	coagulation factor III	0.469577	7.33874	4.25059	0.0414134	0.35836
72962	Tymp	thymidine phosphorylase	-1.36087	2.25619	7.9042	0.00598456	0.133005		18441	P2ry1	purinergic receptor P2Y, G-protein coupled 1	0.536443	4.77612	8.01206	0.00641565	0.146333		chr15_25292422_mm9	chr15	25361753	25363363	1.67557	4.31069	6.95281	0.00838467	0.299502		chr10_122521717_mm9	chr10	122919670	122921791	7261	67074	Mon2	MON2 homolog, regulator of endosome to Golgi trafficking	-0.849832	5.61382	4.24966	0.0414372	0.35836
12257	Tspo	translocator protein	0.515915	4.54366	7.89906	0.00600063	0.133191		59058	Bhlhe22	basic helix-loop-helix family, member e22	0.65256	4.25511	8.00443	0.00643942	0.146687		chr12_107142939_mm9	chr12	105869851	105872126	-1.07927	5.90805	6.93734	0.00845742	0.3014		chr17_88012614_mm9	chr17	87919672	87922253	0	108168359	Gm46609	predicted gene, 46609	-0.550967	7.02608	4.24709	0.0414958	0.358407
407823	Baz2b	bromodomain adjacent to zinc finger domain, 2B	0.262982	6.66021	7.89321	0.00601851	0.133199		403174	Msantd1	Myb/SANT-like DNA-binding domain containing 1	-1.17954	2.82765	8.00157	0.00645077	0.146757		chr16_95268854_mm9	chr16	94847096	94849117	-4.16268	3.80777	6.9369	0.00845948	0.3014		chr4_55744597_mm9	chr4	55731209	55733209	198735	16600	Klf4	Kruppel-like transcription factor 4 (gut)	0.550108	6.79298	4.24458	0.041555	0.358458
67731	Fbxo32	F-box protein 32	-0.26471	6.72015	7.8932	0.00601855	0.133199		15251	Hif1a	hypoxia inducible factor 1, alpha subunit	0.288721	7.52035	7.99609	0.00646525	0.146898		chr17_26642121_mm9	chr17	26724098	26724565	-1.22119	5.40993	6.93015	0.00849148	0.301888		chr13_54882287_mm9	chr13	54927956	54929872	1940	218268	Eif4e1b	eukaryotic translation initiation factor 4E family member 1B	0.410756	7.87334	4.23529	0.0417747	0.359646
18101	Nmbr	neuromedin B receptor	-1.19032	2.7448	7.89171	0.00602406	0.133199		229487	Gatb	glutamyl-tRNA amidotransferase subunit B	0.416691	5.78864	7.98951	0.00648585	0.147178		chr4_13120983_mm9	chr4	13192795	13194878	-2.72484	4.35999	6.92943	0.00849486	0.301888		chr11_31668591_mm9	chr11	31717489	31719693	30996	414116	D630024D03Rik	RIKEN cDNA D630024D03 gene	-0.604376	6.84985	4.23336	0.0418208	0.359646
14407	Gabrg3	gamma-aminobutyric acid type A receptor, subunit gamma 3	-1.35281	3.23119	8.71703	0.00604077	0.133254		12180	Smyd1	SET and MYND domain containing 1	-0.513427	4.9707	7.98605	0.00649675	0.147238		chr12_29274182_mm9	chr12	28638316	28638549	-4.15003	3.96431	6.92536	0.00851422	0.30219		chr7_100187995_mm9	chr7	92686363	92688653	40435	58238	Fam181b	family with sequence similarity 181, member B	-0.442402	7.70967	4.232	0.0418528	0.359646
66616	Snx9	sorting nexin 9	0.255299	6.72714	7.88559	0.00604197	0.133254		15376	Foxa2	forkhead box A2	1.66317	1.6037	7.96783	0.00651567	0.147467		chr5_128947279_mm9	chr5	128517479	128519479	-4.16333	3.76664	6.90174	0.00862733	0.305251		chr6_51962770_mm9	chr6	51990529	51990731	1001	54353	Skap2	src family associated phosphoprotein 2	1.75021	4.00365	4.21852	0.0420927	0.360386
67629	Spc24	SPC24, NDC80 kinetochore complex component, homolog (S. cerevisiae)	-0.462645	5.15653	7.88162	0.00605422	0.133291		56696	Gpr132	G protein-coupled receptor 132	0.895136	3.29857	7.97561	0.00653077	0.147467		chr14_67774820_mm9	chr14	67392381	67394483	1.10849	5.27548	6.90109	0.00863045	0.305251		chr5_45268885_mm9	chr5	45033669	45036308	76582	16826	Ldb2	LIM domain binding 2	0.56523	6.80117	4.22109	0.0421131	0.360386
12534	Cdk1	cyclin dependent kinase 1	-0.35372	5.96637	7.88006	0.00605904	0.133291		14428	Galr2	galanin receptor 2	0.520191	4.79959	7.97492	0.00653178	0.147467		chr1_41084521_mm9	chr1	41065317	41068355	-0.798255	6.80963	6.90048	0.00863338	0.305251		chr5_118781493_mm9	chr5	118469018	118470549	67840	76792	Spring1	SREBF pathway regulator in golgi 1	-0.393707	7.96587	4.21915	0.0421594	0.360386
68051	Nutf2	nuclear transport factor 2	-0.217928	7.28606	7.87219	0.0060834	0.133657		246738	Dnajc28	DnaJ heat shock protein family (Hsp40) member C28	0.744296	3.80424	7.97188	0.00654173	0.147504		chr8_12339424_mm9	chr8	12388372	12390476	-1.48593	4.92933	6.89548	0.00865755	0.305465		chr8_36946464_mm9	chr8	36349922	36352044	0	330737	5430403N17Rik	RIKEN cDNA 5430403N17 gene	-0.642291	6.65837	4.21794	0.0421889	0.360386
214922	Slc39a2	solute carrier family 39 (zinc transporter), member 2	-1.45531	2.14381	7.86431	0.00610579	0.133979		381838	Vmn2r43	vomeronasal 2, receptor 43	3.8901	0.429551	8.00919	0.00655277	0.147519		chr12_70577151_mm9	chr12	69521007	69524870	0.625946	7.28024	6.89254	0.00867179	0.305465		chr11_29538080_mm9	chr11	29586540	29589620	0	102637613	Gm12092	predicted gene 12092	0.473812	7.21393	4.2172	0.0422064	0.360386
52857	Gramd1a	GRAM domain containing 1A	-0.264677	6.79787	7.85687	0.00613114	0.134207		13617	Ednra	endothelin receptor type A	0.792742	3.67054	7.96645	0.00655896	0.147519		chr3_100236053_mm9	chr3	100338446	100340446	-4.15051	3.7585	6.8892	0.00868802	0.305465		chr2_84890146_mm9	chr2	84878895	84879804	1001	228140	Tnks1bp1	tankyrase 1 binding protein 1	0.348561	8.36441	4.21371	0.0422902	0.360644
108073	Grm7	glutamate receptor, metabotropic 7	-1.74391	2.25909	7.85459	0.00613166	0.134207		217154	Stac2	SH3 and cysteine rich domain 2	0.487532	5.09374	7.96058	0.00657719	0.147702		chr9_111204724_mm9	chr9	111130288	111132288	-4.14731	3.75777	6.8804	0.00873086	0.305465		chr17_80349401_mm9	chr17	80255535	80259051	51984	56298	Atl2	atlastin GTPase 2	0.43803	7.49473	4.2064	0.0424661	0.361687
100502841	Epg5	ectopic P-granules 5 autophagy tethering factor	0.351852	5.72974	7.83908	0.00618709	0.13459		18858	Pmp22	peripheral myelin protein 22	0.310282	7.23006	7.95654	0.00659	0.147702		chr14_120853724_mm9	chr14	120690914	120692914	0.92476	5.94152	6.87475	0.00875847	0.305465		chr1_9932580_mm9	chr1	10012807	10014115	0	73824	Snhg6	small nucleolar RNA host gene 6	0.321516	8.72042	4.20326	0.0425421	0.3617
12857	Cox4i1	cytochrome c oxidase subunit 4I1	0.23594	6.94988	7.83887	0.00618775	0.13459		12390	Cav2	caveolin 2	0.89351	2.94389	7.95666	0.00659206	0.147702		chr6_16027611_mm9	chr6	16076482	16078739	2.09674	4.12233	6.87255	0.00876922	0.305465		chr13_102582272_mm9	chr13	101947631	101949690	42907	18708	Pik3r1	phosphoinositide-3-kinase regulatory subunit 1	0.718521	5.96108	4.20013	0.0426189	0.3617
24066	Spry4	sprouty RTK signaling antagonist 4	-0.280801	6.59897	7.83814	0.00619005	0.13459		60344	Fign	fidgetin	0.340236	6.74556	7.93371	0.00666318	0.148968		chr11_31841830_mm9	chr11	31890679	31892982	-0.606485	7.63354	6.87209	0.0087715	0.305465		chr13_63019064_mm9	chr13	63063663	63067299	27568	14121	Fbp1	fructose bisphosphatase 1	-0.661355	6.5256	4.19934	0.0426376	0.3617
56199	Abcb10	ATP-binding cassette, sub-family B member 10	0.314564	6.18259	7.83735	0.00619254	0.13459		23936	Lynx1	Ly6/neurotoxin 1	-0.720705	4.45439	7.99981	0.00666827	0.148968		chr14_20553927_mm9	chr14	19782745	19786801	-1.11958	5.75617	6.87041	0.00877974	0.305465		chr4_46462027_mm9	chr4	46448111	46449926	1001	67628	Anp32b	acidic nuclear phosphoprotein 32 family member B	-0.541388	6.96963	4.19747	0.0426824	0.3617
20670	Sox15	SRY (sex determining region Y)-box 15	-0.592078	4.36896	7.83671	0.00619461	0.13459		23937	Mab21l2	mab-21-like 2	1.07741	2.92727	7.93116	0.00667371	0.148968		chr2_116854681_mm9	chr2	116858411	116860442	2.0772	4.16085	6.86981	0.00878269	0.305465		chr19_5568033_mm9	chr19	5616820	5617052	1001	381201	Ap5b1	adaptor-related protein complex 5, beta 1 subunit	-1.18491	5.10917	4.18656	0.0429422	0.363444
209645	Bend7	BEN domain containing 7	0.294325	6.44933	7.83466	0.00620107	0.13459		97484	Cog8	component of oligomeric golgi complex 8	0.464611	5.431	7.92759	0.00668295	0.148987		chr19_43689994_mm9	chr19	43604331	43605850	1.17523	5.14018	6.86924	0.00878549	0.305465		chr15_85507365_mm9	chr15	85561525	85562136	0	102800312	Lncppara	long noncoding RNA near Ppara	-0.373309	8.18537	4.17849	0.0431459	0.36471
213773	Tbl3	transducin (beta)-like 3	-0.333592	5.9252	7.83386	0.00620359	0.13459		30049	Scd3	stearoyl-coenzyme A desaturase 3	0.551426	4.76641	7.92285	0.00669834	0.149143		chr1_183454127_mm9	chr1	181350537	181352586	1.66375	4.53871	6.8666	0.00879846	0.305465		chr4_48054365_mm9	chr4	48041816	48043133	2173	18124	Nr4a3	nuclear receptor subfamily 4, group A, member 3	0.287488	9.20632	4.1751	0.0432292	0.364941
52392	Macir	macrophage immunometabolism regulator	0.226242	7.14324	7.82921	0.00621832	0.134741		74737	Pcf11	PCF11 cleavage and polyadenylation factor subunit	0.349153	6.3821	7.91101	0.00673677	0.149729		chr14_14023383_mm9	chr14	9277739	9280047	-4.15114	3.76439	6.86517	0.00880548	0.305465		chr6_82723908_mm9	chr6	82752437	82752967	1001	15277	Hk2	hexokinase 2	-3.47548	3.92523	4.16931	0.0433788	0.364941
338346	Gpr21	G protein-coupled receptor 21	-0.684922	4.02803	7.81766	0.00625521	0.135284		64176	Sv2b	synaptic vesicle glycoprotein 2b	0.440336	5.39046	7.90956	0.00674152	0.149729		chr15_62784942_mm9	chr15	62824133	62826339	-1.41741	5.23352	6.86505	0.00880607	0.305465		chr14_48356090_mm9	chr14	47974021	47975596	1	16709	Ktn1	kinectin 1	0.641337	6.30993	4.16851	0.0433922	0.364941
320080	Zbtb39	zinc finger and BTB domain containing 39	0.28878	6.3832	7.81644	0.00625902	0.135284		16593	Klc1	kinesin light chain 1	-0.308174	7.17492	7.90454	0.00675791	0.149906		chr2_150597286_mm9	chr2	150613963	150615005	0.814064	6.39776	6.86081	0.008827	0.305465		chr9_56453209_mm9	chr9	56511307	56513307	12442	235402	Lingo1	leucine rich repeat and Ig domain containing 1	-0.574793	6.78522	4.16803	0.0434038	0.364941
100503890	Pet100	PET100 homolog	-0.295652	6.353	7.8049	0.00629603	0.135889		14661	Glud1	glutamate dehydrogenase 1	-0.307968	7.46102	7.90088	0.00676987	0.149984		chr9_52416345_mm9	chr9	52518540	52520540	-2.7451	4.10174	6.86069	0.00882761	0.305465		chr9_14807154_mm9	chr9	14913733	14915733	1349	55991	Panx1	pannexin 1	-0.759543	6.06453	4.16589	0.0434578	0.364941
64929	Scel	sciellin	1.14111	2.33617	7.80328	0.00630273	0.135889		64209	Herpud1	homocysteine-inducible, endoplasmic reticulum stress-inducible, ubiquitin-like domain member 1	-0.422736	5.74659	7.89421	0.00679182	0.15025		chr9_32959940_mm9	chr9	33062646	33064656	1.2444	4.90201	6.85861	0.00883786	0.305465		chr11_77302896_mm9	chr11	77381868	77383114	1001	268445	Ankrd13b	ankyrin repeat domain 13b	-0.273386	9.42903	4.16069	0.0435853	0.364941
16869	Lhx1	LIM homeobox protein 1	0.962437	2.87565	7.78876	0.0063488	0.136712		20358	Sema6a	sema domain, transmembrane domain (TM), and cytoplasmic domain, (semaphorin) 6A	-0.258264	8.59675	7.88925	0.00680813	0.15025		chr7_48107589_mm9	chr7	40500643	40502643	-4.15254	3.89373	6.85646	0.0088485	0.305465		chr4_82237001_mm9	chr4	82509840	82511881	44312	102635783	Gm11266	predicted gene 11266	0.640043	6.4507	4.15938	0.0436182	0.364941
338523	Kdm7a	lysine (K)-specific demethylase 7A	0.231204	7.00442	7.78128	0.00637249	0.137052		29816	Hip1r	huntingtin interacting protein 1 related	-0.292477	7.60524	7.88031	0.00683766	0.15025		chr11_31118554_mm9	chr11	31167124	31169985	-2.71577	4.21079	6.8557	0.00885227	0.305465		chr1_108299840_mm9	chr1	106329706	106332280	7732	98432	Phlpp1	PH domain and leucine rich repeat protein phosphatase 1	-0.657113	6.44397	4.15819	0.043648	0.364941
20677	Sox4	SRY (sex determining region Y)-box 4	-0.240737	6.85948	7.76943	0.00641122	0.137559		20088	Rps24	ribosomal protein S24	-0.577927	4.62516	7.87955	0.0068403	0.15025		chr7_132118667_mm9	chr7	124573206	124575547	-2.24492	4.64542	6.85338	0.00886374	0.305465		chr17_51835481_mm9	chr17	52001494	52003572	39644	20230	Satb1	special AT-rich sequence binding protein 1	-0.730579	6.11789	4.15562	0.0437128	0.364941
20194	S100a10	S100 calcium binding protein A10 (calpactin)	0.348024	5.81575	7.76685	0.00641968	0.137559		271305	Phf21b	PHD finger protein 21B	-0.247644	8.77584	7.87871	0.00684296	0.15025		chr5_13312780_mm9	chr5	13361743	13363751	-1.57676	4.89145	6.85296	0.00886583	0.305465		chr11_83597668_mm9	chr11	83674580	83675720	1	217026	Heatr6	HEAT repeat containing 6	-1.03817	5.25265	4.15547	0.0437149	0.364941
14694	Rack1	receptor for activated C kinase 1	-0.275663	6.54859	7.76679	0.00641988	0.137559		57438	Marchf7	membrane associated ring-CH-type finger 7	0.487646	5.05227	7.87585	0.00685251	0.15025		chr2_157397372_mm9	chr2	157411004	157416109	-0.523669	8.31818	6.85213	0.00886996	0.305465		chr10_128333532_mm9	chr10	128731212	128733369	3626	14561	Gdf11	growth differentiation factor 11	0.266644	9.58738	4.14301	0.0440266	0.367088
102857	Slc6a8	solute carrier family 6 (neurotransmitter transporter, creatine), member 8	0.349824	5.71367	7.76422	0.00642833	0.137569		94184	Pdxdc1	pyridoxal-dependent decarboxylase domain containing 1	0.468666	5.1163	7.87219	0.00686468	0.15025		chr9_107834553_mm9	chr9	107809660	107810524	-4.14251	3.84829	6.84964	0.00888232	0.305512		chr1_122013046_mm9	chr1	120039574	120041010	1	13167	Dbi	diazepam binding inhibitor	0.554718	6.66395	4.14079	0.0440827	0.367102
11423	Ache	acetylcholinesterase	-0.429499	5.29283	7.76057	0.00644032	0.137656		15436	Hoxd4	homeobox D4	1.76678	1.46244	7.85597	0.00686646	0.15025		chr5_139899083_mm9	chr5	139407162	139407934	-1.81994	4.74732	6.84412	0.00890976	0.306078		chr15_99547097_mm9	chr15	99612964	99614468	0	102638434	Gm16537	predicted gene 16537	-0.436608	7.64255	4.13313	0.0442752	0.36825
20345	Selplg	selectin, platelet (p-selectin) ligand	-4.25251	0.780155	7.75124	0.00645474	0.137794		101434	Ceacam15	CEA cell adhesion molecule 15	1.14741	2.41894	7.8676	0.00688434	0.15025		chr6_29226698_mm9	chr6	29275697	29277302	-1.57617	4.78548	6.83689	0.00894587	0.306757		chr3_115283410_mm9	chr3	115372630	115374977	129106	13609	S1pr1	sphingosine-1-phosphate receptor 1	-0.932119	5.79579	4.12304	0.0445319	0.36975
80750	N4bp1	NEDD4 binding protein 1	0.288234	6.2694	7.74143	0.00650367	0.138621		228785	Mylk2	myosin, light polypeptide kinase 2, skeletal muscle	0.435091	5.32651	7.86504	0.00688847	0.15025		chr2_78767784_mm9	chr2	78759132	78760049	-4.1429	3.84952	6.83395	0.00896061	0.306757		chr13_14045940_mm9	chr13	14128032	14128259	1001	97884	B3galnt2	UDP-GalNAc:betaGlcNAc beta 1,3-galactosaminyltransferase, polypeptide 2	0.820426	5.59333	4.12176	0.0445654	0.36975
243659	Styk1	serine/threonine/tyrosine kinase 1	-0.631959	4.15041	7.73971	0.00650948	0.138621		546913	Vmn2r22	vomeronasal 2, receptor 22	-1.28001	2.71341	7.86453	0.00689195	0.15025		chr17_47979325_mm9	chr17	48152279	48154323	0.786454	6.40373	6.83059	0.00897746	0.306757		chr19_53211481_mm9	chr19	53124167	53126156	2719	27360	Add3	adducin 3	-0.779965	6.08134	4.11708	0.0446837	0.370275
56716	Mlst8	MTOR associated protein, LST8 homolog (S. cerevisiae)	-0.244893	6.90868	7.73172	0.00653607	0.138868		232087	Mat2a	methionine adenosyltransferase 2A	0.443347	5.7623	7.86369	0.00689297	0.15025		chr9_123952702_mm9	chr9	123836902	123839113	-1.41188	5.07	6.8303	0.0089789	0.306757		chr14_25320641_mm9	chr14	24548996	24552300	3072	20088	Rps24	ribosomal protein S24	-0.346689	8.42434	4.11142	0.0448271	0.370302
228880	Zmynd8	zinc finger, MYND-type containing 8	-0.32033	6.13362	7.73101	0.00653843	0.138868		19258	Ptpn4	protein tyrosine phosphatase, non-receptor type 4	0.423625	5.71545	7.86192	0.00689889	0.15025		chr8_128649969_mm9	chr8	126851749	126853867	-4.13543	3.9224	6.82916	0.00898466	0.306757		chr1_153748231_mm9	chr1	151775546	151777546	0	69399	1700025G04Rik	RIKEN cDNA 1700025G04 gene	-1.00311	5.42039	4.11021	0.0448588	0.370302
227485	Cdh19	cadherin 19, type 2	0.63673	4.08904	7.72902	0.00654516	0.138868		75642	Spata25	spermatogenesis associated 25	-4.2181	1.05225	7.86931	0.00690028	0.15025		chr2_178299905_mm9	chr2	178205870	178208117	2.0834	4.0164	6.8163	0.00904949	0.308009		chr15_81103117_mm9	chr15	81155875	81157818	19813	78102	8430426J06Rik	RIKEN cDNA 8430426J06 gene	0.58286	6.63788	4.10846	0.0449031	0.370302
217378	Dnajc27	DnaJ heat shock protein family (Hsp40) member C27	-0.350222	5.82162	7.72407	0.00656168	0.139048		53415	Htatip2	HIV-1 Tat interactive protein 2	0.937842	3.03271	7.85024	0.00693976	0.150925		chr16_64329598_mm9	chr16	64149051	64151220	-1.48247	5.18592	6.8145	0.00905861	0.308009		chr1_182186346_mm9	chr1	180084816	180084858	0	102634049	Gm31728	predicted gene, 31728	-3.39676	3.60054	4.10606	0.0449067	0.370302
14013	Mecom	MDS1 and EVI1 complex locus	0.486691	4.94464	7.72116	0.00657148	0.139078		106957	Slc39a6	solute carrier family 39 (metal ion transporter), member 6	0.514516	4.85504	7.84416	0.0069586	0.15115		chr3_104200479_mm9	chr3	104302783	104304962	1.13288	5.46552	6.81394	0.00906148	0.308009		chr1_138259260_mm9	chr1	136289450	136291862	15609	67886	Camsap2	calmodulin regulated spectrin-associated protein family, member 2	0.379787	7.82387	4.10472	0.0449987	0.370607
244058	Rgma	repulsive guidance molecule family member A	0.216571	7.17385	7.71888	0.00657913	0.139078		70533	Btf3l4	basic transcription factor 3-like 4	0.37219	6.24237	7.83762	0.00698062	0.151443		chr3_151555082_mm9	chr3	151595226	151600285	0.816582	6.30504	6.81312	0.0090656	0.308009		chr4_109330394_mm9	chr4	109513566	109515670	0	319743	9630013D21Rik	RIKEN cDNA 9630013D21 gene	0.280291	9.41296	4.08743	0.0454453	0.373828
17292	Mesp1	mesoderm posterior 1	-0.706505	4.01129	7.71537	0.00659108	0.13916		99334	Zscan29	zinc finger SCAN domains 29	0.412201	5.59962	7.82948	0.00700824	0.151679		chr1_42706572_mm9	chr1	42687820	42689954	-2.21345	4.52553	6.8053	0.00910536	0.308983		chr12_112918093_mm9	chr12	111643136	111643539	1001	328162	Trmt61a	tRNA methyltransferase 61A	-0.732182	6.11367	4.08349	0.0455488	0.374222
67439	Xab2	XPA binding protein 2	-0.291303	6.35661	7.71008	0.00660884	0.139215		16826	Ldb2	LIM domain binding 2	0.269244	7.87939	7.82831	0.0070122	0.151679		chr13_4615656_mm9	chr13	4665409	4667409	-2.23725	4.4887	6.79976	0.00913365	0.309565		chr7_88137138_mm9	chr7	80642048	80642432	1001	233410	Zfp592	zinc finger protein 592	0.56384	6.71486	4.0793	0.0456569	0.374653
16147	Ihh	Indian hedgehog	0.648161	3.92087	7.70938	0.0066113	0.139215		20196	S100a13	S100 calcium binding protein A13	0.798754	3.48527	7.8271	0.00701712	0.151679		chr4_4899165_mm9	chr4	4970944	4973093	2.21581	4.22928	6.79179	0.00917446	0.310259		chr16_11012615_mm9	chr16	10829097	10831901	0	100043147	Gm4262	predicted gene 4262	-0.496709	7.27452	4.07674	0.0457236	0.374744
270201	Klhl18	kelch-like 18	-0.246563	6.80332	7.70671	0.00662027	0.139215		16517	Kcnj16	potassium inwardly-rectifying channel, subfamily J, member 16	0.452534	5.73609	7.81348	0.00706288	0.152483		chr7_38959587_mm9	chr7	37872934	37875052	-0.887816	6.46252	6.79141	0.00917643	0.310259		chr1_87941633_mm9	chr1	85972767	85973780	0	72792	2810459M11Rik	RIKEN cDNA 2810459M11 gene	0.341168	8.52079	4.07382	0.0458	0.374914
100041677	Zfp984	zinc finger protein 984	-0.60759	4.30279	7.70474	0.006627	0.139215		54608	Abhd2	abhydrolase domain containing 2	-0.307171	7.33349	7.80762	0.00708296	0.152635		chr5_145486132_mm9	chr5	144661063	144663083	-1.80811	4.73973	6.78623	0.00920306	0.310735		chr15_78982558_mm9	chr15	79035974	79038066	1	69833	Polr2f	polymerase (RNA) II (DNA directed) polypeptide F	-0.452082	7.64213	4.07039	0.0458899	0.375195
74287	Kcmf1	potassium channel modulatory factor 1	0.220747	7.28912	7.70269	0.0066339	0.139215		277343	Wfdc8	WAP four-disulfide core domain 8	1.17734	2.38874	7.80783	0.0070871	0.152635		chr11_56441527_mm9	chr11	56517828	56519874	1.5849	4.56197	6.78078	0.00923121	0.310735		chr2_152561024_mm9	chr2	152575650	152577171	1001	15901	Id1	inhibitor of DNA binding 1, HLH protein	0.319942	8.7258	4.06294	0.0460857	0.375575
226154	Lzts2	leucine zipper, putative tumor suppressor 2	-0.298862	6.23482	7.69561	0.006658	0.139552		12311	Calcr	calcitonin receptor	0.684074	3.97112	7.80281	0.00709985	0.152724		chr5_113891059_mm9	chr5	113608655	113611156	-2.22198	4.44128	6.7797	0.00923676	0.310735		chr13_98293928_mm9	chr13	97659439	97661439	7124	100039704	Gm2379	predicted gene 2379	0.667596	6.02434	4.06048	0.0461517	0.375575
108760	Galnt16	polypeptide N-acetylgalactosaminyltransferase 16	0.28212	6.38282	7.68892	0.00668084	0.139861		77057	Ston1	stonin 1	0.476981	5.59629	7.86949	0.00711142	0.152788		chr6_111732018_mm9	chr6	111757954	111760016	-1.21768	5.6802	6.77772	0.00924701	0.310735		chr11_108873179_mm9	chr11	108901647	108903735	60039	12006	Axin2	axin 2	0.648576	6.12066	4.05894	0.0461923	0.375575
77582	Mboat7	membrane bound O-acyltransferase domain containing 7	-0.19131	7.7311	7.68414	0.0066972	0.139974		12576	Cdkn1b	cyclin dependent kinase inhibitor 1B	-0.36763	6.59903	7.79647	0.0071214	0.152818		chr16_42877027_mm9	chr16	42698024	42698428	1.5786	4.46929	6.77765	0.0092474	0.310735		chr6_70741723_mm9	chr6	70770159	70770661	1001	19895	Rpia	ribose 5-phosphate isomerase A	-2.26917	3.99724	4.05548	0.0462031	0.375575
67564	Tmem35a	transmembrane protein 35A	-0.484521	4.80672	7.68263	0.0067024	0.139974		672511	Rnf213	ring finger protein 213	-0.303632	7.24921	7.79374	0.00713084	0.152836		chr11_120372043_mm9	chr11	120400532	120402579	-0.883242	6.3052	6.7757	0.0092575	0.310735		chr7_31869212_mm9	chr7	30781828	30785706	5707	17178	Fxyd3	FXYD domain-containing ion transport regulator 3	0.359291	8.33729	4.05803	0.0462152	0.375575
16772	Lama1	laminin, alpha 1	-0.650963	4.07179	7.67608	0.006725	0.140277		13628	Eef1a2	eukaryotic translation elongation factor 1 alpha 2	0.521027	4.74284	7.77922	0.00718139	0.153718		chr3_34096033_mm9	chr3	34250072	34252448	-1.06465	5.73215	6.76709	0.00930221	0.311571		chr18_65413695_mm9	chr18	65386019	65387641	4023	387231	Mir122	microRNA 122	-0.605627	6.67907	4.05372	0.0463296	0.376051
105827	Amigo2	adhesion molecule with Ig like domain 2	-0.481151	5.07123	7.67199	0.00673905	0.140346		66087	Emc3	ER membrane protein complex subunit 3	0.674576	3.92103	7.77593	0.00719311	0.153718		chr4_85676230_mm9	chr4	85947013	85950114	1.11737	5.54153	6.76659	0.0093048	0.311571		chr9_106295493_mm9	chr9	106267528	106269528	14606	235584	Dusp7	dual specificity phosphatase 7	-0.438263	7.64968	4.04205	0.0466398	0.377753
12361	Cask	calcium/calmodulin dependent serine protein kinase	0.28482	6.32723	7.6704	0.0067445	0.140346		70426	Tekt5	tektin 5	0.377124	6.07642	7.77445	0.00719797	0.153718		chr4_129221854_mm9	chr4	129437516	129439442	-1.55533	5.12159	6.76287	0.0093242	0.311845		chr3_35303459_mm9	chr3	35457208	35460693	190609	625963	Gm6639	predicted gene 6639	0.397131	7.92074	4.04161	0.0466514	0.377753
233071	Arhgap33	Rho GTPase activating protein 33	-0.288213	6.42809	7.65649	0.00679275	0.141133		210045	Nlrp4b	NLR family, pyrin domain containing 4B	-4.03208	0.97152	7.77387	0.00720847	0.153758		chr11_40386895_mm9	chr11	40463063	40465377	-1.48901	5.10256	6.7563	0.00935858	0.312619		chr14_18005058_mm9	chr14	5295998	5298049	65362	100417973	Pou5f1-rs6	POU domain, class 5, transcription factor 1, related sequence 6	0.452102	7.24456	4.03375	0.0468617	0.378715
276829	Smtnl2	smoothelin-like 2	-0.43382	5.34504	7.6548	0.00679864	0.141133		330863	Trim67	tripartite motif-containing 67	0.351115	6.56172	7.76376	0.00723544	0.154148		chr8_10865716_mm9	chr8	10914600	10916832	-0.637723	7.35644	6.74644	0.00941041	0.313974		chr3_93401255_mm9	chr3	93503215	93506144	31264	20194	S100a10	S100 calcium binding protein A10 (calpactin)	0.48527	7.18307	4.03173	0.0469161	0.378715
210146	Irgq	immunity-related GTPase family, Q	-0.223451	7.12063	7.65106	0.00681169	0.141234		83701	Srrt	serrate RNA effector molecule homolog (Arabidopsis)	-0.377775	6.09804	7.7608	0.00724586	0.154185		chr4_45784381_mm9	chr4	45770395	45772623	-0.810017	6.57069	6.73783	0.00945588	0.314582		chr8_95153008_mm9	chr8	93354585	93356738	44180	64379	Irx6	Iroquois homeobox 6	1.01621	5.00433	4.03096	0.0469388	0.378715
319642	Rab9b	RAB9B, member RAS oncogene family	0.894681	3.40782	7.64353	0.00683823	0.141454		241275	Noxa1	NADPH oxidase activator 1	1.05358	2.82701	7.74712	0.00729698	0.154994		chr4_150061217_mm9	chr4	150770147	150772984	-1.55468	5.0551	6.73763	0.00945695	0.314582		chr1_37922907_mm9	chr1	37905379	37905664	1001	211484	Tsga10	testis specific 10	-1.42607	4.46719	4.02298	0.0470975	0.37954
74685	Lrrc74b	leucine rich repeat containing 74B	0.482909	5.36122	7.98582	0.00684121	0.141454		224824	Pex6	peroxisomal biogenesis factor 6	-0.443186	5.46063	7.74273	0.00730981	0.154994		chr7_17577207_mm9	chr7	16724783	16726783	1.06323	5.22393	6.73397	0.00947637	0.314582		chr17_35377650_mm9	chr17	35459112	35459722	1001	53817	Ddx39b	DEAD box helicase 39b	-0.636174	6.54924	4.01731	0.0473053	0.380229
66167	Tma7	translational machinery associated 7	-0.288095	6.47543	7.64104	0.00684677	0.141454		229003	Helz2	helicase with zinc finger 2, transcriptional coactivator	-0.988585	3.18751	7.74336	0.00731007	0.154994		chr4_28351672_mm9	chr4	28423522	28425522	1.95415	4.088	6.73269	0.00948312	0.314582		chr2_172998517_mm9	chr2	173014110	173016726	13044	18534	Pck1	phosphoenolpyruvate carboxykinase 1, cytosolic	0.365292	7.95172	4.01613	0.047337	0.380229
233056	Zfp790	zinc finger protein 790	-0.256512	6.62618	7.6361	0.00686411	0.141643		223227	Sox21	SRY (sex determining region Y)-box 21	0.313067	6.89025	7.7331	0.00734409	0.15553		chr11_101024284_mm9	chr11	101052613	101053505	0.80944	6.3072	6.73231	0.00948516	0.314582		chr1_184045123_mm9	chr1	181942375	181944291	8012	27058	Srp9	signal recognition particle 9	-0.508623	7.2445	4.01557	0.0473523	0.380229
107753	Lgals2	lectin, galactose-binding, soluble 2	0.932103	2.92655	7.62777	0.0068941	0.14206		414801	Itprip	inositol 1,4,5-triphosphate receptor interacting protein	-0.404235	5.84371	7.72484	0.00737366	0.155971		chr8_6607939_mm9	chr8	6656009	6659869	-1.97492	4.84717	6.726	0.00951872	0.315093		chr6_55741809_mm9	chr6	55766986	55770329	43541	232016	Itprid1	ITPR interacting domain containing 1	-0.517619	7.13993	4.00423	0.0476609	0.382129
244281	Myo16	myosin XVI	0.320659	6.05988	7.62572	0.00690074	0.14206		208177	Phldb2	pleckstrin homology like domain, family B, member 2	0.348061	6.41849	7.71337	0.0074149	0.156656		chr8_12127299_mm9	chr8	12175594	12176947	-0.792257	6.73641	6.72048	0.00954821	0.315093		chr13_53107110_mm9	chr13	53165276	53166916	30202	18030	Nfil3	nuclear factor, interleukin 3, regulated	-0.605033	6.6644	3.99922	0.0477982	0.382129
14349	Fv1	Friend virus susceptibility 1	-0.242819	6.8969	7.59833	0.00699836	0.143864		15516	Hsp90ab1	heat shock protein 90 alpha (cytosolic), class B member 1	-0.468293	5.2558	7.69921	0.00746622	0.157553		chr13_99163589_mm9	chr13	98529053	98531232	2.06074	4.05338	6.71665	0.00956874	0.315093		chr16_91174579_mm9	chr16	90969934	90972081	50358	50913	Olig2	oligodendrocyte transcription factor 2	-0.375659	8.1139	3.99895	0.0478052	0.382129
110826	Etfb	electron transferring flavoprotein, beta polypeptide	-0.353132	5.75385	7.59649	0.00700499	0.143864		77038	Arfgap2	ADP-ribosylation factor GTPase activating protein 2	-0.436877	5.55135	7.69463	0.00748287	0.157717		chr14_46210520_mm9	chr14	45827220	45829385	1.0309	5.62639	6.71466	0.00957943	0.315093		chr10_70062940_mm9	chr10	70436121	70436266	0	103517	BB187676	expressed sequence BB187676	0.654206	6.22069	3.99858	0.0478157	0.382129
75475	Oplah	5-oxoprolinase (ATP-hydrolysing)	0.703636	3.75154	7.58646	0.00704125	0.144292		20017	Polr1b	polymerase (RNA) I polypeptide B	-0.766367	3.84541	7.68992	0.00750065	0.157905		chr11_41346589_mm9	chr11	41422027	41425802	-1.18494	5.6333	6.71422	0.00958179	0.315093		chr2_57466488_mm9	chr2	57503087	57505087	242357	14571	Gpd2	glycerol phosphate dehydrogenase 2, mitochondrial	-0.691121	6.24248	3.98914	0.0480758	0.383607
381406	Trp53rka	transformation related protein 53 regulating kinase A	-0.267035	6.51677	7.58609	0.00704248	0.144292		68794	Flnc	filamin C, gamma	0.341175	6.48051	7.68439	0.00752025	0.158117		chr9_100514404_mm9	chr9	100494922	100497154	-1.34462	5.52872	6.71366	0.00958481	0.315093		chr13_63793453_mm9	chr13	63838845	63841074	0	75522	1700024I08Rik	RIKEN cDNA 1700024I08 gene	-0.689216	6.40833	3.98772	0.0481146	0.383607
72482	Acbd6	acyl-Coenzyme A binding domain containing 6	0.31757	6.02709	7.57801	0.00707173	0.144572		11576	Afp	alpha fetoprotein	1.03528	2.95877	7.68272	0.00752855	0.158117		chr9_31583814_mm9	chr9	31686431	31688620	1.95088	4.15642	6.71312	0.00958769	0.315093		chr1_172185257_mm9	chr1	170081980	170083705	0	622708	Gm6345	predicted gene 6345	0.556828	6.66726	3.9827	0.0482529	0.383827
70387	Ttc9c	tetratricopeptide repeat domain 9C	-0.183923	7.7741	7.57735	0.00707414	0.144572		26446	Psmb3	proteasome (prosome, macropain) subunit, beta type 3	-0.673039	4.25347	7.67301	0.00756227	0.158638		chr5_21239348_mm9	chr5	21938820	21940096	-1.66315	4.76615	6.70981	0.00960548	0.315093		chr6_85815095_mm9	chr6	85840688	85842404	1	93673	Nat8f2	N-acetyltransferase 8 (GCN5-related) family member 2	0.408731	7.57506	3.97961	0.0483382	0.383827
666504	Tmem249	transmembrane protein 249	-0.826949	3.52823	7.57548	0.00708122	0.144572		68709	Cilp2	cartilage intermediate layer protein 2	-0.622181	4.41695	7.66017	0.00760966	0.15914		chr16_92158528_mm9	chr16	91953820	91954727	2.06594	4.22708	6.70647	0.00962345	0.315093		chr6_144887250_mm9	chr6	144883372	144885541	54021	12035	Bcat1	branched chain aminotransferase 1, cytosolic	-1.8645	4.3391	3.96973	0.0485475	0.383827
320706	Mtcl2	microtubule crosslinking factor 2	0.239608	6.9553	7.55943	0.00713952	0.145166		53424	Tsnax	translin-associated factor X	-0.514383	4.91543	7.65954	0.00761189	0.15914		chr11_21299385_mm9	chr11	21348382	21350382	1.57044	4.5982	6.70591	0.0096265	0.315093		chr8_19707492_mm9	chr8	19756610	19758545	21048	626415	Potefam3e	POTE ankyrin domain family member 3E	0.374754	8.09697	3.9706	0.0485887	0.383827
54378	Cacng6	calcium channel, voltage-dependent, gamma subunit 6	0.885117	3.16935	7.55631	0.0071513	0.145166		56457	Clptm1	cleft lip and palate associated transmembrane protein 1	-0.384477	6.10817	7.65782	0.00761818	0.15914		chr3_119917920_mm9	chr3	120007239	120010063	-1.78642	4.93621	6.70383	0.00963771	0.315093		chr4_149157226_mm9	chr4	149866161	149868333	7438	70556	Slc25a33	solute carrier family 25, member 33	0.684736	6.06099	3.96774	0.0486694	0.383827
24000	Ptpn21	protein tyrosine phosphatase, non-receptor type 21	0.298652	6.38436	7.55474	0.00715672	0.145166		231044	Gbx1	gastrulation brain homeobox 1	-0.674501	4.04203	7.65673	0.00762262	0.15914		chr2_133903839_mm9	chr2	133918943	133921104	1.94699	4.08757	6.70253	0.00964475	0.315093		chr10_9395417_mm9	chr10	9551952	9552256	1001	320825	Samd5	sterile alpha motif domain containing 5	-1.126	5.12993	3.96711	0.0486822	0.383827
78908	Igsf3	immunoglobulin superfamily, member 3	0.361846	5.68488	7.55369	0.00716058	0.145166		78250	Iqch	IQ motif containing H	0.433467	5.66604	7.65438	0.00763097	0.15914		chr11_84983823_mm9	chr11	85059823	85060922	-0.980154	6.00993	6.69831	0.00966756	0.315093		chr14_101149768_mm9	chr14	100986332	100989394	445733	76627	Prr30	proline rich 30	-0.364132	8.11444	3.96476	0.0487518	0.383827
270097	Vat1l	vesicle amine transport protein 1 like	-0.768987	3.91999	7.55281	0.00716396	0.145166		225518	Prdm6	PR domain containing 6	0.628995	3.96574	7.64767	0.0076564	0.159483		chr9_123153398_mm9	chr9	123072345	123074345	1.04982	5.50892	6.6963	0.00967848	0.315093		chr7_37465182_mm9	chr7	36378562	36380562	16982	243931	Tshz3	teashirt zinc finger family member 3	-0.868577	5.67658	3.96369	0.0487837	0.383827
18005	Nek2	NIMA (never in mitosis gene a)-related expressed kinase 2	-0.40703	5.4592	7.55134	0.00716923	0.145166		215449	Rap1b	RAS related protein 1b	0.457589	5.09013	7.64468	0.00766715	0.15952		chr18_49719037_mm9	chr18	49691440	49693461	-1.55396	4.86997	6.69593	0.00968046	0.315093		chr18_4839792_mm9	chr18	4838729	4840729	0	100038439	Gm10556	predicted gene 10556	0.557773	6.76496	3.96265	0.0488112	0.383827
66606	Lrrc57	leucine rich repeat containing 57	-0.271773	6.58407	7.54372	0.00719733	0.145166		16658	Mafb	MAF bZIP transcription factor B	0.765992	3.82103	7.64148	0.00767946	0.159589		chr1_88419023_mm9	chr1	86449130	86451211	0.549997	7.76711	6.69536	0.00968356	0.315093		chr1_187441898_mm9	chr1	185349556	185351231	119346	114668	5033404E19Rik	NSA2 ribosome biogenesis homolog pseudogene	0.855473	5.31167	3.96206	0.0488296	0.383827
18595	Pdgfra	platelet derived growth factor receptor, alpha polypeptide	-1.30896	3.52595	8.30387	0.00720504	0.145166		108114	Slc22a7	solute carrier family 22 (organic anion transporter), member 7	-0.753825	3.79106	7.63713	0.00769608	0.159748		chr15_86373183_mm9	chr15	86425876	86428033	2.04663	3.86046	6.69361	0.00969308	0.315093		chr4_122691471_mm9	chr4	122907413	122909386	1001	66966	Trit1	tRNA isopentenyltransferase 1	-0.488757	7.25133	3.95902	0.0489127	0.383827
278795	Lrrc10b	leucine rich repeat containing 10B	-0.44776	5.18558	7.53914	0.00721431	0.145166		192678	Rassf3	Ras association (RalGDS/AF-6) domain family member 3	-0.296364	7.87117	7.63263	0.00771228	0.159897		chr10_127361879_mm9	chr10	127759692	127761692	1.26001	5.20886	6.68718	0.00972807	0.31524		chr4_96364173_mm9	chr4	96584522	96586909	24910	620779	Gm12695	predicted gene 12695	-0.368658	8.18491	3.95814	0.0489375	0.383827
80904	Dtx3	deltex 3, E3 ubiquitin ligase	0.265791	6.5071	7.53907	0.00721455	0.145166		12695	Patj	PATJ, crumbs cell polarity complex component	-0.269522	7.89903	7.62924	0.00772507	0.159976		chr14_55647461_mm9	chr14	55264115	55268047	-0.556482	7.96906	6.68714	0.00972829	0.31524		chr15_92636797_mm9	chr15	92702590	92704590	32891	239618	Pdzrn4	PDZ domain containing RING finger 4	-0.707944	6.29079	3.95474	0.0490341	0.383827
245527	Eda2r	ectodysplasin A2 receptor	0.488212	4.69938	7.5384	0.00721705	0.145166		11761	Aox1	aldehyde oxidase 1	0.555996	4.64479	7.62385	0.00774549	0.160212		chr13_102088920_mm9	chr13	101454368	101456579	1.42939	4.76995	6.68654	0.00973157	0.31524		chr17_83946137_mm9	chr17	83852990	83854704	31229	20463	Cox7a2l	cytochrome c oxidase subunit 7A2 like	-0.467533	7.39898	3.95312	0.0490788	0.383827
213819	Casd1	CAS1 domain containing 1	0.368683	5.57926	7.53783	0.00721916	0.145166		246788	Trpv3	transient receptor potential cation channel, subfamily V, member 3	-0.447838	5.50313	7.61724	0.00777043	0.160445		chr1_193308779_mm9	chr1	191216013	191218013	1.02751	5.60268	6.6785	0.00977552	0.316295		chr8_130881436_mm9	chr8	129083038	129084553	1001	18186	Nrp1	neuropilin 1	0.365094	8.09989	3.95266	0.0490917	0.383827
70300	Fuz	fuzzy planar cell polarity protein	-0.294041	6.30587	7.53779	0.00721929	0.145166		78891	Scyl1	SCY1-like 1 (S. cerevisiae)	-0.469044	5.3825	7.61609	0.00777481	0.160445		chr14_20569838_mm9	chr14	19798132	19800325	1.21275	5.15127	6.673	0.00980569	0.316862		chr4_147244112_mm9	chr4	147954815	147954902	1	14349	Fv1	Friend virus susceptibility 1	-1.60744	4.46256	3.95069	0.0490942	0.383827
77300	Raph1	Ras association (RalGDS/AF-6) and pleckstrin homology domains 1	0.239515	6.86731	7.52585	0.00726372	0.14589		80517	Herpud2	HERPUD family member 2	0.409007	5.74461	7.60816	0.00780491	0.160779		chr8_92000574_mm9	chr8	90201788	90204818	-1.20253	5.5206	6.67116	0.00981582	0.316862		chr7_71431715_mm9	chr7	63936406	63936443	1001	233315	Mtmr10	myotubularin related protein 10	-3.40689	3.59909	3.94815	0.0491604	0.383827
12317	Calr	calreticulin	-0.224622	7.17176	7.52331	0.00727323	0.145911		19885	Rorc	RAR-related orphan receptor gamma	0.398318	5.72691	7.60385	0.00782135	0.160779		chr13_22473435_mm9	chr13	22564713	22565708	-2.72246	4.04058	6.66626	0.00984279	0.317364		chr3_34983624_mm9	chr3	35137249	35140173	160450	102466155	Mir6378	microRNA 6378	0.383899	7.96882	3.94794	0.049225	0.383827
56878	Rbms1	RNA binding motif, single stranded interacting protein 1	0.27065	6.44916	7.51892	0.00728963	0.146071		330938	Dixdc1	DIX domain containing 1	-0.267183	8.21667	7.60089	0.00783262	0.160779		chr14_55651837_mm9	chr14	55269457	55271457	-1.02044	5.83775	6.66087	0.00987259	0.317735		chr1_87944792_mm9	chr1	85974298	85977581	0	72792	2810459M11Rik	RIKEN cDNA 2810459M11 gene	0.317813	8.63071	3.9477	0.0492317	0.383827
76014	Zc3h18	zinc finger CCCH-type containing 18	0.275603	6.4108	7.51562	0.007302	0.146102		75296	Cep43	centrosomal protein 43	-0.393169	6.00333	7.59913	0.00783937	0.160779		chr13_83960549_mm9	chr13	83967598	83970528	1.34456	4.84727	6.65941	0.0098807	0.317735		chr12_40237528_mm9	chr12	39559616	39561616	521675	11861	Arl4a	ADP-ribosylation factor-like 4A	-0.561079	6.67462	3.94551	0.049294	0.383827
13476	Reep5	receptor accessory protein 5	0.266994	6.47409	7.51243	0.00731399	0.146102		215446	Entpd3	ectonucleoside triphosphate diphosphohydrolase 3	0.649881	4.07266	7.59327	0.00786204	0.160779		chr18_88954686_mm9	chr18	88802345	88804491	-0.966851	5.99672	6.65654	0.00989661	0.317735		chr6_122342388_mm9	chr6	122368328	122370388	0	74269	1700063H04Rik	RIKEN cDNA 1700063H04 gene	-0.500487	7.07019	3.94393	0.0493386	0.383827
100034363	Tmsb15b2	thymosin beta 15b2	1.21201	2.4642	7.50935	0.00732713	0.146102		12835	Col6a3	collagen, type VI, alpha 3	0.503874	5.02249	7.5927	0.00786406	0.160779		chr13_84490083_mm9	chr13	84498365	84500177	-1.65414	5.01089	6.65593	0.00989997	0.317735		chr1_65159940_mm9	chr1	65151063	65153988	0	98303	D630023F18Rik	RIKEN cDNA D630023F18 gene	0.625977	6.21561	3.94072	0.0494303	0.384097
54326	Elovl2	ELOVL fatty acid elongase 2	0.399252	5.31441	7.50852	0.00732871	0.146102		635169	CK137956	cDNA sequence CK137956	-0.718282	5.93771	8.91303	0.00786951	0.160779		chr6_53028850_mm9	chr6	53054668	53057015	2.05416	4.15607	6.6487	0.00994023	0.31866		chr14_25929056_mm9	chr14	25108035	25110179	0	102634576	Gm32123	predicted gene, 32123	-0.489228	7.33388	3.93353	0.0496341	0.384849
70686	Dusp16	dual specificity phosphatase 16	0.2789	6.36448	7.50728	0.00733339	0.146102		16772	Lama1	laminin, alpha 1	-0.889279	3.49521	7.59065	0.00787331	0.160779		chr2_68644257_mm9	chr2	68635508	68637580	0.764421	6.58296	6.64437	0.0099644	0.319067		chr11_78371622_mm9	chr11	78447781	78449405	6221	69071	Tmem97	transmembrane protein 97	-0.655602	6.20144	3.93332	0.0496414	0.384849
69993	Chn2	chimerin 2	-0.248573	6.7545	7.49767	0.00736971	0.146535		215653	Rassf2	Ras association (RalGDS/AF-6) domain family member 2	0.343049	6.4621	7.5854	0.00789207	0.160779		chr13_15145412_mm9	chr13	15226444	15229017	1.31007	4.88958	6.63805	0.00999979	0.319581		chr4_135690894_mm9	chr4	135861089	135863834	2073	105247187	Gm42329	predicted gene, 42329	-0.248972	9.81539	3.92483	0.049883	0.385698
13602	Sparcl1	SPARC-like 1	0.32058	6.03534	7.49706	0.00737201	0.146535		22215	Ube3a	ubiquitin protein ligase E3A	0.444576	5.39319	7.58435	0.00789615	0.160779		chr5_112229096_mm9	chr5	111946679	111949205	0.687842	6.91257	6.6374	0.0100034	0.319581		chr1_78860860_mm9	chr1	78841192	78843192	0	102636764	Gm29536	predicted gene 29536	1.3306	4.47307	3.922	0.0499478	0.385698
110095	Pygl	liver glycogen phosphorylase	0.920517	3.06804	7.49381	0.0073848	0.146603		76459	Car12	carbonic anhydrase 12	0.507965	4.82636	7.58296	0.00790155	0.160779		chr7_148137037_mm9	chr7	140531156	140532058	1.31209	4.83932	6.63432	0.0100207	0.319767		chr7_71102524_mm9	chr7	63605518	63608418	16856	50794	Klf13	Kruppel-like transcription factor 13	-0.353206	8.36358	3.92111	0.0499899	0.385698
18712	Pim1	proviral integration site 1	-0.222185	7.13344	7.49169	0.0073924	0.146603		239420	Csmd3	CUB and Sushi multiple domains 3	-0.359045	6.19468	7.58199	0.00790524	0.160779		chr14_79717772_mm9	chr14	79554377	79556434	-1.65617	4.95335	6.63147	0.0100367	0.31991		chr15_80231855_mm9	chr15	80284594	80286818	2102	239556	Cacna1i	calcium channel, voltage-dependent, alpha 1I subunit	-0.595192	6.76368	3.92024	0.0500151	0.385698
72759	Tmem135	transmembrane protein 135	0.223498	7.031	7.48745	0.00740854	0.146646		21761	Morf4l1	mortality factor 4 like 1	0.379317	5.86537	7.5811	0.00790865	0.160779		chr9_122544424_mm9	chr9	122462650	122466092	0.685661	6.98752	6.62922	0.0100494	0.319949		chr1_161346644_mm9	chr1	159240355	159244463	57914	26374	Cop1	COP1, E3 ubiquitin ligase	-0.592815	6.58964	3.91564	0.0501478	0.385698
76960	Bcas1	brain enriched myelin associated protein 1	2.99427	0.822939	7.47021	0.00742678	0.146646		13803	Enc1	ectodermal-neural cortex 1	-0.381133	6.6486	7.56056	0.00798838	0.162214		chr1_108719020_mm9	chr1	106749128	106751219	1.2791	4.98003	6.62667	0.0100638	0.32004		chr15_74508687_mm9	chr15	74550561	74552253	6143	11838	Arc	activity regulated cytoskeletal-associated protein	0.739767	5.70362	3.91558	0.0501506	0.385698
112405	Egln1	egl-9 family hypoxia-inducible factor 1	0.230331	7.12015	7.47915	0.00744021	0.146646		239318	Plcxd3	phosphatidylinositol-specific phospholipase C, X domain containing 3	-0.826233	3.75405	7.5584	0.00799768	0.162218		chr15_100440595_mm9	chr15	100507045	100509045	-1.03659	5.85903	6.61529	0.0101282	0.321722		chr3_84241631_mm9	chr3	84344989	84346991	2513	229474	Fhdc1	FH2 domain containing 1	0.434953	7.43615	3.91519	0.0501602	0.385698
68703	Rere	arginine glutamic acid dipeptide (RE) repeats	0.240982	6.8966	7.47766	0.00744593	0.146646		320435	Rinl	Ras and Rab interactor-like	-0.574146	4.5774	7.55335	0.00801673	0.162297		chr8_111756799_mm9	chr8	109958268	109960795	-1.19805	5.41917	6.59929	0.0102196	0.324254		chr9_46566003_mm9	chr9	46668037	46669773	155129	73040	2900052N01Rik	RIKEN cDNA 2900052N01 gene	2.48315	3.55044	3.90889	0.0502088	0.385698
320302	Glt28d2	glycosyltransferase 28 domain containing 2	0.554517	4.35117	7.47706	0.00744828	0.146646		381979	Brsk1	BR serine/threonine kinase 1	-0.381863	5.94201	7.55129	0.00802465	0.162297		chr12_26160370_mm9	chr12	25524445	25526564	-1.96622	4.46598	6.59652	0.0102355	0.324389		chr16_31933355_mm9	chr16	31751189	31751669	1001	239827	Pigz	phosphatidylinositol glycan anchor biosynthesis, class Z	0.510887	6.87569	3.9085	0.0503537	0.385897
11475	Acta2	actin alpha 2, smooth muscle, aorta	0.680252	3.86662	7.47673	0.00744957	0.146646		140721	Caskin2	CASK-interacting protein 2	-0.41083	6.04092	7.55019	0.00802898	0.162297		chr10_72562473_mm9	chr10	72934328	72936786	-0.568483	7.92979	6.58751	0.0102874	0.325662		chr19_16124808_mm9	chr19	16025602	16029763	37327	100502653	C130060C02Rik	RIKEN cDNA C130060C02 gene	-0.370318	8.04938	3.90541	0.0504432	0.385897
73458	Aldh3b3	aldehyde dehydrogenase 3 family, member B3	1.3215	1.9059	7.47506	0.00745387	0.146646		11668	Aldh1a1	aldehyde dehydrogenase family 1, subfamily A1	0.557382	4.69264	7.54193	0.00806153	0.162666		chr2_122491458_mm9	chr2	122506550	122508735	0.785305	6.37134	6.58242	0.0103168	0.326183		chr14_81246619_mm9	chr14	81083041	81084594	822461	380924	Olfm4	olfactomedin 4	-0.679723	6.37723	3.90385	0.0504893	0.385897
240066	Zfp870	zinc finger protein 870	-0.292418	6.47895	7.47231	0.00746645	0.146654		73234	Snorc	secondary ossification center associated regulator of chondrocyte maturation	0.964111	2.9012	7.54148	0.00806581	0.162666		chr7_85869980_mm9	chr7	78373500	78376184	-1.64195	4.765	6.58045	0.0103282	0.326183		chr6_122762299_mm9	chr6	122788181	122790156	0	330414	Gm5112	predicted gene 5112	0.27654	9.1836	3.90178	0.0505486	0.385897
239134	Gucy1b2	guanylate cyclase 1, soluble, beta 2	-0.836736	3.50041	7.47116	0.0074712	0.146654		170762	Nup155	nucleoporin 155	-0.556684	4.5247	7.5386	0.00807473	0.162666		chr9_35315643_mm9	chr9	35418948	35420492	0.633948	7.21606	6.57859	0.010339	0.326183		chr13_108714691_mm9	chr13	108058857	108060857	32260	67263	Zswim6	zinc finger SWIM-type containing 6	0.42155	7.71537	3.90126	0.0505637	0.385897
71375	Foxn3	forkhead box N3	-4.24001	0.864251	7.46713	0.00748614	0.146781		435975	Vmn2r63	vomeronasal 2, receptor 63	3.85572	0.488027	7.52297	0.00808654	0.162685		chr9_89780574_mm9	chr9	89766687	89768891	2.03605	3.89842	6.57381	0.0103668	0.326669		chr11_48684678_mm9	chr11	48763247	48764509	1001	15944	Irgm1	immunity-related GTPase family M member 1	0.381729	7.89561	3.90076	0.0505784	0.385897
76650	Srxn1	sulfiredoxin 1 homolog (S. cerevisiae)	0.313216	5.9835	7.4634	0.00750075	0.146901		73246	Rassf6	Ras association (RalGDS/AF-6) domain family member 6	0.758614	3.53534	7.53388	0.00809394	0.162685		chrX_133317415_mm9	chrX	135682219	135685031	1.24378	5.22438	6.5719	0.0103779	0.326669		chr6_16266899_mm9	chr6	16315626	16318190	136191	102640305	Gm36406	predicted gene, 36406	-0.458514	7.44666	3.89835	0.0506486	0.385995
73683	Atg16l2	autophagy related 16 like 2	-0.251694	6.75088	7.4601	0.00751351	0.146985		11881	Arsb	arylsulfatase B	0.369601	5.95864	7.52678	0.00812139	0.162892		chr14_51551483_mm9	chr14	51169439	51170265	1.45788	4.70756	6.56668	0.0104084	0.3267		chr10_76692875_mm9	chr10	77064997	77067203	26397	100169878	Gm10941	predicted gene 10941	-1.10156	5.2057	3.89143	0.0508464	0.386132
56790	Supt20	SPT20 SAGA complex component	0.283539	6.39594	7.4552	0.00753246	0.147189		18784	Pla2g5	phospholipase A2, group V	0.439649	5.59457	7.52648	0.00812259	0.162892		chr3_95984840_mm9	chr3	96085577	96087543	0.566556	7.68541	6.56662	0.0104087	0.3267		chrX_100818013_mm9	chrX	102664563	102668077	0	78878	Ftx	Ftx transcript, Xist regulator, non-protein coding	0.513476	8.84809	4.33982	0.0508741	0.386132
18626	Per1	period circadian clock 1	-0.258822	6.64121	7.45121	0.00754794	0.147325		217342	Ube2o	ubiquitin-conjugating enzyme E2O	-0.327571	6.49779	7.51769	0.00815756	0.163288		chr2_157367400_mm9	chr2	157381659	157385510	-0.636064	7.43088	6.5633	0.0104281	0.3267		chr3_144040780_mm9	chr3	144082743	144085579	49884	23908	Hs2st1	heparan sulfate 2-O-sulfotransferase 1	-0.51324	7.00067	3.8899	0.0508957	0.386132
69487	Ndufaf5	NADH:ubiquinone oxidoreductase complex assembly factor 5	-0.260193	6.63686	7.43727	0.0076023	0.147852		66671	Ccnh	cyclin H	-1.04738	3.06432	7.51614	0.00816694	0.163288		chr6_149514411_mm9	chr6	149466236	149468538	0.804618	6.30114	6.55854	0.0104561	0.3267		chr10_58746357_mm9	chr10	59118343	59120372	38747	18451	P4ha1	procollagen-proline, 2-oxoglutarate 4-dioxygenase (proline 4-hydroxylase), alpha 1 polypeptide	-1.11676	5.26754	3.88975	0.0508958	0.386132
12560	Cdh3	cadherin 3	-0.922201	3.29637	7.43738	0.00760247	0.147852		66585	Snrnp40	small nuclear ribonucleoprotein 40 (U5)	-0.532845	4.80356	7.51462	0.00816991	0.163288		chr11_44322393_mm9	chr11	44398696	44400741	-2.20803	4.36465	6.558	0.0104592	0.3267		chr12_88123088_mm9	chr12	86827867	86829958	17297	627607	Lrrc74a	leucine rich repeat containing 74A	-0.509001	7.2265	3.88648	0.0509959	0.386374
107869	Cth	cystathionine gamma lyase	-0.448881	5.13539	7.43636	0.00760589	0.147852		19070	Mob4	MOB family member 4, phocein	0.466171	5.15461	7.51211	0.00817988	0.163303		chr18_23817982_mm9	chr18	23792776	23794058	1.40893	4.73633	6.55597	0.0104711	0.3267		chr3_100221086_mm9	chr3	100324031	100326031	7691	73806	4930406D18Rik	RIKEN cDNA 4930406D18 gene	-0.89121	5.41783	3.88495	0.0510424	0.386374
76051	Ganc	glucosidase, alpha; neutral C	-0.250052	6.71368	7.43515	0.00761061	0.147852		71276	Ccdc57	coiled-coil domain containing 57	-0.3095	7.23651	7.50936	0.00819085	0.163339		chr18_82116851_mm9	chr18	81962059	81964596	-1.07912	5.93479	6.55258	0.0104911	0.3267		chr15_63914222_mm9	chr15	63953879	63955568	3137	13196	Asap1	ArfGAP with SH3 domain, ankyrin repeat and PH domain1	-0.550411	6.80325	3.87881	0.0512218	0.387297
245841	Polr2h	polymerase (RNA) II (DNA directed) polypeptide H	-0.233397	6.94017	7.43306	0.0076188	0.147852		72313	Fryl	FRY like transcription coactivator	-0.262042	8.00456	7.49392	0.00825296	0.164288		chr13_39723795_mm9	chr13	39814851	39816954	-1.63879	4.82595	6.55221	0.0104933	0.3267		chr3_115419050_mm9	chr3	115509704	115509944	0	791369	Gm9889	predicted gene 9889	1.14424	5.06802	3.87687	0.05128	0.387302
74107	Cep55	centrosomal protein 55	-0.303443	6.3106	7.43118	0.00762616	0.147852		19090	Prkdc	protein kinase, DNA activated, catalytic polypeptide	-0.362275	6.1064	7.49294	0.00825693	0.164288		chr2_6371664_mm9	chr2	6454335	6456523	-0.771039	6.59612	6.55122	0.0104991	0.3267		chr10_56551979_mm9	chr10	56707314	56709340	355252	102640560	Gm36595	predicted gene, 36595	1.254	4.52489	3.8613	0.0517305	0.389877
73991	Atl1	atlastin GTPase 1	0.241774	6.85358	7.42776	0.00763962	0.147947		394432	Ugt1a7c	UDP glucuronosyltransferase 1 family, polypeptide A7C	0.348181	6.26884	7.48666	0.00828235	0.164564		chr12_112918093_mm9	chr12	111642782	111643136	-1.45937	5.2427	6.54994	0.0105067	0.3267		chr1_130556757_mm9	chr1	128586816	128588808	66781	12767	Cxcr4	C-X-C motif chemokine receptor 4	0.659678	6.1781	3.86147	0.0517367	0.389877
234700	Nrn1l	neuritin 1-like	-0.365783	5.63053	7.41708	0.00768176	0.148597		75219	Dusp18	dual specificity phosphatase 18	1.04965	2.58855	7.4858	0.00829019	0.164564		chr1_170002142_mm9	chr1	167898437	167900724	1.45015	4.69012	6.54866	0.0105142	0.3267		chr18_82327104_mm9	chr18	82172610	82174730	137316	100628596	Mir5127	microRNA 5127	-0.953884	5.3931	3.85798	0.0518409	0.390226
380660	Acss3	acyl-CoA synthetase short-chain family member 3	1.58254	1.73624	7.4053	0.00772624	0.149291		214922	Slc39a2	solute carrier family 39 (zinc transporter), member 2	-1.2794	2.50861	7.48257	0.00829858	0.164564		chr8_32142829_mm9	chr8	31521258	31523512	-0.711115	6.98268	6.54447	0.010539	0.3267		chr12_92155116_mm9	chr12	90882165	90884843	80424	75216	Cep128	centrosomal protein 128	-0.478117	7.43124	3.85331	0.0519798	0.390455
20663	Sos2	SOS Ras/Rho guanine nucleotide exchange factor 2	0.223183	7.00771	7.40018	0.0077489	0.149561		380912	Zfp395	zinc finger protein 395	0.297519	7.28407	7.47525	0.00832872	0.164977		chr11_66339164_mm9	chr11	66418520	66419977	-1.09571	5.70387	6.54313	0.010547	0.3267		chr6_115489376_mm9	chr6	115515381	115517336	4317	381802	Tsen2	tRNA splicing endonuclease subunit 2	-0.591108	6.69385	3.85307	0.0519872	0.390455
67432	Hoga1	4-hydroxy-2-oxoglutarate aldolase 1	-0.777201	3.57265	7.39131	0.00778469	0.150001		232358	Vmn2r19	vomeronasal 2, receptor 19	3.80766	0.598911	7.43964	0.00834702	0.165156		chr2_11369583_mm9	chr2	11451429	11454105	1.92792	4.24885	6.53783	0.0105784	0.3267		chr5_115847834_mm9	chr5	115535379	115536884	0	118568797	Gm13832	predicted gene 13832	-0.381954	8.00545	3.84683	0.0521743	0.390687
17536	Meis2	Meis homeobox 2	-0.246964	6.93813	7.38944	0.00779192	0.150001		77015	Mpped2	metallophosphoesterase domain containing 2	-0.271764	7.84405	7.46767	0.00835968	0.165222		chr3_52571354_mm9	chr3	52673718	52675988	1.29973	5.02197	6.53755	0.01058	0.3267		chr13_13666458_mm9	chr13	13747677	13749677	15318	17101	Lyst	lysosomal trafficking regulator	0.538621	6.80563	3.84662	0.0521809	0.390687
226823	Kctd3	potassium channel tetramerisation domain containing 3	0.332402	5.8392	7.38801	0.00779765	0.150001		66818	Smim7	small integral membrane protein 7	0.699091	3.90843	7.46481	0.00837175	0.165259		chr7_117146761_mm9	chr7	109601454	109603454	0.921995	6.01314	6.53403	0.010601	0.3267		chr7_80704574_mm9	chr7	73208261	73210009	119	69170	Chaserr	CHD2 adjacent suppressive regulatory RNA	0.232151	10.1201	3.84415	0.0522549	0.390687
67538	Zswim3	zinc finger SWIM-type containing 3	-0.290495	6.39183	7.37643	0.00784433	0.150731		228140	Tnks1bp1	tankyrase 1 binding protein 1	0.568959	4.68576	7.4627	0.00838014	0.165259		chr6_98055931_mm9	chr6	98081859	98083938	-0.957247	6.1609	6.528	0.0106369	0.3267		chr7_136798700_mm9	chr7	129255576	129257576	18115	207425	Wdr11	WD repeat domain 11	-0.563026	6.81385	3.84363	0.0522711	0.390687
16873	Lhx5	LIM homeobox protein 5	1.29347	2.03979	7.37004	0.0078717	0.15109		170759	Atp13a1	ATPase type 13A1	-0.49516	4.93634	7.45498	0.0084119	0.165423		chr7_80233027_mm9	chr7	72736852	72738927	1.03211	5.49899	6.52475	0.0106564	0.3267		chr4_44531739_mm9	chr4	44517416	44520479	4270	18507	Pax5	paired box 5	-0.430209	7.56436	3.83992	0.0523829	0.390687
11438	Chrna4	cholinergic receptor, nicotinic, alpha polypeptide 4	-0.651917	4.13946	7.36548	0.00788881	0.15125		71520	Grap	GRB2-related adaptor protein	0.496723	4.77602	7.45466	0.00841321	0.165423		chrX_158059856_mm9	chrX	160403920	160405920	1.72197	4.38108	6.52427	0.0106592	0.3267		chr17_15345307_mm9	chr17	15427837	15429837	22011	328747	Gm5091	predicted gene 5091	-0.475831	7.24155	3.83884	0.0524155	0.390687
227619	Man1b1	mannosidase, alpha, class 1B, member 1	-0.244989	6.81758	7.36195	0.00790311	0.151357		12672	Chrm4	cholinergic receptor, muscarinic 4	-0.614196	4.54008	7.45391	0.00841638	0.165423		chr4_40821457_mm9	chr4	40873366	40875483	0.911139	5.83441	6.52231	0.010671	0.3267		chr7_53172264_mm9	chr7	45566837	45567447	1	70209	Tmem143	transmembrane protein 143	0.875195	5.51164	3.83863	0.0524241	0.390687
242466	Zfp462	zinc finger protein 462	-0.254992	6.70209	7.35012	0.00795149	0.151901		19335	Rab23	RAB23, member RAS oncogene family	-0.455965	5.34729	7.44881	0.00843732	0.165559		chr12_107706811_mm9	chr12	106433750	106435971	-1.77475	4.70778	6.5205	0.0106819	0.3267		chr18_73282410_mm9	chr18	73254797	73256797	200637	102634287	Gm31908	predicted gene, 31908	-0.746371	6.04849	3.82967	0.052695	0.392159
17245	Mdm1	MDM1 nuclear protein	-0.264242	6.56024	7.35	0.00795197	0.151901		320027	Fstl4	follistatin-like 4	0.323424	6.79081	7.4427	0.00846259	0.165559		chr12_50500217_mm9	chr12	49443860	49446848	-0.653523	7.3659	6.52031	0.010683	0.3267		chr17_87360528_mm9	chr17	87267332	87269539	1001	104215	Rhoq	ras homolog family member Q	-0.416823	7.51384	3.8281	0.0527412	0.392159
18789	Papola	poly (A) polymerase alpha	0.257186	6.56678	7.34728	0.00796313	0.151901		224617	Tbc1d24	TBC1 domain family, member 24	-0.393107	5.74942	7.44259	0.00846306	0.165559		chr8_26574336_mm9	chr8	25951183	25954460	-0.651568	7.3334	6.52029	0.0106831	0.3267		chr10_41628950_mm9	chr10	41784432	41786458	1	140742	Sesn1	sestrin 1	-0.443221	7.56102	3.8263	0.0527962	0.392159
77683	Ehmt1	euchromatic histone methyltransferase 1	0.234824	6.87834	7.34643	0.00796661	0.151901		12443	Ccnd1	cyclin D1	-0.353711	6.62023	7.44111	0.00846919	0.165559		chr10_124546376_mm9	chr10	124944225	124946225	1.03634	5.5445	6.52014	0.010684	0.3267		chr16_55973202_mm9	chr16	55792629	55793167	465	66391	Zbtb11os1	zinc finger and BTB domain containing 11, opposite strand 1	-0.754499	5.90696	3.8213	0.0529504	0.392622
16870	Lhx2	LIM homeobox protein 2	0.410162	5.19581	7.34035	0.00799166	0.151906		57738	Slc15a2	solute carrier family 15 (H+/peptide transporter), member 2	-0.418316	5.68143	7.4403	0.00847256	0.165559		chr9_43742137_mm9	chr9	43844236	43846466	-0.933081	6.14348	6.51811	0.0106962	0.3267		chr13_28849716_mm9	chr13	28940879	28942852	0	72518	2610307P16Rik	RIKEN cDNA 2610307P16 gene	0.363914	8.04613	3.81816	0.0530447	0.392622
67728	Dph2	DPH2 homolog	-0.380067	5.5442	7.33972	0.00799425	0.151906		19059	Ppp3r2	protein phosphatase 3, regulatory subunit B, alpha isoform (calcineurin B, type II)	-4.03287	0.748256	7.41448	0.00848184	0.165559		chr1_156573826_mm9	chr1	154602666	154603995	0.808613	6.34544	6.5174	0.0107005	0.3267		chr1_73410722_mm9	chr1	73402175	73404175	0	102633545	Gm31344	predicted gene, 31344	0.508571	6.87739	3.81723	0.0530734	0.392622
16168	Il15	interleukin 15	0.714576	3.52478	7.33895	0.00799764	0.151906		106628	Trip10	thyroid hormone receptor interactor 10	0.479112	5.00284	7.43647	0.00848852	0.165559		chr6_147692881_mm9	chr6	147644791	147646924	-2.2038	4.49967	6.51609	0.0107083	0.3267		chr6_53751868_mm9	chr6	53777724	53780575	11879	66873	Tril	TLR4 interactor with leucine-rich repeats	0.426627	7.60498	3.81854	0.0530916	0.392622
73729	Zfp383	zinc finger protein 383	-0.363521	5.75253	7.33785	0.00800197	0.151906		17364	Trpm1	transient receptor potential cation channel, subfamily M, member 1	0.30217	6.78416	7.43216	0.00850642	0.165726		chr5_133447366_mm9	chr5	132999241	133001430	1.61059	4.7781	6.51339	0.0107246	0.3267		chr13_35437978_mm9	chr13	35529182	35531249	133152	75543	1700019C18Rik	RIKEN cDNA 1700019C18 gene	-0.686246	6.25262	3.8144	0.0531611	0.392704
13808	Eno3	enolase 3, beta muscle	-0.659184	4.02627	7.33399	0.00801802	0.152044		26357	Abcg2	ATP binding cassette subfamily G member 2 (Junior blood group)	0.322223	6.71522	7.41575	0.00857511	0.166536		chr6_87823308_mm9	chr6	87849164	87851429	0.756316	6.52486	6.51061	0.0107414	0.3267		chr6_29067354_mm9	chr6	29115971	29117971	5602	68272	Rbm28	RNA binding motif protein 28	0.479862	7.01151	3.80996	0.0532965	0.39305
12822	Col18a1	collagen, type XVIII, alpha 1	-0.715527	3.71569	7.33075	0.0080315	0.152133		18260	Ocln	occludin	0.544176	4.52218	7.41412	0.00858209	0.166536		chr6_6494182_mm9	chr6	6543104	6545260	-1.64135	5.19305	6.50785	0.010758	0.3267		chr18_43304997_mm9	chr18	43276605	43280212	60551	269019	Stk32a	serine/threonine kinase 32A	-0.610593	6.62169	3.80906	0.0533245	0.39305
622665	Ccdc17	coiled-coil domain containing 17	0.363061	5.63757	7.32719	0.00804609	0.152139		11979	Atp7b	ATPase, Cu++ transporting, beta polypeptide	0.355175	6.36252	7.41367	0.0085839	0.166536		chr8_118903815_mm9	chr8	117105577	117107732	1.88737	4.16231	6.50275	0.0107889	0.3267		chr8_129259636_mm9	chr8	127461848	127463965	111806	414091	A630001O12Rik	RIKEN cDNA A630001O12 gene	0.283782	9.13159	3.79546	0.0537449	0.395115
24053	Sgcg	sarcoglycan, gamma (dystrophin-associated glycoprotein)	1.65704	1.35113	7.31793	0.00804943	0.152139		214063	Dnajc16	DnaJ heat shock protein family (Hsp40) member C16	-0.351425	6.38888	7.41252	0.00858873	0.166536		chr6_135273740_mm9	chr6	135299687	135301754	1.92465	4.21786	6.50274	0.010789	0.3267		chr13_108197589_mm9	chr13	107542964	107545055	5609	621156	Apoo-ps	apolipoprotein O, pseudogene	-0.442373	7.36621	3.79277	0.0538287	0.395115
14620	Gjb3	gap junction protein, beta 3	-0.970116	2.99005	7.31846	0.00808346	0.152616		207592	Tbc1d16	TBC1 domain family, member 16	-0.28163	7.59169	7.40981	0.00860013	0.166536		chr18_14175975_mm9	chr18	14149516	14151530	-2.23026	4.44753	6.50215	0.0107926	0.3267		chr8_81265950_mm9	chr8	79467234	79470498	6594	76775	Slc10a7	solute carrier family 10 (sodium/bile acid cotransporter family), member 7	-0.336876	8.37298	3.78734	0.0539978	0.395115
22772	Zic2	zinc finger protein of the cerebellum 2	0.192331	7.58833	7.31351	0.00810311	0.15282		67568	Mrfap1	Morf4 family associated protein 1	0.981342	3.00385	7.40935	0.00860422	0.166536		chr18_6282012_mm9	chr18	6280405	6283624	0.6557	7.08429	6.50152	0.0107964	0.3267		chr5_130620679_mm9	chr5	130172221	130172724	1001	212919	Kctd7	potassium channel tetramerisation domain containing 7	-1.043	5.23988	3.78625	0.0540302	0.395115
72106	Jmjd8	jumonji domain containing 8	-0.432529	5.29225	7.31032	0.00811645	0.152906		16478	Jund	jun D proto-oncogene	0.280241	7.39471	7.38811	0.00869219	0.168055		chr8_126516736_mm9	chr8	124718556	124720595	-0.688325	7.11504	6.49897	0.0108119	0.3267		chr16_89530908_mm9	chr16	89326433	89328670	21223	71363	Krtap7-1	keratin associated protein 7-1	-0.508299	7.22421	3.78579	0.0540463	0.395115
53625	B3gnt2	UDP-GlcNAc:betaGal beta-1,3-N-acetylglucosaminyltransferase 2	0.315914	5.90287	7.307	0.00813036	0.153001		319701	Fbxo48	F-box protein 48	2.04327	1.23905	7.35729	0.00871641	0.168201		chr15_61959177_mm9	chr15	61998437	62000505	0.849501	6.12598	6.49798	0.0108179	0.3267		chr13_3805637_mm9	chr13	3856244	3858244	1927	70405	Calml3	calmodulin-like 3	1.17769	4.64806	3.78161	0.0541684	0.395115
109689	Arrb1	arrestin, beta 1	-0.32861	6.03926	7.30318	0.00814643	0.153137		211798	Mfsd9	major facilitator superfamily domain containing 9	1.14451	2.37196	7.38118	0.00872687	0.168201		chr14_70951559_mm9	chr14	70787946	70788644	-0.960843	5.96613	6.49684	0.0108248	0.3267		chr6_91150965_mm9	chr6	91176433	91179592	10218	14115	Fbln2	fibulin 2	-0.453342	7.47529	3.78165	0.054176	0.395115
66296	Haus2	HAUS augmin-like complex, subunit 2	-0.266625	6.58599	7.29174	0.00819468	0.153641		74365	Lonrf3	LON peptidase N-terminal domain and ring finger 3	0.416078	5.48669	7.37971	0.00872812	0.168201		chr8_106405022_mm9	chr8	104606616	104608893	1.51869	4.3806	6.49681	0.010825	0.3267		chr13_102241413_mm9	chr13	101606730	101607900	66548	105245613	Gm50503	predicted gene, 50503	-0.972343	5.20498	3.78044	0.0542116	0.395115
329260	Dennd1b	DENN domain containing 1B	0.262206	6.50866	7.29083	0.00819856	0.153641		67389	C1qtnf12	C1q and tumor necrosis factor related 12	-1.17406	2.76842	7.36639	0.00878936	0.169136		chr15_68551849_mm9	chr15	68592195	68594342	1.80982	4.31226	6.48939	0.0108702	0.326892		chr8_48849227_mm9	chr8	48216360	48218425	13134	102634125	Gm31786	predicted gene, 31786	0.6916	5.88489	3.78008	0.0542263	0.395115
245886	Ankrd27	ankyrin repeat domain 27	-0.225303	7.12582	7.29052	0.00819985	0.153641		28105	Trim36	tripartite motif-containing 36	0.334859	6.45804	7.364	0.00879569	0.169136		chr4_147320911_mm9	chr4	148029464	148033054	-0.784959	6.55994	6.4873	0.010883	0.326892		chr2_71532756_mm9	chr2	71524018	71526069	23693	381371	Platr26	pluripotency associated transcript 26	-0.636105	6.44107	3.7798	0.0542345	0.395115
26918	Ern2	endoplasmic reticulum to nucleus signalling 2	1.65872	1.4084	7.27761	0.00823326	0.154045		13629	Eef2	eukaryotic translation elongation factor 2	-0.378968	6.17231	7.35572	0.00883156	0.169642		chr6_29338505_mm9	chr6	29387504	29389504	0.673157	6.87498	6.4864	0.0108886	0.326892		chr15_101929194_mm9	chr15	102007314	102007807	1001	209039	Tns2	tensin 2	0.860505	5.41604	3.77937	0.0542499	0.395115
226041	Pgm5	phosphoglucomutase 5	0.715255	3.54369	7.28129	0.00823921	0.154045		18600	Padi2	peptidyl arginine deiminase, type II	0.334662	6.6351	7.35343	0.00884148	0.16965		chrX_96646823_mm9	chrX	98493572	98496608	-0.73115	6.94233	6.48601	0.0108909	0.326892		chr18_12327422_mm9	chr18	12300674	12300787	1001	76482	Rmc1	regulator of MON1-CCZ1	2.46234	3.60386	3.76794	0.0544756	0.396246
22209	Ube2a	ubiquitin-conjugating enzyme E2A	0.345139	5.85024	7.27685	0.00825796	0.154064		433502	Wfdc6b	WAP four-disulfide core domain 6B	-4.1795	0.930391	7.34208	0.00886145	0.169652		chr3_84293056_mm9	chr3	84396781	84398055	1.50015	4.68365	6.48597	0.0108912	0.326892		chr7_30302069_mm9	chr7	29217055	29217924	12171	74206	Sipa1l3	signal-induced proliferation-associated 1 like 3	0.300766	8.76923	3.77061	0.0545228	0.396246
225655	Prelid3a	PRELI domain containing 3A	0.303888	6.0376	7.27684	0.00825801	0.154064		226251	Ablim1	actin-binding LIM protein 1	0.257546	8.40858	7.34031	0.00889865	0.169652		chr10_128358324_mm9	chr10	128760682	128761137	2.49121	3.98409	6.48204	0.0109152	0.326892		chr12_85966261_mm9	chr12	84671248	84673154	7085	19300	Abcd4	ATP-binding cassette, sub-family D member 4	-0.534899	6.79735	3.76745	0.054623	0.396546
66443	Tnfaip8l1	tumor necrosis factor, alpha-induced protein 8-like 1	-0.376279	5.50041	7.27056	0.00828481	0.154397		14545	Gdap1	ganglioside-induced differentiation-associated-protein 1	1.25379	2.21909	7.33883	0.00890728	0.169652		chr17_73363706_mm9	chr17	73320268	73322455	-0.794648	6.67042	6.48079	0.0109229	0.326892		chr8_4369122_mm9	chr8	4418737	4420737	8718	20300	Ccl25	C-C motif chemokine ligand 25	-0.731747	5.97874	3.76349	0.0547497	0.396813
239273	Abcc4	ATP-binding cassette, sub-family C member 4	0.323804	6.07825	7.26338	0.00831562	0.154804		230761	Zfp362	zinc finger protein 362	-0.31741	6.65459	7.33793	0.00890905	0.169652		chr7_124830182_mm9	chr7	117284825	117286958	-0.952975	6.10705	6.48039	0.0109254	0.326892		chr4_41707920_mm9	chr4	41759243	41759443	1	14430	Galt	galactose-1-phosphate uridyl transferase	-0.659608	6.42074	3.76258	0.0547775	0.396813
230376	Haus6	HAUS augmin-like complex, subunit 6	-0.327434	5.90864	7.26131	0.00832454	0.154804		15040	H2-T23	histocompatibility 2, T region locus 23	-0.925591	3.24232	7.33658	0.00891755	0.169652		chr2_38168706_mm9	chr2	38202024	38204373	1.26789	5.08412	6.47747	0.0109433	0.327077		chr13_58598254_mm9	chr13	58642527	58644636	56486	114304	Slc28a3	solute carrier family 28 (sodium-coupled nucleoside transporter), member 3	0.530082	6.7254	3.76	0.0548589	0.396976
18503	Pax1	paired box 1	1.04707	2.65484	7.25424	0.0083562	0.155226		19247	Ptpn11	protein tyrosine phosphatase, non-receptor type 11	-0.336171	6.47123	7.33163	0.00893669	0.169652		chr11_74643030_mm9	chr11	74719285	74720342	-0.991047	6.00396	6.47385	0.0109656	0.327391		chr3_66129845_mm9	chr3	66232348	66234539	28091	72789	Veph1	ventricular zone expressed PH domain-containing 1	-0.504529	7.08785	3.75309	0.0550786	0.398138
15254	Hint1	histidine triad nucleotide binding protein 1	0.2778	6.35908	7.25162	0.00836631	0.155247		382427	Best3	bestrophin 3	0.513453	4.7629	7.32909	0.00894795	0.169652		chr7_133951602_mm9	chr7	126406197	126408324	-0.496178	8.47913	6.4682	0.0110005	0.327893		chr12_86912348_mm9	chr12	85616804	85620735	24456	81703	Jdp2	Jun dimerization protein 2	0.341666	8.48285	3.74885	0.055214	0.398689
432479	Tektip1	tektin bundle interacting protein 1	-0.73985	3.70434	7.24751	0.00838432	0.155397		224727	Bag6	BCL2-associated athanogene 6	-0.374295	6.01532	7.32783	0.0089534	0.169652		chr7_73725888_mm9	chr7	66229667	66231834	1.15251	5.13665	6.46732	0.011006	0.327893		chr6_72298450_mm9	chr6	72324337	72325660	0	68364	0610030E20Rik	RIKEN cDNA 0610030E20 gene	0.290493	8.92271	3.74283	0.0554068	0.399305
230735	Epha10	Eph receptor A10	-0.467847	4.88331	7.24561	0.00839234	0.155397		56717	Mtor	mechanistic target of rapamycin kinase	-0.279111	8.04702	7.32749	0.00895491	0.169652		chr2_128992670_mm9	chr2	129007762	129009946	-1.37127	5.03304	6.46464	0.0110226	0.328036		chr4_116137554_mm9	chr4	116322420	116322669	1001	17776	Mast2	microtubule associated serine/threonine kinase 2	-1.81358	4.189	3.73898	0.0554487	0.399305
12443	Ccnd1	cyclin D1	-0.355923	5.73057	7.2401	0.0084163	0.155675		64378	Gpr88	G-protein coupled receptor 88	0.439402	5.33882	7.32578	0.00896247	0.169652		chr13_108693455_mm9	chr13	108038725	108040865	-1.52954	4.99517	6.45961	0.0110538	0.328613		chr5_125402655_mm9	chr5	124998624	125000725	32931	269704	Zfp664	zinc finger protein 664	-0.370413	7.94954	3.73921	0.0555231	0.399305
14132	Fcgrt	Fc fragment of IgG receptor and transporter	0.545745	4.23209	7.23754	0.00842748	0.155715		68020	Coa8	cytochrome c oxidase assembly factor 8	-0.282413	7.44606	7.32538	0.00896419	0.169652		chr7_86641949_mm9	chr7	79145797	79147825	-0.465179	8.84064	6.45208	0.0111007	0.329644		chr4_8953665_mm9	chr4	9024064	9029561	155616	320790	Chd7	chromodomain helicase DNA binding protein 7	-0.340438	8.3236	3.7388	0.0555364	0.399305
209512	Taar2	trace amine-associated receptor 2	-1.71873	2.03832	7.22963	0.00844931	0.155884		22318	Vamp2	vesicle-associated membrane protein 2	-0.457456	5.40409	7.32524	0.00896484	0.169652		chr13_71512665_mm9	chr13	71520805	71523007	0.839634	6.1993	6.45024	0.0111121	0.329644		chr1_179269425_mm9	chr1	177165307	177167531	88975	23797	Akt3	thymoma viral proto-oncogene 3	0.333639	8.3308	3.73503	0.0556577	0.399445
14816	Grm1	glutamate receptor, metabotropic 1	-0.960363	2.88281	7.22814	0.00846983	0.155884		240028	Lnpep	leucyl/cystinyl aminopeptidase	0.334461	6.60307	7.32503	0.00896575	0.169652		chr12_104124192_mm9	chr12	102851205	102853278	-0.800371	6.44116	6.44739	0.01113	0.329822		chr9_62388848_mm9	chr9	62447576	62449778	3251	235431	Coro2b	coronin, actin binding protein, 2B	0.410842	7.5904	3.73434	0.0556802	0.399445
13655	Egr3	early growth response 3	-0.322953	6.07598	7.2222	0.00849452	0.155884		330277	Garin1b	golgi associated RAB2 interactor 1B	1.54931	1.77926	7.31861	0.00898457	0.169669		chr5_115258313_mm9	chr5	114943994	114948737	-0.699203	7.06954	6.43338	0.011218	0.331579		chr4_111363688_mm9	chr4	111547132	111549428	25612	78933	Agbl4	ATP/GTP binding protein-like 4	-0.472615	7.26911	3.73083	0.0557936	0.399445
14704	Gng3	guanine nucleotide binding protein (G protein), gamma 3	-0.640918	4.04169	7.22201	0.00849546	0.155884		12349	Car2	carbonic anhydrase 2	0.510039	4.70416	7.32053	0.00898571	0.169669		chr17_88803781_mm9	chr17	88710146	88713593	-0.952039	6.1324	6.43229	0.0112249	0.331579		chr6_95420163_mm9	chr6	95445871	95448430	1563	20917	Suclg2	succinate-Coenzyme A ligase, GDP-forming, beta subunit	-0.648331	6.42448	3.73081	0.0557946	0.399445
241489	Pde11a	phosphodiesterase 11A	0.717978	3.59353	7.22189	0.00849607	0.155884		14725	Lrp2	low density lipoprotein receptor-related protein 2	0.410516	5.7242	7.31759	0.00899861	0.169732		chr8_124679438_mm9	chr8	122881127	122883428	1.17387	5.08703	6.43228	0.011225	0.331579		chr15_8519866_mm9	chr15	8598295	8599680	63929	20512	Slc1a3	solute carrier family 1 (glial high affinity glutamate transporter), member 3	0.298577	8.76482	3.72901	0.0558523	0.399445
12321	Calu	calumenin	-0.268368	6.55572	7.22161	0.00849712	0.155884		108664	Atp6v1h	ATPase, H+ transporting, lysosomal V1 subunit H	0.496587	4.70946	7.31118	0.00902709	0.170088		chr14_66283257_mm9	chr14	65902373	65902852	1.04458	5.45223	6.42771	0.0112539	0.331766		chr3_34364793_mm9	chr3	34518955	34520313	94218	320478	Sox2ot	SOX2 overlapping transcript (non-protein coding)	-0.564894	6.85797	3.7231	0.0560441	0.400392
69572	Mfsd3	major facilitator superfamily domain containing 3	-0.279839	6.39395	7.22103	0.00849968	0.155884		12121	Bicd1	BICD cargo adaptor 1	0.544486	4.54009	7.30828	0.00903998	0.170151		chr2_167578594_mm9	chr2	167593897	167596132	0.884591	5.77137	6.42751	0.0112552	0.331766		chr8_83446764_mm9	chr8	81649023	81651055	24531	102633388	Gm31223	predicted gene, 31223	0.453996	7.27848	3.71437	0.0563284	0.401607
18166	Npy1r	neuropeptide Y receptor Y1	-0.888894	3.06503	7.21595	0.00852303	0.156147		14630	Gclm	glutamate-cysteine ligase, modifier subunit	0.448477	5.3661	7.30564	0.00905164	0.17019		chr12_85283311_mm9	chr12	83988135	83990135	-2.62625	4.14855	6.42168	0.0112921	0.332196		chr19_24105118_mm9	chr19	24009383	24009692	1001	381217	Entrep1	endosomal transmembrane epsin interactor 1	3.03095	3.38035	3.71012	0.056369	0.401607
24128	Xrn2	5'-3' exoribonuclease 2	-0.228445	6.99451	7.21258	0.0085369	0.156215		15396	Hoxa11	homeobox A11	3.85429	0.651882	7.2738	0.00908797	0.170552		chr9_122460798_mm9	chr9	122379745	122381745	2.49006	3.81808	6.42141	0.0112938	0.332196		chr12_112774561_mm9	chr12	111503029	111503535	1001	217869	Eif5	eukaryotic translation initiation factor 5	0.470327	7.0491	3.71239	0.056393	0.401607
70617	Fam241a	family with sequence similarity 241, member A	0.295418	6.12312	7.2108	0.00854478	0.156215		73720	Cst6	cystatin E/M	0.666898	4.06665	7.29709	0.00909007	0.170552		chr3_41234215_mm9	chr3	41383611	41385846	0.870671	6.0459	6.41956	0.0113056	0.332196		chr15_66156289_mm9	chr15	66195207	66197946	12267	102632843	Gm27242	predicted gene 27242	-0.470376	7.21205	3.70736	0.0565581	0.401938
68394	Ccdc163	coiled-coil domain containing 163	-0.29228	6.10175	7.20841	0.00855533	0.15624		77032	Tstd3	thiosulfate sulfurtransferase (rhodanese)-like domain containing 3	1.27144	2.21965	7.29283	0.00911403	0.170821		chr4_55635755_mm9	chr4	55621883	55623883	2.49214	3.77297	6.41516	0.0113336	0.332426		chr3_146304692_mm9	chr3	146346478	146348489	0	100286843	Gm16325	predicted gene 16325	0.533032	6.5739	3.70564	0.0566147	0.401938
[truncated: 26,878 more rows]

## Sheet: Tab B H3K14ac
Tab B: H3K14ac – Differentially occupied genomic regions in differentiating Kat6a–/– vs. Kat6a+/+ NSPCs
Promoters									Gene bodies									Enhancers										Active enhancers
[truncated: 29,409 more rows]

## Sheet: Tab C H3K23ac
Tab C: H3K23ac – Differentially occupied genomic regions in differentiating Kat6a–/– vs. Kat6a+/+ NSPCs
[truncated: 29,312 more rows]

## Sheet: Tab D MLL1
Tab D: MLL1 – Differentially occupied genomic regions in differentiating Kat6a–/– vs. Kat6a+/+ NSPCs
[truncated: 28,832 more rows]

[truncated: 3 more sheets: Tab E H3K4me3, Tab F POLR2A, x]
