# Supplementary material for: KAT6A is essential for developmental control gene expression in neural stem and progenitor cells
Source: PLoS Genet. 2026 May 4;22(5):e1012133. doi: 10.1371/journal.pgen.1012133 (PMC13160438; doi:10.1371/journal.pgen.1012133)
Supplement: S7 Table — (XLSX) [file pgen.1012133.s013.xlsx]

## Sheet: Sheet1
Table S7: Number of genes and enhancers differentially occupied in proliferating and differentiating neural stem and progenitor cells at FDR < 0.05
		Proliferating NSPCs				Differentiating NSPCs
		Kat6a+/– vs. Kat6a+/+		Kat6a–/– vs. Kat6a+/+		Kat6a+/– vs. Kat6a+/+		Kat6a–/– vs. Kat6a+/+
		UP	Down	UP	Down	UP	Down	UP	Down
H3K9ac	Promoters	0	0	146	92	3	2	163	139
	Gene bodies	0	0	143	103	0	0	166	96
	Enhancers	0	0	88	81	0	0	40	37
	Active enhancers	0	0	51	92	0	0	38	48
H3K14ac	Promoters	1	0	132	143	0	0	291	248
	Gene bodies	1	0	391	672	0	0	588	597
	Enhancers	1	0	137	384	0	0	734	834
	Active enhancers	0	1	15	60	0	0	104	160
H3K23ac	Promoters	0	2	909	2039	0	0	889	1396
	Gene bodies	7	6	3683	3765	0	0	3434	3439
	Enhancers	0	0	835	1402	1	0	682	834
	Active enhancers	0	0	110	312	0	0	137	241
MLL1	Promoters	0	0	12	7	0	0	10	5
	Gene bodies	0	0	2	5	0	0	1	0
	Enhancers	0	0	0	0	0	0	0	0
	Active enhancers	0	0	0	0	0	0	1	0
H3K4me3	Promoters	0	0	216	426	0	0	141	66
	Gene bodies	0	0	57	125	0	0	66	34
	Enhancers	0	1	12	18	0	0	1	3
	Active enhancers	1	2	22	59	0	0	11	14
POLR2A	Promoters	0	0	15	4	0	0	221	119
	Gene bodies	0	0	35	21	0	0	386	317
	Enhancers	0	0	2	0	0	0	72	65
	Active enhancers	0	0	1	2	0	0	10	13
